# Supplementary material for: Heat-induced proteomic changes in anthers of contrasting rice genotypes under variable stress regimes
Source: Front Plant Sci. 2023 Jan 13;13:1083971. doi: 10.3389/fpls.2022.1083971 (PMC9901367; doi:10.3389/fpls.2022.1083971)
Supplement: Supplementary file 5 [file Table_1.xlsx]

## Sheet: Proteome Discoverer Output
Supporting information table S1. List of proteins identified in Moroberekan and the analysis of differentially expressed proteins.															Supplementary file 1: List of proteins identified in Moroberekan rice anthers
Accession	Description	ΣCoverage	Σ# Proteins	Σ# Unique Peptides	Σ# Peptides	Σ# PSMs	Score A2	Coverage A2	# Peptides A2	# PSM A2	Score B2	Coverage B2	# Peptides B2	# PSM B2	Score C2	Coverage C2	# Peptides C2	# PSM C2	Score D2	Coverage D2	# Peptides D2	# PSM D2	Score E2	Coverage E2	# Peptides E2	# PSM E2	Score F2	Coverage F2	# Peptides F2	# PSM F2	# AAs	MW [kDa]	calc. pI
LOC_Os04g25150.1 protein	pollen allergen, putative, expressed	71.79	2	2	9	74	37.6262	31.62	4	12	42.6903	43.59	4	12	43.0398	59.83	6	14	31.4735	51.28	5	9	47.6314	71.79	8	16	37.2712	52.14	5	11	117	12.3655	5.47803
LOC_Os03g50290.1 protein	14-3-3 protein, putative, expressed	71.15	3	13	21	196	83.2442	68.08	15	26	93.578	65	15	28	119.084	68.46	18	38	121.28	68.46	19	37	109.629	71.15	20	34	106.432	68.08	17	33	260	29.1596	4.88135
LOC_Os04g26230.1 protein	pollen allergen, putative, expressed	70.09	2	1	8	81	37.6262	31.62	4	12	54.2213	43.59	4	14	49.0046	59.83	6	15	37.5541	51.28	5	10	54.4537	70.09	8	17	46.2091	52.14	5	13	117	12.3515	5.47803
LOC_Os11g34450.1 protein	14-3-3 protein, putative, expressed	69.06	3	16	21	204	95.3607	62.26	16	28	120.444	61.89	15	35	107.006	62.26	17	32	100.595	62.26	17	31	123.177	66.42	19	39	133.662	62.26	16	39	265	29.2436	4.90674
LOC_Os05g02520.1 protein	cupin domain containing protein, expressed	66.85	3	18	20	207	129.252	56.82	16	36	89.8238	45.96	13	28	130.896	59.61	17	37	131.914	59.33	15	36	138.385	59.33	15	38	110.037	62.67	15	32	359	38.1706	6.16357
LOC_Os08g33370.2 protein	14-3-3 protein, putative, expressed	65.23	3	9	18	138	62.9204	60.55	13	19	66.1465	50.78	11	20	92.2903	63.67	17	27	91.0246	63.67	16	28	86.5426	59.38	16	26	60.1066	56.25	12	18	256	28.8084	4.84326
LOC_Os04g40950.1 protein	glyceraldehyde-3-phosphate dehydrogenase, putative, expressed	64.99	3	7	17	134	58.8688	48.96	11	17	84.6097	48.96	11	25	78.5418	49.55	12	22	81.0333	47.48	11	22	95.8068	62.91	16	28	69.6901	44.51	10	20	337	36.7499	6.81494
LOC_Os05g47980.1 protein	ATP synthase, putative, expressed	64.86	1	4	26	266	132.311	51.81	18	38	118.055	44.93	16	35	175.629	50.72	19	48	181.949	62.14	22	52	177.4	60.87	23	51	140.611	57.61	20	42	552	58.8978	6.3667
LOC_Os09g23899.1 protein	pollen allergen Cyn d 23, putative, expressed	63.43	3	3	8	38	18.4038	28.36	2	4	32.4902	55.22	6	9	20.981	44.03	4	6	16.0537	35.07	3	4	18.4775	44.03	4	5	34.0843	56.72	6	10	134	13.9834	6.75635
LOC_Os09g23999.1 protein	pollen allergen Cyn d 23, putative, expressed	63.43	4	4	9	53	19.9925	35.07	3	5	42.1628	61.94	8	12	30.4815	50.75	5	8	27.8498	41.79	4	7	41.922	55.97	6	11	34.348	61.94	7	10	134	13.9585	8.07471
LOC_Os05g44760.1 protein	hexokinase, putative, expressed	63.31	2	19	22	208	101.742	54.64	18	30	110.137	49.31	17	31	130.297	63.12	21	39	130.886	57	19	37	127.108	60.16	20	36	117.441	48.92	17	35	507	54.6243	6.11279
LOC_Os08g37320.1 protein	expressed protein	62.72	1	11	11	48	16.3529	38.46	6	6	21.3473	44.38	7	8	27.4564	43.2	8	9	19.1606	42.6	6	6	36.6842	57.4	10	12	22.9018	42.6	6	7	169	19.7129	5.26221
LOC_Os01g49190.1 protein	ATP synthase, putative, expressed	62.3	1	2	24	261	132.449	51.71	18	38	114.138	40.75	15	34	174.037	46.5	19	48	182.135	59.61	22	52	170.255	56.55	21	49	134.445	51.35	18	40	557	59.426	6.55127
LOC_Os07g48780.2 protein	OsCam1-2 - Calmodulin, expressed	61.95	4	3	3	28					31.2173	47.79	2	9	12.955	47.79	2	4	6.27961	47.79	2	2	18.7328	61.95	3	5	29.4613	61.95	3	8	113	12.8881	4.32275
LOC_Os04g39150.1 protein	pathogenesis-related Bet v I family protein, putative, expressed	61.78	1	7	7	44	26.5005	30.57	4	9	21.9822	54.14	6	8	20.3217	46.5	5	7	20.9411	46.5	5	7	16.446	38.22	5	6	19.7737	38.22	5	7	157	17.2558	4.88135
LOC_Os06g46770.1 protein	ubiquitin family protein, putative, expressed	61.73	24	4	4	60	25.9222	49.91	3	9	21.0142	49.91	3	6	44.7149	61.73	4	16	41.1016	49.91	3	14	21.3095	49.91	3	8	22.1549	49.91	3	7	533	59.6571	7.62061
LOC_Os04g26220.1 protein	pollen allergen, putative, expressed	61.54	1	3	6	70	33.113	23.08	3	10	43.3697	43.59	4	12	41.4834	43.59	4	12	36.8063	51.28	5	10	50.8539	61.54	6	15	43.2443	43.59	4	11	117	12.3595	6.06201
LOC_Os02g38920.1 protein	glyceraldehyde-3-phosphate dehydrogenase, putative, expressed	61.52	1	7	17	131	49.2861	38.2	9	14	75.6354	47.19	11	23	83.9605	48.03	12	23	66.2711	41.85	10	18	96.457	59.55	16	29	85.1809	44.94	11	24	356	39.007	6.94678
LOC_Os02g02560.1 protein	UTP--glucose-1-phosphate uridylyltransferase, putative, expressed	61.46	1	21	29	218	85.9071	43.04	16	24	96.1379	44.54	17	29	156.048	55.25	24	43	145.039	55.25	23	40	169.081	59.31	26	46	123.038	47.11	19	36	467	51.58	5.78271
LOC_Os06g44470.1 protein	pollen allergen, putative, expressed	59.83	1	6	7	52	22.2007	31.62	4	7	15.5594	26.5	3	5	38.8353	59.83	7	12	28.4096	55.56	5	8	38.9884	59.83	6	11	28.459	55.56	5	9	117	12.3644	5.40186
LOC_Os06g45180.1 protein	pollen allergen, putative, expressed	59.83	3	1	8	71	36.062	45.3	5	11	41.4951	45.3	5	12	42.6974	52.99	6	13	34.3908	59.83	7	10	46.2139	44.44	6	14	40.3549	45.3	5	11	117	12.2964	6.68311
LOC_Os06g45190.1 protein	pollen allergen, putative, expressed	59.83	2	1	8	67	37.405	45.3	5	11	41.521	45.3	5	12	39.0351	52.99	6	12	30.7673	55.56	6	9	42.6398	44.44	6	13	36.3059	45.3	5	10	117	12.3565	6.68311
LOC_Os03g50885.1 protein	actin, putative, expressed	58.89	1	5	23	272	143.612	49.6	13	39	115.656	49.87	15	33	204.457	57.03	20	55	195.53	53.58	18	50	197.029	53.58	19	53	154.751	49.87	14	42	377	41.7859	5.49072
LOC_Os06g37180.1 protein	ATP synthase, putative, expressed	57.99	1	4	21	188	102.802	51.64	17	29	108.819	46.72	14	32	131.042	57.99	21	39	108.489	55.53	19	31	106.515	52.87	17	31	91.3936	51.64	17	26	488	54.0246	5.18604
LOC_Os03g05770.1 protein	peroxidase precursor, putative, expressed	57.82	1	27	27	197	89.7902	46.09	17	27	100.505	43.83	18	32	131.475	46.91	21	41	124.053	46.91	21	36	97.7142	51.65	23	30	93.6787	42.18	17	31	486	50.7261	4.97021
LOC_Os07g49400.2 protein	OsAPx2 - Cytosolic Ascorbate Peroxidase encoding gene 4,5,6,8, expressed	57.77	3	10	12	107	48.1764	37.45	7	14	37.7185	41.04	8	12	60.7426	48.21	9	17	61.3862	52.59	10	18	81.1368	53.39	10	24	75.7658	40.64	8	22	251	27.1006	5.36377
LOC_Os08g02420.1 protein	OsCML7 - Calmodulin-related calcium sensor protein, expressed	56.08	1	7	7	29	14.9801	42.57	5	5	12.4444	34.46	4	4	12.9204	35.14	4	4	12.317	35.14	4	4	15.0962	42.57	5	5	19.3119	56.08	7	7	148	16.6725	5.05908
LOC_Os07g30970.1 protein	nucleoside diphosphate kinase, putative, expressed	55.7	2	6	7	102	42.0557	40.27	5	13	57.0863	40.27	5	18	52.685	40.27	5	17	53.7396	40.27	5	17	62.4164	51.01	6	20	53.1076	44.97	6	17	149	16.8506	6.80029
LOC_Os05g51530.2 protein	vacuolar ATP synthase subunit C, putative, expressed	55.7	2	17	17	72	32.7365	31.03	9	10	28.9531	21.49	6	8	43.9347	40.32	11	13	44.9998	42.18	12	13	52.9915	42.18	11	15	43.7625	36.07	10	13	377	42.6517	5.64307
LOC_Os09g38030.1 protein	UTP--glucose-1-phosphate uridylyltransferase, putative, expressed	55.44	2	18	26	140	60.6469	34.75	13	18	75.8867	43.28	16	22	87.5391	46.7	20	26	91.7757	49.89	20	27	80.4283	42.43	18	24	81.2343	43.28	17	23	469	51.6502	5.59229
LOC_Os03g17690.1 protein	OsAPx1 - Cytosolic Ascorbate Peroxidase encoding gene 1-8, expressed	55.2	2	11	12	137	66.0547	42.4	8	19	52.3161	46	9	15	96.2517	48.8	10	27	91.36	44.4	9	24	107.917	50.8	10	29	84.7867	44.4	9	23	250	27.1387	5.65576
LOC_Os01g63270.1 protein	alpha-glucan phosphorylast isozyme, putative, expressed	54.82	2	41	41	391	199.18	38.76	27	54	204.858	33.89	21	54	277.638	48.51	36	76	265.609	51.84	36	72	264.685	53.15	38	71	233.767	45.18	31	64	841	94.4113	7.23975
LOC_Os10g36650.1 protein	actin, putative, expressed	54.64	1	1	17	178	91.4818	36.87	9	25	73.859	41.38	11	22	127.754	53.05	15	35	121.195	52.79	15	33	120.565	46.95	14	33	105.397	37.14	10	30	377	41.653	5.49072
LOC_Os12g44350.1 protein	actin, putative, expressed	54.64	2	1	19	264	142.362	48.01	12	38	117.98	48.28	14	33	198.062	53.05	17	52	189.484	51.46	16	49	184.666	49.87	16	49	159.942	48.28	13	43	377	41.628	5.71924
LOC_Os03g50480.1 protein	phosphoglucomutase, putative, expressed	54.12	2	27	27	179	76.3827	39.18	20	25	77.4901	37.29	16	23	116.325	48.8	24	35	114.903	48.8	24	35	104.21	50.17	24	33	90.8179	42.1	20	28	582	62.9097	5.63037
LOC_Os12g38310.1 protein	mitochondrial import inner membrane translocase subunit Tim, putative, expressed	53.76	1	4	4	14	2.59679	12.9	1	1	5.89171	33.33	2	2	6.11832	33.33	2	2	4.67307	21.51	2	2	7.42046	41.94	3	3	11.5613	53.76	4	4	93	10.8322	6.11279
LOC_Os01g16030.3 protein	ADP-ribosylation factor, putative, expressed	53.59	9	9	9	80	41.0671	53.59	7	13	39.9063	53.59	7	12	52.6567	53.59	9	15	60.0434	53.59	9	17	40.8386	53.59	8	12	39.4198	53.59	7	11	181	20.6837	6.94678
LOC_Os12g43600.1 protein	RNA recognition motif containing protein, expressed	53.09	1	3	6	38	14.8209	44.44	5	5	13.7065	30.25	4	6	22.4619	53.09	6	7	17.2334	53.09	6	6	23.0655	53.09	6	8	17.9191	53.09	6	6	162	16.0734	6.7417
LOC_Os06g45120.1 protein	ATP synthase, putative, expressed	53.06	2	9	23	189	88.0056	38.39	16	23	106.465	40.81	17	30	122.787	50.81	21	33	132.536	50.81	21	35	135.233	53.06	23	37	118.372	42.1	18	31	620	68.4257	5.33838
LOC_Os02g03480.1 protein	THION24 - Plant thionin family protein precursor, expressed	52.72	1	6	6	21	7.61721	15.9	2	2	3.50539	5.86	1	1	17.6394	32.64	4	4	20.7171	32.64	4	5	26.8343	43.51	5	6	12.8668	25.1	3	3	239	19.4219	8.85107
LOC_Os05g33380.1 protein	fructose-bisphospate aldolase isozyme, putative, expressed	52.51	5	7	17	87	25.2774	25.14	7	8	34.9338	32.4	10	12	49.5297	33.8	12	15	56.2236	44.69	13	16	68.9706	47.77	15	21	49.3663	44.41	13	15	358	38.8391	7.32764
LOC_Os04g38870.4 protein	14-3-3 protein, putative, expressed	51.53	3	2	13	99	40.3423	41.22	10	13	42.1215	33.97	8	13	56.6597	41.22	11	18	62.1421	41.22	11	20	64.0925	43.13	11	20	51.1265	41.22	10	15	262	29.845	4.80518
LOC_Os01g67860.1 protein	fructose-bisphospate aldolase isozyme, putative, expressed	51.4	5	6	15	69	21.0869	19.27	5	6	24.2924	21.51	6	8	50.0574	41.06	11	15	46.0563	36.03	11	14	42.5982	39.11	12	14	37.8354	34.92	11	12	358	38.7992	8.1626
LOC_Os07g42300.1 protein	elongation factor protein, putative, expressed	51.39	1	7	8	46	21.9087	38.25	6	7	24.4773	33.86	5	7	30.4942	38.25	6	8	33.6202	38.25	6	9	25.3284	42.23	7	7	27.3953	38.25	6	8	251	27.5357	4.65283
LOC_Os11g06390.2 protein	actin, putative, expressed	51.19	2	1	16	187	102.376	45.89	11	28	77.8782	46.15	12	23	128.552	49.6	14	35	126.9	49.34	14	34	125.598	47.75	14	34	116.382	46.15	12	33	377	41.5959	5.49072
LOC_Os01g68540.1 protein	rho GDP-dissociation inhibitor 1, putative, expressed	51.15	3	7	7	58	28.9047	47.93	5	7	37.3451	47.93	6	10	46.015	47.93	6	12	55.2282	47.93	6	14	33.3244	51.15	6	9	22.7297	44.24	4	6	217	24.8173	4.60205
LOC_Os03g14450.1 protein	enolase, putative, expressed	51.01	4	9	19	189	117.444	47.19	14	29	116.61	47.19	13	28	148.661	49.44	17	35	153.467	48.76	18	38	140.531	49.44	16	34	107.53	47.19	14	25	445	47.9424	5.46533
LOC_Os02g02410.1 protein	DnaK family protein, putative, expressed	50.83	2	29	35	271	136.482	37.14	21	40	118.832	35.34	19	35	164.426	41.5	25	48	155.366	41.5	24	44	204.079	50.83	33	60	147.774	36.69	23	44	665	73.3449	5.18604
LOC_Os02g07260.2 protein	phosphoglycerate kinase protein, putative, expressed	50.5	3	11	16	129	52.7329	38.31	12	16	50.5167	32.09	11	17	86.4504	48.51	15	26	91.8594	48.51	15	26	70.4246	50.5	15	21	76.1568	48.51	15	23	402	42.0815	5.85889
LOC_Os01g61920.1 protein	Core histone H2A/H2B/H3/H4 domain containing protein, putative, expressed	50.49	1	5	5	27	10.6388	38.83	4	4	8.53501	27.18	3	3	14.5552	50.49	5	5	14.9551	50.49	5	5	15.0887	50.49	5	5	14.4137	50.49	5	5	103	11.4024	11.4731
LOC_Os03g16860.1 protein	DnaK family protein, putative, expressed	50.46	3	11	29	228	111.491	44.62	21	31	126.626	45.23	20	35	139.162	45.54	22	40	132.279	45.54	22	38	156.025	50.15	28	44	140.424	46.77	23	40	650	71.0559	5.21143
LOC_Os01g74480.1 protein	cupin domain containing protein, expressed	50.4	1	11	13	243	171.688	48.28	12	43	139.842	49.07	12	38	160.682	46.95	11	42	161.843	46.95	11	42	143.874	46.95	11	37	159.26	50.4	13	41	377	40.2384	5.93506
LOC_Os08g37490.1 protein	14-3-3 protein, putative, expressed	50.38	3	3	13	108	52.2551	50.38	11	15	57.1222	43.18	9	16	76.3759	50.38	13	22	66.7014	50.38	12	20	70.5895	46.21	12	20	56.5831	46.21	10	15	264	28.9824	4.94482
LOC_Os03g45720.1 protein	glyoxalase family protein, putative, expressed	50.35	1	4	4	17	10.2249	34.75	3	3	8.68782	41.13	3	3	9.98583	18.44	2	3	6.42277	18.44	2	2	11.2779	34.75	3	3	10.3406	18.44	2	3	141	15.1647	5.79541
LOC_Os02g07870.1 protein	ATP synthase, putative, expressed	50.24	1	9	23	160	69.1269	33.01	15	19	82.8311	33.33	16	24	106.824	42.83	20	30	97.0634	38	18	26	113.534	48.15	21	32	104.029	38.81	18	29	621	68.5479	5.52881
LOC_Os11g47760.1 protein	DnaK family protein, putative, expressed	50.08	7	7	27	178	84.3424	34.82	17	25	81.8578	33.74	16	24	105.113	38.52	19	30	109.276	39.6	19	32	114.684	44.07	24	33	115.063	46.07	21	34	649	71.1402	5.21143
LOC_Os03g46490.1 protein	40S ribosomal protein S21, putative, expressed	50	2	4	4	24	10.9818	31.71	2	4	11.1212	31.71	2	4	13.8571	36.59	3	5	8.72833	36.59	3	3	11.5888	50	4	4	11.2038	50	3	4	82	9.27764	7.34229
LOC_Os10g08550.1 protein	enolase, putative, expressed	50	3	9	19	200	117.677	47.92	16	30	118.065	47.92	16	30	152.685	50	19	38	156.658	47.92	18	37	141.517	49.17	17	37	115.799	42.71	15	28	480	51.5503	5.98584
LOC_Os06g49480.2 protein	peptidyl-prolyl cis-trans isomerase, putative, expressed	50	2	7	9	65	25.9002	34.09	6	9	30.0427	34.09	6	10	34.4594	36.82	6	11	31.8869	41.36	7	11	40.3655	46.82	8	14	30.2552	35	6	10	220	23.4772	9.67139
LOC_Os03g52690.8 protein	CBS domain containing membrane protein, putative, expressed	49.64	4	5	5	41	15.9071	41.73	4	5	11.3968	26.62	3	4	26.0687	41.73	4	8	26.3053	49.64	5	8	34.8637	41.73	4	11	17.4134	41.73	4	5	139	15.333	9.0415
LOC_Os08g03290.1 protein	glyceraldehyde-3-phosphate dehydrogenase, putative, expressed	49.55	4	6	13	93	41.7264	40.65	8	12	54.1921	42.73	9	16	58.1255	43.03	10	16	48.4093	36.2	8	13	71.7903	47.18	12	21	53.9344	38.28	9	15	337	36.3898	7.10791
LOC_Os06g48750.1 protein	DEAD-box ATP-dependent RNA helicase, putative, expressed	49.28	2	2	16	128	60.8273	39.13	12	19	55.217	25.85	10	18	82.3029	31.64	11	25	71.7889	40.1	12	23	76.1959	35.75	13	24	59.9089	34.06	11	19	414	47.058	5.56689
LOC_Os05g38530.1 protein	DnaK family protein, putative, expressed	49.23	2	2	25	175	92.9413	34.98	17	27	80.2671	31.27	14	23	93.7514	34.98	18	28	107.67	38.24	20	32	104.68	47.99	24	32	116.094	43.5	19	33	646	70.7909	5.21143
LOC_Os06g11800.1 protein	annexin, putative, expressed	48.58	1	17	17	105	46.0674	37.22	12	15	47.8853	39.43	12	16	57.9404	34.7	12	18	52.2757	37.22	13	17	64.0684	43.22	15	21	54.0407	39.75	13	18	317	35.6985	6.65381
LOC_Os07g31370.1 protein	ras-related protein, putative, expressed	48.56	3	8	9	47	12.4376	17.79	3	4	27.6874	31.25	6	10	23.7173	44.23	8	9	24.7597	43.75	8	9	18.7754	33.65	6	7	21.8494	31.25	6	8	208	22.9308	7.89893
LOC_Os02g36974.1 protein	14-3-3 protein, putative, expressed	48.09	5	1	13	91	37.2323	41.22	10	12	37.9728	33.97	8	12	53.4228	41.22	11	17	53.8442	33.97	10	18	56.3294	39.69	11	18	46.2504	41.22	10	14	262	29.6738	4.76709
LOC_Os01g62290.1 protein	DnaK family protein, putative, expressed	47.84	3	3	24	170	90.812	32.72	16	26	85.1823	33.49	15	24	93.8239	32.87	17	28	107.768	35.96	19	32	99.5727	46.6	23	30	103.511	39.35	18	30	648	70.907	5.21143
LOC_Os01g09560.1 protein	mitochondrial-processing peptidase subunit alpha, mitochondrial precursor, putative, expressed	47.72	1	17	17	115	51.9264	37.62	13	16	39.3273	20.79	9	13	57.6419	31.29	12	21	62.1271	33.86	12	22	71.9015	45.74	15	25	54.8752	33.86	13	18	505	53.9127	7.13721
LOC_Os10g40090.1 protein	expansin precursor, putative, expressed	47.21	1	8	9	66	17.8214	34.2	5	6	12.544	15.61	3	5	43.0317	27.88	5	14	48.9196	24.91	4	15	45.3926	43.87	8	15	35.4815	34.57	5	11	269	28.9664	8.35303
LOC_Os08g02120.1 protein	kinase, pfkB family, putative, expressed	47.02	1	14	14	105	55.7378	44.05	12	17	47.9285	29.46	9	14	64.6894	44.64	13	18	65.4654	44.64	13	18	74.4347	47.02	14	21	58.5069	41.96	12	17	336	35.494	5.17334
LOC_Os03g16900.1 protein	rab GDP dissociation inhibitor alpha, putative, expressed	46.98	1	17	19	113	57.4468	42.51	15	17	65.0176	39.82	15	20	65.9555	43.4	17	20	67.2335	43.18	16	19	65.7761	39.82	16	20	57.7969	42.95	16	17	447	50.0132	5.75732
LOC_Os07g46750.1 protein	elongation factor protein, putative, expressed	46.88	1	7	7	41	21.3954	30.36	4	6	24.3126	30.36	5	7	26.1066	46.88	6	7	27.1739	46.88	6	7	20.2339	37.05	5	6	28.566	38.39	5	8	224	23.785	4.76709
LOC_Os05g36290.1 protein	actin, putative, expressed	46.54	2	9	13	69	17.0244	16.76	5	6	25.8196	22.34	6	9	37.185	38.83	9	11	38.2134	40.69	10	12	62.2915	46.28	12	19	35.7868	25.53	8	12	376	41.5807	5.47803
LOC_Os06g45230.1 protein	pollen allergen, putative, expressed	46.15	1	3	7	29	16.3015	31.62	4	5	15.905	27.35	3	5	11.8424	35.04	4	4	17.08	46.15	6	6	10.91	30.77	4	4	14.7694	27.35	3	5	117	12.3945	6.68311
LOC_Os06g42000.1 protein	peroxiredoxin, putative, expressed	46.12	2	6	6	35	15.1058	21.12	3	4	15.278	13.36	2	4	20.4553	31.47	4	6	21.4614	31.47	4	6	29.478	46.12	5	8	22.422	28.45	4	7	232	23.6736	8.79248
LOC_Os08g44340.1 protein	monodehydroascorbate reductase, putative, expressed	45.98	1	11	12	69	35.2649	24.6	6	9	33.6959	26.67	7	10	59.041	38.16	10	15	64.6908	43.68	11	17	30.859	20.23	5	8	38.1077	31.49	7	10	435	46.656	5.46533
LOC_Os01g73990.1 protein	cytochrome b5-like Heme/Steroid binding domain containing protein, expressed	45.93	1	3	4	27	12.4732	39.26	3	3	15.3439	39.26	3	5	17.6964	45.93	4	5	12.0898	39.26	3	3	18.0765	39.26	3	5	21.833	39.26	3	6	135	15.0096	5.30029
LOC_Os01g51380.1 protein	ATP synthase, putative, expressed	45.9	1	1	18	160	79.7705	33.61	14	23	93.038	28.69	11	28	114.709	45.9	18	34	93.3178	43.44	16	27	80.0705	41.6	15	24	84.7861	40.37	15	24	488	54.2457	5.14795
LOC_Os04g45290.1 protein	glycosyl hydrolases, putative, expressed	45.68	2	13	14	132	59.7037	40	10	16	95.1532	41.47	11	26	84.9127	41.68	11	22	87.8734	40	10	22	89.7981	44.21	13	24	81.9808	40	10	22	475	51.9412	4.88135
LOC_Os01g60190.1 protein	2,3-bisphosphoglycerate-independent phosphoglycerate mutase, putative, expressed	45.44	2	12	19	99	41.8702	27.73	12	14	40.761	21.65	10	13	60.4683	42.75	16	19	70.0561	40.79	17	20	61.5425	40.43	15	17	52.8239	34.35	13	16	559	60.7519	5.68115
LOC_Os08g39140.2 protein	heat shock protein, putative, expressed	45.12	5	5	29	180	80.2077	36.59	19	25	70.9887	31.32	19	24	111.185	39.22	24	35	99.7726	35.5	22	31	116.048	44.65	25	36	92.5775	36.59	21	29	645	74.1977	5.12256
LOC_Os01g73310.1 protein	actin, putative, expressed	45.09	1	1	14	131	63.2499	36.07	9	17	43.6304	40.58	11	14	97.8996	43.5	12	26	102.948	43.24	12	28	95.4433	37.93	12	26	70.4272	36.34	10	20	377	41.7009	5.40186
LOC_Os01g71230.2 protein	nascent polypeptide-associated complex subunit alpha-like protein 3, putative, expressed	45	2	4	6	39	26.1409	45	6	7	27.0008	45	6	7	22.8607	45	6	6	21.5463	45	6	6	24.6495	38.5	5	6	26.671	45	6	7	200	21.9508	4.55127
LOC_Os06g50300.1 protein	heat shock protein, putative, expressed	44.83	1	38	38	241	120.378	38.67	28	36	112.723	36.45	26	33	142.869	41.5	33	43	144.753	39.41	29	42	157.716	42.98	32	47	136.535	37.56	29	40	812	92.9874	4.98291
LOC_Os07g46790.1 protein	4-alpha-glucanotransferase, putative, expressed	44.82	1	39	39	230	112.783	34.36	27	35	87.1191	26.64	21	27	160.018	39.53	34	48	151.278	38.9	34	46	137.601	40.91	32	43	108.224	28.96	22	31	946	108.226	6.40479
LOC_Os05g27940.1 protein	40S ribosomal protein S7, putative, expressed	44.79	1	4	5	19	6.00273	17.71	2	2	9.52191	17.71	2	3	17.122	25.52	3	5	14.4456	17.71	2	4	12.383	36.98	4	4	4.16054	11.46	1	1	192	22.293	9.75928
LOC_Os03g51080.1 protein	glutamate decarboxylase, putative, expressed	44.72	8	15	19	139	67.5946	26.02	10	19	74.9572	21.34	9	21	101.996	30.49	13	28	84.174	32.93	14	24	87.5667	39.63	15	25	78.5874	37.4	14	22	492	55.0309	5.79541
LOC_Os09g29490.1 protein	peroxidase precursor, putative, expressed	44.72	1	14	14	100	57.1934	29.44	11	17	55.5344	34.72	10	17	55.6677	29.44	11	17	61.5822	36.94	12	18	57.75	29.72	12	17	45.9145	36.94	12	14	360	38.5292	5.21143
LOC_Os01g05490.1 protein	triosephosphate isomerase, cytosolic, putative, expressed	44.66	2	8	8	45	10.1546	11.46	2	3	15.1215	16.6	3	5	25.4085	32.02	6	8	33.4971	31.62	5	10	48.863	44.66	8	14	15.8735	20.55	4	5	253	27.046	5.49072
LOC_Os06g45710.1 protein	phosphoglycerate kinase protein, putative, expressed	44.64	1	7	12	77	33.829	34.16	9	10	31.2918	27.68	8	10	52.6809	41.9	11	15	46.0463	41.9	11	13	50.9854	41.9	11	15	47.9469	37.41	10	14	401	42.2525	6.60986
LOC_Os04g37460.1 protein	glutamate decarboxylase, putative, expressed	44.42	1	13	17	121	70.6014	34.71	12	21	65.1282	21.49	9	19	82.628	36.16	14	25	60.2527	33.06	12	18	64.6878	40.5	13	20	59.1902	32.23	11	18	484	54.3905	6.04932
LOC_Os05g42190.1 protein	NADPH-dependent FMN reductase domain containing protein, expressed	44.39	4	4	6	39	23.002	34.15	4	6	28.2468	34.15	4	8	24.8392	41.46	5	7	19.7778	34.15	4	5	23.8904	41.46	5	6	25.3056	37.07	5	7	205	21.6158	6.80029
LOC_Os03g63410.1 protein	elongation factor Tu, putative, expressed	44.37	2	13	13	112	48.3483	36.2	10	13	60.6421	31.13	9	17	77.3694	34.88	10	21	74.7634	37.09	11	20	79.5466	38.41	12	22	67.5764	44.37	12	19	453	48.3932	6.48096
LOC_Os03g11410.1 protein	mitochondrial-processing peptidase subunit, mitochondrial precursor, putative, expressed	44.28	1	20	20	93	33.6441	17.07	9	11	38.2612	22.14	9	12	53.5284	29.64	14	18	58.342	32.46	15	19	52.8448	31.89	15	18	43.6434	24.2	12	15	533	58.7149	5.75732
LOC_Os03g18570.1 protein	40S ribosomal protein S7, putative, expressed	44.27	2	4	5	33	16.2988	35.94	4	5	20.3806	39.58	4	7	22.9697	31.25	3	6	23.1096	31.25	3	6	15.8138	31.25	3	5	14.288	31.25	3	4	192	22.169	9.78857
LOC_Os03g16980.3 protein	NAD dependent epimerase/dehydratase family domain containing protein, expressed	44.26	4	8	9	41	15.3209	29.73	4	4	18.4374	31.42	4	5	26.0998	31.42	5	8	28.7473	34.12	5	9	34.1393	41.55	8	10	19.0183	31.42	4	5	296	33.5262	6.7417
LOC_Os03g05980.1 protein	40S ribosomal protein S9-2, putative, expressed	44.1	2	9	9	25	9.51948	16.41	4	4	5.10895	8.72	2	2	9.38672	17.44	4	4	9.6864	17.44	4	4	23.0847	36.41	7	8	8.44102	16.41	3	3	195	22.6591	10.2866
LOC_Os01g70960.1 protein	cytochrome c1-1, heme protein, mitochondrial precursor, putative, expressed	44.08	2	2	9	89	43.897	25	6	13	48.4654	27.63	5	12	56.3188	27.63	6	15	56.4371	35.53	7	15	60.9336	41.45	8	17	58.1034	27.63	6	17	304	33.2476	6.45557
LOC_Os05g23620.2 protein	cytochrome c1-1, heme protein, mitochondrial precursor, putative, expressed	44.08	2	3	10	112	58.0753	30.26	8	18	56.1748	27.63	6	15	63.5655	27.63	7	18	65.8288	35.53	8	19	75.1106	41.45	9	22	66.6875	27.63	7	20	304	33.2728	6.62451
LOC_Os07g08330.1 protein	ribosomal protein L4, putative, expressed	43.95	1	9	13	78	30.8461	22.22	7	10	41.376	25.19	8	14	36.5421	29.14	9	12	48.4225	35.31	11	16	49.7879	36.3	10	14	36.7685	25.19	8	12	405	44.7112	10.5356
LOC_Os10g42540.1 protein	expressed protein	43.81	1	4	4	21	5.63117	23.81	2	2	9.32885	36.19	3	3	14.8265	43.81	4	5	11.6652	31.43	3	4	10.5276	36.19	3	4	7.66494	33.33	3	3	105	12.4843	6.68311
LOC_Os06g23440.1 protein	eukaryotic translation initiation factor 1A, putative, expressed	43.75	2	4	4	22	16.5395	43.75	4	5	11.7505	43.75	4	4	5.80543	15.28	2	2	12.6624	43.75	4	4	9.86614	36.11	3	3	12.0276	43.75	4	4	144	16.3291	5.35107
LOC_Os01g38510.1 protein	protein transport protein Sec61 subunit beta, putative, expressed	43.75	2	2	2	2																					6.01738	43.75	2	2	80	8.17222	11.312
LOC_Os01g66940.1 protein	kinase, pfkB family, putative, expressed	43.65	1	13	13	78	34.4576	34.06	9	10	31.5395	33.75	8	8	61.0484	43.65	13	18	58.416	43.34	12	17	45.7416	41.49	11	14	39.3924	34.06	9	11	323	34.698	5.18604
LOC_Os01g70170.1 protein	transaldolase, putative, expressed	43.52	1	13	13	94	42.2463	39.35	10	12	56.693	40.97	11	16	64.3222	41.9	12	18	54.399	41.9	12	15	66.4278	41.9	12	19	53.0874	39.35	11	14	432	46.4023	6.44287
LOC_Os07g44650.1 protein	LYR motif containing protein, putative, expressed	43.51	1	5	5	16	10.286	20.61	2	3	10.5248	22.9	2	3	12.7164	32.06	3	4	7.59977	16.03	1	2	8.1644	16.03	1	2	8.2179	16.03	1	2	131	14.9546	9.01221
LOC_Os02g03860.1 protein	mitochondrial ATP synthase precursor, putative, expressed	43.33	1	12	12	73	31.538	38.33	9	10	35.4579	38.33	10	12	43.4338	43.33	11	14	39.6056	38.33	9	13	42.9199	43.33	11	13	34.3495	41.25	9	11	240	27.3226	6.93213
LOC_Os10g08022.1 protein	fructose-bisphospate aldolase isozyme, putative, expressed	43.3	5	7	14	60	14.1971	16.76	5	5	22.2561	18.72	6	8	34.1493	30.45	10	11	39.6758	38.83	11	13	41.9337	41.06	13	14	24.1513	21.23	8	9	358	38.681	6.97607
LOC_Os02g40830.2 protein	succinyl-CoA ligase beta-chain, mitochondrial precursor, putative, expressed	43.3	3	18	18	79	22.0617	19.38	7	8	24.5242	23.68	9	9	51.7017	37.32	15	18	39.9403	31.82	11	13	50.7134	39.71	15	17	41.8893	33.97	13	14	418	44.6074	6.31592
LOC_Os03g60620.1 protein	DnaK family protein, putative, expressed	43.14	2	3	23	170	90.0377	34.82	17	26	90.4669	33.9	16	26	94.3224	31.9	16	28	109.392	39.45	19	32	94.1316	39.6	20	27	106.791	39.45	19	31	649	71.2672	5.21143
LOC_Os02g49720.3 protein	aldehyde dehydrogenase, putative, expressed	43.04	5	19	20	121	66.4559	40.14	17	20	60.6028	38.88	16	18	76.568	40.51	17	23	69.5346	39.06	17	20	72.8883	39.24	17	21	65.2303	40.51	17	19	553	58.8663	6.69775
LOC_Os02g51750.1 protein	annexin, putative, expressed	42.99	2	15	15	84	39.3545	35.35	11	13	36.5441	35.03	10	11	50.4457	38.54	13	16	52.4553	39.81	14	17	44.4237	38.54	12	14	39.1722	35.35	11	13	314	35.5326	7.25439
LOC_Os01g46610.1 protein	dehydrogenase, putative, expressed	42.72	1	7	14	106	40.4608	23.54	7	12	39.6785	20.39	6	12	70.1343	35.92	12	21	66.4692	35.92	12	21	77.8277	41.02	13	23	52.1392	29.85	10	17	412	46.0135	6.80029
LOC_Os02g04100.1 protein	peptidase, T1 family, putative, expressed	42.59	1	8	8	39	15.991	23.7	5	5	20.5485	22.59	5	6	24.4638	28.15	6	7	28.2526	42.59	7	8	18.7525	22.59	4	5	28.5804	23.7	6	8	270	29.6117	5.5415
LOC_Os09g33986.2 protein	peptidase, T1 family, putative, expressed	42.4	2	6	6	28	7.51492	16	2	2	11.0737	23.2	3	3	18.3568	29.2	4	5	22.2917	29.2	4	6	23.9754	42.4	6	7	19.4573	30.4	4	5	250	27.7169	7.60596
LOC_Os02g55420.1 protein	aminotransferase, classes I and II, domain containing protein, expressed	42.36	1	15	15	80	35.6739	28.6	10	11	31.018	26.86	9	10	46.2439	34.93	13	15	39.9997	32.53	12	13	55.8813	42.36	15	18	43.4168	36.03	12	13	458	50.3186	8.08936
LOC_Os01g55770.1 protein	expressed protein	42.34	1	3	3	23	14.64	42.34	3	4	8.97105	20.44	2	3	12.2974	42.34	3	4	13.6004	42.34	3	4	14.6142	42.34	3	4	13.2448	42.34	3	4	137	15.4348	9.31982
LOC_Os08g33460.1 protein	expressed protein	42.16	1	3	3	15	6.68769	30.39	2	2	13.3939	42.16	3	4	6.85904	24.51	2	2	8.39323	24.51	2	3	4.88865	12.75	1	2	5.66266	12.75	1	2	102	11.0136	9.5249
LOC_Os03g38000.1 protein	40S ribosomal protein S3-1, putative, expressed	42.11	2	4	8	63	28.6769	31.58	5	9	35.4485	37.72	6	11	32.3734	41.23	7	11	36.4071	35.96	7	11	33.9957	41.23	7	11	31.0238	37.72	6	10	228	25.4186	9.5249
LOC_Os03g59220.1 protein	cytochrome b-c1 complex subunit 7, putative, expressed	42.06	1	4	5	45	16.0148	26.98	3	6	24.9573	36.51	4	9	25.6328	42.06	5	11	19.6018	30.16	3	7	15.0378	36.51	4	5	19.2468	36.51	4	7	126	15.0257	9.5249
LOC_Os03g46770.1 protein	RNA recognition motif containing protein, expressed	41.98	1	2	5	27	10.6668	32.1	4	4	16.9888	41.98	5	6	10.9954	32.1	4	4	10.2716	32.1	4	4	11.2273	32.1	4	4	14.1759	41.98	5	5	162	15.8922	6.7417
LOC_Os01g69030.1 protein	sucrose-phosphate synthase, putative, expressed	41.88	2	38	39	228	89.4353	30.23	24	28	106.816	30.23	23	32	135.989	29.94	28	39	151.777	36.2	31	46	141.757	35.81	31	42	134.955	36.01	30	41	1022	114.147	6.82959
LOC_Os06g50000.2 protein	LYR motif containing protein, putative, expressed	41.86	2	4	4	24	12.9121	36.05	3	4	11.0854	23.26	2	3	16.6538	41.86	4	5	12.32	36.05	3	4	11.7771	36.05	3	4	12.8074	36.05	3	4	86	10.1672	8.51416
LOC_Os11g43900.1 protein	translationally-controlled tumor protein, putative, expressed	41.67	2	5	5	44	21.8757	35.12	4	6	34.5515	35.12	4	10	25.3791	25.6	3	7	23.169	35.12	4	6	33.4718	41.67	5	9	21.3842	35.12	4	6	168	18.9345	4.67822
LOC_Os09g30412.1 protein	heat shock protein, putative, expressed	41.63	2	1	29	174	68.2933	29.9	17	22	68.7941	28.61	18	23	111.638	36.19	25	36	96.6149	32.76	22	31	105.785	41.2	25	34	87.0017	31.9	20	28	699	80.1497	5.05908
LOC_Os04g42930.2 protein	- glutaredoxin subgroup I, expressed - [OsGrx_C2.2]	41.59	2	3	3	33	15.3806	41.59	3	4	27.853	41.59	3	7	23.1011	41.59	3	6	24.4517	41.59	3	6	20.2693	41.59	3	5	21.7393	41.59	3	5	113	12.0759	6.99072
LOC_Os07g17310.1 protein	B12D protein, putative, expressed	41.57	1	4	4	23	8.77194	31.46	3	3	12.5647	31.46	3	4	8.02875	41.57	3	3	9.23301	31.46	3	3	17.7615	41.57	4	6	12.436	31.46	3	4	89	10.2343	10.1987
LOC_Os03g21950.1 protein	fumarate hydratase, mitochondrial precursor, putative, expressed	41.43	1	12	12	54	24.6327	20.12	7	7	25.4591	18.92	7	8	29.5657	24.7	9	9	26.6953	28.29	8	8	41.7828	40.24	11	12	32.9118	20.12	8	10	502	53.6486	7.37158
LOC_Os01g11230.1 protein	SOUL heme-binding protein, putative, expressed	41.28	2	7	7	59	41.2802	40.83	6	10	36.8731	35.32	4	9	42.5136	41.28	7	10	41.6677	41.28	7	10	45.05	41.28	7	11	34.3596	40.37	5	9	218	23.5815	4.88135
LOC_Os01g37832.1 protein	thioredoxin, putative, expressed	41.18	3	4	4	8	2.49822	5.39	1	1	6.23136	21.08	2	2					6.00606	22.06	2	2					8.46838	19.12	2	3	204	22.641	5.05908
LOC_Os08g28670.1 protein	pathogenesis-related Bet v I family protein, putative, expressed	41.06	1	4	4	16	7.02956	23.18	2	2	6.52003	22.52	2	2	9.43785	31.13	3	3	3.75443	14.57	1	1	16.5576	32.45	3	5	10.3945	31.13	3	3	151	16.5373	5.17334
LOC_Os05g40420.1 protein	2,3-bisphosphoglycerate-independent phosphoglycerate mutase, putative, expressed	40.97	4	8	15	70	39.3311	25.94	9	12	23.1214	13.95	6	7	52.3617	32.92	11	14	49.5121	30.95	11	13	51.9759	36.67	12	13	38.2138	26.12	9	11	559	60.7748	5.47803
LOC_Os03g26970.1 protein	peptidase, T1 family, putative, expressed	40.85	2	2	6	40	23.5844	29.79	4	6	15.041	24.26	3	4	24.2514	28.94	4	7	30.059	33.19	5	9	24.4969	33.19	5	7	28.0785	34.47	5	7	235	25.8283	5.47803
LOC_Os02g42320.2 protein	peptidase, T1 family, putative, expressed	40.85	4	2	6	44	24.6416	29.79	4	6	15.8633	24.26	3	4	29.0472	35.32	5	8	33.7518	40.85	6	10	30.0472	40.85	6	8	30.9753	40.85	6	8	235	25.8283	5.47803
LOC_Os01g07910.1 protein	NADH-cytochrome b5 reductase, putative, expressed	40.84	1	11	11	36	8.85175	15.43	3	3	12.8039	15.76	4	4	19.2937	27.97	7	7	24.9872	34.08	8	8	24.423	34.08	8	8	15.9858	23.79	6	6	311	33.8307	8.80713
LOC_Os02g05330.1 protein	DEAD-box ATP-dependent RNA helicase, putative, expressed	40.82	1	1	15	128	61.0113	34.78	12	19	52.5512	21.74	9	17	85.3509	35.75	12	26	70.7851	35.75	12	23	76.1959	35.75	13	24	59.0739	29.71	11	19	414	47.108	5.66846
LOC_Os07g47710.1 protein	60S ribosomal protein L22-2, putative, expressed	40.77	1	2	5	28	14.4704	40.77	5	5	14.5959	40.77	5	5	12.4237	34.62	4	4	14.9903	40.77	5	5	12.1484	34.62	4	4	14.8698	40.77	5	5	130	14.4076	9.5542
LOC_Os01g62950.1 protein	ras-related protein, putative, expressed	40.74	10	4	8	34	7.94779	15.74	3	3	13.9464	25.46	5	5	19.923	37.04	7	7	20.7183	33.33	6	7	15.7333	26.39	5	6	16.7983	33.33	6	6	216	23.9071	6.80029
LOC_Os10g33800.1 protein	lactate/malate dehydrogenase, putative, expressed	40.66	3	10	10	75	36.9252	24.4	6	10	34.5392	18.37	5	10	48.0587	29.52	8	13	49.0766	40.66	10	14	70.1917	37.95	9	19	30.9103	18.67	6	9	332	35.5461	6.0874
LOC_Os01g22520.2 protein	dihydrolipoyl dehydrogenase 1, mitochondrial precursor, putative, expressed	40.59	2	9	13	82	19.9186	19.32	5	6	36.8253	19.56	6	12	65.1542	40.59	12	19	56.4819	40.59	13	17	40.6851	40.1	11	13	45.8168	39.61	10	15	409	43.2517	6.48096
LOC_Os03g22340.1 protein	60S ribosomal protein L22-2, putative, expressed	40.46	1	2	5	23	11.8245	32.06	4	4	11.3572	32.06	4	4	9.73784	25.95	3	3	14.8686	40.46	5	5	9.1425	25.95	3	3	12.4668	32.06	4	4	131	14.4626	9.5542
LOC_Os10g41410.2 protein	nucleoside diphosphate kinase, putative, expressed	40.4	2	4	5	43	21.8996	29.8	4	7	23.4784	29.8	4	8	25.1413	40.4	5	8	20.0469	29.8	4	6	22.4316	29.8	4	7	22.7134	29.8	4	7	151	16.7688	7.50342
LOC_Os02g05630.4 protein	protein phosphatase 2C, putative, expressed	40.36	6	5	9	45	19.5341	31.79	7	7	10.9582	13.93	4	4	25.7224	40.36	9	9	24.7758	40.36	9	9	25.3415	34.29	7	8	22.3604	35	8	8	280	30.3221	5.09717
LOC_Os02g38040.1 protein	leucine-rich repeat family protein, putative, expressed	40.32	1	15	15	62	31.0382	21.96	8	10	20.4287	18.56	6	6	39.1779	26.75	10	12	37.2742	25.95	9	11	42.424	31.94	11	13	32.5565	26.35	9	10	501	55.1738	5.71924
LOC_Os03g39610.2 protein	chlorophyll A-B binding protein, putative, expressed	40.18	2	3	5	18	7.14587	12.79	3	3	14.7123	40.18	5	5	7.25637	12.79	3	3	7.52075	12.79	3	3	4.95384	7.31	2	2	5.14239	7.31	2	2	219	23.7188	4.99561
LOC_Os07g46990.2 protein	copper/zinc superoxide dismutase, putative, expressed	40.13	1	2	3	13	5.6979	16.45	2	2	3.65429	8.55	1	1	7.03198	16.45	2	2	7.31581	16.45	2	2	16.0516	40.13	3	4	6.26503	16.45	2	2	152	15.0714	6.41748
LOC_Os10g22450.1 protein	inositol-3-phosphate synthase, putative, expressed	40.08	5	18	18	140	71.3113	34.97	13	22	64.4657	25.34	11	20	88.6724	36.35	15	26	99.8368	36.35	15	29	85.4078	38.51	15	24	66.3013	36.54	15	19	509	55.9795	6.41748
LOC_Os02g06700.2 protein	ribosomal protein, putative, expressed	40	3	7	7	51	35.4614	39.33	6	10	30.0321	24.67	4	8	26.217	39.33	6	8	30.4143	40	7	9	23.836	40	7	7	29.8376	39.33	6	9	150	16.3527	10.4478
LOC_Os04g26190.1 protein	pollen allergen, putative, expressed	40	1	1	4	19	6.91722	30	2	3	4.67094	18.89	1	2	11.3838	40	3	5	2.7439	10	1	1	11.7918	40	4	5	6.5548	30	2	3	90	9.76014	8.96826
LOC_Os01g55540.1 protein	aminotransferase, classes I and II, domain containing protein, expressed	39.57	2	15	15	82	38.4898	25	8	11	39.5802	22.17	7	11	52.3611	33.91	12	16	55.2224	37.17	13	17	40.3831	35.65	12	13	44.1473	29.35	10	14	460	49.9025	8.48486
LOC_Os03g56460.1 protein	glucose-6-phosphate isomerase, putative, expressed	39.51	2	5	16	90	45.8565	28.92	12	15	39.6074	25.75	10	12	52.0751	27.34	12	15	69.3421	38.27	15	21	44.1182	27.34	12	14	45.3491	25.93	11	13	567	62.4844	7.28369
LOC_Os04g28180.1 protein	ribosomal protein, putative, expressed	39.37	1	4	10	61	34.8992	33.48	8	9	34.1855	33.03	7	9	41.238	39.37	10	11	44.5007	39.37	10	12	37.484	38.91	9	10	38.9397	33.48	8	10	221	24.9133	10.4038
LOC_Os03g04970.1 protein	T-complex protein, putative, expressed	39.34	1	5	21	130	49.4499	21.84	11	16	61.1597	24.96	12	20	79.0999	36.22	17	25	79.8149	31.54	17	25	75.9796	36.22	19	24	66.1832	27.21	13	20	577	61.0071	5.71924
LOC_Os03g40270.1 protein	alpha-1,4-glucan-protein synthase, putative, expressed	39.01	1	6	11	147	66.7367	24.73	6	20	87.6088	31.87	7	26	80.5581	27.47	7	23	95.3561	35.99	10	29	90.0628	37.09	10	25	82.4365	28.85	7	24	364	41.3216	6.18896
LOC_Os03g61970.1 protein	actin, putative, expressed	38.99	2	1	15	176	85.8304	25.46	8	25	82.1243	25.73	9	24	113.078	33.95	12	33	111.313	33.69	12	30	122.719	32.1	12	34	104.975	29.18	10	30	377	41.679	5.49072
LOC_Os01g23740.2 protein	OsPDIL2-2 protein disulfide isomerase PDIL2-2, expressed	38.92	2	7	11	43	15.0315	17.41	4	5	20.9213	18.99	4	6	22.421	21.52	5	7	16.3653	18.35	4	5	33.8091	27.85	7	11	26.5925	24.37	7	9	316	34.4135	5.79541
LOC_Os07g08430.1 protein	indole-3-glycerol phosphate lyase, chloroplast precursor, putative, expressed	38.91	4	8	8	42	22.064	30.4	6	6	16.2138	24.32	5	5	26.5621	33.74	7	8	21.8206	30.7	6	6	34.228	38.91	8	10	25.8366	36.17	7	7	329	33.894	6.60986
LOC_Os03g05730.1 protein	cell division control protein 48 homolog E, putative, expressed	38.81	2	5	26	171	60.8015	28.43	17	19	51.7836	18.17	12	16	98.9128	34.36	22	32	129.544	33	21	44	117.617	27.94	19	39	64.1552	28.31	18	21	809	89.6877	5.26221
LOC_Os05g01820.1 protein	cytochrome b5-like Heme/Steroid binding domain containing protein, expressed	38.69	1	3	4	34	16.1125	25.55	2	5	27.6192	38.69	3	8	17.1102	38.69	3	4	18.5844	38.69	3	5	20.9776	38.69	4	5	24.3029	38.69	3	7	137	15.2727	5.32568
LOC_Os10g32550.1 protein	T-complex protein, putative, expressed	38.64	1	7	23	144	54.9586	23.19	13	18	68.3367	29.65	15	23	77.5318	33.44	17	25	90.2431	35.65	20	28	81.376	37.07	20	26	77.5393	29.65	15	24	634	67.2656	7.32764
LOC_Os01g69250.2 protein	mitochondrial import receptor subunit TOM20, putative, expressed	38.64	3	6	6	22	6.44372	18.18	2	2	13.1536	31.25	4	4	9.71583	25	3	3	15.8701	25.57	4	5	14.8785	38.07	5	5	11.8357	24.43	3	3	176	19.6153	5.10986
LOC_Os06g06030.1 protein	peptidase, T1 family, putative, expressed	38.63	1	8	8	37	19.6033	27.44	5	6	19.8753	27.44	5	6	24.8258	35.74	6	7	23.3957	35.74	6	8	14.7959	19.86	4	4	19.4857	25.99	5	6	277	29.7656	5.85889
LOC_Os04g36750.1 protein	hsp20/alpha crystallin family protein, putative, expressed	38.6	1	7	7	28	8.4459	19.53	2	2	3.82675	7.91	1	1	13.0557	11.63	2	3	10.9257	19.53	3	3	41.4373	38.6	7	11	30.2763	26.51	5	8	215	23.2138	5.5415
LOC_Os01g46070.1 protein	lactate/malate dehydrogenase, putative, expressed	38.53	2	4	8	81	39.0756	22.94	5	11	51.9438	22.94	5	14	52.7896	32.94	7	15	48.7655	32.94	7	13	60.3829	38.24	7	15	47.8957	23.24	6	13	340	35.4386	8.55811
LOC_Os04g32560.2 protein	ATP-dependent Clp protease ATP-binding subunit clpA homolog CD4B,chloroplast precursor, putative, expressed	38.45	6	14	27	134	68.4458	29.08	19	22	55.6567	22	16	18	78.4171	31.59	24	26	79.3836	29.85	21	25	67.7251	25.93	20	22	69.4105	26.8	18	21	918	101.739	6.50732
LOC_Os05g51700.2 protein	nucleoside diphosphate kinase, putative, expressed	38.35	3	8	8	45	20.0934	32.52	7	7	20.604	32.52	7	7	20.8016	32.52	7	7	20.4085	32.52	7	7	24.5959	38.35	8	9	23.4567	32.52	7	8	206	23.4481	7.54736
LOC_Os08g35740.2 protein	12-oxophytodienoate reductase, putative, expressed	38.33	2	10	10	45	23.2276	27.38	7	7	21.0642	20.46	5	6	22.3507	26.8	8	8	24.489	24.78	7	8	25.6299	29.97	8	9	20.9635	21.9	6	7	347	38.9877	8.47021
LOC_Os09g25390.1 protein	phospholipase D, putative, expressed	38.31	1	19	19	94	45.473	21.91	11	13	31.7144	17.01	9	9	56.0727	28.76	15	16	72.3975	36.11	17	21	62.0127	29.5	15	19	56.4079	25.83	13	16	817	89.908	6.48096
LOC_Os05g06430.2 protein	OsPDIL2-1 protein disulfide isomerase PDIL2-1, expressed	38.25	2	6	10	62	27.6397	16.12	3	7	24.8541	19.95	4	7	41.4786	30.33	7	11	38.1806	30.33	7	10	53.4787	34.43	9	15	44.1542	24.59	6	12	366	39.8875	6.99072
LOC_Os06g02380.1 protein	T-complex protein, putative, expressed	37.94	1	11	18	88	52.4737	28.45	13	15	51.0447	30.12	13	15	46.1409	30.45	13	13	43.1683	28.29	13	13	54.7994	30.95	14	16	55.0322	28.45	13	16	601	64.0459	5.66846
LOC_Os04g56646.1 protein	MEE34, putative, expressed	37.82	1	3	3	20	9.67008	37.82	3	3	6.83566	13.46	1	2	13.0365	37.82	3	4	6.89127	24.36	2	2	13.0995	37.82	3	4	16.9405	37.82	3	5	156	17.7842	6.80029
LOC_Os02g50240.1 protein	glutamine synthetase, catalytic domain containing protein, expressed	37.64	5	9	10	76	40.646	20.22	3	10	31.4959	22.75	4	9	53.8192	28.93	7	14	49.904	30.34	6	13	60.7181	36.24	9	16	50.6938	29.49	6	14	356	39.1764	5.73193
LOC_Os10g30580.1 protein	cell division control protein 48 homolog E, putative, expressed	37.62	3	5	26	170	73.123	27.23	17	22	49.3787	15.97	12	15	96.4061	33.17	22	31	126.117	31.81	21	41	118.317	30.45	20	39	69.1306	27.1	18	22	808	89.7549	5.21143
LOC_Os02g53420.1 protein	DnaK family protein, putative, expressed	37.56	1	9	20	102	49.3077	23.71	13	15	44.9534	20.62	12	14	66.3301	32.25	15	19	55.9245	25.33	14	17	67.0327	34.32	16	20	55.8741	23.42	14	17	679	72.8527	5.59229
LOC_Os06g07630.1 protein	26S protease regulatory subunit 6A, putative, expressed	37.53	4	14	15	72	36.9527	24.24	8	10	40.3755	22.84	8	12	40.4786	23.78	8	12	41.8371	28.44	11	13	45.9223	33.57	11	13	38.8306	27.51	9	12	429	47.7496	5.07178
LOC_Os08g04460.1 protein	NADPH-dependent FMN reductase domain containing protein, expressed	37.44	2	4	5	36	15.4551	37.44	5	5	24.3198	37.44	5	7	21.5813	37.44	5	6	20.0678	37.44	5	6	21.3422	37.44	5	6	22.5143	37.44	5	6	203	21.5758	6.53662
LOC_Os11g01300.1 protein	protein transport protein Sec61 subunit beta, putative, expressed	37.38	2	3	3	16	6.40138	28.04	2	2	3.05577	9.35	1	1	10.3222	28.04	2	3	14.4525	28.04	2	4	9.99183	28.04	2	3	8.02068	37.38	3	3	107	10.6834	11.9272
LOC_Os10g21110.1 protein	glycosyl hydrolase family 10 protein, putative, expressed	37.2	2	19	19	117	51.5295	27.85	13	16	48.9833	19.03	9	15	77.0733	32.01	15	24	84.746	35.29	17	26	68.5546	32.01	15	21	47.8659	22.49	10	15	578	63.8802	8.00146
LOC_Os02g52150.1 protein	heat shock 22 kDa protein, mitochondrial precursor, putative, expressed	37.1	2	1	6	28	16.8377	22.17	4	6	14.4169	22.17	4	5	11.2167	25.79	4	4	10.9154	14.48	3	4	14.6	18.1	4	5	12.1867	14.48	3	4	221	24.1384	8.36768
LOC_Os06g39760.1 protein	WD domain, G-beta repeat domain containing protein, expressed	37.1	1	7	9	36	14.1489	14.49	4	5	12.3733	15.36	4	5	18.0157	17.97	5	6	22.1373	26.67	6	7	22.9803	21.74	6	7	18.4822	17.68	5	6	345	37.6243	5.73193
LOC_Os03g31090.1 protein	40S ribosomal protein S19, putative, expressed	36.99	2	6	6	26	7.27115	19.18	3	3	10.188	19.18	3	4	11.5489	29.45	4	4	10.2722	19.86	3	4	12.6324	26.03	4	5	15.4685	30.14	5	6	146	16.3766	10.0376
LOC_Os04g02820.1 protein	elongation factor, putative, expressed	36.89	4	2	22	172	97.1264	30.01	17	28	59.1795	21.83	13	17	118.078	34.76	20	34	132.053	33.33	19	37	108.886	29.54	16	29	94.0047	29.54	16	27	843	93.9126	6.16357
LOC_Os08g04890.1 protein	OsCML32 - Calmodulin-related calcium sensor protein, expressed	36.73	1	4	4	18					9.72569	30.1	3	3	12.8365	30.1	3	4	11.8372	36.73	4	4	17.0147	36.73	4	5	6.9555	14.29	2	2	196	20.6313	4.66553
LOC_Os02g01590.1 protein	glycosyl hydrolases, putative, expressed	36.71	2	16	17	119	59.8944	22.96	10	17	79.2528	25.08	11	23	59.6342	22.51	10	16	67.2946	28.4	13	19	83.1398	29.76	14	24	72.898	25.08	11	20	662	72.5028	5.59229
LOC_Os02g37420.1 protein	ras-related protein, putative, expressed	36.67	3	2	6	32	13.7678	24.76	4	5	8.95635	18.57	3	3	18.4444	36.67	6	6	19.8692	36.67	6	7	20.5764	36.67	6	7	11.6786	24.76	4	4	210	23.0024	7.41553
LOC_Os02g48480.1 protein	expressed protein	36.63	1	2	2	15	8.67409	36.63	2	3	9.09323	36.63	2	3	5.39057	18.81	1	2	3.07248	18.81	1	1	8.81476	36.63	2	3	9.633	36.63	2	3	101	10.4201	4.55127
LOC_Os06g01630.3 protein	2-oxo acid dehydrogenases acyltransferase domain containing protein, expressed	36.5	3	9	12	57	24.4036	24.19	8	8	29.3318	26.57	8	9	37.0187	27	10	12	23.0116	20.95	7	8	36.5383	30.89	11	12	24.6132	21.38	8	8	463	50.1436	5.71924
LOC_Os06g27850.1 protein	peroxidase precursor, putative, expressed	36.39	1	9	9	38	7.95322	9.41	3	3	21.4418	23.66	6	6	33.7424	27.99	7	9	35.6481	36.39	9	10	21.2969	23.92	6	6	14.2453	15.52	4	4	393	42.3302	6.65381
LOC_Os09g39780.2 protein	peptidyl-prolyl cis-trans isomerase, putative, expressed	36.31	1	6	7	31	14.2455	29.05	5	5	16.5877	31.28	5	6	16.297	32.4	6	6	13.674	32.4	5	5	14.1258	32.4	5	5	11.7445	25.14	4	4	179	19.1864	7.78174
LOC_Os02g01280.1 protein	T-complex protein, putative, expressed	36.29	1	10	17	65	23.7449	17.06	8	8	30.9861	23.91	10	10	33.7272	25.42	11	11	37.4433	28.26	12	12	39.8252	27.42	12	13	36.2825	26.59	11	11	598	63.7586	5.90967
LOC_Os02g07490.1 protein	glyceraldehyde-3-phosphate dehydrogenase, putative, expressed	36.25	1	5	11	56	25.9634	22.63	6	7	30.8605	24.33	7	9	38.3059	34.55	10	12	35.4587	26.52	8	10	31.8324	29.93	9	10	28.0378	24.33	7	8	411	43.2902	8.90967
LOC_Os02g38200.1 protein	dehydrogenase, putative, expressed	36.24	1	7	9	60	18.2864	19.31	4	5	17.5589	16.4	3	5	49.1041	30.69	7	15	44.5965	27.25	7	13	48.279	36.24	9	14	27.7835	21.96	5	8	378	40.603	8.00146
LOC_Os01g69240.1 protein	CBS domain containing membrane protein, putative, expressed	36.09	1	12	12	87	45.778	32.41	9	13	43.6749	32.41	9	12	51.5636	33.1	11	15	51.9905	33.1	11	14	57.6015	36.09	12	16	58.4363	35.63	11	17	435	47.9597	5.57959
LOC_Os02g32030.1 protein	elongation factor, putative, expressed	36.06	2	1	21	173	99.2328	31.08	18	29	59.1795	21.83	13	17	115.392	34.76	20	33	132.028	33.33	19	37	111.366	30.6	17	30	94.1044	29.77	16	27	843	93.9605	6.16357
LOC_Os01g53930.1 protein	hexokinase, putative, expressed	35.97	2	11	13	85	30.6406	30.04	9	9	38.6426	28.66	9	12	51.1513	34.19	12	15	56.8889	34.19	12	17	57.9524	35.97	13	18	50.0012	27.08	10	14	506	55.0864	6.34131
LOC_Os09g31486.1 protein	DnaK family protein, putative, expressed	35.96	2	13	17	106	47.0742	22.66	13	15	46.0138	23.1	10	13	72.7062	28.36	14	22	55.5806	25	12	17	75.2212	35.96	17	22	56.6824	29.53	15	17	684	72.7536	5.85889
LOC_Os01g48280.1 protein	ubiquitin-conjugating enzyme, putative, expressed	35.95	2	3	3	18	10.4693	12.42	1	3	12.9269	19.61	2	4	3.85366	12.42	1	1	6.34405	12.42	1	2	9.50203	12.42	1	3	16.9823	28.76	2	5	153	17.149	7.34229
LOC_Os01g07810.2 protein	protein of unknown function domain containing protein, expressed	35.88	3	2	3	21	15.4182	35.88	3	4	15.961	35.88	3	4	10.9475	35.88	3	3	5.09714	18.32	1	1	14.1507	35.88	3	4	22.7055	35.88	3	5	131	14.0831	4.85596
LOC_Os12g37360.1 protein	miro, putative, expressed	35.75	4	2	6	17	5.5407	12.44	2	2	3.28082	6.74	1	1	9.47877	14.51	3	3	10.4229	24.35	3	3	17.9401	30.05	5	6	6.00126	12.44	2	2	193	22.0154	7.47412
LOC_Os02g02870.1 protein	glycine-rich protein 2, putative, expressed	35.68	1	6	6	53	19.422	33.2	5	7	14.028	24.9	4	5	26.5086	25.31	4	11	26.6401	27.8	5	11	32.4366	25.31	4	12	19.8664	33.2	5	7	241	22.7089	7.06396
LOC_Os12g41220.1 protein	ubiquitin-conjugating enzyme, putative, expressed	35.62	7	2	5	29	12.1293	33.56	4	4	23.7375	33.56	4	7	12.2171	28.77	4	4	11.0396	28.77	4	4	13.995	33.56	4	5	15.2488	35.62	5	5	146	16.6543	6.93213
LOC_Os04g10400.1 protein	electron transfer flavoprotein subunit beta, putative, expressed	35.57	1	6	6	27	15.3416	17.79	2	4	16.0147	21.34	3	5	17.6064	27.27	4	5	12.1033	17.79	3	4	22.441	30.04	5	6	11.3213	17.79	2	3	253	27.4518	6.62451
LOC_Os01g72430.1 protein	NADPH quinone oxidoreductase, putative, expressed	35.53	1	5	5	24	10.0111	21.32	2	3	10.1891	27.92	3	3	13.171	21.32	2	4	22.2734	35.53	5	7	12.1468	21.32	2	4	10.8628	21.32	2	3	197	21.3111	7.81104
LOC_Os02g10640.1 protein	26S protease regulatory subunit, putative, expressed	35.5	2	10	11	69	25.5535	26.75	7	7	45.2951	29	8	13	35.733	32.5	10	11	42.5315	32.5	10	14	45.0954	34.75	10	14	35.0227	31.75	9	10	400	44.5583	7.45947
LOC_Os08g02340.1 protein	60S acidic ribosomal protein, putative, expressed	35.45	1	1	1	8	3.91609	35.45	1	1	7.86279	35.45	1	2					6.63993	35.45	1	2	7.72574	35.45	1	2	4.40291	35.45	1	1	110	11.0756	4.51318
LOC_Os01g69020.1 protein	retrotransposon protein, putative, unclassified, expressed	35.42	2	6	6	22	2.38369	4.17	1	1	2.53034	4.17	1	1	21.8784	35.42	6	6	21.2535	35.42	6	6	15.4292	28.27	5	5	9.08058	13.69	3	3	336	27.2673	12.4839
LOC_Os02g32120.1 protein	cytochrome b-c1 complex subunit Rieske, mitochondrial precursor, putative, expressed	35.29	1	5	8	37	17.6522	32.35	5	5	26.7688	28.31	6	7	21.9818	31.99	6	6	28.0712	35.29	8	8	20.8627	32.35	6	6	19.115	28.31	5	5	272	29.8014	8.42627
LOC_Os01g41710.1 protein	chlorophyll A-B binding protein, putative, expressed	35.25	2	1	4	18	5.01998	6.13	2	2	8.32098	21.07	3	3	14.9361	35.25	4	5	11.6875	21.07	3	4	4.95384	6.13	2	2	5.14239	6.13	2	2	261	27.535	5.42725
LOC_Os03g10510.2 protein	outer mitochondrial membrane porin, putative, expressed	35.2	2	7	7	39	15.997	22.8	5	5	18.9242	31.2	6	6	23.6976	35.2	7	8	22.5355	31.2	6	7	19.021	26.8	6	6	22.0075	35.2	7	7	250	26.739	8.79248
LOC_Os09g12570.1 protein	ubiquitin-conjugating enzyme, putative, expressed	35.14	8	2	5	27	16.3324	33.11	4	5	11.463	33.11	4	4	11.6153	28.38	4	4	11.1058	28.38	4	4	14.1243	33.11	4	5	15.2399	35.14	5	5	148	16.6892	6.93213
LOC_Os09g33500.2 protein	transketolase, putative, expressed	35.11	2	5	10	64	31.2694	22.47	7	11	27.8515	26.97	6	9	36.1281	28.93	7	12	38.9602	28.93	7	13	38.9425	23.31	5	11	24.557	26.12	6	8	356	38.4866	5.17334
LOC_Os09g30418.1 protein	heat shock protein, putative, expressed	35.06	2	1	29	174	71.9862	25.18	17	23	65.8438	24.1	18	22	112.48	30.48	25	36	93.9989	27.59	22	30	110.072	34.7	25	35	87.3159	26.87	20	28	830	94.1365	5.24951
LOC_Os01g08450.1 protein	ras-related protein, putative, expressed	34.92	5	4	6	57	22.2942	22.62	4	7	36.0778	22.62	4	11	30.2721	34.92	6	9	38.2256	34.92	6	11	30.5198	34.92	6	9	33.1439	28.97	5	10	252	27.8761	8.77783
LOC_Os09g39380.1 protein	monodehydroascorbate reductase, putative, expressed	34.9	1	8	9	30	11.9129	11.41	3	3	19.3326	21.48	5	5	28.2079	27.74	7	8	26.0131	25.5	6	7	11.3272	11.41	3	3	16.5743	15.21	4	4	447	47.8629	5.70654
LOC_Os04g32660.1 protein	cytochrome b-c1 complex subunit Rieske, mitochondrial precursor, putative, expressed	34.89	1	7	10	51	28.6401	28.78	6	7	29.1221	24.82	5	7	39.747	32.01	8	10	36.6876	32.01	8	10	34.9601	32.01	8	10	29.4807	24.82	5	7	278	30.0765	8.68994
LOC_Os03g20630.2 protein	histidine triad family protein, putative, expressed	34.88	3	4	4	6									2.72187	10.08	1	1	4.26804	10.08	2	2	8.89263	34.88	3	3					129	14.1865	6.37939
LOC_Os02g48720.1 protein	mitochondrial carrier protein, putative, expressed	34.82	1	7	14	142	57.7356	28.53	10	17	51.8599	27.75	9	16	96.3221	31.41	12	29	86.1002	28.53	10	25	110.166	34.03	13	33	73.7235	28.53	10	22	382	41.4841	9.77393
LOC_Os01g16900.1 protein	dehydrogenase, putative, expressed	34.81	2	11	11	67	31.8131	20.72	7	10	27.53	20.17	6	9	41.597	30.11	9	13	33.2326	27.35	8	10	40.4581	30.66	10	13	40.7338	22.65	8	12	362	39.4172	7.43018
LOC_Os10g11140.1 protein	phosphoglucomutase, putative, expressed	34.81	2	13	13	57	20.7376	18.39	6	6	26.9764	23.65	8	8	31.4905	23.97	9	9	47.2671	22.99	8	13	41.7743	29.23	11	13	25.9604	18.39	7	8	609	66.0717	6.68311
LOC_Os06g14510.1 protein	glucose-6-phosphate isomerase, putative, expressed	34.74	1	5	16	100	48.6421	28.04	13	16	39.7589	24.87	11	12	63.8567	29.1	13	19	76.0571	33.51	15	24	49.7209	28.92	13	16	43.9869	24.87	11	13	567	62.3291	6.93213
LOC_Os03g10340.1 protein	40S ribosomal protein S3a, putative, expressed	34.73	1	3	8	41	19.3567	14.5	3	5	26.2161	17.56	4	7	27.8354	25.57	6	8	20.0996	20.23	4	5	29.3769	32.44	7	8	27.0859	27.1	6	8	262	29.7088	9.80322
LOC_Os09g17740.1 protein	chlorophyll A-B binding protein, putative, expressed	34.72	2	1	4	19	8.73698	20	3	3	8.32098	20.75	3	3	8.02402	20.75	3	3	20.8067	34.72	4	6	4.95384	6.04	2	2	5.14239	6.04	2	2	265	27.9962	5.26221
LOC_Os01g15010.1 protein	miro, putative, expressed	34.72	3	1	5	12	5.5407	12.44	2	2	3.28082	6.74	1	1	3.22666	6.74	1	1	6.91284	16.58	2	2	11.277	29.02	4	4	6.00126	12.44	2	2	193	21.9304	6.80029
LOC_Os05g33150.1 protein	CHIT6 - Chitinase family protein precursor, expressed	34.71	1	5	5	38	22.0135	27.06	4	6	17.9152	15.88	3	5	23.7173	27.06	4	6	29.7534	27.06	4	8	21.9129	23.53	4	6	25.4221	27.06	4	7	340	35.277	7.97217
LOC_Os02g50770.1 protein	peroxidase precursor, putative, expressed	34.67	2	14	14	114	56.3452	28.44	10	16	69.4613	28.44	10	19	69.8576	30.22	11	20	65.8314	28.44	10	19	83.4302	32.89	13	24	58.1341	26.22	9	16	450	47.8584	6.18896
LOC_Os08g42410.2 protein	transketolase, putative, expressed	34.55	2	4	9	52	24.8511	16.01	5	9	26.1529	23.6	5	9	30.2014	31.46	7	10	21.7841	19.66	4	7	37.6156	27.25	6	11	17.9836	19.66	4	6	356	38.0663	5.09717
LOC_Os07g38730.1 protein	tubulin/FtsZ domain containing protein, putative, expressed	34.44	1	6	11	61	43.873	26	8	13	37.3337	19.56	7	11	26.2685	13.33	4	7	32.935	24	6	9	39.9078	32.44	8	11	32.0482	24	7	10	450	49.6225	5.05908
LOC_Os07g08660.1 protein	40S ribosomal protein S15, putative, expressed	34.42	2	3	3	13	9.51056	34.42	3	3					7.11984	20.13	2	2	7.7183	20.13	2	2	12.1321	20.13	2	3	9.68502	34.42	3	3	154	17.4044	10.1987
LOC_Os12g30550.1 protein	protein of unknown function domain containing protein, expressed	34.32	1	4	4	19	8.68702	18.93	3	3	11.7963	29.59	3	4	11.537	29.59	3	4	8.80287	14.2	2	3	5.79434	14.2	2	2	9.68699	29.59	3	3	169	18.7555	4.86865
LOC_Os06g46000.1 protein	tubulin/FtsZ domain containing protein, putative, expressed	34.3	3	2	12	125	54.5343	19.06	7	18	63.7908	22.2	8	21	65.535	23.99	9	21	62.8182	23.99	9	21	76.7955	34.3	12	24	60.4741	22.2	8	20	446	50.0888	4.83057
LOC_Os08g36150.1 protein	activator of 90 kDa heat shock protein ATPase homolog, putative, expressed	34.27	2	7	7	36	17.7267	28.37	5	5	22.1671	17.42	3	6	18.7813	28.37	5	5	23.0968	34.27	6	6	30.3605	31.74	6	8	23.5656	22.75	4	6	356	39.203	5.50342
LOC_Os06g43850.1 protein	ATP synthase F1, delta subunit family protein, putative, expressed	34.22	1	7	7	27	9.71702	14.22	3	3	9.02328	14.22	3	3	16.8071	24	5	5	16.7138	24	5	5	25.2474	34.22	7	8	9.1021	14.22	3	3	225	25.0496	9.37842
LOC_Os08g43640.1 protein	26S proteasome non-ATPase regulatory subunit 3, putative, expressed	34.16	2	4	13	51	20.9572	16.67	6	7	17.806	18.31	6	6	31.0672	23.66	9	9	27.5907	22.84	9	9	35.8246	27.16	10	11	29.493	18.93	7	9	486	55.1628	8.42627
LOC_Os03g11960.3 protein	copper/zinc superoxide dismutase, putative, expressed	34.09	4	2	2	8	2.09528	9.85	1	1	2.08219	9.85	1	1	6.11223	34.09	2	2	2.45124	9.85	1	1	5.849	34.09	2	2	2.2723	9.85	1	1	132	13.0947	8.08936
LOC_Os01g64630.4 protein	actin, putative, expressed	34.04	2	3	13	110	49.5443	19.68	6	16	50.5966	17.02	6	16	57.6018	23.94	9	19	60.1962	29.26	10	18	66.7805	25	10	21	63.6489	20.48	7	20	376	41.5878	5.38916
LOC_Os02g37000.1 protein	mitochondrial prohibitin complex protein 1, putative, expressed	34.04	1	5	7	27	11.9788	17.73	3	3	20.3188	23.05	4	6	14.9571	22.7	4	4	15.0011	22.7	4	4	19.4344	23.76	5	6	14.942	17.73	3	4	282	30.233	6.25244
LOC_Os03g48930.1 protein	peptidase, T1 family, putative, expressed	33.96	1	6	6	11	2.58796	9.43	1	1	4.75701	14.15	2	2	7.18252	15.09	2	2	9.78962	19.34	3	3	3.62069	7.08	1	1	4.71369	12.26	2	2	212	23.4629	5.64307
LOC_Os09g32800.1 protein	peptidase, T1 family, putative, expressed	33.94	1	3	6	30	16.9183	29.41	4	5	6.80087	15.38	2	2	20.9568	29.41	4	6	21.3145	29.41	4	6	22.3801	33.94	5	6	18.337	29.41	4	5	221	24.2662	6.88818
LOC_Os05g34770.1 protein	cytochrome c, putative, expressed	33.93	1	4	4	18	8.78678	24.11	3	3	8.31898	24.11	3	3	8.14187	24.11	3	3	9.33682	24.11	3	3	11.4426	33.93	4	4	4.9188	20.54	2	2	112	12.2632	9.31982
LOC_Os03g45920.1 protein	tubulin/FtsZ domain containing protein, putative, expressed	33.86	1	3	11	122	50.0443	16.59	6	17	62.6421	19.73	7	21	62.9699	23.99	9	21	65.4549	23.99	9	22	69.6918	33.86	11	22	55.8067	19.73	7	19	446	49.6016	4.89404
LOC_Os10g27174.1 protein	40S ribosomal protein S28, putative, expressed	33.85	1	3	3	8	3.06527	18.46	1	1	3.03786	18.46	1	1	2.85482	18.46	1	1	3.00333	18.46	1	1	3.12408	18.46	1	1	7.92745	33.85	3	3	65	7.45912	11.1655
LOC_Os09g23160.2 protein	annexin, putative, expressed	33.82	2	8	8	29	14.7354	19.12	5	5	7.43571	11.4	3	3	17.4892	25	6	6	18.4873	24.63	6	6	14.6079	22.06	5	5	13.4224	16.18	4	4	272	31.0129	8.92432
LOC_Os09g08910.1 protein	ATP synthase, putative, expressed	33.79	2	14	16	151	64.9651	29.27	13	21	62.2461	27.5	12	20	100.997	32.61	15	31	92.824	32.61	14	28	91.8757	32.61	14	28	75.9466	30.06	13	23	509	55.2908	6.34131
LOC_Os03g01640.1 protein	expansin precursor, putative, expressed	33.71	2	8	9	52	15.3613	13.11	4	5	20.1535	15.36	5	8	31.2077	22.47	6	10	29.9071	29.21	8	10	33.5723	23.97	6	11	25.0806	22.47	6	8	267	28.9183	7.21045
LOC_Os04g40730.1 protein	oxidoreductase, short chain dehydrogenase/reductase family, putative, expressed	33.65	2	8	9	40	28.5359	26.42	7	9	12.9792	17.3	4	4	24.2087	21.7	5	7	24.2863	23.9	6	8	14.6842	14.78	4	5	24.8938	19.81	5	7	318	34.6864	9.90576
LOC_Os07g47290.1 protein	xylose isomerase, putative, expressed	33.61	2	14	14	67	34.9718	20.67	8	11	24.3814	17.12	6	8	31.4756	23.59	9	10	44.0629	30.9	13	15	37.4603	31.32	12	13	30.3452	19.83	8	10	479	53.4607	5.65576
LOC_Os03g58050.1 protein	ribosomal protein S13p/S18e, putative, expressed	33.55	3	7	7	42	18.2338	26.32	4	6	18.9226	26.32	4	7	19.9743	26.32	5	7	21.4404	32.24	6	8	20.2549	33.55	7	8	14.4903	26.32	4	6	152	17.6515	10.7407
LOC_Os05g45590.1 protein	hexokinase, putative, expressed	33.4	4	9	10	45	23.0547	19.43	6	7	19.1742	19.43	6	6	26.6807	18.83	6	8	27.223	19.43	6	8	27.1084	22.06	7	8	28.0225	22.47	7	8	494	53.5919	6.11279
LOC_Os03g59440.1 protein	dirigent, putative, expressed	33.33	1	4	4	48	13.4538	28.49	3	5	12.2793	28.49	3	4	28.9194	33.33	4	11	29.6108	33.33	4	12	29.6965	33.33	4	10	17.8217	33.33	4	6	186	20.2786	6.68311
LOC_Os06g09450.6 protein	sucrose synthase, putative, expressed	33.29	3	18	23	145	55.1321	21.16	14	19	42.0913	16.96	10	14	79.7691	26.49	19	27	85.8293	27.23	20	29	96.355	32.55	22	30	80.3724	24.38	16	26	808	92.071	6.39209
LOC_Os01g37800.1 protein	ras-related protein, putative, expressed	33.17	4	3	5	41	17.4517	33.17	5	6	24.392	33.17	5	8	22.0739	33.17	5	7	18.4444	33.17	5	6	19.5939	33.17	5	6	26.468	33.17	5	8	202	22.4622	5.2749
LOC_Os09g07830.1 protein	acetyl-CoA acetyltransferase, cytosolic, putative, expressed	33.17	2	8	8	68	41.0811	30.17	7	10	43.3637	30.17	7	11	53.5356	33.17	8	14	46.6503	33.17	8	12	47.1099	30.42	7	12	37.0224	25.44	6	9	401	40.9983	6.56592
LOC_Os12g32986.1 protein	heat shock protein, putative, expressed	33.17	1	14	21	89	44.9631	16.52	11	14	45.6488	17.88	12	14	48.0276	27.13	13	14	36.3592	20.72	11	11	63.8795	30.83	18	20	49.4598	18.99	12	16	811	91.4232	5.32568
LOC_Os01g45274.4 protein	carbonic anhydrase, chloroplast precursor, putative, expressed	33.17	3	7	7	38	14.2859	19.8	4	4	15.9356	28.71	5	5	21.4522	28.71	5	7	15.3639	28.71	5	5	26.5373	33.17	6	9	24.969	28.71	6	8	202	22.1473	6.66846
LOC_Os09g31180.1 protein	ribosomal protein L6, putative, expressed	33.16	3	5	6	17	7.12351	14.74	3	3	11.8642	22.11	4	4	13.4666	18.95	3	4	6.63261	13.16	2	2	6.53893	13.16	2	2	4.99399	9.47	2	2	190	21.3354	9.61279
LOC_Os09g21370.1 protein	cysteine proteinase EP-B 1 precursor, putative, expressed	33.15	3	10	10	74	50.4254	28.45	9	14	36.4591	25.97	8	10	49.7031	30.11	9	14	45.8395	30.11	9	12	46.8115	25.41	8	13	42.7384	22.93	7	11	362	38.6149	5.5415
LOC_Os02g41590.1 protein	kinase, pfkB family, putative, expressed	33.14	1	10	10	74	50.7553	25.51	6	12	45.3014	28.74	6	11	60.0231	29.62	7	14	53.7243	29.03	7	13	42.4204	24.93	5	10	57.0677	24.93	5	14	341	36.9697	5.16064
LOC_Os02g10070.1 protein	citrate synthase, putative, expressed	33.05	1	3	13	118	49.1073	28.81	10	15	45.5141	19.49	7	14	73.1117	32.63	12	24	70.4522	33.05	13	23	70.9778	32.63	12	22	60.3264	28.81	10	20	472	52.1961	7.37158
LOC_Os03g19890.1 protein	NADH dehydrogenase 1 alpha subcomplex subunit 5, putative, expressed	32.95	1	5	5	19	7.99435	20.81	3	3	9.05797	22.54	3	3	8.65291	22.54	3	3	12.0293	26.01	4	4	9.62745	22.54	3	3	8.99595	22.54	3	3	173	19.5011	4.90674
LOC_Os02g12794.3 protein	elongation factor 1-gamma, putative, expressed	32.94	1	1	7	44	14.7441	17.46	3	4	23.9516	21.43	4	7	31.8963	32.94	7	10	33.8642	32.94	7	11	20.2088	28.97	6	7	17.623	21.43	4	5	252	29.4538	6.34131
LOC_Os12g42884.2 protein	5-methyltetrahydropteroyltriglutamate--homocysteine methyltransferase, putative, expressed	32.9	1	5	20	112	60.207	22.06	13	17	40.2894	14.1	9	11	76.2012	26.76	15	21	78.0588	25.72	15	23	75.5576	25.85	14	21	67.6302	27.28	15	19	766	84.6124	6.30322
LOC_Os08g30790.3 protein	hypersensitive-induced response protein, putative, expressed	32.75	3	6	8	28	10.8283	10.56	3	4	8.25394	7.75	2	3	12.7429	15.85	4	5	10.5945	10.56	3	4	22.4467	27.46	7	8	11.8409	13.38	3	4	284	31.3601	5.35107
LOC_Os11g33240.3 protein	citrate synthase, putative, expressed	32.65	2	1	11	92	33.5778	28.57	9	12	36.0144	20.86	7	12	62.2518	32.65	11	20	51.6961	32.65	11	16	53.4769	32.65	11	17	42.9708	28.57	9	15	441	48.8384	7.00537
LOC_Os03g02960.1 protein	nascent polypeptide-associated complex subunit alpha, putative, expressed	32.58	2	4	4	31	21.1279	25.79	3	5	28.0045	25.79	3	7	19.4113	32.58	4	5	22.1399	32.58	4	6	16.8846	25.79	3	4	18.1496	25.79	3	4	221	23.7095	4.43701
LOC_Os06g40040.1 protein	protein of unknown function domain containing protein, expressed	32.58	2	1	3	11	5.34788	18.94	2	2	3.34515	9.09	1	1	6.79256	22.73	2	2	4.64674	13.64	1	1	11.0607	22.73	2	3	7.67193	22.73	2	2	132	14.5976	5.60498
LOC_Os06g02019.1 protein	cytochrome P450, putative, expressed	32.41	1	17	17	103	55.856	27.47	13	19	56.5386	22.53	12	19	56.9984	27.08	14	20	46.9611	25.49	12	16	41.5863	27.67	12	14	43.6306	23.12	11	15	506	56.9712	9.37842
LOC_Os04g52270.1 protein	coatomer subunit epsilon, putative, expressed	32.4	2	6	6	20	6.37038	8.71	2	2	9.36972	12.89	3	3	10.677	18.47	3	3	10.5987	13.24	4	4	17.1159	22.65	5	5	9.03733	18.47	3	3	287	31.5611	5.46533
LOC_Os09g20820.1 protein	enolase, putative, expressed	32.36	1	12	12	71	34.2356	24.63	9	10	38.4603	26.51	10	11	49.8004	30.27	11	15	40.2683	27.97	10	11	42.5269	30.48	11	12	42.4106	30.27	11	12	479	50.7381	6.11279
LOC_Os03g01610.1 protein	expansin precursor, putative, expressed	32.21	2	12	12	113	44.2232	26.59	8	13	65.8139	22.1	7	20	70.9121	31.84	11	21	64.6352	29.59	10	19	69.1389	29.96	11	21	66.1618	25.09	9	19	267	28.6083	6.75635
LOC_Os09g32290.2 protein	FAD dependent oxidoreductase domain containing protein, expressed	32.21	3	8	8	48	22.6569	24.28	6	7	19.7591	19.71	5	6	36.7676	28.13	7	11	29.8319	32.21	8	9	28.4755	24.28	6	8	25.2235	28.13	7	7	416	43.95	6.29053
LOC_Os12g42876.1 protein	5-methyltetrahydropteroyltriglutamate--homocysteine methyltransferase, putative, expressed	32.11	1	4	19	108	57.0278	20.1	12	16	43.0519	14.49	10	12	75.7852	24.67	14	21	77.9367	25.72	15	22	73.1095	25.2	14	20	59.7557	25.33	14	17	766	84.5315	6.30322
LOC_Os02g46520.1 protein	hydrolase, putative, expressed	32.05	1	8	8	39	19.8101	19.64	4	5	11.3921	7.22	2	3	28.9425	22.35	5	8	30.0601	30.02	7	9	26.8472	30.02	7	8	19.7118	21.67	5	6	443	48.6469	5.36377
LOC_Os12g41390.3 protein	homocysteine S-methyltransferase protein, putative, expressed	32.05	3	3	3	20	13.2321	32.05	3	4	11.8723	26.92	2	3	11.2393	26.92	2	3	14.2618	26.92	2	4	11.4855	26.92	2	3	11.5295	26.92	2	3	156	16.6284	5.32568
LOC_Os02g12650.1 protein	puromycin-sensitive aminopeptidase, putative, expressed	32	2	23	23	125	56.3045	21.3	14	18	38.4226	14.58	10	13	79.3064	30.07	20	25	81.5052	30.98	21	26	64.163	28.82	19	20	71.674	29.27	20	23	878	98.391	5.19873
LOC_Os02g02890.1 protein	peptidyl-prolyl cis-trans isomerase, putative, expressed	31.98	1	7	7	80	40.2713	31.98	6	12	45.6896	29.65	6	14	44.9232	31.98	7	15	38.2098	31.98	6	12	41.8637	31.98	6	12	46.8764	31.98	7	15	172	18.3491	8.33838
LOC_Os05g06750.1 protein	dihydrolipoyl dehydrogenase, mitochondrial precursor, putative, expressed	31.94	1	8	12	71	29.8039	21.63	7	9	35.4989	18.65	6	10	44.1683	31.94	12	13	46.3971	31.94	12	14	47.1682	31.35	10	13	41.4628	29.37	9	12	504	52.9007	7.75244
LOC_Os02g52150.2 protein	heat shock 22 kDa protein, mitochondrial precursor, putative, expressed	31.82	2	1	6	29	16.8377	22.27	4	6	14.4169	22.27	4	5	7.8795	14.55	3	3	10.9154	14.55	3	4	17.5583	24.09	5	6	14.781	20.45	4	5	220	24.0824	7.50342
LOC_Os03g40720.1 protein	UDP-glucose 6-dehydrogenase, putative, expressed	31.74	3	11	14	73	40.8605	22.61	10	12	27.3871	13.69	7	8	45.5051	28.01	12	14	46.891	27.39	12	14	44.6793	25.93	11	14	37.928	21.37	9	11	482	53.0802	7.18115
LOC_Os03g55280.1 protein	semialdehyde dehydrogenase, NAD binding domain containing protein, putative, expressed	31.73	1	6	6	15	7.03448	8.53	2	2	5.48808	5.6	2	2	12.7037	20.8	4	4	5.51349	5.6	2	2	8.60713	10.93	3	3	7.24494	12.53	2	2	375	40.1526	7.1958
LOC_Os11g41890.1 protein	RNA recognition motif containing protein, putative, expressed	31.69	1	7	8	31	13.4497	13.28	3	3	15.4998	13.28	3	4	15.9828	18.84	4	4	29.6523	28.69	7	8	22.9523	22.06	6	6	25.7314	21.84	5	6	467	49.0182	8.52881
LOC_Os11g40140.1 protein	peptidase, T1 family, putative, expressed	31.65	1	6	6	31	16.0547	19.83	4	5	11.0076	14.35	3	3	19.8016	24.89	5	6	22.0622	31.65	6	6	18.5605	29.54	5	5	20.1485	24.89	5	6	237	25.977	4.75439
LOC_Os06g21980.1 protein	pantothenate kinase 4, putative, expressed	31.51	3	8	8	33	11.5497	5.75	1	2	13.8215	15.62	5	5	23.8786	23.01	4	6	20.5126	19.45	4	5	32.4743	28.49	7	9	20.7145	18.63	5	6	365	40.4597	4.95752
LOC_Os05g01450.2 protein	eukaryotic translation initiation factor 3 subunit F, putative, expressed	31.5	2	5	5	29	15.5839	23.5	4	5	11.5562	16	3	4	11.9005	21	3	4	16.1367	19	3	5	19.5586	31.5	5	6	15.1555	31.5	5	5	200	21.8502	5.24951
LOC_Os04g59040.1 protein	soluble inorganic pyrophosphatase, putative, expressed	31.46	7	2	5	27	5.52154	12.68	2	2	23.0156	23.47	4	7	10.6597	14.08	3	4	18.1837	23.47	4	6	15.2092	22.07	4	5	8.23006	14.08	3	3	213	24.1783	5.89697
LOC_Os09g37000.1 protein	26S proteasome non-ATPase regulatory subunit 3, putative, expressed	31.42	2	3	12	38	15.526	13.14	5	5	13.568	12.32	4	4	24.2913	16.84	7	7	22.0888	16.02	7	7	29.1421	20.33	8	9	19.3878	15.4	6	6	487	54.9468	8.5874
LOC_Os03g61600.1 protein	phosphoribosylformylglycinamidine synthase, putative, expressed	31.41	1	8	8	50	20.6882	17.34	4	6	25.3778	24.62	6	8	30.4547	22.11	5	9	29.0023	22.11	5	8	31.8224	22.11	5	9	34.9418	27.89	7	10	398	41.7235	6.03662
LOC_Os03g04410.1 protein	aconitate hydratase protein, putative, expressed	31.34	1	21	24	194	74.4757	17.04	15	24	81.7069	15.82	13	24	141.496	26.37	21	43	132.927	26.37	21	40	114.624	28.09	21	35	90.1711	19.57	15	28	986	106.235	6.90283
LOC_Os04g39440.2 protein	ras-related protein, putative, expressed	31.28	5	1	5	24	8.02963	17.06	3	3	9.89078	18.48	3	3	12.9223	23.7	4	4	19.1937	31.28	5	6	15.0988	23.7	4	5	8.42524	17.06	3	3	211	23.0695	7.44482
LOC_Os03g51600.1 protein	tubulin/FtsZ domain containing protein, putative, expressed	31.26	3	4	9	56	39.484	29.49	8	11	30.1101	19.51	6	9	24.3988	17.74	5	7	31.1307	22.17	6	9	36.425	27.49	7	10	33.1119	23.95	7	10	451	49.7873	5.021
LOC_Os05g47890.1 protein	WD domain, G-beta repeat domain containing protein, expressed	31.25	1	5	7	25	14.3745	20.54	5	5	16.614	22.02	5	5	5.41556	8.93	2	2	11.8191	22.62	4	4	14.3137	20.54	5	5	12.3627	22.02	4	4	336	36.4291	6.53662
LOC_Os06g02144.2 protein	6-phosphogluconate dehydrogenase, decarboxylating, putative, expressed	31.25	1	12	13	75	34.8894	16.04	7	10	39.5959	18.33	8	12	49.9104	26.88	11	15	51.4414	26.88	11	15	39.4163	30.42	12	13	32.4832	16.67	7	10	480	52.6878	6.17627
LOC_Os07g41360.1 protein	alpha-1,4-glucan-protein synthase, putative, expressed	31.15	1	4	9	134	60.315	22.13	6	18	76.9936	22.13	6	24	78.3408	28.14	8	23	76.73	28.14	8	24	75.205	31.15	9	22	72.4305	27.32	7	23	366	41.2527	6.43018
LOC_Os03g39000.2 protein	inositol-1-monophosphatase, putative, expressed	31.09	2	7	7	35	15.7232	11.24	2	5	19.6393	11.24	2	5	17.4158	14.98	3	5	17.8419	12.36	3	6	29.9527	23.22	5	9	16.1544	11.24	2	5	267	28.9547	5.68115
LOC_Os02g50620.1 protein	dehydrogenase E1 component domain containing protein, expressed	31.03	2	12	12	103	41.8507	21.28	7	13	34.728	21.28	7	11	61.3878	28.72	10	19	68.6251	31.03	11	22	67.9208	31.03	11	22	49.8441	28.72	10	16	390	42.6746	7.76709
LOC_Os06g45440.1 protein	haloacid dehalogenase-like hydrolase domain-containing protein 3, putative, expressed	31.03	1	6	6	16	4.43223	11.49	2	2	6.74219	9.58	2	2	13.6425	19.92	3	5	3.17235	8.43	1	1	6.15657	13.03	2	2	12.2043	16.09	3	4	261	29.2737	7.28369
LOC_Os05g37330.1 protein	60S acidic ribosomal protein, putative, expressed	30.97	1	3	3	13	2.89717	9.73	1	1	10.1128	30.97	3	3	6.22532	22.12	2	2	6.26249	22.12	2	2	8.24072	22.12	2	3	6.32961	22.12	2	2	113	11.5918	4.27197
LOC_Os03g24220.1 protein	villin protein, putative, expressed	30.97	1	15	15	86	27.297	14.94	7	9	27.9376	17.61	8	9	61.9082	26.89	11	18	61.1485	28.62	12	18	57.5734	25.79	11	17	47.23	24.37	11	15	636	70.3815	6.26514
LOC_Os02g52430.1 protein	regulator of ribonuclease, putative, expressed	30.95	2	3	5	20	7.71819	17.86	3	3	8.07578	17.86	3	3	7.69233	17.86	3	3	8.16939	17.86	3	3	12.3687	30.95	5	5	8.57702	17.86	3	3	168	18.0383	5.88428
LOC_Os04g46910.1 protein	actin-depolymerizing factor, putative, expressed	30.94	1	2	3	49	19.4058	30.94	3	5	39.2788	30.94	3	10	33.8756	25.18	2	10	37.789	30.94	3	10	18.6302	22.3	2	5	35.5045	30.94	3	9	139	15.8738	5.71924
LOC_Os03g16920.1 protein	DnaK family protein, putative, expressed	30.93	2	2	17	116	60.9484	22.66	12	18	54.708	19.3	10	16	61.1682	21.9	11	18	66.1488	23.89	12	20	66.7172	26.65	15	21	77.2763	29.25	15	23	653	71.5894	5.42725
LOC_Os05g06670.1 protein	gibberellin 2-oxidase, putative, expressed	30.89	1	9	9	57	31.971	18.85	5	9	27.2458	21.73	6	9	29.7863	23.82	7	9	30.3077	21.99	6	9	30.1156	24.08	7	9	38.0702	20.94	6	12	382	40.5945	7.10791
LOC_Os06g44910.1 protein	- glutaredoxin subgroup I, expressed - [OsGrx_C4]	30.88	1	3	3	8	5.74051	19.12	2	2	6.14053	19.12	2	2	4.31924	11.76	1	1	3.76679	11.76	1	1	4.05202	11.76	1	1	4.60499	11.76	1	1	136	14.7517	7.97217
LOC_Os02g09240.1 protein	cytochrome P450 71D8, putative, expressed	30.74	4	9	13	62	33.8855	21.79	8	9	18.7438	14.2	5	5	39.8335	24.71	10	11	45.871	28.4	12	13	44.9454	28.79	12	13	39.5251	20.04	8	11	514	56.8951	7.23975
LOC_Os02g02400.2 protein	catalase isozyme A, putative, expressed	30.74	3	9	10	56	28.1549	20.49	6	8	31.3623	16.6	6	9	33.6439	25.82	8	10	29.5138	25.82	8	9	32.8242	28.69	9	10	34.9633	25.61	8	10	488	56.2981	6.94678
LOC_Os07g38130.1 protein	polygalacturonase inhibitor 1 precursor, putative, expressed	30.72	1	7	7	74	44.3501	30.72	6	12	34.8125	25.6	5	10	41.1609	30.72	6	11	48.3689	30.72	7	13	44.438	30.72	7	12	60.1435	30.72	7	16	332	35.4422	7.41553
LOC_Os03g50540.1 protein	2Fe-2S iron-sulfur cluster binding domain containing protein, expressed	30.66	1	18	18	105	57.281	22.49	13	17	51.3971	18.61	11	15	66.577	28.11	15	20	65.1484	28.11	16	19	49.814	25.57	15	15	64.2663	26.51	14	19	747	81.065	6.20166
LOC_Os04g38540.2 protein	aldose 1-epimerase, putative, expressed	30.66	2	6	6	25	13.4288	24.03	4	4	16.9305	24.03	4	5	11.4692	16.02	3	3	11.2094	16.02	3	3	21.4883	26.24	5	6	15.673	24.03	4	4	362	39.4129	9.0415
LOC_Os01g68710.3 protein	peptidyl-prolyl cis-trans isomerase, FKBP-type, putative, expressed	30.66	2	1	2	10	3.45196	8.76	1	1	5.65386	8.76	1	2	6.30225	30.66	2	2	3.09452	8.76	1	1	7.52167	30.66	2	2	6.50279	30.66	2	2	137	14.3326	9.49561
LOC_Os11g20384.1 protein	SacI homology domain containing protein, expressed	30.65	1	13	15	103	49.1442	24.79	11	15	44.6824	20.94	9	13	72.2256	30.65	15	22	74.0165	30.49	14	22	57.1565	26.3	12	18	44.2076	23.45	10	13	597	68.198	8.48486
LOC_Os03g64210.1 protein	T-complex protein, putative, expressed	30.65	3	15	16	84	46.5337	22.6	11	13	52.3666	22.43	11	15	48.1807	26.37	13	14	51.0217	25.68	13	15	42.8227	21.06	11	13	47.3201	24.14	12	14	584	61.3628	5.46533
LOC_Os03g56810.1 protein	tubulin/FtsZ domain containing protein, putative, expressed	30.63	1	1	11	126	53.8398	19.14	7	18	63.385	22.3	8	21	68.6337	26.58	10	22	65.8274	26.58	10	22	73.6819	30.63	11	23	60.4974	22.3	8	20	444	49.7897	4.86865
LOC_Os07g36465.1 protein	vacuolar ATP synthase subunit H, putative, expressed	30.63	1	4	4	23	13.373	24.32	2	3	11.4812	24.32	3	3	16.6401	24.32	3	4	14.1189	30.63	3	4	18.5418	30.63	4	5	16.2792	24.32	3	4	111	12.8125	4.84326
LOC_Os02g57640.1 protein	KH domain containing protein, putative, expressed	30.61	1	7	7	25	6.73608	7.87	2	2	6.40294	7.87	2	2	17.717	23.03	6	6	14.4339	18.37	5	5	23.8428	30.61	7	7	8.79143	11.95	3	3	343	36.6955	6.65381
LOC_Os04g01740.1 protein	heat shock protein, putative, expressed	30.58	3	11	22	104	43.6009	20.91	14	15	29.4283	13.09	10	10	57.6382	28.02	20	20	66.8511	28.73	20	23	57.1802	25.04	17	20	46.5474	23.33	16	16	703	80.1998	5.17334
LOC_Os05g09440.1 protein	NADP-dependent malic enzyme, chloroplast precursor, putative, expressed	30.53	5	9	12	112	41.9705	21.58	8	12	42.1628	21.05	8	13	76.9923	27.54	10	23	86.8061	25.96	9	25	82.37	29.47	11	24	54.965	20	7	15	570	62.8953	5.75732
LOC_Os06g45150.1 protein	pollen allergen, putative, expressed	30.51	1	3	3	11	3.07873	9.32	1	1	3.25963	9.32	1	1	6.68795	14.41	2	2	6.52665	14.41	2	2	8.76954	30.51	3	3	5.4792	14.41	2	2	118	12.4547	9.43701
LOC_Os01g74650.3 protein	cysteine synthase, mitochondrial precursor, putative, expressed	30.46	3	6	8	43	21.3989	17.01	4	5	22.9013	17.01	4	6	31.0994	30.46	8	9	29.9382	22.84	6	8	29.5284	27.41	7	8	26.6249	24.62	6	7	394	41.7617	6.69775
LOC_Os06g39344.1 protein	enoyl-CoA hydratase/isomerase family protein, putative, expressed	30.41	3	10	10	44	19.7423	17.05	6	7	11.6775	12.44	4	4	26.8608	23.5	7	8	27.3428	19.12	7	9	25.5595	21.2	7	8	26.1662	25.12	7	8	434	46.8539	6.93213
LOC_Os02g52290.1 protein	peptidyl-prolyl cis-trans isomerase, FKBP-type, putative, expressed	30.36	1	2	2	17	8.76863	30.36	2	2	14.0517	30.36	2	4	7.78802	30.36	2	2	8.05877	30.36	2	2	8.01561	30.36	2	2	12.9271	14.29	1	5	112	12.0781	7.95752
LOC_Os11g05110.1 protein	pyruvate kinase, putative, expressed	30.36	2	2	11	68	33.4016	13.85	5	8	35.4415	13.09	4	8	71.1051	30.36	11	18	53.2288	26.76	9	13	38.3908	24.29	8	10	44.77	21.44	7	11	527	57.284	6.75635
LOC_Os04g01590.1 protein	arginase, putative, expressed	30.29	1	7	7	39	22.1494	20.88	5	6	19.1777	13.53	4	6	23.3782	22.94	6	7	24.4434	28.24	6	7	26.9206	30.29	7	8	15.7615	17.06	4	5	340	36.9211	6.31592
LOC_Os01g07100.1 protein	expressed protein	30.18	1	7	7	26	2.4843	2.13	1	1	11.3438	15.55	4	4	20.4667	28.05	6	6	23.5615	27.74	6	7	19.2877	21.04	4	5	9.31328	10.98	3	3	328	37.4278	6.58057
LOC_Os06g48300.1 protein	protein phosphatase 2C, putative, expressed	29.97	2	3	7	30	8.98567	12.84	3	3	11.7346	18.04	4	4	17.0783	26.91	6	6	13.5231	20.18	5	5	21.1894	27.22	6	7	14.8361	22.32	5	5	327	34.9194	4.77979
LOC_Os04g25190.1 protein	pollen allergen, putative, expressed	29.91	1	1	4	17	9.01503	22.22	2	3	4.27316	13.68	1	1	11.4886	29.91	3	4	6.71746	21.37	2	2	11.6542	29.91	4	4	8.85703	22.22	2	3	117	12.3225	8.104
LOC_Os01g34920.1 protein	beta-galactosidase precursor, putative, expressed	29.87	1	11	19	134	82.6471	22.49	12	23	80.945	17.65	10	22	97.3687	26.24	15	25	95.5021	27.45	16	26	74.2102	21.4	12	19	70.268	22.49	12	19	827	91.6523	6.15088
LOC_Os01g53700.1 protein	mitochondrial-processing peptidase subunit, mitochondrial precursor, putative, expressed	29.86	1	10	11	56	26.1024	14.23	5	7	28.2071	15.03	6	8	39.2577	23.25	7	11	36.853	19.64	7	10	39.6343	28.06	9	12	26.3444	16.23	6	8	499	54.1938	6.3667
LOC_Os09g28810.1 protein	RNA recognition motif containing protein, putative, expressed	29.86	1	6	6	29	17.4649	22.9	4	6	10.7081	9.86	2	3	14.2633	18.84	3	4	17.9435	25.22	5	6	21.0294	22.61	4	6	12.931	13.62	3	4	345	37.4609	6.65381
LOC_Os04g40310.2 protein	dehydrogenase, putative, expressed	29.85	2	5	7	41	17.4668	24.18	6	6	15.6443	20.9	5	5	26.861	25.37	6	8	27.1725	25.37	6	8	34.1447	29.85	7	10	13.836	19.7	4	4	335	36.0984	5.88428
LOC_Os03g08280.2 protein	peptidase, T1 family, putative, expressed	29.67	3	7	7	32	16.449	20.73	4	5	14.4251	17.07	3	4	25.8956	25.61	6	7	25.5458	25.61	6	7	13.5208	20.73	4	4	15.9052	24.8	5	5	246	27.5561	6.65381
LOC_Os11g20790.1 protein	adenylate kinase, putative, expressed	29.63	1	3	5	17	6.20428	9.47	2	2	6.5264	9.47	2	2	10.2442	17.7	3	3	7.14582	9.47	2	2	12.8118	21.4	4	4	12.1321	22.22	4	4	243	26.658	7.79639
LOC_Os01g48420.1 protein	peroxiredoxin, putative, expressed	29.63	1	4	4	28	13.2277	22.84	3	4	14.9729	29.63	4	5	12.1152	29.63	4	4	15.6636	29.63	4	5	15.5702	29.63	4	5	15.8997	29.63	4	5	162	17.2801	5.88428
LOC_Os03g27290.1 protein	cytochrome c oxidase subunit, putative, expressed	29.59	2	5	5	7	2.78647	8.28	1	1													7.36582	21.3	3	3	8.33866	24.85	3	3	169	18.9008	4.29736
LOC_Os03g09210.1 protein	NADH dehydrogenase 1 alpha subcomplex subunit 13, putative, expressed	29.58	1	3	3	22	6.1795	22.54	2	2	6.04759	22.54	2	2	21.2277	29.58	3	7	15.1402	29.58	3	5	8.848	29.58	3	3	10.4638	22.54	2	3	142	15.9482	9.59814
LOC_Os06g30460.5 protein	2-oxo acid dehydrogenases acyltransferase domain containing protein, expressed	29.48	4	8	8	22	13.2916	17.46	4	4	14.0046	13.38	4	4	13.6357	12.02	4	4	10.0362	9.07	3	3	13.6981	14.74	4	4	10.9411	9.07	3	3	441	47.7179	5.79541
LOC_Os04g57750.1 protein	plastocyanin-like domain containing protein, putative, expressed	29.44	1	4	4	24	9.42038	23.89	3	3	12.2899	23.89	3	4	14.2498	23.89	3	4	13.39	23.89	3	4	15.9746	29.44	4	5	13.7477	23.89	3	4	180	18.8596	6.87354
LOC_Os12g01530.2 protein	ferritin-1, chloroplast precursor, putative, expressed	29.41	4	5	5	19	5.5113	7.45	2	2	3.12605	3.53	1	1	8.12885	9.41	2	2	13.4571	23.14	4	4	23.3566	29.41	5	7	10.5189	13.33	3	3	255	28.1484	5.66846
LOC_Os09g39950.1 protein	POEI23 - Pollen Ole e I allergen and extensin family protein precursor, expressed	29.34	1	5	5	27	7.60975	18.56	3	3	5.27333	11.98	2	2	14.2301	28.14	4	5	13.8145	28.14	4	5	26.2491	29.34	5	8	10.7771	28.14	4	4	167	17.7176	5.31299
LOC_Os11g09280.1 protein	OsPDIL1-1 protein disulfide isomerase PDIL1-1, expressed	29.3	1	14	14	74	32.7766	18.75	9	10	35.6127	22.46	9	11	49.2238	26.76	13	15	37.9124	24.61	11	12	40.7882	19.92	11	13	41.1726	24.61	11	13	512	56.8191	5.12256
LOC_Os02g48660.1 protein	60S ribosomal protein L31, putative, expressed	29.27	1	2	2	8	3.27056	8.94	1	1	6.46901	29.27	2	2	3.43496	8.94	1	1	3.13054	8.94	1	1	2.76595	8.94	1	1	6.71666	29.27	2	2	123	14.0526	9.89111
LOC_Os08g09200.1 protein	aconitate hydratase protein, putative, expressed	29.26	1	16	19	146	79.9467	16.55	13	24	55.7824	10.8	9	17	85.9235	20.99	15	25	98.8876	20.99	15	30	91.9386	23.21	15	27	76.0245	18.37	13	23	991	107.558	6.93213
LOC_Os06g13680.1 protein	B12D protein, putative, expressed	29.17	1	2	2	3	2.10214	12.5	1	1									2.28362	16.67	1	1					2.22326	16.67	1	1	72	8.09617	9.37842
LOC_Os07g07420.1 protein	gibberellin 20 oxidase 1-B, putative, expressed	29.16	1	7	7	69	35.8491	26.7	6	9	45.6341	26.7	6	12	53.0529	29.16	7	14	39.4544	26.7	6	11	41.9658	29.16	7	11	43.665	26.7	6	12	367	40.4691	6.16357
LOC_Os04g32330.2 protein	dihydrolipoyllysine-residue succinyltransferase component of 2-oxoglutarate dehydrogenase complex, mitochondrial precursor, putative, expressed	29.16	2	9	9	54	19.4946	20.5	5	5	36.4317	23.46	6	11	41.002	24.37	7	11	35.3854	23.92	7	9	40.8288	24.37	7	10	29.8792	22.78	6	8	439	48.0971	8.38232
LOC_Os02g54700.2 protein	RNA recognition motif containing protein, putative, expressed	29.07	2	7	7	38	20.3673	16.96	4	6	16.5138	21.8	5	5	19.0392	24.22	5	6	15.8645	24.22	5	5	27.5587	24.22	6	9	21.7695	24.22	6	7	289	31.9893	8.49951
LOC_Os12g04440.2 protein	2-isopropylmalate synthase B, putative, expressed	29.03	4	12	12	76	47.6894	29.03	12	14	44.5199	27.84	11	13	40.8012	26.49	10	12	36.2622	25.81	10	11	38.2981	23.26	9	11	51.4663	29.03	12	15	589	63.7757	7.03467
LOC_Os06g35590.1 protein	reticuline oxidase-like protein precursor, putative, expressed	29	9	14	14	155	75.8562	23.16	9	22	76.0268	26.55	10	22	107.097	25.61	13	32	99.4062	25.61	12	28	86.3285	25.61	12	25	87.593	25.05	11	26	531	58.385	9.24658
LOC_Os02g43594.3 protein	MSP domain containing protein, putative, expressed	28.99	3	3	4	13	4.43406	15.94	2	2	6.51481	15.94	2	2	6.81101	15.94	2	2	6.11103	15.94	2	2	6.26163	18.36	2	2	7.89247	20.77	3	3	207	23.6689	5.63037
LOC_Os02g28810.1 protein	ribosomal protein, putative, expressed	28.99	1	1	7	42	25.8327	23.53	5	7	22.3537	23.53	5	6	29.0883	28.99	7	8	27.9922	28.99	7	8	25.7802	28.57	6	7	22.0799	23.53	5	6	238	26.8704	10.4038
LOC_Os02g08180.1 protein	protein transport protein SEC61 subunit gamma, putative, expressed	28.99	1	2	2	5					6.94057	28.99	2	2									6.87686	28.99	2	2	4.08195	23.19	1	1	69	7.66217	9.71533
LOC_Os02g46130.1 protein	tRNA synthetases class II domain containing protein, expressed	28.96	3	11	11	38	15.6424	14.03	5	5	8.04596	7.1	3	3	23.4126	20.58	8	8	22.1054	18.58	8	8	21.4064	18.58	7	7	21.9559	18.58	7	7	549	60.8241	6.31592
LOC_Os10g26600.1 protein	soluble inorganic pyrophosphatase, putative, expressed	28.92	6	2	5	28	6.35058	15.2	2	2	10.8195	16.67	3	4	11.1838	16.67	3	4	18.1051	16.67	3	6	23.3944	28.92	5	8	11.7571	16.67	3	4	204	23.3279	6.30322
LOC_Os02g27769.1 protein	40S ribosomal protein S27, putative, expressed	28.89	3	1	1	6	2.78777	28.89	1	1					6.31327	28.89	1	2	3.0344	28.89	1	1	3.211	28.89	1	1	2.88288	28.89	1	1	45	5.20465	8.52881
LOC_Os07g41750.2 protein	40S ribosomal protein S3-1, putative, expressed	28.85	3	1	5	37	15.8518	25	4	6	18.7969	25	4	7	15.9028	20.67	4	6	15.6323	20.67	4	6	18.9393	28.85	5	7	13.5424	25	4	5	208	23.1343	9.59814
LOC_Os07g08840.1 protein	thioredoxin, putative, expressed	28.69	1	3	3	12	6.68556	9.84	1	2	3.3506	9.84	1	1	5.27898	18.03	2	2	2.9844	9.84	1	1	9.68348	28.69	3	3	8.79336	18.03	2	3	122	13.1477	5.30029
LOC_Os06g15390.1 protein	acylphosphatase, putative, expressed	28.68	1	2	2	5					6.2582	28.68	2	2									8.13516	17.83	1	2	4.04632	17.83	1	1	129	13.5492	11.5757
LOC_Os05g44050.1 protein	ras-related protein, putative, expressed	28.64	1	1	4	20	7.86045	16.99	3	3	8.81303	16.99	3	3	11.7409	28.64	4	4	12.2652	28.64	4	4	13.7001	23.3	3	4	6.59898	12.14	2	2	206	22.9814	5.50342
LOC_Os06g35814.1 protein	ras-related protein, putative, expressed	28.57	11	2	7	26	5.32521	11.06	2	2	12.8865	19.35	4	5	14.7173	20.74	5	5	13.7242	19.35	4	5	13.0897	22.58	5	5	11.0332	19.35	4	4	217	23.9081	5.73193
LOC_Os05g34170.3 protein	tubulin/FtsZ domain containing protein, putative, expressed	28.57	2	1	10	120	50.237	16.82	6	17	60.9073	20.05	7	20	65.7823	24.42	9	21	62.3325	24.42	9	21	70.2022	28.57	10	22	57.1469	20.05	7	19	434	48.4197	7.1665
LOC_Os03g02260.1 protein	DnaK family protein, putative, expressed	28.55	1	6	16	73	32.0108	19.53	10	10	31.7362	18.79	10	11	44.8674	20.41	10	13	37.0867	20.41	10	11	49.3581	25.3	13	15	42.9772	21.89	11	13	676	72.5206	5.88428
LOC_Os05g44310.1 protein	vesicle-fusing ATPase, putative, expressed	28.53	1	15	15	71	33.6125	19.38	11	11	25.5837	15.34	8	8	45.1744	25.84	14	14	41.9998	22.07	12	13	44.3663	21.13	11	14	35.638	19.38	11	11	743	81.078	6.06201
LOC_Os01g16960.2 protein	pyruvate kinase, putative, expressed	28.53	3	7	7	53	28.284	18.51	5	7	40.9399	22.88	6	10	37.7157	26.48	6	10	32.1387	26.48	6	8	42.6704	26.48	6	10	31.8201	22.88	6	8	389	41.5826	7.56201
LOC_Os08g09250.2 protein	glyoxalase family protein, putative, expressed	28.52	3	8	8	44	13.3841	13.75	4	4	18.8251	13.75	4	5	31.9512	28.52	8	9	35.2254	28.52	7	10	31.619	28.52	8	9	25.1096	20.96	6	7	291	32.5326	5.66846
LOC_Os01g12730.1 protein	ras-related protein, putative, expressed	28.5	2	1	4	24	15.9764	28.5	4	5	19.3274	28.5	4	6	12.6701	28.5	4	4	11.68	28.5	4	4	6.28307	11.59	2	2	10.1332	23.67	3	3	207	23.1225	5.51611
LOC_Os08g29770.1 protein	endoglucanase, putative, expressed	28.49	1	9	9	55	26.416	19.77	6	8	30.1389	23.45	6	9	34.5646	19.77	6	9	35.5337	19.77	7	10	34.5317	26.55	7	10	32.3448	21.71	7	9	516	55.0759	5.78271
LOC_Os01g60080.1 protein	monocopper oxidase, putative, expressed	28.39	1	12	12	94	37.9783	21.16	8	12	49.7259	22.6	9	16	58.9885	26.04	11	19	57.7138	22.24	9	18	41.237	24.23	10	13	51.5859	23.15	10	16	553	61.6189	8.646
LOC_Os01g14950.1 protein	importin subunit alpha, putative, expressed	28.33	1	8	10	36	22.1298	13.12	5	6	13.9128	11.41	4	4	18.4354	11.41	5	5	24.1084	11.41	5	7	33.1535	26.62	8	9	16.4204	16.16	5	5	526	57.5347	5.22412
LOC_Os05g49830.1 protein	lipase class 3 family protein, putative, expressed	28.17	1	7	7	50	24.6067	25.84	6	7	27.2576	20.67	5	8	22.0264	23.51	5	6	40.3754	28.17	7	12	30.9075	28.17	7	9	26.8291	28.17	7	8	387	42.9365	7.66455
LOC_Os08g30800.1 protein	KED, putative, expressed	28.1	1	2	2	2					3.41398	19.01	1	1													2.6973	9.09	1	1	121	13.4553	9.01221
LOC_Os07g42170.1 protein	60S ribosomal protein, putative, expressed	28.08	1	3	3	17	8.0453	28.08	3	3	5.3388	21.23	2	2	9.2534	28.08	3	3	8.94674	28.08	3	3	8.29918	28.08	3	3	7.71221	28.08	3	3	146	16.0068	10.8726
LOC_Os03g20860.1 protein	expressed protein	28.04	1	5	5	21	6.08696	12.62	2	2	8.33711	17.76	3	3	8.76927	17.76	3	3	8.69238	17.76	3	3	14.7084	28.04	5	5	14.15	28.04	5	5	214	23.8742	8.98291
LOC_Os08g18110.1 protein	alpha-soluble NSF attachment protein, putative, expressed	28.03	3	6	6	36	21.6611	28.03	6	6	20.4788	28.03	6	6	19.9178	28.03	6	6	21.615	28.03	6	6	22.7653	28.03	6	6	20.0476	28.03	6	6	289	32.4651	5.17334
LOC_Os01g51700.1 protein	ras-related protein, putative, expressed	28.02	4	4	4	16	2.21689	5.31	1	1					12.0436	28.02	4	4	11.9467	28.02	4	4	9.58745	22.71	3	3	12.7125	28.02	4	4	207	23.2466	5.98584
LOC_Os02g32970.1 protein	hydrolase, alpha/beta fold family protein, putative, expressed	27.96	1	5	5	25	11.7229	7.8	2	3	18.5879	7.8	2	5	12.2292	7.8	2	3	16.0028	13.98	3	4	29.6008	27.96	5	7	11.8914	7.8	2	3	372	41.383	6.93213
LOC_Os04g56520.1 protein	alpha-1,4-glucan-protein synthase, putative, expressed	27.95	1	6	6	32	11.8868	18.16	4	4	7.74861	10.09	3	3	20.2153	23.34	5	7	18.2409	15.27	3	6	18.967	27.95	6	6	19.4306	18.16	4	6	347	38.8816	6.44287
LOC_Os05g49880.1 protein	lactate/malate dehydrogenase, putative, expressed	27.94	2	2	6	46	24.3932	17.94	4	7	29.5414	17.94	4	8	33.0049	18.24	5	10	24.5219	18.24	5	7	27.3875	27.65	5	7	24.5639	18.24	5	7	340	35.4137	8.104
LOC_Os11g35360.2 protein	actin polymerization factor, putative, expressed	27.94	2	1	1	1																	2.0609	27.94	1	1					68	7.69878	5.32568
LOC_Os08g03520.1 protein	retrotransposon protein, putative, Ty1-copia subclass, expressed	27.92	1	3	3	27	17.5394	27.92	3	5	12.9212	16.75	2	4	10.797	27.92	3	3	15.4616	27.92	3	4	18.0217	27.92	3	5	22.2724	27.92	3	6	197	18.6823	6.75635
LOC_Os01g55830.1 protein	glutathione S-transferase, putative, expressed	27.91	4	7	7	60	34.8786	23.26	5	10	36.9045	17.67	3	10	38.5117	17.67	4	11	30.0996	17.67	3	8	35.6341	27.91	7	11	35.9047	23.26	5	10	215	23.9612	6.12549
LOC_Os04g32020.1 protein	2-oxoglutarate dehydrogenase E1 component, mitochondrial precursor, putative, expressed	27.88	3	15	22	131	55.0695	18.36	12	17	51.8912	17.15	11	16	83.2335	24.78	19	28	85.1645	22.57	17	27	63.9321	23.34	16	20	71.8014	24	17	23	904	103.191	6.7124
LOC_Os12g42980.2 protein	cysteine synthase, putative, expressed	27.85	2	4	6	33	13.5936	14.87	3	4	17.8096	19.94	4	5	19.5729	24.05	5	6	16.6234	18.99	4	5	22.4294	27.85	6	7	20.0028	24.05	5	6	316	33.8334	9.12939
LOC_Os01g71990.1 protein	pyrroline-5-carboxylate reductase, putative, expressed	27.82	1	5	5	30	18.8092	23.94	4	5	22.2229	19.01	3	5	16.6661	17.25	3	4	20.7224	21.13	4	6	22.7128	23.94	4	6	16.7283	19.01	3	4	284	29.6516	7.45947
LOC_Os08g27840.1 protein	phosphoenolpyruvate carboxylase, putative, expressed	27.8	2	11	24	85	30.3446	11.72	10	10	26.1528	10.79	9	9	53.9157	17.53	16	18	44.9873	18.05	14	14	56.513	21.06	16	18	46.5138	17.84	16	16	964	109.986	5.79541
LOC_Os01g18050.1 protein	tubulin/FtsZ domain containing protein, putative, expressed	27.74	1	1	10	117	50.1619	16.33	6	17	57.8175	17	6	19	62.5305	21.25	8	20	59.6077	21.25	8	20	69.3942	27.74	10	22	56.3074	19.46	7	19	447	50.2528	4.83057
LOC_Os01g59150.1 protein	tubulin/FtsZ domain containing protein, putative, expressed	27.74	1	1	10	120	50.7495	16.33	6	17	60.7367	19.46	7	20	65.2686	23.71	9	21	62.5098	23.71	9	21	70.0373	27.74	10	22	56.6005	19.46	7	19	447	50.2568	4.85596
LOC_Os10g42100.1 protein	pyruvate kinase, putative, expressed	27.72	1	7	8	55	28.2952	20	6	8	38.7558	21.93	7	11	28.5663	20	6	8	33.8366	25.79	7	10	32.2367	15.79	6	8	36.642	21.93	7	10	570	61.6064	6.44287
LOC_Os01g08860.1 protein	hsp20/alpha crystallin family protein, putative, expressed	27.71	2	5	5	28	6.04144	15.66	2	2	5.68751	15.66	2	2	23.7094	22.89	4	8	19.6924	22.89	3	7	8.7858	21.69	3	3	17.8299	27.71	5	6	166	18.0193	5.74463
LOC_Os02g47140.2 protein	L11 domain containing ribosomal protein, putative, expressed	27.71	2	3	3	23	11.3645	27.71	3	3	10.412	27.71	3	3	16.0914	27.71	3	4	15.4332	27.71	3	4	14.4549	27.71	3	4	17.5131	27.71	3	5	166	17.7056	9.15869
LOC_Os12g21798.1 protein	40S ribosomal protein S3a, putative, expressed	27.69	1	1	6	30	16.9118	14.23	3	4	17.9847	14.23	3	4	22.9123	22.31	5	6	20.8812	20	4	5	24.6403	25.38	5	6	20.1534	20	4	5	260	29.6919	9.80322
LOC_Os08g44860.4 protein	aminopeptidase, putative, expressed	27.68	1	8	8	36	14.8725	15.76	4	4	9.65317	10.51	3	3	30.2267	25.86	7	9	24.8735	24.24	6	7	33.4996	26.06	7	9	14.0606	17.58	4	4	495	55.0876	5.56689
LOC_Os09g39550.1 protein	expressed protein	27.64	1	3	3	9					2.13146	6.5	1	1	2.41308	6.5	1	1	5.7367	12.2	2	2	8.84088	27.64	3	3	5.9336	12.2	2	2	123	12.8947	9.5542
LOC_Os06g51150.2 protein	catalase isozyme B, putative, expressed	27.58	3	9	10	76	33.8316	15.37	6	10	43.9006	17.47	7	14	40.6401	17.47	7	13	37.7515	22.32	8	12	45.1439	27.58	10	15	37.3671	17.47	7	12	475	54.711	6.80029
LOC_Os02g17780.1 protein	ent-kaurene synthase, chloroplast precursor, putative, expressed	27.57	1	14	14	93	56.2099	18.57	10	15	63.4133	15.57	8	17	55.6021	16.72	9	14	49.254	15.46	8	13	54.8987	23.07	12	15	69.5941	26.41	13	19	867	97.9925	6.1001
LOC_Os10g13800.2 protein	ufm1-conjugating enzyme 1, putative, expressed	27.57	1	3	3	15	9.29514	27.57	3	3					15.7245	22.16	2	4	9.21149	27.57	3	3	4.87569	11.89	2	2	8.88001	27.57	3	3	185	20.4514	7.82568
LOC_Os11g14900.3 protein	thiol protease SEN102 precursor, putative, expressed	27.51	1	8	8	81	35.1937	18.52	6	10	42.6165	24.87	7	12	51.8039	27.51	8	15	52.3729	27.51	8	14	52.2848	27.51	8	14	57.9832	27.51	8	16	378	40.9078	5.99854
LOC_Os12g05110.1 protein	pyruvate kinase, putative, expressed	27.51	1	1	10	71	38.5853	18.41	6	9	40.3948	17.65	5	9	72.4013	27.51	10	18	52.4998	23.91	8	13	37.6623	21.44	7	10	48.111	21.44	7	12	527	57.4061	6.75635
LOC_Os01g10820.1 protein	ribosomal protein L5, putative, expressed	27.47	4	1	4	12	4.06621	7.69	1	1	3.57449	7.69	1	1	6.17087	12.09	2	2	8.91912	17.58	3	3	5.42068	12.09	2	2	8.58252	21.98	3	3	182	20.8069	9.92041
LOC_Os02g14059.1 protein	ribosomal protein L5, putative, expressed	27.47	3	1	4	11	3.33881	7.69	1	1					5.28518	12.09	2	2	8.08719	17.58	3	3	5.29455	12.09	2	2	7.6026	21.98	3	3	182	20.8229	9.92041
LOC_Os06g49110.3 protein	delta-aminolevulinic acid dehydratase, chloroplast precursor, putative, expressed	27.46	2	7	7	42	23.096	24.65	6	7	21.2019	18.31	4	6	27.8233	27.46	7	8	17.9229	19.95	5	5	23.7356	27.46	7	7	30.5922	24.65	6	9	426	46.2562	6.15088
LOC_Os02g57260.1 protein	3-ketoacyl-CoA thiolase, peroxisomal precursor, putative, expressed	27.46	1	7	7	48	27.4208	19.87	5	7	27.704	19.87	5	7	33.4244	24.55	6	9	32.5096	24.55	6	8	38.7372	27.46	7	10	27.8958	19.87	5	7	448	46.8	8.14795
LOC_Os03g60580.1 protein	actin-depolymerizing factor, putative, expressed	27.33	1	2	2	5					3.86152	18	1	1									10.9888	27.33	2	3	3.20165	18	1	1	150	16.1659	5.08447
LOC_Os11g26850.3 protein	erythronate-4-phosphate dehydrogenase, putative, expressed	27.3	2	10	10	74	35.3739	22.7	8	11	38.7002	20.15	7	11	42.4375	22.7	8	13	54.0864	25	9	16	38.5722	25	8	12	34.4071	22.7	8	11	392	42.7693	5.24951
LOC_Os09g32526.1 protein	peptidyl-prolyl cis-trans isomerase, FKBP-type, putative, expressed	27.27	2	5	6	37	19.2116	27.27	4	5	24.7199	27.27	5	7	19.0774	27.27	4	5	17.4593	27.27	4	5	26.9313	27.27	6	7	29.5675	27.27	6	8	154	16.2804	5.37646
LOC_Os07g40740.1 protein	heparanase-like protein precursor, putative, expressed	27.22	1	12	12	78	42.3311	27.03	10	13	36.1572	23.06	9	11	49.6633	27.22	10	15	51.7647	27.22	12	16	39.4339	23.25	9	12	33.5652	22.31	9	11	529	56.1842	8.45557
LOC_Os02g44470.1 protein	actin-depolymerizing factor, putative, expressed	27.22	1	2	3	51	20.155	27.22	3	5	39.9712	27.22	3	10	36.7516	27.22	3	11	37.6683	27.22	3	10	21.8588	27.22	3	6	36.1157	27.22	3	9	158	18.0459	5.26221
LOC_Os07g09060.1 protein	aldehyde dehydrogenase, putative, expressed	27.15	3	13	13	86	44.5608	23.6	9	12	52.4247	25.09	10	15	59.9265	25.66	12	18	53.3755	24.72	11	15	44.1241	21.35	8	13	47.1982	23.6	9	13	534	57.2101	6.354
LOC_Os04g32950.2 protein	calreticulin precursor protein, putative, expressed	27.11	4	14	14	76	33.8001	21.29	9	10	49.6724	22.69	10	15	38.9907	23.09	9	11	38.7085	23.09	9	11	56.9121	25.3	13	18	39.7402	21.29	9	11	498	56.4404	4.83057
LOC_Os04g51630.2 protein	60S ribosomal protein L7, putative, expressed	27.05	2	5	8	29	9.64951	14.75	4	4	9.66273	15.57	4	4	12.9626	20.49	5	5	15.5908	24.18	6	6	14.1219	17.21	5	5	13.5677	20.9	5	5	244	28.3435	10.0376
LOC_Os02g41860.4 protein	aquaporin protein, putative, expressed	27.05	5	4	4	15	6.81273	14.01	2	2	11.1832	22.71	3	3	9.61822	18.36	3	3	7.71091	14.01	2	2	10.2931	22.71	3	3	7.56979	14.01	2	2	207	21.8192	5.85889
LOC_Os08g32870.1 protein	aldehyde dehydrogenase, putative, expressed	27.04	1	8	8	33	12.1988	9.54	4	4	14.1277	10.74	4	4	26.8506	22.27	6	7	25.4863	20.08	5	6	21.5589	19.28	6	6	21.1935	19.28	6	6	503	54.6479	5.45264
LOC_Os05g28280.1 protein	peptidase, M24 family protein, putative, expressed	26.97	1	7	7	25	9.71337	9.67	3	3	9.31534	10.18	3	3	14.6846	12.47	4	5	16.5691	16.28	4	5	14.0479	17.56	5	5	12.9488	14.76	4	4	393	43.1705	7.07861
LOC_Os01g49290.1 protein	WD repeat-containing protein, putative, expressed	26.95	1	5	7	40	24.1996	23.35	6	7	18.5835	24.85	6	6	22.8761	21.26	4	6	24.0666	23.35	6	7	23.712	23.35	6	7	23.7915	24.85	6	7	334	36.209	6.44287
LOC_Os06g39050.1 protein	syntaxin, putative, expressed	26.95	1	6	6	17	3.60497	4.22	1	1	7.74433	10.71	3	3	6.17497	7.79	2	2	8.21839	10.71	3	3	14.8044	23.38	5	5	9.92359	16.56	3	3	308	33.9005	6.27783
LOC_Os04g52450.1 protein	aminotransferase, putative, expressed	26.94	6	11	11	68	31.2902	20.16	7	9	36.473	22.09	9	10	47.6539	22.67	9	14	39.4971	22.87	10	11	40.7037	26.16	10	12	41.8593	21.12	9	12	516	56.4387	6.80029
LOC_Os01g59600.1 protein	peptidase, T1 family, putative, expressed	26.91	1	4	6	27	10.5535	15.26	3	4	15.3948	15.26	3	5	14.0579	23.29	5	5	7.58002	15.66	3	3	13.2189	22.89	5	5	15.7295	19.28	4	5	249	27.2208	6.0874
LOC_Os04g46190.1 protein	ubiquitin carboxyl-terminal hydrolase, family 1, putative, expressed	26.91	2	4	5	15	5.14782	11.66	2	2	4.92611	11.66	2	2	7.58934	7.17	1	2	5.49112	13	2	2	12.3657	16.59	3	4	8.96045	13	2	3	223	24.325	5.0083
LOC_Os01g08350.1 protein	ATP synthase subunit alpha, mitochondrial, putative, expressed	26.72	1	2	3	24	9.17921	19.83	2	3	13.2912	19.83	2	4	15.8905	26.72	3	5	15.9561	26.72	3	5	12.63	26.72	3	4	8.75512	19.83	2	3	116	12.3596	5.96045
LOC_Os03g63430.2 protein	proteasome subunit, putative, expressed	26.7	2	9	9	32	11.7722	11.09	4	4	8.77918	6.79	3	3	24.4654	25.11	8	8	18.2726	14.71	5	6	14.3548	12.67	5	5	15.9261	14.25	6	6	442	50.4877	7.85498
LOC_Os01g42650.1 protein	cytochrome c oxidase subunit 5B, mitochondrial precursor, putative, expressed	26.63	1	4	4	42	13.8568	18.93	2	5	10.2907	26.04	3	4	8.25041	26.63	3	3	20.3377	26.63	3	8	41.2712	26.63	4	16	15.2087	18.93	2	6	169	18.0358	5.14795
LOC_Os06g04200.1 protein	starch synthase, putative, expressed	26.6	1	10	10	57	30.7279	20.53	7	8	30.5034	19.21	7	9	36.9005	23.32	9	11	39.0845	23.81	9	11	36.6586	20.53	7	10	28.5661	15.93	6	8	609	66.4339	8.104
LOC_Os08g02690.1 protein	MA3 domain containing protein, expressed	26.54	1	13	13	47	24.2711	10.89	6	8	21.2726	9.78	5	7	35.62	16.2	7	11	20.3059	8.38	4	7	26.1814	15.36	7	8	19.2329	10.34	5	6	716	78.5352	5.26221
LOC_Os10g17280.1 protein	ATP synthase gamma chain, putative, expressed	26.54	1	8	8	74	22.7261	16.98	4	8	47.5982	20.99	6	18	38.7795	24.69	7	12	44.6925	24.69	7	15	37.3988	24.69	7	11	33.1673	22.53	6	10	324	35.2383	9.02686
LOC_Os01g63010.1 protein	universal stress protein domain containing protein, putative, expressed	26.54	1	4	4	10					2.87653	11.11	1	1	6.27353	14.2	2	3	5.41879	17.9	2	2	9.64345	19.14	3	3	4.20493	11.11	1	1	162	18.0183	6.53662
LOC_Os03g60090.2 protein	methylenetetrahydrofolate reductase, putative, expressed	26.53	2	9	9	45	15.8397	14.66	5	5	20.4229	14.83	6	7	30.1673	23.73	7	9	29.0397	25.13	8	9	21.3639	21.47	6	7	27.1061	22.86	7	8	573	64.0292	6.07471
LOC_Os08g30810.1 protein	puromycin-sensitive aminopeptidase, putative, expressed	26.51	1	15	17	94	49.1398	19.31	13	15	47.9057	15.77	10	15	57.1799	21.71	14	18	58.8709	21.83	14	18	50.1865	20.23	13	15	43.5984	18.06	12	13	875	97.842	5.38916
LOC_Os03g11060.1 protein	MFP1 attachment factor 1, putative, expressed	26.45	1	2	2	10	2.6437	9.03	1	1	12.2623	26.45	2	3	2.88245	9.03	1	1	3.08541	9.03	1	1	7.29457	26.45	2	2	8.02333	26.45	2	2	155	15.6088	4.51318
LOC_Os03g57340.1 protein	chaperone protein dnaJ, putative, expressed	26.38	3	5	6	27	10.4042	8.15	2	3	9.97274	8.15	2	3	18.1557	19.18	5	6	9.12249	11.03	3	3	23.3276	26.38	6	7	15.3148	13.19	4	5	417	46.6607	6.18896
LOC_Os12g07220.1 protein	bacterial transferase hexapeptide domain containing protein, expressed	26.37	2	5	5	23	8.26969	11.72	3	3	5.02648	6.96	2	2	11.8247	11.72	3	4	14.2632	11.72	3	5	19.2053	26.37	5	6	8.3826	11.72	3	3	273	29.6134	6.91748
LOC_Os02g10470.1 protein	EF hand family protein, putative, expressed	26.32	2	5	5	23	6.86597	15.79	2	2	12.965	15.79	2	3	11.2221	22.81	4	4	12.3496	22.81	4	4	18.2363	22.81	4	5	15.9868	22.81	4	5	228	26.2107	4.81787
LOC_Os05g08540.1 protein	gibberellin 3-beta-dioxygenase 2-2, putative, expressed	26.3	1	6	6	33	20.1743	22.66	5	6	13.1379	18.75	4	4	18.769	26.3	6	6	19.5727	26.3	6	6	16.7145	22.66	5	5	18.5185	22.66	5	6	384	41.5288	6.39209
LOC_Os03g22810.1 protein	copper/zinc superoxide dismutase, putative, expressed	26.3	1	3	4	27	19.252	26.3	4	6	3.65429	4.81	1	1	31.2295	22.59	3	7	14.445	26.3	4	4	24.6047	21.85	3	6	10.5758	22.59	3	3	270	27.8512	6.7417
LOC_Os10g35960.1 protein	NAD-dependent malic enzyme, mitochondrial precursor, putative, expressed	26.29	2	11	11	51	23.845	17.26	7	7	22.8283	13.39	6	7	38.7231	24.52	10	12	27.1125	20.81	9	9	26.0922	17.1	7	8	25.9888	19.35	8	8	620	68.2359	8.33838
LOC_Os02g18380.1 protein	60S ribosomal protein L27-3, putative, expressed	26.28	1	3	5	23	13.0411	15.33	3	4	10.9901	15.33	3	3	16.6263	21.17	4	5	10.6058	21.17	3	3	15.0261	26.28	5	5	12.3477	15.33	2	3	137	15.5687	10.4917
LOC_Os02g35500.1 protein	NAD binding domain of 6-phosphogluconate dehydrogenase containing protein, expressed	26.28	1	5	5	18	8.54055	13.99	2	2	19.7052	22.18	4	5	7.99504	13.99	2	2	11.714	10.24	2	3	11.6688	18.09	3	3	13.2968	13.99	2	3	293	30.4767	6.59521
LOC_Os01g73160.1 protein	40S ribosomal protein S10, putative, expressed	26.26	1	2	4	12	2.41597	5.59	1	1	2.29653	5.59	1	1	11.3028	26.26	4	4	5.08013	13.97	2	2	5.33101	17.88	2	2	5.22776	17.88	2	2	179	19.898	9.80322
LOC_Os11g19160.1 protein	beta-D-xylosidase, putative, expressed	26.26	4	19	20	94	44.444	14.54	12	15	31.9896	11.84	10	11	56.9717	15.83	13	18	63.4868	17.82	15	20	53.3807	21.81	16	18	37.6834	11.14	9	12	853	91.6037	8.90967
LOC_Os04g42000.1 protein	6,7-dimethyl-8-ribityllumazine synthase, chloroplast precursor, putative, expressed	26.24	1	4	4	24	6.91836	14.48	2	2	3.11548	9.05	1	1	15.5891	26.24	4	5	11.4484	17.65	3	4	18.6397	26.24	4	6	19.0237	26.24	4	6	221	22.4576	8.96826
LOC_Os12g40550.1 protein	peptidase, putative, expressed	26.24	1	9	9	38	20.2721	19.63	5	6	14.2474	17.15	5	5	19.2754	15.08	4	6	22.0851	21.07	6	7	22.7271	23.35	7	7	23.4152	18.18	6	7	484	51.6834	5.63037
LOC_Os04g35090.1 protein	40S ribosomal protein S10, putative, expressed	26.23	2	2	4	16	7.24428	14.21	2	2	6.5052	14.21	2	2	12.6864	26.23	4	4	5.54235	14.21	2	2	10.1687	26.23	3	3	9.73748	26.23	3	3	183	20.2502	9.75928
LOC_Os02g10810.1 protein	protein of unknown function domain containing protein, expressed	26.21	1	1	3	8	8.56867	26.21	3	3	3.34515	8.28	1	1	2.49864	8.28	1	1					6.46046	8.28	1	2	2.61886	8.28	1	1	145	15.496	5.21143
LOC_Os05g07880.2 protein	phospholipase D, putative, expressed	26.21	2	12	15	111	59.5262	11.77	6	15	45.6212	11.77	6	13	89.8904	24.76	14	26	83.517	19.05	11	24	57.1254	18.2	10	17	56.3513	14.93	8	16	824	91.5427	6.354
LOC_Os03g21040.2 protein	stress responsive protein, putative, expressed	26.15	2	6	6	41	12.5698	16.95	4	4	23.0722	23.56	5	7	25.4134	26.15	6	8	20.5032	23.56	5	6	23.149	26.15	6	8	23.7065	19.54	5	8	348	38.7978	6.80029
LOC_Os02g14770.1 protein	phosphoenolpyruvate carboxylase, putative, expressed	26.14	2	14	22	78	42.4358	13.84	12	13	32.7089	11.67	10	11	47.4581	14.36	13	15	37.4709	15.5	11	12	40.7096	13.12	10	12	45.6149	14.77	14	15	968	109.863	6.22705
LOC_Os02g09540.1 protein	expressed protein	26.13	1	1	1	10	8.16233	26.13	1	2	9.89285	26.13	1	2	4.60175	26.13	1	1	4.74275	26.13	1	1	9.35251	26.13	1	2	8.08769	26.13	1	2	111	11.5334	5.08447
LOC_Os04g37600.1 protein	phosphate carrier protein, mitochondrial precursor, putative, expressed	26.11	3	5	8	31	7.80574	8.33	3	3	8.14778	8.89	3	3	19.3918	20.83	7	7	25.1824	26.11	8	9	13.1681	15.56	5	5	9.37549	11.11	4	4	360	37.9536	9.30518
LOC_Os02g18550.1 protein	40S ribosomal protein S3a, putative, expressed	26.05	1	2	6	33	19.3343	18.01	4	5	19.1047	18.01	4	5	21.5728	18.77	5	6	21.9635	16.48	4	6	23.1952	23.75	5	6	19.586	16.48	4	5	261	29.7408	9.83252
LOC_Os12g38000.1 protein	60S ribosomal protein L8, putative, expressed	26.05	1	6	6	26	8.7139	16.09	3	3	9.06705	9.96	2	3	18.3537	20.69	4	6	20.1325	26.05	6	7	11.9839	18.77	4	4	10.5437	11.88	2	3	261	28.2319	10.9897
LOC_Os09g15820.2 protein	aldose 1-epimerase, putative, expressed	26.01	2	3	3	14	3.87826	13	1	1	3.87303	13	1	1	7.84212	20.63	2	2	14.1964	26.01	3	4	10.1614	26.01	3	3	12.118	20.63	2	3	223	24.724	4.89404
LOC_Os09g16910.3 protein	cysteine desulfurase 1, mitochondrial precursor, putative, expressed	25.98	1	9	9	41	15.1257	10.26	3	4	16.8743	8.08	3	5	28.179	20.52	7	9	29.9094	14.19	5	9	25.8281	20.74	7	8	19.5355	13.32	5	6	458	49.9937	7.29834
LOC_Os01g15600.1 protein	PUR ALPHA-1, putative, expressed	25.97	1	5	5	23	11.2567	16.23	4	4	15.4811	25.97	5	5	9.88187	13.31	3	3	8.60498	13.31	3	3	9.21885	13.31	3	3	15.5121	25.97	5	5	308	33.2998	6.06201
LOC_Os02g49420.1 protein	fasciclin-like arabinogalactan precursor protein, putative, expressed	25.94	1	4	4	17	7.53011	5.26	1	2	10.0777	5.26	1	3	10.0531	16.17	3	3	10.5156	19.55	3	3	8.83211	9.77	2	3	9.82052	9.77	2	3	266	27.4781	7.07861
LOC_Os12g35690.1 protein	RALFL5 - Rapid ALkalinization Factor RALF family protein precursor, expressed	25.88	1	2	2	5	3.66131	14.12	1	1													19.3819	25.88	2	4					170	17.0285	9.42236
LOC_Os03g53650.3 protein	cysteine synthase, putative, expressed	25.85	3	2	6	21	5.35061	3.69	1	2	13.2952	14.46	3	4	9.99038	11.38	3	4	7.93384	7.38	2	3	10.0712	11.38	3	4	11.6598	13.54	3	4	325	34.285	5.41455
LOC_Os05g41640.1 protein	phosphoglycerate kinase protein, putative, expressed	25.83	3	6	8	33	14.5701	10.74	3	4	13.3056	12.19	4	4	20.5541	15.91	5	6	24.2347	15.91	5	7	24.63	21.28	6	7	17.9085	16.32	5	5	484	50.1066	6.72705
LOC_Os03g59020.1 protein	T-complex protein, putative, expressed	25.82	2	11	11	54	27.0283	17.77	7	8	29.8007	19.23	8	11	25.9255	21.79	9	9	25.7063	19.78	8	9	23.309	19.78	8	8	29.1454	21.79	9	9	546	58.7463	5.42725
LOC_Os10g41470.1 protein	60S ribosomal protein L27-3, putative, expressed	25.74	1	2	4	15	3.1412	8.82	1	1	5.70327	14.71	2	2	7.70743	20.59	3	3	7.834	20.59	3	3	10.264	25.74	4	4	5.47995	14.71	2	2	136	15.4617	10.5503
LOC_Os09g08430.1 protein	ribosomal protein L22, putative, expressed	25.73	1	2	4	14	10.1894	20.47	3	4	2.02506	5.26	1	1	10.2223	15.2	2	3	10.1219	15.2	2	3	6.32509	15.2	2	2	4.44208	11.11	1	1	171	19.4833	10.3306
LOC_Os10g10244.1 protein	alanyl-tRNA synthetase, putative, expressed	25.73	1	19	19	83	35.4173	14.71	12	12	32.9952	14.31	11	11	48.7789	21.72	15	16	41.525	19.22	13	13	52.8288	22.12	15	17	41.3447	17.02	14	14	999	109.338	6.56592
LOC_Os03g42220.1 protein	T-complex protein, putative, expressed	25.71	3	4	9	48	23.8036	17.14	6	7	28.3608	17.14	6	8	30.0502	21.9	7	8	32.5019	23.24	8	9	33.2895	24.38	8	9	25.8571	17.14	6	7	525	57.1928	5.8208
LOC_Os03g61920.1 protein	electron transfer flavoprotein subunit alpha, mitochondrial precursor, putative, expressed	25.7	1	5	5	30	20.0177	25.7	5	6	14.9939	14.8	3	4	18.2669	20.11	4	5	18.3632	20.11	4	5	21.1026	25.7	5	6	15.8275	16.2	3	4	358	37.3294	6.55127
LOC_Os03g29180.1 protein	ubiquinone biosynthesis protein COQ9, mitochondrial precursor, putative, expressed	25.7	1	7	7	44	20.0381	21.05	5	6	10.2023	13	3	3	26.2542	23.53	6	9	34.301	23.53	6	10	36.0953	23.22	6	10	19.9861	23.22	6	6	323	34.3817	8.98291
LOC_Os03g59590.1 protein	ATP/GTP/Ca++ binding protein, putative, expressed	25.55	2	12	12	71	36.468	17.6	8	11	33.0082	13.24	6	9	45.6204	22.12	10	13	52.7926	23.83	11	15	44.839	22.27	10	12	40.4659	20.09	9	11	642	71.3266	5.69385
LOC_Os06g15990.1 protein	aldehyde dehydrogenase, putative, expressed	25.5	1	11	12	59	30.3049	21.68	9	10	21.8292	14.57	6	7	31.3062	20.58	9	10	26.4474	19.49	9	9	35.1202	22.04	10	11	38.4796	24.04	11	12	549	59.2696	6.80029
LOC_Os09g15790.1 protein	ras-related protein, putative, expressed	25.46	11	1	6	23	5.32521	11.11	2	2	15.2782	20.37	4	6	11.2877	15.74	4	4	10.6043	14.35	3	4	9.87872	19.44	4	4	7.99963	14.35	3	3	216	24.0062	6.01123
LOC_Os03g31300.1 protein	chaperone protein clpB 1, putative, expressed	25.36	2	16	18	86	51.1657	18.81	13	16	33.2775	13.19	9	11	45.159	18.51	13	14	42.3861	17.28	12	13	58.9555	20.76	15	18	42.7187	18.2	13	14	978	108.918	6.62451
LOC_Os05g48980.1 protein	ras-related protein, putative, expressed	25.35	9	2	6	27	10.6258	21.66	4	4	11.5165	20.28	4	4	14.3297	21.66	5	5	13.3586	20.28	4	5	14.1783	23.96	5	5	11.0348	20.28	4	4	217	24.0711	5.89697
LOC_Os08g10480.1 protein	heavy metal-associated domain containing protein, expressed	25.35	1	1	1	1																					3.25599	25.35	1	1	71	7.43876	6.56592
LOC_Os12g05430.1 protein	ribosomal protein L24, putative, expressed	25.33	1	1	4	11	9.38524	24.67	3	4	4.42148	16.67	2	2	5.85804	14	2	2	2.74497	6	1	1					4.69277	6	2	2	150	16.9203	11.0044
LOC_Os06g30310.1 protein	alpha-glucan water dikinase, chloroplast precursor, putative, expressed	25.33	1	31	31	157	64.6509	17.26	18	19	63.8395	16.7	17	19	97.9997	21.12	25	30	104.759	21.54	25	30	104.531	23.37	26	32	98.726	19.3	21	27	1425	160.03	6.03662
LOC_Os12g13380.1 protein	adenylate kinase, putative, expressed	25.31	1	3	5	17	2.81476	3.73	1	1	9.4935	15.77	3	3	8.6358	12.03	3	3	6.28683	12.03	2	2	16.796	25.31	5	5	9.74239	15.77	3	3	241	26.3889	8.27979
LOC_Os03g61120.1 protein	anthranilate synthase component I-1, chloroplast precursor, putative, expressed	25.3	5	13	13	85	56.4885	19.41	10	17	58.4356	17.33	9	18	51.8638	21.32	11	16	48.8693	19.58	10	15	34.948	17.68	9	10	34.3542	15.42	8	9	577	63.8256	7.1958
LOC_Os12g06840.1 protein	ATEXO70C2, putative, expressed	25.29	1	11	14	45	15.9259	8	5	5	15.5277	7.86	5	5	29.2384	17.71	9	10	22.6795	10.57	7	8	27.6609	15.86	9	9	23.2123	11	7	8	700	75.6477	6.16357
LOC_Os04g55040.1 protein	vacuolar ATP synthase subunit D 1, putative, expressed	25.28	1	6	6	22	7.39776	14.87	2	2	10.2507	17.84	3	3	15.2427	18.96	3	4	19.2038	22.3	4	6	14.5368	18.59	3	4	10.3916	18.22	3	3	269	29.1626	9.80322
LOC_Os01g16152.1 protein	peroxiredoxin, putative, expressed	25.25	1	4	4	20	10.0518	19.7	3	3	10.6239	19.7	3	3	12.526	25.25	4	4	10.1338	19.7	3	3	13.7599	25.25	4	4	10.8115	19.7	3	3	198	20.8607	7.98682
LOC_Os03g58204.1 protein	ribosomal protein L4, putative, expressed	25.25	1	3	7	22	2.33345	1.98	1	1	11.2215	14.85	4	4	10.2927	14.36	4	4	15.7531	16.34	5	6	11.9312	17.33	5	5	4.92216	4.95	2	2	404	44.461	10.5503
LOC_Os01g67134.1 protein	ribosomal L18p/L5e family protein, putative, expressed	25.25	1	6	6	30	16.7695	21.93	4	5	26.8682	24.58	5	8	9.58449	13.62	3	3	10.3294	12.29	3	3	12.8074	16.28	4	4	23.7548	22.59	5	7	301	34.3055	9.08545
LOC_Os07g49150.1 protein	26S protease regulatory subunit 4, putative, expressed	25.22	1	1	8	38	19.3795	12.5	3	4	26.0486	14.51	4	6	37.4724	23.21	7	9	20.433	14.51	4	5	32.401	22.32	6	8	23.3236	19.87	6	6	448	49.556	6.21436
LOC_Os05g03820.3 protein	glutamate--cysteine ligase, chloroplast precursor, putative, expressed	25.2	1	1	10	56	32.5577	22.15	9	10	23.5772	16.67	6	7	30.6637	21.34	8	9	29.9927	20.53	8	9	31.8633	22.97	9	10	35.4919	25.2	10	11	492	55.6873	6.48096
LOC_Os03g50520.1 protein	dynamin family protein, putative, expressed	25.2	4	10	11	41	17.5512	8.02	4	5	14.0921	7.86	4	5	30.7994	19.15	8	9	23.9812	15.22	6	7	29.3614	18.17	8	9	20.4122	9.49	5	6	611	67.9886	8.30908
LOC_Os02g01500.1 protein	2-oxo acid dehydrogenases acyltransferase domain containing protein, expressed	25.18	1	5	11	73	30.0411	20.44	8	9	40.8269	22.08	8	12	48.5532	25.18	11	15	36.929	17.34	7	11	49.4328	20.44	10	16	29.7534	19.53	8	10	548	58.9613	8.01611
LOC_Os05g38150.1 protein	amino acid kinase, putative, expressed	25.14	1	10	12	74	43.2674	19.83	10	12	35.6479	16.9	8	10	52.4108	20.25	9	13	50.2368	21.37	10	14	47.1325	19.97	9	12	45.5182	21.37	10	13	716	77.6969	6.84424
LOC_Os03g18690.1 protein	26S protease regulatory subunit 4, putative, expressed	25.11	1	1	8	33	13.4787	12.44	3	3	20.0844	14.44	4	5	30.7145	23.11	7	8	13.3634	14.44	4	4	26.1733	22.22	6	7	22.8043	19.78	6	6	450	49.6831	6.21436
LOC_Os04g33150.1 protein	desiccation-related protein PCC13-62 precursor, putative, expressed	25.08	1	6	6	37	17.3392	16.41	4	5	32.2631	24.15	5	8	16.459	16.41	4	5	19.086	25.08	5	6	17.739	16.41	4	5	30.7186	16.41	4	8	323	33.7824	5.03369
LOC_Os07g27790.1 protein	glutamate--cysteine ligase, chloroplast precursor, putative, expressed	25	1	1	10	59	36.9062	25	10	11	26.5271	19.56	7	8	31.258	21.17	8	9	33.836	23.39	9	10	32.5449	22.78	9	10	36.4883	25	10	11	496	56.1175	7.02002
LOC_Os01g68950.1 protein	ubiquitin family domain containing protein, expressed	25	2	2	2	9	2.63913	10	1	1	2.2402	10	1	1	4.81864	25	2	2	5.30599	25	2	2	2.58754	10	1	1	6.03706	25	2	2	100	10.9213	5.09717
LOC_Os09g07460.1 protein	kelch repeat protein, putative, expressed	25	1	7	7	29	18.3413	20.78	6	6	10.6974	12.95	3	3	15.9834	20.78	5	5	16.857	20.78	5	5	17.253	21.39	5	5	17.3387	20.78	5	5	332	34.4034	5.19873
LOC_Os05g23740.1 protein	DnaK family protein, putative, expressed	24.96	1	8	12	46	19.539	10.3	6	6	15.0275	9	5	5	30.4798	19.59	9	9	32.7445	17.13	9	10	36.2313	21.77	10	11	15.0062	8.27	5	5	689	73.505	5.26221
LOC_Os08g14330.1 protein	aldose 1-epimerase, putative, expressed	24.93	1	5	5	25	11.2159	13.65	3	3	15.5432	17.8	4	5	18.8589	20.77	4	5	14.8954	16.62	3	4	14.2166	13.65	3	4	13.169	17.8	4	4	337	37.3721	6.7417
LOC_Os05g29990.1 protein	NAD dependent epimerase/dehydratase family domain containing protein, expressed	24.83	3	5	9	34	15.0549	11.86	5	5	13.2421	8.95	4	4	16.9341	18.79	5	6	17.2983	20.58	6	6	24.8382	19.91	7	8	14.992	18.79	5	5	447	48.6782	9.17334
LOC_Os03g60530.1 protein	ras-related protein, putative, expressed	24.77	8	3	5	30	10.6554	14.02	3	4	18.0109	19.63	4	7	11.1825	14.02	3	4	13.5314	19.16	4	5	11.128	14.02	3	4	16.7364	19.63	4	6	214	23.7642	7.81104
LOC_Os11g11710.1 protein	expressed protein	24.75	1	6	6	53	30.3801	23.05	5	7	37.0332	24.75	6	9	43.0734	23.05	5	10	43.2673	23.05	5	12	37.4047	23.05	5	9	27.3893	23.05	4	6	295	30.0708	4.88135
LOC_Os01g68790.3 protein	RNA recognition motif containing protein, putative, expressed	24.67	2	2	2	11	12.5959	24.67	2	3	12.5574	24.67	2	3	4.92856	15.33	1	1	4.51293	15.33	1	1	5.26515	15.33	1	1	8.22412	24.67	2	2	150	15.5373	8.44092
LOC_Os03g61670.1 protein	calreticulin precursor, putative, expressed	24.66	2	6	8	24	13.2778	12.22	5	5	10.3378	10.41	4	4	7.57061	8.37	3	3	10.9489	10.18	4	4	12.2613	13.57	4	4	12.0247	15.38	4	4	442	50.0785	4.84326
LOC_Os03g62600.1 protein	ras-related protein, putative, expressed	24.66	9	1	5	26	7.33833	16.14	3	3	10.8626	21.08	4	4	12.0325	21.08	4	4	14.6932	21.08	4	5	15.5157	24.66	5	6	11.5791	21.08	4	4	223	24.4676	7.28369
LOC_Os03g63860.1 protein	DANA2, putative, expressed	24.55	1	5	5	24	11.636	19.2	4	4	8.76045	14.73	3	3	11.0827	20.98	4	4	14.3514	24.55	5	5	11.0749	18.3	4	4	10.8661	18.3	4	4	224	24.2195	9.23193
LOC_Os04g45970.2 protein	glutamate dehydrogenase protein, putative, expressed	24.54	1	4	4	24	9.61203	18.98	3	3	6.495	9.72	2	2	22.3828	24.54	4	7	13.9454	18.98	3	4	14.928	24.54	4	5	10.0761	18.98	3	3	216	23.0938	7.23975
LOC_Os10g17660.1 protein	profilin domain containing protein, expressed	24.43	1	3	3	49	27.8826	24.43	3	8	22.3522	24.43	2	6	30.0554	24.43	3	8	30.0528	24.43	3	9	31.6601	24.43	3	9	33.3541	24.43	3	9	131	14.234	5.021
LOC_Os06g05880.1 protein	profilin domain containing protein, expressed	24.43	1	3	3	15	7.16479	24.43	2	2	4.44968	14.5	1	1	14.2717	24.43	3	4	10.5272	24.43	2	3	6.8191	24.43	2	2	10.9295	24.43	2	3	131	14.1239	4.86865
LOC_Os05g19040.1 protein	prefoldin, putative, expressed	24.43	1	4	4	16	12.0404	20.81	3	4	10.2185	20.81	3	3	9.717	20.81	3	3	7.42266	16.74	3	3					8.69866	20.81	3	3	221	25.2056	9.5542
LOC_Os02g26290.1 protein	fasciclin-like arabinogalactan protein 8 precursor, putative, expressed	24.41	1	5	5	68	22.5298	24.41	5	8	33.8274	24.41	5	12	34.3901	24.41	5	13	31.2085	24.41	5	11	34.9656	24.41	5	12	33.2582	24.41	5	12	213	22.35	9.68604
LOC_Os03g61510.1 protein	pectinesterase inhibitor domain containing protein, expressed	24.38	1	5	5	20	6.9006	11.44	3	3	8.8986	11.44	3	4	7.08354	13.93	3	3	5.32295	9.95	2	2	12.0792	24.38	5	5	6.70426	13.93	3	3	201	21.5856	4.52588
LOC_Os06g09630.1 protein	3-oxoacyl-synthase, putative, expressed	24.3	3	9	9	42	21.9982	18.06	6	7	16.5508	12.69	6	6	27.3093	21.94	6	8	26.729	19.57	5	7	28.0208	21.94	7	8	17.3502	18.06	6	6	465	49.0187	7.1958
LOC_Os11g26910.1 protein	SKP1-like protein 1B, putative, expressed	24.28	1	2	2	18	11.523	24.28	2	3	12.6662	24.28	2	3	7.87946	24.28	2	2	12.2524	24.28	2	3	14.8663	24.28	2	4	11.9155	24.28	2	3	173	19.0304	4.61475
LOC_Os12g43630.3 protein	lactate/malate dehydrogenase, putative, expressed	24.23	3	4	4	26	14.3247	24.23	4	4	10.6132	14.23	3	3	20.9373	24.23	4	6	14.6139	24.23	4	4	18.0567	24.23	4	5	13.7359	24.23	4	4	260	27.3033	7.34229
LOC_Os07g01780.1 protein	GTPase activating protein, putative, expressed	24.22	2	3	3	24	9.46961	14.91	2	3	10.243	14.91	2	3	11.5522	24.22	3	4	12.7584	24.22	3	4	16.7466	24.22	3	6	11.8154	14.91	2	4	161	18.1104	5.37646
LOC_Os07g15880.1 protein	mitochondrial prohibitin complex protein 2, putative, expressed	24.22	1	3	5	29	12.312	16.61	3	3	23.9456	19.72	4	6	18.076	16.61	3	4	18.1481	16.61	3	4	24.8442	21.11	4	6	26.8606	16.61	3	6	289	31.9352	9.77393
LOC_Os08g41730.1 protein	peptidase, T1 family, putative, expressed	24.2	1	1	4	16	10.0136	12.33	2	3	5.80587	15.53	2	2	10.5237	12.33	2	3	10.7399	12.33	2	3	11.038	12.79	2	3	7.51982	8.22	1	2	219	23.8019	6.20166
LOC_Os03g27320.2 protein	steroid binding protein, putative, expressed	24.2	5	4	4	14	9.11428	9.24	2	3	7.08898	13.06	2	2	6.26419	9.24	2	2	12.6565	16.56	3	4	6.46762	9.24	2	2	2.82995	5.41	1	1	314	34.1303	7.12256
LOC_Os01g37837.3 protein	seryl-tRNA synthetase, putative, expressed	24.19	4	4	4	23	12.9802	20.97	3	4	3.83426	7.26	1	1	8.75186	14.11	3	3	20.9075	24.19	4	6	13.0001	14.11	3	4	16.2679	24.19	4	5	248	28.273	8.6167
LOC_Os05g04380.2 protein	peroxidase precursor, putative, expressed	24.17	2	4	4	42	25.945	24.17	4	8	23.6722	24.17	4	7	21.7569	24.17	4	7	23.9305	24.17	4	7	21.0587	24.17	4	7	20.0787	24.17	4	6	240	26.6308	8.35303
LOC_Os08g06200.1 protein	stomatin-like protein 2, putative, expressed	24.14	1	6	6	61	34.4816	17.51	5	10	32.6409	12.73	4	9	36.9213	24.14	6	11	38.9212	24.14	6	11	32.9069	20.95	5	10	32.5353	24.14	6	10	377	41.9018	7.51807
LOC_Os03g52870.1 protein	WD-40 repeat family protein, putative, expressed	24.13	1	9	9	36	15.3199	15.13	5	5	13.337	11.45	4	4	28.9084	24.13	9	10	21.8853	11.86	6	7	7.66566	7.16	3	3	21.6451	15.54	6	7	489	52.227	8.17725
LOC_Os01g36890.2 protein	DEAD-box ATP-dependent RNA helicase, putative, expressed	24.13	1	7	7	21	10.9646	12.79	4	4	8.53206	9.3	3	3	9.16077	10.17	3	3	7.68068	6.69	3	3	13.6792	14.83	4	4	11.3524	12.5	4	4	344	39.0371	7.10791
LOC_Os03g28400.1 protein	transport protein particle component, Bet3, domain containing protein, expressed	24.06	1	4	4	15	8.81332	24.06	3	3	8.13325	16.58	3	3	5.33056	10.16	2	2	5.31724	12.3	2	2	2.78524	5.88	1	1	12.3096	24.06	4	4	187	20.9123	4.51318
LOC_Os07g47700.1 protein	NAD dependent epimerase/dehydratase family domain containing protein, expressed	24.04	3	3	8	30	5.75499	4.94	2	2	9.45271	8.09	3	3	17.8297	18.43	5	6	20.964	20.22	6	7	21.3812	18.43	6	7	16.9316	18.43	5	5	445	48.2069	8.86572
LOC_Os06g35320.1 protein	polygalacturonase, putative, expressed	24.03	2	9	9	70	23.6635	21.84	7	8	24.7124	21.84	7	8	50.5185	24.03	9	15	47.5718	24.03	9	15	47.5298	24.03	9	14	30.5546	23.54	8	10	412	43.0878	7.81104
LOC_Os05g40740.4 protein	monocopper oxidase, putative, expressed	23.97	2	11	11	51	20.42	13.48	7	7	21.5701	13.48	7	7	34.6475	18.73	9	11	28.3103	17.98	9	9	31.545	21.72	10	11	18.1523	11.05	6	6	534	58.7835	8.07471
LOC_Os05g05470.1 protein	T-complex protein, putative, expressed	23.93	1	9	9	43	19.5492	12.34	4	5	19.4008	14.58	4	5	28.8819	22.43	8	9	34.5782	20.37	7	10	20.5494	16.82	6	7	23.1322	16.64	5	7	535	59.1959	6.68311
LOC_Os02g27760.1 protein	40S ribosomal protein S15a, putative, expressed	23.85	2	3	3	11	2.51449	6.92	1	1	4.38294	13.08	2	2	4.32187	13.08	2	2	7.96913	23.85	3	3	5.07108	13.08	2	2	2.5837	6.92	1	1	130	14.8089	9.93506
LOC_Os02g47600.2 protein	soluble inorganic pyrophosphatase, putative, expressed	23.83	6	1	4	24	6.32905	14.49	2	2	9.59226	15.89	3	3	15.2089	15.89	3	5	15.0409	15.89	3	5	18.6143	23.83	4	6	9.56519	15.89	3	3	214	24.1443	5.85889
LOC_Os05g25850.1 protein	superoxide dismutase, mitochondrial precursor, putative, expressed	23.81	2	5	5	26	17.33	23.38	4	5	19.8835	23.38	4	6	8.91523	16.02	3	3	9.31183	16.02	3	3	16.3881	23.81	5	5	13.3978	23.38	4	4	231	24.9819	7.02002
LOC_Os04g57810.1 protein	GA18008-PA, putative, expressed	23.77	3	2	4	21	3.40644	4.91	1	1	13.2915	23.77	4	4	9.86232	19.25	3	3	9.91992	18.87	3	3	14.2458	23.77	4	4	21.8415	23.77	4	6	265	27.7422	4.95752
LOC_Os01g25610.1 protein	40S ribosomal protein S4, putative, expressed	23.77	2	5	6	38	20.512	20.38	5	8	13.8669	15.09	4	5	12.6939	11.7	3	5	15.7179	20	5	6	18.1294	20	5	7	19.4443	20.38	5	7	265	29.7892	10.1255
LOC_Os01g72240.1 protein	uridine 5-monophosphate synthase, putative, expressed	23.69	2	8	8	24	9.14762	8.39	3	3	4.84769	3.98	2	2	18.8875	18.45	6	6	16.651	16.77	5	5	12.339	11.53	3	3	16.051	13.84	5	5	477	50.7719	7.21045
LOC_Os08g39550.1 protein	polygalacturonase inhibitor 2 precursor, putative, expressed	23.68	1	5	5	26	11.8459	11.58	2	3	12.3539	15.53	2	3	20.0233	18.16	3	5	22.6618	21.84	4	6	9.28064	13.42	3	3	23.5633	21.05	4	6	380	38.768	6.29053
LOC_Os07g22720.2 protein	2-oxo acid dehydrogenases acyltransferase domain containing protein, expressed	23.66	2	8	12	66	20.9731	13.49	6	7	32.5937	13.68	6	11	39.0796	21.26	10	12	27.6848	18.3	7	9	47.0721	23.66	12	15	34.9626	22.55	9	12	541	58.7352	8.41162
LOC_Os09g36982.1 protein	protein of unknown function DUF1279 domain containing protein, expressed	23.66	1	1	1	2	3.64183	23.66	1	1	4.40823	23.66	1	1																	131	13.8034	9.78857
LOC_Os08g41990.1 protein	aminotransferase, putative, expressed	23.64	1	7	7	34	14.4454	12.97	4	5	14.8292	14.02	4	5	19.0023	17.15	5	6	22.2145	19.87	6	7	16.342	13.39	4	5	20.0354	16.74	5	6	478	50.2056	6.94678
LOC_Os02g52860.1 protein	phosphate carrier protein, mitochondrial precursor, putative, expressed	23.64	3	1	7	33	17.0309	18.48	6	6	11.3087	13.86	4	4	17.5942	18.48	6	6	23.0041	23.64	7	7	18.5093	18.48	6	6	12.7608	13.86	4	4	368	38.9341	9.27588
LOC_Os10g28120.1 protein	glycosyl hydrolase, putative, expressed	23.61	2	6	6	39	15.1669	20.83	5	5	9.85856	16.67	4	4	23.4716	23.61	6	8	21.5525	23.61	6	8	19.1457	23.61	6	7	20.8937	20.83	5	7	288	31.1934	4.67822
LOC_Os03g53790.1 protein	periplasmic beta-glucosidase precursor, putative, expressed	23.6	1	14	14	106	45.3506	20.34	11	16	50.6319	17.7	10	19	56.2126	22.36	12	18	62.3062	22.36	13	20	39.7419	21.12	11	13	56.6243	22.36	13	20	644	70.0178	8.08936
LOC_Os11g48040.1 protein	mitochondrial carrier protein, putative, expressed	23.59	1	6	6	36	13.6949	19.93	5	5	11.2829	16.61	4	4	23.7589	20.27	5	7	22.7184	20.6	5	7	21.4186	20.27	5	7	18.3538	20.27	5	6	301	32.071	9.43701
LOC_Os06g04270.1 protein	transketolase, chloroplast precursor, putative, expressed	23.55	1	12	13	80	45.6507	19.11	9	12	34.5077	16.02	8	9	61.2733	22.61	12	17	59.9296	22.61	12	16	47.2483	20.73	11	13	47.701	20.19	10	13	743	79.9784	6.58057
LOC_Os01g24680.1 protein	3-hydroxyacyl-CoA dehydrogenase, putative, expressed	23.52	3	11	11	55	30.5448	13.34	7	10	23.7111	11.69	6	8	34.772	18.16	9	11	27.5134	11.69	6	8	31.5103	15.13	7	9	30.4426	15.13	7	9	727	79.3407	8.68994
LOC_Os02g38290.2 protein	cytochrome P450, putative, expressed	23.49	2	9	9	27	27.3265	19.08	7	7	26.2642	17.61	7	7	4.28792	2.94	1	1	4.10594	2.94	1	1	14.9799	8.26	3	4	24.3771	14.86	6	7	545	59.2636	9.12939
LOC_Os07g40290.1 protein	OsGH3.8 - Probable indole-3-acetic acid-amido synthetase, expressed	23.47	2	11	11	68	37.9922	16.03	7	11	36.7581	14.71	6	9	37.4326	14.71	6	10	43.9195	17.85	8	12	46.1369	20.83	9	13	45.7965	17.52	8	13	605	66.8889	5.84619
LOC_Os02g52940.2 protein	soluble inorganic pyrophosphatase, putative, expressed	23.43	3	6	6	28	8.28402	11.54	3	3	12.2783	17.48	4	4	14.5665	20.28	5	5	12.1526	16.08	4	4	17.4725	23.43	6	6	19.013	20.28	5	6	286	31.7615	6.0874
LOC_Os03g50510.1 protein	threonine dehydratase biosynthetic, chloroplast precursor, putative, expressed	23.42	1	10	10	38	20.3825	12.13	6	7	19.5933	10.8	5	6	24.7229	15.12	5	7	23.6869	17.77	7	7	13.2183	9.14	4	4	22.0691	11.96	6	7	602	65.4986	6.02393
LOC_Os05g48220.2 protein	60S ribosomal protein L35a-3, putative, expressed	23.42	2	2	2	4									4.40294	16.22	1	1	5.74645	23.42	2	2					3.77237	16.22	1	1	111	12.6527	10.6528
LOC_Os03g19452.1 protein	SMP-30/Gluconolaconase/LRE domain protein, putative, expressed	23.39	3	6	6	21	11.4553	12.87	3	3	13.4642	16.37	4	4	10.0129	10.53	3	3	10.7619	10.53	3	3	15.828	19.88	5	5	11.5577	12.87	3	3	342	35.5365	7.73779
LOC_Os04g44560.1 protein	expressed protein	23.37	1	6	6	19	11.4774	16.86	4	4	10.8768	13.61	4	4	7.94442	9.47	2	2	10.6155	13.91	3	3	9.92147	12.43	3	3	10.1949	12.43	3	3	338	37.4849	7.43018
LOC_Os09g19734.3 protein	isochorismate synthase 1, chloroplast precursor, putative, expressed	23.36	4	4	4	29	15.5082	23.36	4	4	23.187	23.36	4	6	20.1264	23.36	4	5	18.2755	23.36	4	5	19.9189	23.36	4	5	16.119	23.36	4	4	274	29.2021	7.66455
LOC_Os09g38550.5 protein	protein phosphatase 2C, putative, expressed	23.36	3	7	7	26	11.0881	13.39	4	4	12.0276	14.25	4	4	17.7949	19.09	6	6	10.4832	10.54	3	3	14.9779	16.81	5	5	11.2783	14.25	4	4	351	38.4418	5.42725
LOC_Os07g14270.3 protein	calreticulin precursor protein, putative, expressed	23.35	3	6	8	44	22.9161	19.34	6	7	30.8342	23.35	8	10	26.1062	19.34	6	8	26.7956	19.34	6	8	17.5947	16.04	5	5	20.8106	21.23	6	6	424	48.2792	4.62744
LOC_Os04g44290.1 protein	expressed protein	23.31	2	4	6	19					2.14251	2.26	1	1	17.2182	23.31	6	6	10.8912	12.53	4	4	9.31181	10.28	3	3	13.4154	15.04	5	5	399	41.677	7.04932
LOC_Os11g21990.1 protein	expressed protein	23.3	2	8	8	29	11.9269	12.62	4	4	8.34768	8.74	3	3	18.3753	18.2	6	6	18.1276	18.2	6	6	21.2749	16.02	6	7	9.56773	9.22	3	3	412	47.2798	5.45264
LOC_Os02g48110.1 protein	DnaK family protein, putative, expressed	23.28	1	17	17	86	41.134	17.07	11	13	44.3417	19.96	13	15	42.2427	16.08	11	14	35.2289	16.85	11	12	50.7646	19.4	13	16	51.7748	18.96	13	16	902	99.3093	5.40186
LOC_Os01g55350.1 protein	phosphoenolpyruvate carboxylase, putative, expressed	23.27	3	11	19	60	20.0018	9.31	7	7	16.4465	6.39	6	6	38.3817	15.8	13	13	35.585	14.39	11	12	38.8014	14.39	11	13	24.8188	10.61	9	9	924	105.248	6.62451
LOC_Os03g21460.1 protein	metallo-beta-lactamase family protein, putative, expressed	23.26	2	5	5	29	8.35539	15.89	3	3	10.1253	19.77	4	4	12.5994	18.6	4	5	15.3464	18.6	4	6	12.1536	19.38	4	5	14.7314	23.26	5	6	258	28.5443	5.64307
LOC_Os05g25550.1 protein	E1-E2 ATPase domain containing protein, expressed	23.25	2	14	20	104	38.45	16.67	12	13	43.729	18.52	13	14	73.5305	22.22	18	25	76.2504	22.22	17	24	37.557	15.12	11	13	45.2089	19.44	14	15	972	106.556	6.75635
LOC_Os06g42310.1 protein	beta-galactosidase precursor, putative, expressed	23.24	1	3	16	83	41.6153	16.07	10	13	45.7096	12.24	8	14	62.1452	20.89	14	18	51.2422	19.78	12	16	36.9633	16.07	11	12	33.4191	11.25	7	10	809	89.5589	6.69775
LOC_Os02g32350.1 protein	TUDOR protein with multiple SNc domains, putative, expressed	23.23	1	19	19	71	33.2408	13.18	10	11	28.9125	9.74	8	9	37.5483	13.39	12	14	39.9721	14.6	13	14	35.8417	12.17	11	12	32.509	13.89	10	11	986	108.115	6.88818
LOC_Os05g02530.1 protein	glutathione S-transferase, N-terminal domain containing protein, expressed	23.23	3	6	6	50	15.7556	19.87	5	5	23.0532	23.23	5	8	30.6103	23.23	6	9	28.9178	23.23	6	9	34.3189	23.23	6	10	30.0511	19.87	5	9	297	32.5782	8.70459
LOC_Os05g47640.1 protein	threonine synthase, chloroplast precursor, putative, expressed	23.22	1	6	8	43	25.6689	17.66	7	8	15.2967	9.6	4	5	23.9472	16.89	6	7	21.568	13.24	6	7	25.7793	18.81	7	8	26.8424	18.81	7	8	521	57.18	7.1958
LOC_Os10g18400.1 protein	beta-galactosidase precursor, putative, expressed	23.19	1	2	17	105	58.1863	16.18	11	17	61.1749	15.22	10	18	77.7541	20.89	15	22	62.5662	19.81	13	18	58.4332	18.96	13	17	46.5804	14.25	9	13	828	91.9409	6.52197
LOC_Os06g44374.1 protein	protein transport protein SEC61 subunit gamma, putative, expressed	23.19	1	1	1	6	3.55807	23.19	1	1	4.1623	23.19	1	1	4.27433	23.19	1	1	3.92649	23.19	1	1	3.53476	23.19	1	1	3.52138	23.19	1	1	69	7.70422	9.71533
LOC_Os06g45590.1 protein	glyceraldehyde-3-phosphate dehydrogenase, putative, expressed	23.13	1	1	7	41	17.9257	19.52	5	5	26.541	21.2	6	8	21.2722	21.45	6	7	22.9097	21.45	6	7	25.6179	23.13	7	8	20.7448	21.2	6	6	415	43.4671	8.60205
LOC_Os08g02640.4 protein	succinate dehydrogenase iron-sulfur subunit 2,mitochondrial precursor, putative, expressed	23.13	2	9	9	39	12.4725	16.37	4	4	17.4155	16.73	5	6	22.1014	18.15	6	7	20.9798	18.15	6	7	29.6311	23.13	8	10	16.1466	17.08	5	5	281	31.0986	8.48486
LOC_Os05g49760.1 protein	dehydrogenase, putative, expressed	23.06	1	2	8	80	34.9621	18.93	6	11	26.4883	13.59	4	8	52.7857	23.06	8	16	50.3604	23.06	8	16	44.9219	19.9	7	14	45.1371	23.06	8	15	412	46.1144	6.7417
LOC_Os08g07720.1 protein	transferase family protein, putative, expressed	23.03	1	6	6	41	31.0713	23.03	6	8	17.9568	15.56	4	5	29.6957	20.12	5	8	28.9884	20.12	5	7	26.4979	20.12	5	7	21.3166	20.12	5	6	482	50.0927	5.40186
LOC_Os04g38900.2 protein	prohibitin, putative, expressed	23	2	3	5	24	9.38624	15.68	3	3	10.7109	15.68	3	3	15.8567	19.86	4	5	14.7468	19.86	4	4	16.6698	23	5	5	12.929	19.86	4	4	287	30.7832	7.56201
LOC_Os11g10980.1 protein	pyruvate kinase, putative, expressed	22.96	1	7	7	58	30.9992	21.06	6	9	31.3725	21.06	6	9	32.0841	21.06	6	9	31.4394	22.96	7	9	40.9036	22.96	7	12	34.0761	21.06	6	10	527	57.1374	6.32861
LOC_Os03g58170.1 protein	stem-specific protein TSJT1, putative, expressed	22.89	2	6	6	40	18.0112	14.06	3	6	15.7302	16.87	4	5	22.849	16.87	5	8	16.8409	14.06	3	5	20.6907	22.89	5	7	25.2596	16.87	5	9	249	26.6582	5.65576
LOC_Os05g41180.1 protein	peptidase, T1 family, putative, expressed	22.89	1	3	5	15	2.91272	6.43	1	1	6.10314	11.65	2	2	10.5544	14.06	3	4	8.16224	10.04	2	3	7.45636	14.06	3	3	6.63453	6.43	1	2	249	27.2028	6.0874
LOC_Os06g36240.1 protein	POEI21 - Pollen Ole e I allergen and extensin family protein precursor, expressed	22.86	1	4	4	22	9.06405	17.71	3	3	6.0708	12.57	2	2	10.8058	22.86	4	4	10.2359	22.86	4	4	11.3729	22.86	4	4	13.6425	22.86	4	5	175	18.8485	6.03662
LOC_Os11g05370.1 protein	60S ribosomal protein L26-1, putative, expressed	22.86	1	1	2	3	2.99545	8.57	1	1	2.92224	14.29	1	1	3.17192	8.57	1	1													140	15.5836	11.1509
LOC_Os04g51440.1 protein	villin protein, putative, expressed	22.83	1	15	15	70	25.2804	12.37	8	8	29.3908	14.27	8	9	54.339	19.77	14	17	53.3765	17.23	11	15	34.6043	15.22	9	10	40.6763	13.95	8	11	946	105.591	5.96045
LOC_Os02g22780.2 protein	T-complex protein, putative, expressed	22.82	3	8	8	42	19.6672	12.1	5	6	23.9179	16.27	6	7	28.5498	16.47	7	8	27.2798	16.47	7	8	21.4741	16.87	5	6	24.0426	16.27	6	7	504	54.4269	6.7417
LOC_Os11g08820.1 protein	expressed protein	22.81	3	4	4	22	8.37962	9.21	1	2	18.2153	13.6	2	5	9.4862	13.6	2	3	12.2307	18.42	3	4	11.0481	17.98	3	4	12.5548	18.42	3	4	228	24.4353	5.84619
LOC_Os08g14440.3 protein	uridylyltransferase-related, putative, expressed	22.8	3	3	3	5	2.05465	5.7	1	1	2.90687	10.88	1	1									3.30015	6.22	1	1	5.30577	11.92	2	2	193	20.1475	7.41553
LOC_Os03g60509.2 protein	expressed protein	22.75	1	3	3	9	7.15287	17.17	2	2	10.1333	17.17	2	3	3.8675	9.87	1	1	4.05131	9.87	1	1					6.72955	15.45	2	2	233	23.8782	5.2749
LOC_Os05g28290.1 protein	ranBP1 domain containing protein, expressed	22.73	1	4	4	13	6.23791	15.45	2	2	7.93094	15.45	2	2	3.67471	9.09	1	1	3.61221	9.09	1	1	15.6559	22.73	4	4	11.4435	17.27	3	3	220	24.0679	4.77979
LOC_Os05g46290.1 protein	T-complex protein, putative, expressed	22.72	1	8	9	38	15.8734	11.02	5	5	18.9922	13.08	6	6	27.3085	21.17	8	8	19.9602	14.29	6	6	19.6512	14.46	6	6	22.3505	17.73	7	7	581	61.5503	7.02002
LOC_Os06g22070.1 protein	mitochondrial glycoprotein, putative, expressed	22.68	1	3	3	13	6.38512	13.38	2	2	6.77666	10.04	1	2	6.07456	13.38	2	2	6.29588	13.38	2	2	6.86143	13.38	2	2	10.1127	22.68	3	3	269	29.7275	4.84326
LOC_Os05g48240.1 protein	dynamin family protein, putative, expressed	22.66	3	11	12	56	20.2022	10.02	5	6	26.118	12.15	6	8	33.7143	18.23	9	11	36.3435	16.91	8	11	34.2102	17.24	9	11	30.1621	16.75	8	9	609	68.6409	7.78174
LOC_Os05g48290.3 protein	T-complex protein, putative, expressed	22.62	1	1	6	41	20.7248	17.07	5	6	25.8896	17.07	5	7	33.6558	22.62	6	9	23.7888	17.07	5	6	27.3405	22.62	6	7	23.0898	17.07	5	6	451	49.2683	5.45264
LOC_Os11g29190.2 protein	40S ribosomal protein S5, putative, expressed	22.61	6	3	3	28	18.7434	22.61	3	5	19.7845	16.08	2	5	20.6668	22.61	3	5	19.5708	22.61	3	5	20.9293	22.61	3	5	12.2691	16.08	2	3	199	22.1928	9.70068
LOC_Os07g48490.4 protein	stress responsive protein, putative, expressed	22.6	2	3	4	24	9.59735	17.47	3	3	13.0759	17.47	3	4	19.2939	22.6	4	6	9.17094	17.47	3	3	14.5225	17.47	3	4	13.4717	17.47	3	4	292	32.8512	7.35693
LOC_Os05g33210.2 protein	cytochrome b-c1 complex subunit 9, putative, expressed	22.58	1	2	2	8	3.39307	20.97	1	1	3.26751	20.97	1	1	3.1558	20.97	1	1	2.7496	20.97	1	1	6.84337	22.58	2	2	6.98015	22.58	2	2	62	7.0716	8.57275
LOC_Os12g41500.1 protein	rhodanese-like domain containing protein, putative, expressed	22.55	1	6	6	25	12.3811	13.48	3	4	12.9824	15.69	4	4	15.7859	16.42	5	5	6.34588	6.37	2	2	20.423	21.81	5	6	14.9502	13.48	3	4	408	43.4214	7.09326
LOC_Os04g43200.1 protein	caleosin related protein, putative, expressed	22.54	2	4	4	29	18.4275	17.21	3	5	18.665	17.21	3	5	14.4293	17.21	3	4	9.9357	17.21	3	3	23.7139	22.54	4	8	16.0001	17.21	3	4	244	27.3971	6.44287
LOC_Os07g14590.1 protein	hydrolase, putative, expressed	22.54	1	7	7	25	12.1488	14.22	4	4	15.8016	16.63	5	5	9.79208	10.72	3	3	12.4039	13.57	4	4	16.3335	19.04	6	6	9.18628	10.72	3	3	457	48.1686	5.98584
LOC_Os06g47320.1 protein	T-complex protein, putative, expressed	22.5	1	9	9	53	26.5234	17.14	7	8	28.657	17.14	7	9	31.7584	22.5	9	10	31.7378	19.64	8	9	24.958	19.64	8	8	31.8336	19.64	8	9	560	60.2272	6.56592
LOC_Os08g39070.1 protein	COP9 signalosome complex subunit 6a, putative, expressed	22.49	1	5	5	22	10.7397	15.2	4	4					14.2174	12.77	3	4	14.7187	17.93	3	4	17.5192	20.06	4	5	14.6275	15.2	4	5	329	36.0012	6.59521
LOC_Os05g44340.1 protein	heat shock protein 101, putative, expressed	22.48	1	13	15	51	13.5367	7.46	4	4	3.64156	2.08	1	1	49.2324	19.08	12	14	46.4394	17.11	11	13	31.7933	11.73	7	9	36.1211	13.49	8	10	912	100.834	6.25244
LOC_Os05g33140.1 protein	CHIT5 - Chitinase family protein precursor, expressed	22.46	1	3	3	30	17.6546	19.46	2	4	15.8578	19.46	2	4	22.928	19.46	2	6	19.5404	19.46	2	5	22.9422	22.46	3	6	20.7443	19.46	2	5	334	34.3789	4.64014
LOC_Os01g51210.1 protein	uncharacterized protein PA4923, putative, expressed	22.42	2	3	3	13	7.77139	15.25	2	2					9.47348	7.62	1	2	15.4872	22.42	3	4	11.1312	7.62	1	2	13.1652	15.25	2	3	223	23.6038	5.14795
LOC_Os08g21660.1 protein	WD domain, G-beta repeat domain containing protein, expressed	22.39	2	2	6	37	18.7355	22.39	6	7	18.5946	19.94	5	7	13.6966	16.26	4	5	13.1944	16.56	4	5	14.6726	16.26	4	5	21.9914	22.39	6	8	326	36.3563	6.39209
LOC_Os02g40880.1 protein	ribosomal protein L14, putative, expressed	22.39	2	3	3	22	8.5599	16.42	2	3	9.17846	22.39	3	3	13.0436	22.39	3	5	10.6534	22.39	3	4	8.64688	22.39	3	3	11.4452	22.39	3	4	134	15.3776	10.2866
LOC_Os03g55150.6 protein	eukaryotic translation initiation factor 5A, putative, expressed	22.36	2	2	2	6	3.37509	7.45	1	1	3.22993	14.91	1	1	3.54196	14.91	1	1	3.54735	14.91	1	1	3.58147	14.91	1	1	2.55917	14.91	1	1	161	17.5337	6.13818
LOC_Os04g38560.1 protein	pectinesterase, putative, expressed	22.36	1	10	10	64	19.9503	16.2	7	7	32.3565	20.07	9	12	31.9782	18.66	8	11	32.558	18.66	8	11	31.9104	20.6	9	11	33.4108	20.42	9	12	568	62.1663	8.41162
LOC_Os02g07760.2 protein	aldehyde dehydrogenase, putative, expressed	22.31	2	8	8	39	9.79703	9.13	3	3	23.2325	10.75	4	8	25.7227	19.07	7	8	24.857	18.05	6	7	31.0739	18.66	6	8	18.5233	15.42	4	5	493	52.5251	6.58057
LOC_Os02g57180.1 protein	NADH dehydrogenase 1 alpha subcomplex subunit 9,mitochondrial precursor, putative, expressed	22.3	3	8	8	31	11.1015	10.29	3	3	14.1947	14.95	5	5	14.5643	15.69	5	5	20.2861	12.75	4	6	22.7982	20.1	7	8	11.5394	12.75	4	4	408	44.2809	9.20264
LOC_Os04g38390.1 protein	wound/stress protein, putative, expressed	22.28	2	3	3	15	9.4561	22.28	3	3	6.16166	15.03	2	2	6.26798	15.03	2	2	6.41244	15.03	2	2	10.2997	22.28	3	3	10.271	22.28	3	3	193	20.5239	4.97021
LOC_Os02g57240.1 protein	oxidoreductase, aldo/keto reductase family protein, putative, expressed	22.26	1	6	6	38	16.8491	16.16	4	5	23.3955	22.26	6	8	21.1979	19.82	5	7	16.7775	17.07	4	5	21.711	22.26	6	7	19.5482	19.82	5	6	328	36.4266	7.40088
LOC_Os03g10469.2 protein	glycosyl hydrolase family 10 protein, putative, expressed	22.26	2	9	9	28	4.70495	3.41	2	2	6.98009	5.03	3	3	21.6587	19.03	7	7	23.1387	20.65	8	8	5.43766	3.77	2	2	15.8323	8.98	4	6	557	62.5957	6.55127
LOC_Os07g33240.1 protein	endoribonuclease, putative, expressed	22.22	1	3	3	12	3.67745	8.33	1	1	3.84916	8.33	1	1	8.9221	22.22	3	3	9.35611	15	2	3	9.71765	22.22	3	3	4.17554	8.33	1	1	180	18.8059	9.39307
LOC_Os05g06440.1 protein	dnaJ homolog subfamily B member 11 precursor, putative, expressed	22.19	1	8	8	18	2.53204	3.17	1	1	2.67965	3.17	1	1	6.43951	8.07	2	2	5.17937	8.07	2	2	25.1164	22.19	7	8	11.5716	14.12	4	4	347	39.252	6.88818
LOC_Os05g04850.2 protein	RNA recognition motif containing protein, putative, expressed	22.15	2	2	2	11	7.09683	22.15	2	2	14.6738	22.15	2	5	3.73273	10.76	1	1	3.72819	10.76	1	1	3.69378	10.76	1	1	4.27478	10.76	1	1	158	16.572	4.729
LOC_Os03g63940.1 protein	CBS domain containing membrane protein, putative, expressed	22.11	1	7	7	35	17.098	14.81	5	5	20.4052	19.88	6	6	16.2756	16.02	5	5	18.9575	20.08	6	6	23.5509	19.88	6	7	19.8393	19.88	6	6	493	54.4586	6.68311
LOC_Os05g40230.1 protein	vacuolar ATP synthase subunit E, putative, expressed	22.08	1	5	5	27	7.72094	14.72	3	3	13.0379	16.88	4	5	17.519	16.88	4	6	11.7863	16.88	4	4	15.372	22.08	5	5	11.3379	16.88	4	4	231	25.998	9.31982
LOC_Os12g28270.2 protein	amidohydrolase, putative, expressed	22.08	1	6	6	25	11.2994	12.95	3	3	12.3792	12.95	3	3	20.5887	16.14	4	5	19.608	16.14	4	5	13.8594	15.71	4	4	17.0701	15.71	4	5	471	51.2647	5.57959
LOC_Os03g62490.1 protein	prohibitin-2, putative, expressed	22.07	2	3	5	14	2.30833	3.1	1	1	9.20116	11.03	3	3	2.63863	3.1	1	1	6.32417	7.93	2	2	17.4907	18.97	4	5	6.70216	7.93	2	2	290	32.1702	9.64209
LOC_Os07g44660.1 protein	FGGY family of carbohydrate kinases, putative, expressed	22.06	1	10	10	55	28.8844	15.12	7	9	30.2215	18.33	7	9	29.3917	14.41	7	9	33.6393	18.86	9	11	28.3859	17.62	7	9	24.0626	17.97	7	8	562	61.7533	5.60498
LOC_Os05g07720.1 protein	alliin lyase precursor, putative, expressed	22	1	8	8	63	35.5271	21.32	7	10	36.6472	21.09	6	10	41.2056	21.32	7	11	45.6503	22	8	12	38.8519	21.32	7	10	36.6313	21.32	7	10	441	47.3188	7.78174
LOC_Os05g02060.1 protein	mitochondrial import inner membrane translocase subunit Tim17, putative, expressed	21.92	1	3	3	21	13.7192	21.92	3	4	10.0538	17.12	2	3	10.8868	17.12	2	3	10.5665	17.12	2	3	14.4631	17.12	2	4	13.8802	17.12	2	4	146	15.6059	8.60205
LOC_Os08g38086.4 protein	heat shock protein, putative, expressed	21.92	2	1	12	58	39.2611	16.62	8	11	30.298	13.04	8	9	33.2366	18.91	9	9	31.6123	18.91	9	9	35.5312	17.19	9	10	34.3463	18.91	9	10	698	79.3102	4.94482
LOC_Os05g04960.1 protein	phosphoglycerate mutase, putative, expressed	21.91	1	7	7	35	13.2318	15.74	4	4	11.4311	15.74	4	4	20.1888	19.44	6	6	23.0817	19.44	6	7	26.9036	21.91	7	8	20.2391	16.36	5	6	324	37.2181	5.61768
LOC_Os01g16940.1 protein	MazG nucleotide pyrophosphohydrolase domain containing protein, expressed	21.9	1	5	5	10	10.9042	9.48	2	3					4.99372	7.52	2	2	6.65338	11.11	2	2					11.1117	14.38	3	3	306	32.8598	8.29443
LOC_Os06g37440.1 protein	elongation factor 1-gamma, putative, expressed	21.88	1	2	7	49	23.7756	15.14	4	6	29.6968	17.55	5	8	34.8634	21.88	7	10	32.5169	21.88	7	10	26.7196	19.47	6	8	25.0478	17.55	5	7	416	47.36	6.46826
LOC_Os05g36260.1 protein	soluble inorganic pyrophosphatase, putative, expressed	21.88	1	2	4	21	6.10611	12.05	2	2	9.01359	13.39	3	3	11.3897	13.39	3	4	12.8942	13.39	3	4	15.7283	21.88	4	5	8.93047	13.39	3	3	224	25.4539	5.66846
LOC_Os06g09679.3 protein	chaperonin, putative, expressed	21.88	3	3	3	13	5.87237	11.98	2	2	6.19841	11.98	2	2	7.10457	11.98	2	2	9.35816	21.88	3	3	7.22421	11.98	2	2	6.55975	11.98	2	2	192	20.1486	7.18115
LOC_Os05g29930.1 protein	late embryogenesis abundant protein, putative, expressed	21.88	1	2	2	8					5.74012	13.54	1	2	3.46545	13.54	1	1	6.26773	13.54	1	2	5.74002	21.88	2	2	3.30562	13.54	1	1	96	10.1772	6.07471
LOC_Os11g13980.1 protein	hsp20/alpha crystallin family protein, putative, expressed	21.84	1	3	3	7	2.80073	5.83	1	1	2.66565	5.83	1	1									9.97773	21.84	3	3	8.17362	14.56	2	2	206	21.8562	6.37939
LOC_Os11g38670.1 protein	DEAD-box ATP-dependent RNA helicase, putative, expressed	21.83	1	8	10	38	17.1552	8.03	4	5	22.0277	9.79	5	7	12.6473	6.26	3	4	16.0935	8.67	4	5	31.2506	15.73	8	10	23.4331	14.93	6	7	623	65.9467	8.08936
LOC_Os01g16190.1 protein	26S proteasome non-ATPase regulatory subunit 14, putative, expressed	21.82	1	1	4	23	10.4384	21.82	4	4	8.47458	17.26	3	3	8.77081	19.22	3	3	15.3822	19.22	3	5	10.3442	21.82	4	4	11.231	21.82	4	4	307	34.3165	6.60986
LOC_Os05g30800.1 protein	26S proteasome non-ATPase regulatory subunit 14, putative, expressed	21.82	1	1	4	22	14.703	21.82	4	5	4.43235	6.84	2	2	8.3961	19.22	3	3	11.6488	19.22	3	4	10.1226	21.82	4	4	11.4054	21.82	4	4	307	34.3716	6.75635
LOC_Os02g12800.1 protein	elongation factor 1-gamma, putative, expressed	21.77	2	3	7	49	28.8193	17.46	5	8	25.6628	15.07	4	7	23.0944	19.38	6	7	45.0087	21.77	7	13	23.1997	16.99	5	7	25.6481	17.46	5	7	418	47.448	6.46826
LOC_Os06g10810.1 protein	phosphate carrier protein, mitochondrial precursor, putative, expressed	21.74	3	1	7	29	13.1149	13.04	5	5	8.14153	8.42	3	3	16.1207	16.58	6	6	20.7299	21.74	7	7	13.8603	13.04	5	5	8.59987	8.42	3	3	368	38.72	9.17334
LOC_Os03g08010.1 protein	elongation factor Tu, putative, expressed	21.7	1	10	10	42	17.5574	12.3	6	7	10.8105	9.17	4	4	24.8995	17.9	8	9	24.6832	17.9	8	9	24.3792	18.57	7	8	14.3745	9.17	4	5	447	49.2617	9.05615
LOC_Os03g55070.2 protein	UDP-glucose 6-dehydrogenase, putative, expressed	21.67	4	5	8	46	26.9796	14.58	5	8	21.4426	13.13	4	6	27.8911	20.21	7	8	27.0092	17.5	6	8	30.3822	20.21	7	9	26.5197	15.83	5	7	480	52.8651	6.12549
ChrSy.fgenesh.mRNA.85 protein	expressed protein	21.67	2	5	5	21	5.38879	9.36	2	2	10.5928	17.24	4	4	10.8496	18.23	4	4	11.7821	21.67	4	4	12.1707	18.23	4	4	7.7312	12.81	3	3	203	20.7838	6.90283
LOC_Os06g44270.1 protein	synthase, putative, expressed	21.65	1	5	5	23	3.30794	4.27	1	1	14.0076	12.5	2	4	8.44206	10.98	3	3	10.855	10.98	3	4	18.7131	21.65	5	6	17.5265	15.24	3	5	328	35.6925	7.13721
LOC_Os06g49470.1 protein	peptidyl-prolyl cis-trans isomerase, putative, expressed	21.63	1	4	5	22	10.3091	21.63	4	4	12.1464	21.63	4	4	9.3701	16.83	3	3	8.7238	16.83	3	3	11.4916	16.83	4	4	11.025	21.63	4	4	208	22.0974	8.99756
LOC_Os05g38170.1 protein	phosphoribosyl transferase, putative, expressed	21.59	1	4	4	17	8.18511	15.95	3	3	6.11709	12.62	2	2	9.97404	18.27	3	3	10.1112	18.27	3	3	10.2482	18.27	3	3	10.0529	18.27	3	3	301	31.6088	9.53955
LOC_Os05g11780.1 protein	mitochondrial carrier protein, putative, expressed	21.57	1	5	5	33	18.9393	16.34	4	5	18.4601	16.34	4	5	23.0326	21.57	5	6	22.6743	21.57	5	6	23.0982	21.57	5	6	19.2537	16.34	4	5	306	32.781	9.5542
LOC_Os01g07760.1 protein	phospholipase D, putative, expressed	21.55	2	11	14	62	32.678	15.15	9	10	20.85	9.24	5	6	44.0133	18.97	11	13	35.485	14.78	9	11	33.1726	15.64	9	10	38.3707	16.26	10	12	812	92.161	5.96045
LOC_Os02g53790.2 protein	adenylate kinase, putative, expressed	21.5	4	1	5	19	4.92422	7.94	2	2	5.02629	7.94	2	2	5.30828	12.62	2	2	11.2669	16.36	4	4	11.8337	16.36	4	4	13.3105	21.5	5	5	214	23.5411	5.24951
LOC_Os02g17390.1 protein	3-hydroxyacyl-CoA dehydrogenase, putative, expressed	21.49	1	11	11	74	39.3136	16.8	9	12	34.7417	11.98	6	11	42.8997	18.32	10	13	46.3884	20.25	10	14	36.6033	20.25	10	11	41.5001	18.6	9	13	726	78.4103	8.98291
LOC_Os05g31000.1 protein	nascent polypeptide-associated complex subunit alpha, putative, expressed	21.46	1	1	3	20	11.3121	14.63	2	3	13.5911	21.46	3	4	10.2769	21.46	3	3	10.8116	21.46	3	3	11.3169	15.12	2	3	13.6127	21.46	3	4	205	22.2639	4.48779
LOC_Os10g41480.1 protein	phospho-2-dehydro-3-deoxyheptonate aldolase, chloroplast precursor, putative, expressed	21.46	1	9	9	47	27.2005	19.49	8	10	23.6977	19.49	8	9	13.8236	11.81	5	5	7.87738	6.5	3	3	26.1092	19.49	8	10	28.5009	21.46	9	10	508	56.3695	8.51416
LOC_Os07g43170.3 protein	adenylate kinase, putative, expressed	21.43	4	1	5	21	4.92422	8.1	2	2	5.02629	8.1	2	2	8.08955	17.62	3	3	11.2669	16.67	4	4	14.34	21.43	5	5	13.3958	21.43	5	5	210	23.22	5.52881
LOC_Os10g32680.3 protein	expressed protein	21.43	102	5	5	27	14.9358	13.1	2	4	12.3541	17.26	4	4	12.712	13.1	2	3	18.2179	17.26	3	5	20.2803	19.64	4	6	18.7681	17.26	3	5	336	36.803	8.77783
LOC_Os01g12490.1 protein	flavin monooxygenase, putative, expressed	21.41	1	6	6	37	25.4387	21.41	6	7	15.2147	14.58	4	4	23.9145	16.4	5	7	24.6662	21.41	6	7	15.0802	16.4	5	5	24.1586	21.41	6	7	439	48.1714	6.55127
LOC_Os02g38210.1 protein	elongation factor Tu, putative, expressed	21.41	1	7	7	34	18.2327	15.2	5	5	18.453	16.27	5	5	26.7534	19.27	6	7	17.9092	15.63	5	5	24.1782	16.7	5	6	21.8545	19.27	6	6	467	50.3818	6.63916
LOC_Os08g05570.3 protein	monodehydroascorbate reductase, putative, expressed	21.38	1	8	8	24	10.2288	8.55	4	4	16.7173	13.24	5	5	14.1644	11.81	4	4	11.229	11.81	4	4	7.59999	6.72	3	3	12.9811	9.57	4	4	491	52.726	7.28369
LOC_Os02g56850.1 protein	glutathione reductase, putative, expressed	21.37	2	8	8	37	12.0765	10.28	4	4	12.6823	12.5	4	4	29.4708	21.37	8	9	22.989	17.74	6	7	24.0779	13.51	5	7	18.2744	19.15	6	6	496	53.4734	6.66846
LOC_Os06g13810.1 protein	pyrophosphate--fructose 6-phosphate 1-phosphotransferase subunit beta, putative, expressed	21.34	2	8	8	40	20.4422	12.17	5	6	18.2759	12.17	5	5	25.1732	13.93	6	8	30.5359	21.34	8	9	20.6761	12.17	5	6	21.6364	12.17	5	6	567	61.223	6.41748
LOC_Os10g25130.1 protein	aminotransferase, classes I and II, domain containing protein, expressed	21.33	2	6	6	32	16.6053	15.32	5	5	10.8048	8.9	3	3	23.7808	15.32	5	6	21.4946	15.32	5	6	23.383	19.25	5	6	20.889	15.32	5	6	483	52.5599	6.65381
LOC_Os05g23720.1 protein	mitochondrial carrier protein, putative, expressed	21.32	1	2	9	63	22.7519	13.42	5	8	24.4211	15.79	6	9	30.8828	14.74	6	12	28.2282	15.79	6	11	30.4136	15.79	7	12	28.916	15.79	6	11	380	40.951	9.74463
LOC_Os07g10150.1 protein	coatomer subunit gamma-2, putative, expressed	21.26	1	10	14	56	26.5609	12.37	9	9	22.7859	11.02	8	8	33.8245	15.3	11	11	32.4245	17.55	11	11	27.4597	12.49	9	9	24.0409	11.02	8	8	889	98.4918	5.10986
LOC_Os03g06620.1 protein	1,2-dihydroxy-3-keto-5-methylthiopentene dioxygenase protein, putative, expressed	21.21	2	5	5	24	10.4963	16.67	3	3	12.7859	20.71	4	4	12.2488	17.17	4	4	13.849	17.17	4	4	15.9416	21.21	5	5	13.3102	17.17	4	4	198	23.4835	5.19873
LOC_Os03g10120.3 protein	proteasome subunit, putative, expressed	21.17	3	6	6	33	20.2358	21.17	6	6	15.1296	14.76	4	4	21.6999	21.17	6	6	21.3208	21.17	6	6	19.9776	19.22	5	5	20.2821	21.17	6	6	359	40.9024	5.5415
LOC_Os02g53060.1 protein	peptidase, T1 family, putative, expressed	21.14	2	1	5	59	23.2321	21.14	5	9	15.1447	18.29	4	6	20.3138	18.29	4	8	31.2891	18.29	4	13	36.9705	18.29	4	15	21.9898	21.14	5	8	246	26.2572	5.78271
LOC_Os06g04800.1 protein	peptidase, T1 family, putative, expressed	21.14	2	1	5	59	23.0586	21.14	5	9	15.5039	18.29	4	6	20.3896	18.29	4	8	31.0335	18.29	4	13	35.9924	18.29	4	15	21.7385	21.14	5	8	246	26.2431	5.78271
LOC_Os08g02080.1 protein	rickettsia 17 kDa surface antigen family protein, expressed	21.13	1	2	2	12	4.22452	14.79	1	1	9.92524	14.79	1	2	9.68599	14.79	1	2	10.7695	14.79	1	2	8.72603	14.79	1	2	11.3892	21.13	2	3	142	15.718	8.86572
LOC_Os04g33460.1 protein	1,4-alpha-glucan-branching enzyme 2, chloroplast precursor, putative, expressed	21.07	1	4	4	15	10.4179	10.67	2	3	3.43606	4	1	1	10.2886	10.67	2	3	10.362	11.2	2	3	8.84703	7.2	2	3	6.40862	4	1	2	375	40.893	4.89404
LOC_Os02g26320.1 protein	fasciclin-like arabinogalactan precursor protein, putative, expressed	21.05	1	3	3	12	9.00705	12.83	2	2	15.9376	21.05	3	4	7.94479	12.83	2	2	4.48156	5.59	1	1	4.14457	5.59	1	1	8.04391	12.83	2	2	304	30.7516	5.46533
LOC_Os06g02620.1 protein	chaperone protein dnaJ, putative, expressed	21.04	1	5	5	19	11.6854	12.67	4	4	12.0261	12.67	4	4	3.33938	4.3	1	1	3.28258	4.3	1	1	16.2351	21.04	5	5	12.9528	12.67	4	4	442	47.3479	9.0415
LOC_Os01g04730.1 protein	ribosomal protein L24, putative, expressed	21.02	1	1	3	9	4.34809	5.1	1	2	4.48409	20.38	2	2	4.91673	21.02	2	2	2.74497	5.73	1	1					4.69277	5.73	2	2	157	17.4606	11.1216
LOC_Os02g11050.1 protein	26S protease regulatory subunit, putative, expressed	20.99	2	5	6	26	11.2732	9.43	3	3	9.52885	9.43	3	3	17.2636	18.16	5	5	22.1409	18.16	5	6	21.4196	16.51	5	6	10.2784	9.43	3	3	424	47.1928	8.85107
LOC_Os06g05860.1 protein	6-phosphofructokinase, putative, expressed	20.97	4	9	11	56	25.2711	12.37	6	8	26.1088	12.01	7	9	29.0498	17.03	8	10	26.8552	17.03	8	9	30.2274	19.35	9	10	29.4114	15.41	8	10	558	60.6997	7.6792
LOC_Os05g23860.1 protein	rab GDP dissociation inhibitor alpha, putative, expressed	20.9	2	2	7	37	24.6095	18.65	6	7	25.9426	18.65	6	8	17.0846	12.81	4	5	19.2781	12.81	4	5	24.3812	18.65	6	7	18.9616	14.61	4	5	445	49.6178	5.84619
LOC_Os01g17060.2 protein	expressed protein	20.9	2	1	1	4	3.14195	20.9	1	1					3.39631	20.9	1	1	3.8443	20.9	1	1					3.32287	20.9	1	1	67	7.93706	9.83252
LOC_Os05g33260.2 protein	1-5-phosphoribosyl-5-5-phosphoribosylaminomethylideneaminoimidazole-4-carboxamide isomerase, chloroplast precursor, putative, expressed	20.89	1	2	2	11	7.34696	20.89	2	2	6.34587	20.89	2	2	7.51919	20.89	2	2	8.03376	20.89	2	2	4.60837	8.23	1	1	6.61964	20.89	2	2	158	17.8913	6.11279
LOC_Os07g46460.1 protein	ferredoxin-dependent glutamate synthase, chloroplast precursor, putative, expressed	20.87	1	22	22	76	33.9682	10.34	12	12	31.3561	11.33	11	11	32.6233	9.1	10	11	38.4777	12.51	13	13	27.9683	8.79	10	10	59.4416	17.4	18	19	1615	174.934	6.84424
LOC_Os10g39620.2 protein	ubiquitin family protein, putative, expressed	20.87	4	5	6	18	11.0759	6.61	2	3					8.26153	8.35	2	2	12.0327	12.87	4	4	18.8033	18.09	5	5	12.2048	12.52	4	4	575	59.2766	4.83057
LOC_Os05g33100.1 protein	endo-1,3;1,4-beta-D-glucanase precursor, putative, expressed	20.83	2	4	4	12									9.18833	13.75	2	2	10.1313	16.67	3	3	15.7064	20.83	4	5	6.67536	10.42	2	2	240	25.7531	5.8335
LOC_Os08g12520.1 protein	expressed protein	20.8	1	4	4	25	4.74854	5.31	1	2	15.936	13.72	3	5	12.2115	13.72	3	4	9.1777	13.72	3	3	23.0549	20.8	4	7	12.8267	13.72	3	4	226	24.8047	5.69385
LOC_Os05g06350.1 protein	importin subunit alpha, putative, expressed	20.79	1	7	9	25	11.2552	7.49	3	3	8.68644	5.81	2	2	18.4447	12.17	5	5	18.2195	10.11	4	5	24.3644	17.04	7	7	9.77773	7.49	3	3	534	58.5299	5.31299
LOC_Os02g58340.1 protein	oligopeptidase, putative, expressed	20.78	1	13	13	51	26.8476	13.64	8	8	24.4859	12.34	7	7	24.7461	13.51	8	8	30.0715	14.55	8	9	30.7102	15.58	9	9	33.2426	17.14	10	10	770	86.1641	6.07471
LOC_Os02g55140.1 protein	leucine aminopeptidase, chloroplast precursor, putative, expressed	20.74	1	10	10	55	25.1178	16.39	7	8	27.7237	16.39	7	9	32.3217	20.74	9	10	38.0553	20.74	10	12	29.4677	20.23	9	9	23.7505	16.22	7	7	598	61.7799	8.104
LOC_Os07g31380.1 protein	NAD-dependent malic enzyme, mitochondrial precursor, putative, expressed	20.74	1	10	10	45	26.1797	13.18	6	8	24.0426	11.74	5	7	25.2478	11.9	5	7	29.5428	17.52	7	9	25.2775	13.83	6	7	24.0713	13.18	6	7	622	68.8993	6.44287
LOC_Os03g12290.1 protein	glutamine synthetase, catalytic domain containing protein, expressed	20.73	5	3	4	21	12.4372	8.68	1	3	7.71016	8.68	1	2	12.7421	11.48	2	3	14.1989	13.73	3	4	19.9601	18.49	3	5	17.8741	8.68	1	4	357	39.2337	6.07471
LOC_Os01g08560.2 protein	DnaK family protein, putative, expressed	20.71	1	9	14	67	25.5595	12.19	9	9	18.8714	9.11	6	6	47.2355	17.04	12	16	31.229	16.09	11	11	43.0503	19.76	13	15	29.9932	12.19	9	10	845	93.0489	5.2749
LOC_Os12g44150.1 protein	plasma membrane ATPase, putative, expressed	20.71	4	9	18	85	25.0184	10.36	8	9	28.5202	11.82	9	10	71.9791	18.31	16	22	58.5962	20.29	14	18	36.3671	14.12	11	13	41.2881	16.63	12	13	956	105.355	6.56592
LOC_Os07g47120.1 protein	beta-amylase, putative, expressed	20.65	1	7	7	44	16.8044	11.85	3	4	29.7288	11.85	3	8	29.735	16.63	5	8	22.8749	16.63	5	6	32.1213	16.63	5	9	33.917	15.3	5	9	523	56.7255	6.21436
LOC_Os02g50174.1 protein	caleosin related protein, putative, expressed	20.64	1	5	5	28	9.76068	9.12	2	3	18.936	9.12	2	5	22.1666	9.12	2	6	18.8934	11.8	3	5	18.2611	20.64	5	5	15.7431	15.28	3	4	373	40.1665	8.646
LOC_Os09g24230.1 protein	haloacid dehalogenase-like hydrolase family protein, putative, expressed	20.63	1	3	3	17	7.48986	6.75	1	2	15.9344	14.68	2	4	7.53232	12.7	2	2	9.61546	12.7	2	3	11.3842	12.7	2	3	12.0148	14.68	2	3	252	27.4953	5.04639
LOC_Os08g43560.1 protein	OsAPx4 - Peroxisomal Ascorbate Peroxidase encoding gene 5,8,9, expressed	20.62	3	4	5	19	9.38307	11.34	3	3	5.92888	7.9	2	2	13.866	16.15	4	4	9.65875	12.71	3	3	15.8275	20.62	5	5	6.66783	7.9	2	2	291	31.7184	7.97217
LOC_Os09g06230.1 protein	serine/threonine-protein kinase 16, putative, expressed	20.62	1	5	5	33	21.4566	17.03	4	6	12.8371	13.91	3	4	17.6812	20.62	5	5	23.4584	17.03	4	7	20.3299	20.62	5	6	18.3146	17.03	4	5	417	45.9641	6.20166
LOC_Os05g06330.1 protein	nifU, putative, expressed	20.59	1	4	4	24	16.833	20.59	4	5	17.1244	20.59	4	5	9.77184	13.6	3	3	12.0137	13.6	3	4	10.0224	13.6	3	3	11.6267	20.59	4	4	272	29.7158	5.5415
LOC_Os12g08170.1 protein	2-oxo acid dehydrogenases acyltransferase domain containing protein, expressed	20.56	1	6	7	29	17.3679	17.13	6	6	13.4254	12.42	4	4	20.7836	18.2	6	7	18.7846	16.06	5	6	13.1853	12.42	4	4	7.21591	6.85	2	2	467	48.3302	8.77783
LOC_Os06g20150.1 protein	peroxidase precursor, putative, expressed	20.54	2	4	4	22	17.8521	16.31	3	5	10.3798	13.6	3	3	19.1382	16.31	3	6	13.7088	20.54	4	4	8.43946	9.37	2	2	8.31015	9.37	2	2	331	35.2947	6.68311
LOC_Os07g35880.1 protein	beta-amylase, putative, expressed	20.5	1	8	8	27	29.3987	18	7	8	25.9916	20.5	8	8	10.9862	9.33	3	3	9.956	9.33	3	3	5.23501	4.5	2	2	8.96845	9.33	3	3	600	66.664	5.35107
LOC_Os07g07000.1 protein	syntaxin, putative, expressed	20.46	1	4	4	14	6.21543	8.58	2	2	5.18524	8.91	2	2	6.94259	8.58	2	2	6.64282	8.58	2	2	10.5013	15.84	3	3	9.90677	15.84	3	3	303	34.2289	7.94287
LOC_Os05g45910.1 protein	expressed protein	20.39	1	1	1	6	3.28795	20.39	1	1	3.61225	20.39	1	1	3.49828	20.39	1	1	3.89025	20.39	1	1	3.55709	20.39	1	1	3.15332	20.39	1	1	103	11.2038	7.50342
LOC_Os06g06980.1 protein	caffeoyl-CoA O-methyltransferase, putative, expressed	20.38	1	3	3	8	4.10738	9.62	1	1	8.75852	10.77	2	3					3.91279	6.15	1	1	3.76744	6.15	1	1	7.65146	15.77	2	2	260	28.8296	5.38916
LOC_Os09g04790.1 protein	PAP fibrillin family domain containing protein, expressed	20.38	1	3	3	7					7.24211	9.72	2	2	7.17796	14.73	2	2	2.45452	4.08	1	1	3.52273	5.64	1	1	2.97701	5.64	1	1	319	33.8988	5.09717
LOC_Os03g45320.1 protein	dehydrogenase, putative, expressed	20.34	2	6	6	22	12.3436	11.27	4	4	12.5161	12.01	4	4	11.2858	13.73	4	4	12.0867	15.69	4	4	9.04882	10.29	2	2	12.1475	11.27	4	4	408	43.3435	6.11279
LOC_Os06g45160.1 protein	pollen allergen, putative, expressed	20.34	1	1	1	10					6.50776	20.34	1	2	8.79461	20.34	1	2	9.64385	20.34	1	2	9.24288	20.34	1	2	9.79696	20.34	1	2	118	12.4987	8.39697
LOC_Os02g21250.1 protein	clathrin adaptor complex small chain domain containing protein, expressed	20.33	1	2	2	15	7.1304	13.74	1	2	6.33436	20.33	2	2	7.15048	20.33	2	2	10.892	20.33	2	3	9.5227	20.33	2	3	10.4299	20.33	2	3	182	19.8553	4.80518
LOC_Os04g51080.1 protein	scramblase, putative, expressed	20.24	3	5	5	17	13.3923	15.18	4	4	9.03062	9.82	3	3	6.9104	7.44	2	2	6.33367	7.44	2	2	8.67831	12.5	3	3	9.39144	9.82	3	3	336	38.2468	9.72998
LOC_Os07g45090.1 protein	NADH-ubiquinone oxidoreductase 51 kDa subunit, mitochondrial precursor, putative, expressed	20.24	1	8	8	38	23.4177	17.06	7	8	11.7603	10.52	4	4	21.1259	12.5	5	7	18.618	12.5	5	6	19.4184	18.06	7	7	16.941	14.88	6	6	504	55.2251	8.04541
LOC_Os12g20150.1 protein	phosphoglucan, water dikinase, chloroplast precursor, putative, expressed	20.23	2	18	18	95	46.2869	15.17	13	14	35.0621	9.78	9	11	61.7686	16.25	14	18	60.1286	14.26	12	17	54.2279	17.25	15	17	60.3181	15.59	13	18	1206	132.813	5.78271
LOC_Os04g59150.1 protein	peroxidase precursor, putative, expressed	20.23	2	5	5	22	11.0341	11.85	3	3	9.90156	11.85	3	3	13.1526	16.18	4	4	12.2942	16.18	4	4	18.2317	20.23	5	5	9.76793	11.85	3	3	346	36.9647	5.93506
LOC_Os01g27990.2 protein	NPL4, putative, expressed	20.23	2	5	5	29	17.9352	20.23	4	5	11.2913	14.25	3	4	16.997	16.81	4	5	16.5403	18.8	4	5	14.7483	14.25	3	4	21.3951	20.23	4	6	351	38.2717	5.31299
LOC_Os01g57570.1 protein	NADPH-dependent FMN reductase domain containing protein, expressed	20.2	5	2	3	18	10.8469	17.24	2	3	10.8132	17.24	2	3	10.9858	17.24	2	3	6.85498	17.24	2	2	10.7815	17.24	2	3	13.1209	20.2	3	4	203	21.6908	6.53662
LOC_Os03g51210.1 protein	expressed protein	20.18	1	3	3	19	12.4712	5.64	1	3	2.50618	3.86	1	1	14.1757	20.18	3	4	10.1428	20.18	3	3	18.2949	20.18	3	5	10.8832	9.5	2	3	337	36.0346	7.43018
LOC_Os06g48780.1 protein	60S acidic ribosomal protein, putative, expressed	20.17	1	1	2	7	3.52841	12.61	1	1	5.68786	20.17	2	2	3.87345	12.61	1	1	3.06644	12.61	1	1	3.84032	12.61	1	1	3.40607	12.61	1	1	119	11.8867	4.41162
LOC_Os01g13080.1 protein	60S acidic ribosomal protein, putative, expressed	20.17	1	1	2	10	5.5495	20.17	2	2	5.73874	20.17	2	2	6.37481	20.17	2	2	5.37497	20.17	2	2	3.84032	12.61	1	1	3.40607	12.61	1	1	119	11.8688	4.41162
LOC_Os05g01050.2 protein	DNA-binding protein-related, putative, expressed	20.15	1	3	3	12	4.1264	14.18	2	2	4.25042	14.18	2	2	4.72571	14.18	2	2	7.16626	20.15	3	3	6.43506	20.15	3	3					134	14.6725	7.44482
LOC_Os11g01380.1 protein	clathrin heavy chain, putative, expressed	20.14	2	29	29	144	76.0931	15.63	20	23	68.1577	14.81	18	21	89.9283	18.15	25	28	85.0278	17.15	23	25	78.2335	14.75	20	23	78.3351	16.39	22	24	1708	193.223	5.38916
LOC_Os12g12850.1 protein	ATP-dependent Clp protease ATP-binding subunit clpA homolog,chloroplast precursor, putative, expressed	20.13	6	2	16	82	46.9326	18.06	14	16	34.9125	14.04	11	12	42.9732	16.32	13	14	48.4271	15.78	12	15	36.3952	14.25	11	12	42.076	15.45	12	13	919	101.954	7.06396
LOC_Os05g25310.2 protein	acyl-CoA synthetase protein, putative, expressed	20.11	1	11	11	64	24.8439	12.53	7	8	29.4603	11.57	7	10	36.4151	15.43	8	10	38.027	16.53	9	12	42.6914	17.77	10	13	34.2806	17.49	10	11	726	79.828	7.91357
LOC_Os03g61330.3 protein	fumarylacetoacetase, putative, expressed	20.11	4	2	2	17	7.43738	20.11	2	2	12.821	20.11	2	4	7.28787	20.11	2	2	8.08402	20.11	2	2	10.6018	20.11	2	3	12.9814	20.11	2	4	184	19.6895	7.91357
LOC_Os12g13390.2 protein	aspartyl aminopeptidase, putative, expressed	20.1	3	5	5	24	12.1355	14.46	3	3	19.6715	17.65	4	5	14.782	16.91	4	4	13.5839	14.46	3	3	14.8538	16.91	4	4	17.9797	17.65	4	5	408	44.6257	7.48877
LOC_Os02g05030.1 protein	sucrose-phosphatase, putative, expressed	20.09	1	6	8	33	10.7374	10.4	3	3	17.3928	12.53	4	5	23.9496	17.97	7	8	18.6595	14.66	5	6	16.7374	14.18	5	5	18.9819	14.66	5	6	423	47.2248	5.8208
LOC_Os06g35540.1 protein	aminotransferase, classes I and II, domain containing protein, expressed	20.09	1	2	7	44	13.647	12.1	4	4	20.1857	13.82	5	6	25.9561	17.93	6	8	34.3233	20.09	7	11	33.2361	20.09	7	10	17.3646	17.93	5	5	463	51.2878	8.26514
LOC_Os03g18810.1 protein	aminotransferase, classes I and II, domain containing protein, expressed	20.04	1	6	6	40	19.7383	18.32	5	6	24.7601	18.32	5	7	29.821	20.04	6	8	23.5261	20.04	6	7	20.6139	18.32	5	6	18.1081	20.04	6	6	464	49.8263	8.41162
LOC_Os12g34018.1 protein	ATP synthase protein YMF19, putative, expressed	20	1	3	3	8	3.14016	9.03	1	1	3.36449	9.03	1	1	3.34834	9.03	1	1	6.34767	14.19	2	2	3.341	9.03	1	1	6.11254	14.84	2	2	155	17.9775	9.94971
LOC_Os12g05480.1 protein	expressed protein	20	3	1	1	1													2.00197	20	1	1									60	6.37237	6.62451
LOC_Os01g15460.1 protein	zinc finger C-x8-C-x5-C-x3-H type family protein, expressed	19.96	2	5	5	34	33.5434	19.96	5	8	17.553	17.44	4	4	23.6659	19.96	5	6	21.084	19.96	5	6	19.5309	17.44	4	5	22.386	17.44	4	5	476	49.8023	7.56201
LOC_Os09g27830.1 protein	OsPDIL2-3 protein disulfide isomerase PDIL2-3, expressed	19.95	3	5	5	20	3.44517	2.95	1	1	5.63121	4.99	2	2	10.9661	12.7	3	3	14.9064	12.7	3	4	19.8424	19.95	5	6	12.4564	17.23	4	4	441	47.3043	5.57959
LOC_Os11g28610.1 protein	transporter family protein, putative, expressed	19.95	1	8	8	64	26.8234	14.93	6	8	28.8172	15.46	5	8	41.3435	13.34	6	13	47.5951	19.95	8	16	27.5564	15.85	7	9	30.375	10.17	6	10	757	79.7145	4.75439
LOC_Os05g16660.1 protein	WD domain, G-beta repeat domain containing protein, expressed	19.94	2	1	5	33	17.096	19.94	5	6	15.5874	19.94	5	6	13.1604	16.26	4	5	12.9063	16.56	4	5	14.4636	16.26	4	5	15.8076	19.94	5	6	326	36.0611	6.1001
LOC_Os11g11730.1 protein	cell wall adhesin, putative, expressed	19.92	1	7	7	28	12.7411	11.18	4	4	15.9172	13.62	5	5	14.6009	11.18	4	4	13.9109	13.41	4	4	17.0884	15.04	5	5	17.9315	16.06	6	6	492	48.5305	4.56396
LOC_Os01g12260.1 protein	vacuolar ATP synthase subunit E, putative, expressed	19.91	1	3	4	16	9.75235	19.91	4	4	7.31962	13.42	2	2	7.10303	8.66	1	2	4.55456	7.36	2	2	11.337	13.42	2	3	11.5662	13.42	2	3	231	26.3729	6.58057
LOC_Os03g54890.2 protein	ribosomal protein L13, putative, expressed	19.89	4	3	4	16	7.34029	12.71	3	3	2.88146	6.08	1	1	11.4134	19.89	4	4	8.19689	16.02	3	3	6.05796	13.26	2	2	8.14398	16.02	3	3	181	20.7203	10.272
LOC_Os10g31940.1 protein	inosine triphosphate pyrophosphatase, putative, expressed	19.84	1	1	1	1																	3.2243	19.84	1	1					126	13.956	8.45557
LOC_Os03g53900.4 protein	universal stress protein domain containing protein, putative, expressed	19.78	4	2	2	6					3.15461	7.69	1	1	2.95051	7.69	1	1	3.43179	7.69	1	1	7.828	19.78	2	2	3.09387	7.69	1	1	182	18.9057	6.93213
LOC_Os09g34190.1 protein	acyl-coenzyme A thioesterase 10, mitochondrial precursor, putative, expressed	19.72	1	8	8	28	12.7219	10.76	4	4	9.57147	6.97	3	3	22.5383	15.94	6	7	15.5821	13.75	5	5	15.3972	12.95	5	5	11.6465	8.57	4	4	502	55.3064	6.87354
LOC_Os01g55940.1 protein	OsGH3.2 - Probable indole-3-acetic acid-amido synthetase, expressed	19.71	1	9	9	47	26.1372	13.19	7	9	16.606	7.17	4	5	15.5671	9.61	5	5	19.2767	13.19	6	6	31.0613	19.71	9	11	34.2448	19.71	9	11	614	67.9323	6.02393
LOC_Os10g35010.1 protein	ATTIC110/TIC110, putative, expressed	19.65	1	11	11	41	18.1145	9.9	6	6	9.61658	6.2	4	4	24.7855	14.48	9	9	25.2314	17.28	9	9	18.2255	11.82	7	7	16.7619	10.49	6	6	677	75.7166	5.57959
LOC_Os04g33720.1 protein	glycosyl hydrolases, putative, expressed	19.62	1	9	9	54	25.47	17.41	8	8	31.0213	19.62	9	10	28.7881	17.41	8	9	27.8327	17.41	8	9	31.9634	17.41	8	10	26.4801	15.7	7	8	586	66.1613	7.6499
LOC_Os01g29469.1 protein	dual specificity protein phosphatase, putative, expressed	19.6	1	4	4	11	5.11108	11.56	2	2	5.91833	14.07	2	2	2.32672	6.53	1	1	8.77361	15.58	3	3	3.25822	6.53	1	1	5.08685	14.07	2	2	199	22.3482	6.53662
LOC_Os01g21320.1 protein	NAD dependent epimerase/dehydratase family domain containing protein, expressed	19.53	4	1	6	22	8.12921	8.47	3	3	8.96643	8.47	3	3	11.6109	12.71	3	4	11.2486	14.59	4	4	14.9479	13.65	4	5	10.4803	12.71	3	3	425	46.4169	8.23584
LOC_Os04g36700.1 protein	proteasome subunit, putative, expressed	19.53	2	7	7	35	18.9125	13.88	5	6	15.4939	13.88	5	5	20.1229	16.94	6	6	19.6944	15.29	5	6	17.8672	13.41	4	5	20.808	15.53	6	7	425	47.5671	6.17627
LOC_Os07g01020.1 protein	SOR/SNZ family protein, putative, expressed	19.5	6	7	7	28	12.3187	14.47	4	4	17.5633	14.47	5	6	12.0702	14.47	4	4	10.472	14.78	4	4	14.8312	15.09	5	5	15.1038	14.47	5	5	318	33.7153	6.88818
LOC_Os01g37960.1 protein	hydrolase, putative, expressed	19.46	1	6	6	26	11.9934	11.99	4	4	13.6697	12.67	4	4	9.54139	9.95	3	3	16.945	16.74	5	5	22.1625	19.46	6	7	9.44155	9.95	3	3	442	47.105	6.03662
LOC_Os08g03640.1 protein	60S acidic ribosomal protein P0, putative, expressed	19.44	3	4	4	25	17.8282	15.36	3	4	17.9894	15.36	3	4	17.8948	15.36	3	4	18.7533	15.36	3	4	20.4493	19.44	4	5	18.142	15.36	3	4	319	34.3561	5.49072
LOC_Os01g61380.1 protein	lactate/malate dehydrogenase, putative, expressed	19.44	3	4	5	24	13.0828	12.12	4	4	12.2274	12.12	4	4	15.9273	19.44	5	5	12.597	12.12	4	4	12.2181	12.12	4	4	10.1634	9.09	3	3	396	41.7611	7.76709
LOC_Os02g55880.1 protein	EF hand family protein, putative, expressed	19.43	1	2	2	3													3.53696	7.43	1	1	3.47374	7.43	1	1	2.69592	12	1	1	175	20.1921	4.729
LOC_Os07g01870.1 protein	ribosomal protein L13, putative, expressed	19.42	2	3	4	12	5.28361	9.71	2	2	2.59433	6.31	1	1	8.49191	14.08	3	3	6.44503	10.68	2	2	5.59949	11.65	2	2	5.93975	10.68	2	2	206	23.6569	10.4624
LOC_Os04g45010.1 protein	OsPLIM2b - LIM domain protein, putative actin-binding protein and transcription factor, expressed	19.4	1	2	3	15	3.57956	14.43	1	1	10.9775	14.43	2	3	14.6281	19.4	2	4	9.69097	19.4	2	3	6.98451	19.4	2	2	8.16078	14.43	1	2	201	22.2765	7.50342
LOC_Os01g18070.1 protein	bacterial transferase hexapeptide domain containing protein, expressed	19.39	1	3	3	15	2.25113	4.18	1	1	2.6771	4.18	1	1	10.4613	10.27	2	3	17.2743	10.27	2	5	10.7157	10.27	2	3	6.25756	13.31	2	2	263	28.4513	6.85889
LOC_Os07g14600.1 protein	hydrolase, putative, expressed	19.37	1	3	3	3	2.82775	5.86	1	1	4.91445	13.51	2	2																	222	23.2887	5.5542
LOC_Os01g47550.1 protein	kinase, pfkB family, putative, expressed	19.35	1	5	5	33	11.3788	10.63	3	4	20.6496	19.35	5	7	15.0483	15.8	4	5	14.3445	11.17	3	5	14.8911	19.35	5	5	22.504	19.35	5	7	367	37.1413	5.19873
LOC_Os09g29840.1 protein	heat shock protein, putative, expressed	19.34	2	1	12	56	39.2178	14.66	8	11	40.1501	11.5	8	11	28.2601	14.29	8	8	26.8328	14.29	8	8	30.93	12.77	8	9	30.3341	14.29	8	9	791	89.1643	5.09717
LOC_Os06g08770.1 protein	ruvB-like 2, putative, expressed	19.33	2	7	7	27	17.3215	14.92	5	5	17.5334	14.92	5	5	13.1635	11.76	4	4	15.1571	11.76	4	5	12.8532	10.71	4	4	13.0446	10.71	4	4	476	51.811	5.96045
LOC_Os05g48840.1 protein	expressed protein	19.33	1	2	2	29	14.3093	19.33	2	4	16.9307	19.33	2	5	18.0348	19.33	2	5	15.4312	19.33	2	4	12.7825	19.33	2	3	26.8811	19.33	2	8	238	24.6686	8.20654
LOC_Os07g14610.1 protein	IAA-amino acid hydrolase ILR1-like 6 precursor, putative, expressed	19.31	1	2	2	13	6.38046	19.31	2	2	3.37714	11.72	1	1	6.99633	19.31	2	2	10.4161	11.72	1	3	9.99448	19.31	2	3	6.16074	11.72	1	2	145	15.3095	6.52197
LOC_Os07g43820.1 protein	glycosyl hydrolase, putative, expressed	19.3	1	4	4	18	8.02897	12.03	3	3	5.60614	9.18	2	2	8.68633	12.03	3	3	8.27053	12.03	3	3	12.2353	19.3	4	4	8.79917	12.03	3	3	316	34.1731	8.27979
LOC_Os02g27960.2 protein	expressed protein	19.3	2	1	1	1					2.03581	19.3	1	1																	57	6.33539	10.0815
LOC_Os06g04450.2 protein	Sec1 family transport protein, putative, expressed	19.27	1	11	11	61	21.2279	10.93	6	7	28.1438	13.51	7	9	40.7005	15.93	9	12	37.2658	17.91	9	11	29.457	13.35	7	9	42.4753	17.3	10	13	659	74.6821	7.72314
LOC_Os03g13730.1 protein	translocase of chloroplast 34, putative, expressed	19.27	2	5	5	33	20.1396	19.27	5	6	19.5136	15.9	4	6	15.7531	19.27	5	5	17.3904	15.9	4	5	17.3696	16.21	4	5	19.9943	19.27	5	6	327	36.2581	9.14404
LOC_Os10g40730.1 protein	expansin precursor, putative, expressed	19.23	4	4	4	11	2.13029	2.8	1	1	2.1298	2.8	1	1	2.13799	2.8	1	1	3.58921	9.79	1	1	11.6364	16.43	3	4	9.76095	12.59	2	3	286	31.338	6.41748
LOC_Os07g42600.1 protein	aminotransferase, classes I and II, domain containing protein, expressed	19.23	1	7	7	31	16.125	10.99	4	5	13.9003	10.99	4	4	22.7095	19.23	7	7	19.3243	15.75	5	5	20.085	14.84	5	6	14.1987	10.99	4	4	546	59.0768	5.89697
LOC_Os01g43090.1 protein	oxidoreductase, aldo/keto reductase family protein, putative, expressed	19.19	1	4	4	22	10.3041	10.47	2	3	11.8271	10.47	2	3	14.3564	15.41	3	4	14.5201	15.41	3	4	17.4076	19.19	4	5	11.3152	10.47	2	3	344	37.8916	6.72705
LOC_Os01g54940.1 protein	dehydrogenase, putative, expressed	19.18	1	6	6	27	9.5113	10.14	3	3	12.6976	12.33	4	4	15.4697	16.16	5	5	16.3823	16.16	5	5	13.0458	13.42	4	4	17.6109	19.18	6	6	365	38.7905	9.08545
LOC_Os07g41150.1 protein	glycerophosphoryl diester phosphodiesterase family protein, putative, expressed	19.16	1	5	5	32	21.5072	19.16	5	6	31.9769	19.16	5	9	12.5345	13.65	4	4	12.5892	14.7	4	4	10.7704	13.65	4	4	15.4117	19.16	5	5	381	42.7241	6.55127
LOC_Os03g24580.1 protein	transmembrane protein 85, putative, expressed	19.1	1	2	2	7	2.56156	6.74	1	1					2.0969	6.74	1	1	2.44066	6.74	1	1	5.78959	19.1	2	2	5.59849	19.1	2	2	178	19.2868	9.0415
LOC_Os01g52214.1 protein	ubiquinone oxidoreductase, putative, expressed	19.1	2	4	4	20	5.45998	4.52	1	2	5.8434	4.52	1	2	10.8391	14.57	3	4	13.7174	14.57	3	6	9.7246	19.1	4	4	5.2567	4.52	1	2	199	21.862	9.5249
LOC_Os03g55040.1 protein	UDP-glucoronosyl and UDP-glucosyl transferase domain containing protein, expressed	19.04	1	5	5	30	14.0489	15.1	4	4	13.1708	13.35	3	4	26.7988	19.04	5	7	26.0055	19.04	5	7	17.9501	19.04	5	5	9.44294	8.32	3	3	457	50.1253	5.75732
LOC_Os08g40110.2 protein	peptidase, putative, expressed	19.04	2	7	7	24	6.12513	4.81	2	2	11.1765	9.63	4	4	13.6731	12.04	5	5	10.7628	8.75	4	4	8.91227	7	3	3	18.7707	15.75	6	6	457	49.9268	6.22705
LOC_Os01g01307.1 protein	translocon-associated protein beta domain containing protein, expressed	19.02	2	3	3	15	5.64411	11.22	2	2	5.55872	11.22	2	2	9.36793	19.02	3	3	9.60455	19.02	3	3	9.32459	19.02	3	3	5.68391	11.22	2	2	205	22.518	8.82178
LOC_Os01g69080.1 protein	acyl-desaturase, chloroplast precursor, putative, expressed	19	1	5	5	13	8.79057	10.25	3	3	8.43535	10.25	3	3					3.12408	4.25	1	1	12.5227	15.75	4	4	5.66799	7	2	2	400	45.292	7.06396
LOC_Os01g63800.1 protein	pleckstrin homology domain-containing protein, putative, expressed	18.99	1	2	2	7	7.52256	18.99	2	2	6.43471	18.99	2	2	4.55559	13.92	1	1									5.49159	18.99	2	2	158	17.5608	7.1958
LOC_Os02g50140.1 protein	caleosin related protein, putative, expressed	18.98	1	3	3	17	8.74028	14.35	2	3	5.74372	14.35	2	2	8.20701	14.35	2	3	11.7073	18.98	3	4	5.79618	14.35	2	2	10.0819	14.35	2	3	216	23.4628	8.79248
LOC_Os06g38510.2 protein	pectate lyase precursor, putative, expressed	18.97	2	7	7	26	11.6128	12.05	4	5	7.07799	8.48	3	3	15.163	13.84	5	6	19.2414	13.84	5	7	9.61186	7.14	3	3	4.91389	6.92	2	2	448	50.2301	8.20654
LOC_Os03g15590.1 protein	eukaryotic translation initiation factor, putative, expressed	18.94	1	2	2	12	9.36972	14.1	1	2	12.5458	18.94	2	3	7.69285	18.94	2	2	7.57037	18.94	2	2	5.35174	14.1	1	1	7.13772	18.94	2	2	227	26.5823	6.3667
LOC_Os04g58564.3 protein	GA18008-PA, putative, expressed	18.94	2	1	3	14					9.9018	18.94	3	3	6.84946	14.39	2	2	7.68497	14.39	2	2	8.44448	14.39	2	2	18.3069	18.94	3	5	264	27.6331	5.021
LOC_Os02g42820.1 protein	OsPLIM2a - LIM domain protein, putative actin-binding protein and transcription factor, expressed	18.93	1	3	4	17	5.25679	13.11	2	2	5.4762	13.11	2	2	7.49608	17.96	3	3	8.36513	17.96	3	3	11.7325	18.93	4	4	8.37579	14.08	3	3	206	22.5767	7.89893
LOC_Os04g01240.1 protein	serine-type peptidase, putative, expressed	18.93	1	3	3	14	6.9865	15.53	2	2	9.75074	18.93	3	3	7.09448	15.53	2	2	10.1332	15.53	2	3	6.06713	15.53	2	2	6.83327	15.53	2	2	206	23.2728	5.68115
LOC_Os04g45970.1 protein	glutamate dehydrogenase protein, putative, expressed	18.92	1	3	3	15	7.65185	14.41	2	2	7.83943	14.41	2	2	9.89524	18.92	3	3	11.1639	18.92	3	3	9.92758	18.92	3	3	7.70969	14.41	2	2	222	24.3182	6.26514
LOC_Os01g27880.1 protein	sucrose-phosphatase, putative, expressed	18.91	1	5	7	36	16.0228	15.13	5	5	16.2553	15.13	5	5	21.0317	18.91	7	7	19.5951	17.26	6	6	20.6343	18.91	7	7	18.4279	17.26	6	6	423	47.0347	6.06201
LOC_Os10g05088.1 protein	GDSL-like lipase/acylhydrolase, putative, expressed	18.91	1	5	5	30	9.07848	13.75	3	3	8.94952	13.47	3	3	16.7112	18.91	5	6	19.6321	18.91	5	7	21.3118	16.33	4	6	15.6068	16.33	4	5	349	37.4495	8.67529
LOC_Os04g44830.1 protein	thioredoxin, putative, expressed	18.89	1	2	2	5					6.96931	18.89	2	2									6.7767	8.89	1	2	3.32211	8.89	1	1	180	19.1347	8.96826
LOC_Os06g29180.1 protein	erythronate-4-phosphate dehydrogenase domain containing protein, expressed	18.88	2	6	6	16	2.37686	2.39	1	1	9.62677	7.71	3	4	9.12254	7.71	3	4	6.91572	10.11	3	3	7.55317	9.84	3	3	2.81149	2.93	1	1	376	41.3152	7.1665
LOC_Os03g45260.1 protein	vesicle transport v-SNARE protein, putative, expressed	18.85	1	2	2	7	3.248	5.33	1	1	3.765	5.33	1	1	3.09347	5.33	1	1	6.11383	18.85	2	2	3.19632	5.33	1	1	4.29104	5.33	1	1	244	27.1209	9.49561
LOC_Os01g14580.1 protein	dehydrogenase, putative, expressed	18.84	1	2	7	42	10.9258	10.63	4	4	8.98939	7.49	3	3	23.9536	16.67	6	8	28.4202	18.84	7	10	24.8167	16.67	6	8	25.1138	18.84	7	9	414	46.5408	6.87354
LOC_Os02g13130.2 protein	KH domain-containing protein, putative, expressed	18.79	2	3	3	25	25.4081	18.79	3	6	15.3555	18.79	3	4	13.8657	18.79	3	3	12.4359	14.45	2	3	24.0783	18.79	3	5	17.8469	18.79	3	4	346	35.8972	6.94678
LOC_Os06g04290.1 protein	S10/S20 domain containing ribosomal protein, putative, expressed	18.75	1	2	2	12	6.17822	18.75	2	2	5.47865	18.75	2	2	6.51828	18.75	2	2	6.04646	18.75	2	2	5.9356	18.75	2	2	5.59307	18.75	2	2	128	14.0375	9.43701
LOC_Os02g14110.1 protein	aminotransferase, classes I and II, domain containing protein, expressed	18.75	1	2	7	29	5.65907	4.63	2	2	16.716	10.88	4	5	15.2251	14.81	5	5	19.5907	17.13	6	6	22.0632	17.13	6	7	12.078	12.5	4	4	432	48.077	7.97217
LOC_Os10g33230.1 protein	RNA recognition motif containing protein, putative, expressed	18.75	1	4	4	15	6.712	8.84	2	2	8.56589	8.84	2	2	10.8986	12.07	2	3	8.1157	8.84	2	2	7.10418	8.84	2	2	14.0542	18.75	4	4	464	45.593	6.7417
LOC_Os04g46620.1 protein	T-complex protein, putative, expressed	18.72	1	8	8	30	14.2778	8.62	4	4	24.1063	14.86	6	7	22.2029	16.15	7	7	16.6383	12.29	5	5	10.5049	7.71	3	3	13.3113	8.62	4	4	545	59.1952	6.21436
LOC_Os07g08340.2 protein	pyruvate kinase, putative, expressed	18.72	3	7	7	32	14.7677	14.1	5	5	16.5926	14.1	5	6	18.4176	14.76	5	6	20.4453	16.08	6	7	13.8514	10.13	4	5	9.77317	7.27	3	3	454	50.5048	5.71924
LOC_Os01g46980.1 protein	vacuolar ATP synthase subunit E, putative, expressed	18.7	1	3	4	13	5.10491	6.52	2	2	2.8597	3.91	1	1	6.70494	9.57	2	2	12.269	18.7	4	4	6.01071	9.57	2	2	6.33215	9.57	2	2	230	26.613	7.37158
LOC_Os02g48520.1 protein	hypothetical protein	18.68	1	1	1	1													2.14233	18.68	1	1									91	9.94793	6.66846
LOC_Os01g49890.1 protein	threonine synthase, chloroplast precursor, putative, expressed	18.67	1	5	7	34	20.3925	13.71	5	6	17.5295	11.43	4	5	16.7374	9.71	3	4	21.5518	15.81	5	6	23.2824	14.86	6	7	21.2517	15.81	5	6	525	57.6661	6.7124
LOC_Os09g21210.1 protein	beta-glucan-binding protein 4, putative, expressed	18.65	1	9	9	42	32.6998	17.03	8	9	26.3112	14.19	7	7	18.7847	11.49	5	5	17.7403	8.65	4	5	31.55	17.03	8	9	24.9081	13.24	6	7	740	81.2789	7.10791
LOC_Os05g43360.1 protein	NADH dehydrogenase flavoprotein 2, mitochondrial precursor, putative, expressed	18.61	1	4	4	23	13.6235	15.33	3	4	7.82809	10.58	2	2	12.7564	18.61	4	4	14.6155	18.61	4	4	16.7622	18.61	4	5	14.4432	15.33	3	4	274	30.0358	7.37158
LOC_Os07g09680.1 protein	ras-related protein, putative, expressed	18.6	4	1	3	20	8.11905	10.23	2	3	10.4818	10.23	2	4	8.22514	10.23	2	3	10.7129	18.6	3	4	8.47596	10.23	2	3	8.43354	10.23	2	3	215	24.0262	7.85498
LOC_Os09g37006.2 protein	protein of unknown function domain containing protein, expressed	18.59	2	2	2	12	7.23035	12.27	1	2	14.2737	18.59	2	4	3.07194	12.27	1	1	3.23639	12.27	1	1	7.05956	18.59	2	2	6.91503	18.59	2	2	269	29.4258	9.86182
LOC_Os03g29260.2 protein	elongation factor protein, putative, expressed	18.58	1	1	2	9	2.10861	4.42	1	1					8.75078	18.58	2	3	5.71869	18.58	2	2	6.77414	18.58	2	2	2.31092	4.42	1	1	226	24.6392	4.52588
LOC_Os04g58900.1 protein	hydrolase, NUDIX family, domain containing protein, expressed	18.58	1	3	3	18	13.6847	18.58	3	4	10.9171	16.37	2	3	11.0923	16.37	2	3	10.3566	16.37	2	3	7.18889	16.37	2	2	11.3185	16.37	2	3	226	25.2518	6.23975
LOC_Os11g38650.1 protein	UDP-glucoronosyl/UDP-glucosyl transferase, putative, expressed	18.57	1	7	7	34	17.5169	14.08	5	5	15.9092	12.04	5	5	23.1307	16.94	6	6	21.1248	18.16	6	6	23.7201	16.94	6	6	23.5983	16.94	6	6	490	52.5009	6.15088
LOC_Os07g30840.4 protein	proteasome subunit, putative, expressed	18.55	4	3	3	18	5.98882	12.5	2	2	9.23771	12.5	2	3	10.3015	18.55	3	3	9.79939	18.55	3	3	13.348	18.55	3	4	9.70577	18.55	3	3	248	27.8112	5.14795
LOC_Os03g49600.2 protein	Os3bglu7 - beta-glucosidase, exo-beta-glucanse, expressed	18.5	6	5	5	21	10.5803	11.5	3	3	12.7229	14.75	4	4	14.0827	14.75	4	4	11.7535	12.75	3	3	12.094	12.75	3	3	12.3933	14.25	4	4	400	46.0179	8.90967
LOC_Os01g52460.1 protein	regulator of ribonuclease, putative, expressed	18.45	1	1	3	10	2.75968	6.55	1	1	2.63918	6.55	1	1	5.27026	11.9	2	2	2.85284	6.55	1	1	10.0161	18.45	3	4	2.78047	6.55	1	1	168	18.0533	5.5542
LOC_Os02g08260.1 protein	HD domain containing protein 2, putative, expressed	18.42	1	3	3	10	2.78577	3.95	1	1	2.60661	3.95	1	1	6.2491	11.4	2	2	6.11424	11.4	2	2	6.97812	11.4	2	2	5.61306	10.96	2	2	228	24.8617	6.69775
LOC_Os01g23610.1 protein	dihydrolipoyl dehydrogenase, putative, expressed	18.36	2	5	7	28	14.0669	12.3	5	5	5.14199	4.63	2	2	13.7005	12.3	5	5	13.4996	13.19	5	5	16.3853	11.76	5	6	15.0659	12.3	5	5	561	58.8088	6.99072
LOC_Os04g10360.1 protein	OsSub40 - Putative Subtilisin homologue, expressed	18.34	1	8	8	60	36.4071	16.36	6	9	40.7741	15.57	6	11	39.881	17.41	7	11	42.5907	18.34	8	11	28.7633	10.55	4	8	36.3694	14.91	6	10	758	79.3486	8.70459
LOC_Os03g07570.1 protein	aminotransferase, putative, expressed	18.31	2	6	7	25	10.008	8.64	3	3	9.00875	8.64	3	3	16.7185	16.67	6	6	11.1176	10.08	4	4	18.7979	15.84	6	6	10.2174	8.64	3	3	486	52.69	8.27979
LOC_Os02g43830.1 protein	3-isopropylmalate dehydratase small subunit 2, putative, expressed	18.29	1	2	2	17	10.8255	18.29	2	3	8.69238	18.29	2	2	15.2572	18.29	2	4	7.17971	10.51	1	2	11.198	18.29	2	3	11.2048	18.29	2	3	257	26.4545	7.69385
LOC_Os01g08760.1 protein	choline/ethanolamine kinase, putative, expressed	18.29	1	5	5	23	10.5875	13.14	4	4	13.1896	16.57	4	4	10.0797	11.43	3	3	13.5602	16.57	4	4	14.2682	11.43	3	4	11.913	16.57	4	4	350	39.8488	5.8208
LOC_Os04g55850.1 protein	nuclease PA3, putative, expressed	18.28	2	5	5	9					2.52068	4.14	1	1					2.08345	2.41	1	1	15.3085	15.86	4	5	4.7129	6.9	2	2	290	32.3808	6.03662
LOC_Os03g59310.1 protein	ribosomal protein, putative, expressed	18.25	1	1	4	31	17.5508	18.25	4	6	15.4782	18.25	4	5	16.0531	18.25	4	5	15.1002	18.25	4	5	12.4287	14.23	3	4	18.1927	18.25	4	6	274	29.957	10.228
LOC_Os01g21180.1 protein	translation machinery-associated protein 20, putative, expressed	18.23	1	2	2	15	5.9411	18.23	2	2	8.79895	18.23	2	3	13.6357	11.05	1	4	5.5867	18.23	2	2	3.5937	11.05	1	1	9.85944	11.05	1	3	181	20.3326	7.97217
LOC_Os07g30790.1 protein	ubiquinol-cytochrome C chaperone family protein, putative, expressed	18.21	1	4	4	34	15.3985	18.21	4	5	19.7627	18.21	4	6	19.5565	18.21	4	6	15.6515	14.57	3	5	18.4499	18.21	4	6	18.607	18.21	4	6	302	33.3575	9.65674
LOC_Os04g42920.1 protein	dehydrogenase, putative, expressed	18.2	1	4	7	44	10.5434	8.37	3	3	13.4982	7.95	3	4	29.3774	15.9	6	9	30.6108	15.9	6	10	29.6627	15.9	6	9	26.9568	15.9	6	9	478	53.5236	8.39697
LOC_Os12g08280.1 protein	inositol-1-monophosphatase, putative, expressed	18.16	1	5	5	16	7.89915	8.1	2	2	4.12129	3.63	1	1	8.8005	11.17	3	3	10.0958	11.17	3	3	15.9017	18.16	5	5	7.46377	8.1	2	2	358	37.457	4.7417
LOC_Os08g06450.1 protein	cytidylyltransferase domain containing protein, expressed	18.15	1	2	3	14	6.20588	13.52	2	2	9.17314	13.52	2	3	8.2092	13.52	2	2	6.54299	13.88	2	2	8.16189	18.15	3	3	6.49405	13.52	2	2	281	32.2721	6.55127
LOC_Os12g10784.3 protein	2-dehydro-3-deoxyphosphooctonate aldolase, putative, expressed	18.15	2	4	4	13	8.88117	13.33	3	3	10.5597	14.44	3	3	3.53763	4.44	1	1	3.40397	4.44	1	1	5.80905	4.44	1	2	9.26081	12.96	3	3	270	29.3161	7.66455
LOC_Os07g10660.1 protein	ribosomal protein, putative, expressed	18.12	1	1	4	22	15.3053	18.12	4	5	9.47082	13.41	3	3	12.3396	18.12	4	4	12.2456	18.12	4	4	6.99705	9.42	2	2	12.9213	13.41	3	4	276	30.0902	10.1987
LOC_Os10g35850.1 protein	cytochrome b5-like Heme/Steroid binding domain containing protein, expressed	18.11	1	3	3	7	2.30529	3.77	1	1	6.97707	14.72	2	2	2.29364	3.77	1	1					4.9069	7.17	2	2	2.105	3.77	1	1	265	27.6931	4.80518
LOC_Os07g04240.1 protein	succinate dehydrogenase flavoprotein subunit,mitochondrial precursor, putative, expressed	18.1	1	11	11	51	24.4872	11.27	6	7	21.4352	12.38	7	7	30.9515	12.38	7	10	30.6651	13.49	8	10	26.1013	12.86	7	8	27.7767	13.97	8	9	630	68.8101	7.07861
LOC_Os10g11810.2 protein	dehydrogenase, putative, expressed	18.08	3	5	5	21	10.2759	8.47	3	4	11.3327	15.25	4	4	8.12277	8.47	3	3	7.42085	8.47	3	3	11.9938	11.3	4	4	8.46756	8.47	3	3	354	38.4871	6.37939
LOC_Os08g42000.1 protein	nuclear transport factor, putative, expressed	18.03	1	1	1	1																	3.32327	18.03	1	1					122	13.3454	5.69385
LOC_Os06g11090.1 protein	CXE carboxylesterase, putative, expressed	18.01	1	5	5	19	11.9761	18.01	4	4	4.46952	6.21	1	1	12.3899	18.01	4	4	9.18557	11.8	3	3	13.2479	18.01	4	4	9.52566	11.8	3	3	322	34.0182	5.75732
LOC_Os07g38840.2 protein	expressed protein	18.01	2	4	4	10	5.49959	4.02	2	2	8.9919	10.92	3	3					2.52613	2.11	1	1	5.51154	4.02	2	2	5.81541	9.2	2	2	522	55.817	6.13818
LOC_Os10g31950.1 protein	3-ketoacyl-CoA thiolase, peroxisomal precursor, putative, expressed	18	1	5	5	8					4.20929	4.99	1	1	3.73264	4.56	1	1	5.86184	5.86	2	2	8.0105	9.54	2	2	6.5011	7.59	2	2	461	47.9947	8.104
LOC_Os07g07410.2 protein	oxidoreductase, 2OG-Fe oxygenase family protein, putative, expressed	17.94	2	7	7	63	35.8011	17.94	7	11	32.4841	15.29	6	11	29.2611	17.94	6	9	26.8106	17.94	6	8	36.8065	17.94	6	11	42.2481	17.94	7	13	340	37.5618	5.56689
LOC_Os08g32920.1 protein	dynamin-2B, putative, expressed	17.86	1	8	10	57	32.5263	14.6	8	10	21.6817	9.65	5	7	28.7226	14.47	8	9	43.6391	16.95	9	13	30.9953	15.25	8	9	29.9883	15.25	8	9	767	84.0207	9.14404
LOC_Os03g12590.1 protein	coatomer subunit gamma-1, putative, expressed	17.84	1	9	13	55	29.686	15.05	10	10	26.9214	11.04	8	9	27.4243	12.15	8	8	32.301	14.05	10	10	30.8469	15.05	10	10	26.4364	12.26	8	8	897	99.9265	5.17334
LOC_Os03g06200.1 protein	aminotransferase, putative, expressed	17.84	1	5	5	23	13.6911	13.38	4	4	7.2483	6.1	2	2	12.3965	13.38	4	4	12.55	13.38	4	4	15.9306	17.84	5	5	13.0961	13.38	4	4	426	44.9029	8.29443
LOC_Os03g08440.2 protein	ribosomal protein S2, putative, expressed	17.84	3	1	4	24	8.62013	11.15	3	3	8.76637	11.15	3	3	14.0822	17.84	4	5	14.4113	17.84	4	5	15.0449	17.84	4	5	8.84133	11.15	3	3	269	29.838	5.47803
LOC_Os02g45530.1 protein	HOTHEAD precursor, putative, expressed	17.84	1	7	7	46	20.1951	11.84	5	6	24.6129	14.07	6	8	25.508	17.84	7	8	27.9748	17.84	7	9	23.9222	11.84	5	7	24.5851	11.84	5	8	583	63.045	8.03076
LOC_Os03g11970.1 protein	tubulin/FtsZ domain containing protein, putative, expressed	17.82	1	2	6	19	10.9303	12.92	4	4	8.48337	8.24	3	3	5.91539	6.24	2	2	6.43241	7.57	2	2	10.0522	10.91	3	3	15.0098	15.81	5	5	449	50.0289	5.24951
LOC_Os08g23740.1 protein	OsSub55 - Putative Subtilisin homologue, expressed	17.82	2	11	11	60	35.3408	14.56	9	12	20.031	12.09	6	7	23.1732	11.96	6	8	38.3541	15.73	9	13	39.8591	15.21	8	13	20.5064	13.52	7	7	769	81.7576	6.56592
LOC_Os09g33800.2 protein	arabinogalactan protein, putative, expressed	17.82	2	2	2	10	8.14825	17.82	2	2	7.86528	17.82	2	3	7.01	17.82	2	2	3.16572	9.2	1	1	3.68377	9.2	1	1	3.65509	9.2	1	1	174	19.6329	9.29053
LOC_Os09g20900.1 protein	hypoxia-responsive family protein, putative, expressed	17.82	1	1	1	1																					2.54439	17.82	1	1	101	10.6346	9.99365
LOC_Os12g07830.1 protein	OsAPx5 - Stromal Ascorbate Peroxidase encoding gene 5,8, expressed	17.81	1	1	4	25	12.4308	14.37	3	3	13.5807	6.56	2	3	16.3718	14.37	3	4	17.8289	14.37	3	4	22.5976	17.81	4	6	19.4254	14.37	3	5	320	34.7378	6.20166
LOC_Os06g48230.2 protein	DNA-directed RNA polymerases I, II, and III subunit RPABC3, putative, expressed	17.79	2	1	1	2									4.38216	17.79	1	1	3.8874	17.79	1	1									163	18.5882	7.28369
LOC_Os01g02050.1 protein	phosphoenolpyruvate carboxylase, putative, expressed	17.78	4	17	18	77	23.9801	8.7	9	9	21.6592	7.25	7	8	49.0122	13.82	14	17	45.3358	14.88	15	16	50.8846	17	17	18	25.0787	8.7	9	9	1035	115.768	6.96143
LOC_Os03g16440.1 protein	outer membrane protein, OMP85 family, putative, expressed	17.75	3	8	8	32	12.9633	7.83	4	4	12.7793	7.83	4	4	21.1478	9.91	5	6	18.647	11.38	5	6	23.1257	15.67	7	7	17.7705	11.38	5	5	817	87.6322	8.29443
LOC_Os05g46620.1 protein	chaperone protein dnaJ 10, putative, expressed	17.75	1	5	5	18	3.32904	3.25	1	1	6.69075	7.1	2	2	14.4563	11.24	3	4	10.1408	11.24	3	3	19.6282	17.75	5	6	7.01993	7.1	2	2	338	37.8793	6.58057
LOC_Os12g03190.1 protein	bifunctional aspartokinase/homoserine dehydrogenase, putative, expressed	17.71	5	6	6	27	15.9747	15.1	5	6	7.74332	8.07	3	3	10.0772	12.5	4	4	12.2165	12.5	4	4	10.4911	12.5	4	4	17.1711	17.71	6	6	384	40.8191	6.43018
LOC_Os08g17600.1 protein	SNARE domain containing protein, putative, expressed	17.67	2	3	3	10	3.41062	6.03	1	1	6.86515	11.21	2	2	3.94166	6.03	1	1	6.81706	11.21	2	2	2.90326	6.03	1	1	10.7601	17.67	3	3	232	26.0217	8.42627
LOC_Os03g11570.1 protein	proteasome subunit, putative, expressed	17.66	3	5	5	26	7.34654	4.94	1	2	7.64174	4.94	1	2	15.98	17.66	5	6	15.7744	15.06	4	5	20.4284	15.06	4	6	15.5238	15.06	4	5	385	43.642	5.68115
LOC_Os07g22600.1 protein	spermidine synthase, putative, expressed	17.65	2	2	3	16	6.09199	6.81	2	2	6.18001	4.02	1	2	10.8827	14.86	2	3	11.238	14.86	2	3	10.5591	14.86	2	3	10.5526	14.86	2	3	323	35.1236	5.40186
LOC_Os01g74520.2 protein	methyltransferase domain containing protein, putative, expressed	17.65	2	2	2	8									5.50763	17.65	2	2	5.83837	17.65	2	2	6.18834	17.65	2	2	7.18011	17.65	2	2	204	22.8395	5.60498
LOC_Os11g06700.1 protein	exo70 exocyst complex subunit, putative, expressed	17.63	1	6	9	30	10.6874	6.21	3	3	11.134	6.07	3	3	19.2736	9.68	5	6	22.4429	11.71	6	7	23.1302	13.58	7	7	13.2564	8.38	4	4	692	75.0373	5.13525
LOC_Os02g37430.1 protein	LSM domain containing protein, expressed	17.54	2	1	1	13	9.14833	17.54	1	2	7.95418	17.54	1	2	12.8568	17.54	1	3	9.26476	17.54	1	2	8.4623	17.54	1	2	8.83713	17.54	1	2	114	12.654	11.2241
LOC_Os08g44770.1 protein	copper/zinc superoxide dismutase, putative, expressed	17.54	2	2	2	5									4.60024	11.37	1	1	3.70751	11.37	1	1	7.17291	17.54	2	2	4.22756	11.37	1	1	211	21.2879	6.25244
LOC_Os01g68500.1 protein	expressed protein	17.54	1	2	2	2																	5.74166	17.54	2	2					171	17.704	5.17334
LOC_Os02g57760.1 protein	O-methyltransferase, putative, expressed	17.53	1	3	3	4									3.00524	7.67	1	1					6.24212	13.42	2	2	3.44283	4.11	1	1	365	38.6224	5.5415
LOC_Os05g43830.2 protein	hydrolase, alpha/beta fold family domain containing protein, expressed	17.52	2	7	7	33	11.0063	12.69	4	4	14.0636	15.11	5	5	18.4725	12.69	5	6	15.6072	17.52	6	6	16.6343	15.11	5	6	16.7827	17.22	5	6	331	37.6706	6.0874
LOC_Os05g49200.1 protein	aspartic proteinase oryzasin-1 precursor, putative, expressed	17.49	1	5	5	30	7.55838	3.54	1	2	12.9333	9.82	3	4	21.1579	11.59	3	6	26.7074	11.59	3	7	23.4285	13.95	4	6	17.6615	9.82	3	5	509	54.0389	5.32568
LOC_Os05g20050.2 protein	ras-related protein, putative, expressed	17.46	10	1	3	12	2.21828	7.41	1	1	5.57917	13.23	2	2	6.18252	13.23	2	2	5.55883	13.23	2	2	8.15043	17.46	3	3	5.48762	13.23	2	2	189	20.4894	7.95752
LOC_Os11g03400.1 protein	ribosomal protein, putative, expressed	17.45	1	3	3	16	5.17124	12.08	2	2	5.52021	12.08	2	2	5.92733	12.08	2	2	7.96133	17.45	3	3	7.53398	17.45	3	3	9.90216	17.45	3	4	149	16.8082	10.5649
LOC_Os02g54140.1 protein	hsp20/alpha crystallin family protein, putative, expressed	17.44	1	1	1	6																	14.422	17.44	1	4	7.59209	17.44	1	2	172	18.5916	8.04541
LOC_Os03g59050.1 protein	DEAD-box ATP-dependent RNA helicase, putative, expressed	17.43	11	7	9	39	13.7028	9.26	5	5	16.5437	7.54	4	6	16.4097	11.62	6	6	22.1961	11.62	6	8	22.2376	13.19	7	8	18.7198	12.4	6	6	637	67.6237	7.88428
LOC_Os09g36450.1 protein	triosephosphate isomerase, chloroplast precursor, putative, expressed	17.43	2	3	3	13	4.62125	7.89	2	2	5.29364	7.89	2	2	2.31226	3.95	1	1	9.73818	13.49	2	3	5.22029	7.89	2	2	8.26235	17.43	3	3	304	32.3727	7.35693
LOC_Os03g07840.1 protein	adenylosuccinate synthetase, chloroplast precursor, putative, expressed	17.42	1	7	7	35	15.1477	13.11	5	5	12.4437	11.48	4	4	21.4419	14.96	6	7	18.1006	14.96	6	6	20.1929	15.57	6	7	18.8771	13.11	5	6	488	52.1027	6.84424
LOC_Os02g13640.1 protein	protein phosphatase 1 regulatory subunit SDS22, putative, expressed	17.42	1	3	3	26	19.8518	17.42	3	5	6.04701	12.01	2	2	17.494	17.42	3	4	21.4409	17.42	3	5	18.2498	17.42	3	5	18.6858	17.42	3	5	333	36.8951	4.84326
LOC_Os06g05660.5 protein	NAP domain containing protein, putative, expressed	17.42	5	5	5	15	10.3378	10.67	3	3	8.38686	10.67	3	3	3.33279	3.37	1	1	6.5795	7.3	2	2	13.2964	14.04	4	4	5.96157	6.74	2	2	356	40.4866	4.48779
LOC_Os08g12160.1 protein	expressed protein	17.41	1	3	3	6	2.00574	3.57	1	1					10.8725	13.84	2	4					2.10889	4.46	1	1					224	23.4418	5.64307
LOC_Os01g45530.1 protein	single-stranded DNA-binding protein, putative, expressed	17.41	1	2	2	11	3.04048	4.91	1	1	3.0024	4.91	1	1	6.06846	17.41	2	2	6.69161	17.41	2	2	6.13845	17.41	2	2	10.3386	17.41	2	3	224	24.3566	9.92041
LOC_Os05g34180.1 protein	hydrolase, NUDIX family, domain containing protein, expressed	17.41	1	4	4	26	16.7743	12.97	3	5	10.3443	12.63	2	3	15.0384	12.97	3	4	16.6688	17.41	4	5	14.5125	12.97	3	4	16.3911	12.97	3	5	293	32.5675	5.8335
LOC_Os02g56190.1 protein	expressed protein	17.36	1	2	2	5	3.39682	9.03	1	1	4.90481	17.36	2	2					2.63563	9.03	1	1					2.57082	9.03	1	1	144	16.2062	9.51025
LOC_Os11g36230.1 protein	expressed protein	17.35	1	4	4	15	2.58278	5.94	1	1	2.89315	5.94	1	1	8.5174	17.35	3	3	9.29758	17.35	3	3	10.7379	17.35	4	4	8.19725	17.35	3	3	219	23.826	5.90967
LOC_Os10g22070.1 protein	glutathione S-transferase, putative, expressed	17.34	1	2	2	5	3.62002	12.1	1	1	8.15373	17.34	2	2									3.48955	12.1	1	1	4.25679	12.1	1	1	248	26.0427	5.93506
LOC_Os03g39380.3 protein	expressed protein	17.33	3	1	1	3					2.86379	17.33	1	1									2.52398	17.33	1	1	2.95269	17.33	1	1	75	8.57852	9.59814
LOC_Os07g10830.1 protein	dolichyl-diphosphooligosaccharide--protein glycosyltransferase 48 kDasubunit precursor, putative, expressed	17.31	1	6	6	25	16.1375	14.12	5	5	11.5886	9.79	3	3	24.1275	17.31	6	7	19.815	12.98	4	5	9.03339	8.88	3	3	7.25566	5.69	2	2	439	48.3596	6.81494
LOC_Os07g10460.1 protein	5-nucleotidase surE, putative, expressed	17.31	1	3	3	4					8.31236	17.31	3	3													2.2575	3.21	1	1	312	33.4566	5.22412
LOC_Os09g26880.1 protein	aldehyde dehydrogenase, putative, expressed	17.29	2	6	6	32	17.5554	15.91	5	5	12.6014	14.34	4	4	21.0143	15.91	5	6	19.3082	15.72	5	6	13.3575	9.82	4	4	21.3709	17.29	6	7	509	54.4669	7.06396
LOC_Os12g23170.1 protein	Os12bglu38 - beta-glucosidase/beta-mannosidase/exoglucanase homologue, expressed	17.28	1	7	7	106	62.5047	14.02	6	18	62.6798	12.6	5	19	52.4357	12.6	5	15	66.1878	14.02	6	18	66.8914	15.85	6	19	56.5242	12.6	5	17	492	56.9674	7.69385
LOC_Os03g28330.1 protein	sucrose synthase, putative, expressed	17.28	4	6	11	58	22.0343	9.8	6	7	22.0531	5.64	3	7	44.4693	16.54	10	15	31.3941	13.36	9	11	31.1377	16.54	10	10	27.2521	10.66	6	8	816	92.8491	6.37939
LOC_Os06g43060.1 protein	expressed protein	17.27	1	1	1	6	3.70173	17.27	1	1	3.57528	17.27	1	1	3.29635	17.27	1	1	3.904	17.27	1	1	4.27299	17.27	1	1	4.28317	17.27	1	1	110	11.1594	4.58936
LOC_Os02g33450.2 protein	peroxiredoxin, putative, expressed	17.24	2	3	3	14	10.2183	17.24	3	3	10.1434	17.24	3	3	5.94675	10.34	2	2	7.11568	10.34	2	2	6.37393	10.34	2	2	6.80697	10.34	2	2	261	28.0794	5.99854
LOC_Os09g36810.1 protein	beta-galactosidase precursor, putative, expressed	17.23	1	13	13	63	34.2213	13.83	10	11	40.6215	9.88	8	12	39.3539	13.17	11	14	36.1691	15.37	11	12	19.9429	9.11	6	6	24.6559	8.78	7	8	911	102.308	7.51807
LOC_Os06g15360.2 protein	RAD23 DNA repair protein, putative, expressed	17.23	9	5	5	23	7.53515	7.77	2	2	12.1333	9.71	3	4	12.9783	13.35	3	4	11.6871	15.29	4	4	15.1591	15.29	4	5	12.5185	9.71	3	4	412	42.9629	4.76709
LOC_Os04g56070.1 protein	COP9 signalosome complex subunit 5b, putative, expressed	17.22	2	3	3	12	9.40396	17.22	3	3	6.40347	11.94	2	2	10.1455	17.22	3	3	3.3673	8.89	1	1	3.74704	5.28	1	1	5.91737	11.94	2	2	360	40.0118	5.2749
LOC_Os02g29400.1 protein	expressed protein	17.2	1	1	1	6	3.51855	17.2	1	1	4.03289	17.2	1	1	3.7421	17.2	1	1	4.05232	17.2	1	1	3.69913	17.2	1	1	3.63726	17.2	1	1	93	9.65917	9.40771
LOC_Os01g53720.2 protein	expressed protein	17.2	2	6	6	34	23.1733	14.17	5	7	22.7811	13.15	5	7	15.7265	10.62	3	4	22.1521	13.66	4	6	17.8545	12.65	4	5	18.3378	12.65	4	5	593	65.0417	5.59229
LOC_Os03g61410.1 protein	expressed protein	17.18	1	1	1	7	4.71365	17.18	1	1	3.35906	17.18	1	1	3.84091	17.18	1	1	4.54365	17.18	1	1	6.72144	17.18	1	2	5.72625	17.18	1	1	163	16.5264	6.7417
LOC_Os07g43390.1 protein	4-alpha-glucanotransferase, chloroplast precursor, putative, expressed	17.17	1	8	8	45	16.5543	12.79	5	5	24.5568	12.79	5	7	29.9149	15.66	7	9	35.3463	15.82	7	10	26.0905	15.82	7	8	21.7015	11.62	5	6	594	66.2429	5.8335
LOC_Os05g24770.1 protein	reticulon domain containing protein, putative, expressed	17.13	1	4	4	18	5.63541	7.17	2	2	8.82678	12.75	3	3	11.6506	17.13	4	4	9.31941	12.75	3	3	5.20352	7.17	2	2	11.4519	17.13	4	4	251	28.3268	8.73389
LOC_Os05g49860.1 protein	Core histone H2A/H2B/H3/H4 domain containing protein, putative, expressed	17.11	9	2	2	5	2.64358	9.87	1	1									2.34288	7.24	1	1	6.21791	17.11	2	2	3.88978	9.87	1	1	152	16.246	10.0522
LOC_Os04g40600.1 protein	peptide methionine sulfoxide reductase, putative, expressed	17.11	1	2	3	13	8.26969	17.11	3	3					5.45063	11.76	2	2	4.57748	11.76	2	2	7.4523	17.11	3	3	8.02074	17.11	3	3	187	20.7941	6.29053
LOC_Os02g56130.1 protein	PCNA - Putative DNA replicative polymerase clamp, expressed	17.11	1	2	2	9	4.11289	7.98	1	1	4.68981	7.98	1	1	7.48128	17.11	2	2	6.78154	17.11	2	2	7.89224	17.11	2	2	3.57424	7.98	1	1	263	29.2525	4.75439
LOC_Os12g44010.1 protein	purple acid phosphatase precursor, putative, expressed	17.1	1	8	8	51	30.3319	11.47	5	9	21.5132	13.2	5	7	26.7401	13.85	5	8	36.3822	11.69	5	11	24.5255	15.37	6	8	25.7045	11.69	4	8	462	51.9565	7.18115
LOC_Os07g16970.2 protein	rab GDP dissociation inhibitor alpha, putative, expressed	17.09	2	1	4	26	16.9545	17.09	4	5	16.7802	14.25	3	5	12.6629	11.97	3	4	13.6312	11.97	3	4	15.1355	14.53	3	4	14.7955	14.25	3	4	351	39.3482	8.60205
LOC_Os03g53950.1 protein	strictosidine synthase, putative, expressed	17.08	1	5	5	39	25.9968	17.08	5	7	17.0181	17.08	5	5	26.067	17.08	5	7	27.5974	17.08	5	7	25.7667	17.08	5	7	21.5185	17.08	5	6	480	53.6723	8.48486
LOC_Os10g34180.1 protein	transcription factor BTF3, putative, expressed	17.07	1	1	2	16	13.4956	12.8	1	3	6.07507	12.8	1	2	14.868	12.8	1	4	9.25079	12.8	1	2	11.0626	17.07	2	3	9.09495	12.8	1	2	164	17.6242	7.25439
LOC_Os06g36400.1 protein	HAD superfamily phosphatase, putative, expressed	17.05	1	3	3	13	6.9602	9.47	2	2	14.8368	14.39	2	4	6.2316	17.05	2	2	6.8683	17.05	2	2	2.80629	7.58	1	1	5.93433	14.39	2	2	264	28.2373	4.98291
LOC_Os02g30100.1 protein	cytochrome P450, putative, expressed	16.98	2	7	7	50	29.4419	16.98	7	9	28.6681	15.08	6	8	27.6142	16.98	7	8	22.5217	16.98	7	7	28.646	16.98	7	9	27.3252	16.98	7	9	524	58.278	9.1001
LOC_Os04g40180.1 protein	expressed protein	16.96	1	2	2	4	7.58965	16.96	2	2	2.78918	3.91	1	1													4.64046	13.04	1	1	230	24.9546	9.39307
LOC_Os05g05320.1 protein	PPR repeat domain containing protein, putative, expressed	16.96	2	6	6	19	8.88155	6.17	3	3	8.43688	6.17	3	3	8.21542	6.17	3	3	5.80379	3.74	2	2	14.5034	14.76	5	5	7.98029	6.39	3	3	454	50.8815	7.72314
LOC_Os03g19400.1 protein	expressed protein	16.93	1	2	2	7	3.79876	6.69	1	1	8.18738	16.93	2	2	4.09284	6.69	1	1	4.50589	6.69	1	1	4.71853	6.69	1	1	4.15867	6.69	1	1	254	28.1831	6.93213
LOC_Os08g43540.1 protein	peptidase, T1 family, putative, expressed	16.93	1	3	4	16	7.20809	7.84	2	2	8.85999	11.29	3	3	11.3854	13.48	3	3	6.45292	7.84	2	2	11.0357	13.48	3	3	9.15365	11.29	3	3	319	35.3523	9.15869
LOC_Os12g14070.1 protein	DnaK family protein, putative, expressed	16.91	1	3	8	29	13.0219	7.31	4	4	12.4021	7.31	4	4	17.8677	11.17	5	5	18.8685	11.75	6	6	17.1118	9.46	5	5	15.4274	9.74	5	5	698	74.0413	5.24951
LOC_Os04g55660.1 protein	GDSL-like lipase/acylhydrolase, putative, expressed	16.9	1	5	5	30	12.4073	10.7	3	4	23.6429	13.8	4	7	14.9221	13.8	4	5	17.1958	10.7	3	5	12.3727	10.7	3	4	16.6624	10.7	3	5	355	39.6547	8.48486
LOC_Os02g37862.1 protein	60S ribosomal protein L6, putative, expressed	16.89	1	3	4	11	2.39777	4.57	1	1	6.34353	12.33	3	3	7.30002	13.24	3	3	6.71121	12.33	3	3					2.50004	4.11	1	1	219	24.2432	10.1108
LOC_Os09g31458.1 protein	expressed protein	16.89	1	5	5	23	5.79856	7.08	2	2	8.8789	9.81	3	3	15.3518	16.89	5	5	16.7529	16.89	5	5	16.5654	16.89	5	5	8.47869	9.81	3	3	367	38.8065	10.1548
LOC_Os03g16020.1 protein	hsp20/alpha crystallin family protein, putative, expressed	16.88	4	1	2	8									5.62758	16.88	2	2	6.62477	16.88	2	2	7.20188	16.88	2	2	5.86628	16.88	2	2	154	17.3639	6.60986
LOC_Os06g02470.1 protein	ATOZI1, putative, expressed	16.88	2	1	1	2									2.29044	16.88	1	1					2.67187	16.88	1	1					77	8.39725	9.24658
LOC_Os07g49520.1 protein	2-oxoglutarate dehydrogenase E1 component, mitochondrial precursor, putative, expressed	16.87	1	8	15	100	53.1107	12.2	9	15	38.9856	10.02	7	11	69.6552	15.38	13	21	58.4066	13.79	11	17	64.4815	13.69	11	18	57.7901	15.38	13	18	1008	114.216	7.32764
LOC_Os05g05740.1 protein	proline synthetase co-transcribed bacterial homolog protein, putative, expressed	16.87	2	3	3	13	6.88725	13.17	2	2	5.94433	13.17	2	2	7.24399	13.17	2	2	6.39725	13.17	2	2	8.739	16.87	3	3	6.47233	13.17	2	2	243	26.1083	6.771
LOC_Os04g54810.1 protein	beta-D-xylosidase, putative, expressed	16.86	1	9	9	30	10.7746	5.62	3	3	20.0386	12.16	6	6	16.6744	8.76	5	5	17.1308	10.2	6	6	14.7074	8.89	5	5	15.7487	8.76	5	5	765	80.8695	6.87354
LOC_Os07g25420.1 protein	26S proteasome non-ATPase regulatory subunit 8, putative, expressed	16.85	2	4	4	19	9.74244	13.86	3	3	5.92878	7.87	2	2	10.522	13.86	3	3	12.2121	16.85	4	4	10.5427	13.86	3	3	13.4817	16.85	4	4	267	30.7526	5.07178
LOC_Os02g09840.1 protein	serine/threonine-protein phosphatase 2A regulatory subunit B subunitbeta, putative, expressed	16.85	1	8	8	33	14.2772	9.6	4	5	11.0908	8.15	3	4	17.9785	11.96	5	6	14.779	9.6	4	5	24.2835	16.85	7	8	13.9116	9.6	4	5	552	62.4694	5.31299
LOC_Os11g11020.1 protein	DAG protein, chloroplast precursor, putative, expressed	16.84	1	3	3	11	12.4514	13.37	2	3	8.60211	11.76	2	2	3.16183	5.08	1	1	3.95597	5.08	1	1	7.19016	8.56	2	2	7.35525	8.56	2	2	374	40.6834	8.85107
LOC_Os03g21940.1 protein	60S ribosomal protein L19-3, putative, expressed	16.83	1	1	2	15	14.3991	16.83	2	4	12.5666	8.17	1	3	7.19443	16.83	2	2	11.8699	16.83	2	3	6.33527	16.83	2	2	4.0308	8.17	1	1	208	24.1264	11.3853
LOC_Os03g37970.1 protein	ribosomal protein L13, putative, expressed	16.83	2	1	2	22	12.0364	16.83	2	3	20.1563	16.83	2	5	11.493	16.83	2	3	16.5898	16.83	2	5	11.7947	16.83	2	3	10.0601	16.83	2	3	208	23.9991	10.9165
LOC_Os06g02510.1 protein	ribosomal protein L13, putative, expressed	16.83	2	1	2	18	12.1129	16.83	2	3	12.2896	16.83	2	3	11.8072	16.83	2	3	10.9753	16.83	2	3	12.7669	16.83	2	3	12.6883	16.83	2	3	208	24.0392	10.9897
LOC_Os11g05760.1 protein	OsProCP5 - Putative Lysosomal Pro-x Carboxypeptidase homologue, expressed	16.83	1	7	7	46	13.9144	13.31	5	5	10.2324	8.22	4	4	27.245	13.31	5	12	30.0625	16.83	7	13	16.8128	15.46	6	6	17.6564	13.11	5	6	511	56.0627	7.44482
LOC_Os02g06890.1 protein	OTU-like cysteine protease family protein, putative, expressed	16.83	1	3	3	9	2.06562	5.29	1	1	2.19773	5.29	1	1	3.14866	6.25	1	1	3.53734	6.25	1	1	5.88166	11.54	2	2	7.56783	16.83	3	3	208	23.4065	5.18604
LOC_Os01g50770.1 protein	adaptor complexes medium subunit family domain containing protein, expressed	16.78	3	5	5	12	3.71501	5.13	1	1					5.40835	6.99	2	2	11.7411	14.92	4	4	5.73156	6.99	2	2	8.69493	9.79	3	3	429	48.9441	6.58057
LOC_Os03g15960.1 protein	hsp20/alpha crystallin family protein, putative, expressed	16.77	3	1	2	10	3.29633	8.07	1	1	2.89221	8.07	1	1	5.53221	16.77	2	2	6.4512	16.77	2	2	7.05771	16.77	2	2	5.5825	16.77	2	2	161	17.8991	6.06201
LOC_Os03g16030.1 protein	hsp20/alpha crystallin family protein, putative, expressed	16.77	3	1	2	10	2.83588	8.07	1	1	2.92774	8.07	1	1	6.0275	16.77	2	2	6.78043	16.77	2	2	6.43999	16.77	2	2	5.22592	16.77	2	2	161	18.0713	7.41553
LOC_Os02g35039.2 protein	NAD dependent epimerase/dehydratase family protein, putative, expressed	16.77	2	2	2	49	33.2224	16.77	2	9	31.8804	11.38	1	9	27.4671	11.38	1	8	25.8769	16.77	2	8	24.9392	16.77	2	7	27.3917	16.77	2	8	167	17.7224	9.70068
LOC_Os08g44480.1 protein	40S ribosomal protein S25, putative, expressed	16.67	5	2	2	7	2.27193	7.41	1	1	2.73248	7.41	1	1	4.8355	16.67	2	2	2.13161	7.41	1	1	2.23638	7.41	1	1	2.43544	7.41	1	1	108	12.0606	10.5649
LOC_Os06g51370.1 protein	OsSCP38 - Putative Serine Carboxypeptidase homologue, expressed	16.6	1	7	7	37	17.0018	12	6	6	16.6793	13.6	5	6	20.3451	15	6	7	14.9644	10.4	5	5	18.2392	15	6	6	20.9201	15	6	7	500	55.4426	6.52197
LOC_Os03g60460.1 protein	aminopeptidase, putative, expressed	16.53	1	7	7	37	21.1401	12.11	5	6	13.4172	8.84	4	4	21.8355	12.11	5	6	22.4346	12.11	5	6	26.7054	16.53	7	8	25.4882	13.75	6	7	611	67.7488	5.13525
LOC_Os05g22940.1 protein	acetyl-CoA carboxylase, putative, expressed	16.53	3	29	29	114	68.4363	12.18	22	23	25.8494	4.47	10	10	92.936	15.95	28	30	87.7909	15.58	26	28	21.7803	3.85	8	8	40.2058	6.01	14	15	2414	267.616	6.48096
LOC_Os02g55400.1 protein	ATPase 8, plasma membrane-type, putative, expressed	16.52	1	6	15	50	13.0965	6	5	5	12.5057	6.22	5	5	36.3577	12.44	10	12	41.5195	15.27	13	15	16.3422	7.01	6	7	15.6282	7.01	6	6	884	96.7206	6.68311
LOC_Os11g32260.2 protein	lysosomal alpha-mannosidase precursor, putative, expressed	16.5	2	11	11	45	11.9763	4.52	4	4	15.9229	6.78	4	5	26.6811	10.22	7	8	29.1867	11.89	8	9	27.233	14.64	9	9	29.2841	13.75	10	10	1018	113.928	6.30322
LOC_Os03g32630.1 protein	ABC transporter, ATP-binding protein, putative, expressed	16.48	1	8	8	30	15.2724	10.56	4	4	19.5944	12.39	5	5	16.304	8.31	3	4	16.945	12.39	5	5	19.0249	10.14	5	5	24.4041	14.23	7	7	710	77.7681	6.62451
LOC_Os10g21266.1 protein	ATP synthase subunit beta, putative, expressed	16.47	5	4	5	24	20.7238	16.47	5	6	12.8415	14.06	4	4	13.1135	14.06	4	4	13.6358	14.06	4	4	5.31465	4.62	2	2	13.1053	14.06	4	4	498	53.9511	5.50342
LOC_Os01g27520.1 protein	tRNA synthetases class II domain containing protein, expressed	16.46	2	7	7	22	9.95857	8.23	3	3	6.37102	6.08	2	2	13.0745	10.73	4	4	17.2686	14.49	6	6	12.3086	10.73	4	4	9.75016	8.05	3	3	559	62.5491	5.93506
LOC_Os07g09340.1 protein	plasma membrane ATPase, putative, expressed	16.41	1	7	14	66	26.7493	11.91	9	9	22.1991	10.03	8	8	55.9893	15.36	13	17	46.4266	15.26	11	14	23.0528	10.76	9	9	26.6282	12.54	9	9	957	105.374	6.78564
LOC_Os07g14080.1 protein	transferase family protein, putative, expressed	16.41	1	6	6	15	5.1882	7.76	2	2	2.11843	5.32	1	1	4.38575	5.32	2	2	4.3056	5.32	2	2	4.78798	4.66	2	2	14.9025	16.41	6	6	451	48.8326	8.73389
LOC_Os04g39040.1 protein	UBA and UBX domain-containing protein, putative, expressed	16.4	1	3	3	21	9.59517	16.4	3	3	14.6594	16.4	3	4	11.194	16.4	3	3	11.1961	16.4	3	3	14.2901	16.4	3	4	15.0139	16.4	3	4	311	33.0023	5.5415
LOC_Os07g48244.1 protein	ubiquinol-cytochrome c reductase complex 6.7 kDa protein, putative, expressed	16.39	1	1	1	1					2.381	16.39	1	1																	61	6.7415	9.5249
LOC_Os02g21080.1 protein	AGAP008475-PA, putative, expressed	16.38	1	1	1	2									3.8758	16.38	1	1	3.44108	16.38	1	1									177	18.8202	9.96436
LOC_Os12g42230.1 protein	transketolase, putative, expressed	16.37	1	2	5	22	10.0735	11.51	3	3	11.4884	14.07	4	4	10.9734	13.81	4	4	11.883	12.79	4	4	12.0125	12.79	4	4	9.58479	11.51	3	3	391	42.0934	6.84424
LOC_Os01g40570.1 protein	outer mitochondrial membrane porin, putative, expressed	16.36	1	3	3	23	13.0997	16.36	3	4	13.528	16.36	3	4	13.4347	16.36	3	4	14.2795	16.36	3	4	10.1787	16.36	3	4	10.0663	16.36	3	3	275	29.8734	7.76709
LOC_Os01g51870.1 protein	methyltransferase, putative, expressed	16.35	1	4	4	16	5.99856	9.89	2	2	7.51086	11.41	3	3	7.98106	12.93	3	3	4.94277	9.89	2	2	8.20398	13.31	3	3	7.83689	13.31	3	3	263	29.0788	6.12549
LOC_Os01g52500.4 protein	NADP-dependent malic enzyme, putative, expressed	16.33	8	3	6	35	18.3135	10.28	4	5	20.1334	11.49	5	6	26.3097	15.12	5	7	22.7629	15.12	5	6	22.2923	15.12	5	6	17.3329	10.28	4	5	496	54.7093	6.85889
LOC_Os08g08110.1 protein	diacylglycerol kinase, putative, expressed	16.33	1	4	5	13									14.9572	12.75	4	4	18.8621	16.33	5	5	10.07	8.57	3	3	3.78197	3.78	1	1	502	55.8189	6.65381
LOC_Os07g44740.1 protein	chaperonin, putative, expressed	16.33	1	1	1	1																	2.44397	16.33	1	1					98	10.637	8.39697
LOC_Os01g43520.1 protein	neutral ceramidase precursor, putative, expressed	16.31	1	9	9	29	17.4756	9.17	5	5	23.5177	12.74	7	7	13.7939	8.03	4	4	13.8894	9.3	5	5	14.6017	9.68	5	5	10.6481	5.73	3	3	785	86.5383	7.00537
LOC_Os04g54410.1 protein	expressed protein	16.3	1	6	6	14	2.76131	3.13	1	1					13.9821	10.66	4	4	17.3073	14.11	5	5	12.0997	8.46	3	3	2.93844	2.51	1	1	638	70.0577	5.22412
LOC_Os03g44300.2 protein	transketolase, putative, expressed	16.29	2	1	4	17	6.90092	10.1	2	2	5.14717	6.51	2	2	8.7089	13.03	3	3	11.6294	16.29	4	4	13.014	16.29	4	4	6.46064	10.1	2	2	307	33.725	5.97314
LOC_Os08g22864.1 protein	sec8 exocyst complex component specific domain containing protein, expressed	16.26	2	10	10	45	34.6047	12.29	7	9	32.5719	8.79	6	9	27.2248	9.74	6	7	19.2626	6.05	4	5	24.4264	8.98	6	7	28.976	11.44	7	8	1058	117.324	5.74463
LOC_Os08g43190.2 protein	dehydrogenase, putative, expressed	16.26	2	6	6	27	14.5176	8.4	3	4	15.8805	10.84	4	5	14.8439	16.26	5	5	17.6138	13.55	5	6	13.0293	12.47	4	4	9.8814	9.76	3	3	369	39.306	6.46826
LOC_Os03g12230.2 protein	caleosin related protein, putative, expressed	16.25	2	3	3	13	5.85566	10.83	2	2	7.78182	16.25	3	3	5.28837	10.83	2	2	4.83943	6.67	1	2	5.17463	10.83	2	2	5.38252	10.83	2	2	240	26.3532	8.1333
LOC_Os11g07020.1 protein	fructose-bisphospate aldolase isozyme, putative, expressed	16.24	5	4	4	13	3.29629	3.35	1	1	9.44906	13.66	3	3	6.91727	10.57	2	2	8.1997	13.14	3	3	6.4825	10.57	2	2	5.96738	10.57	2	2	388	41.9795	6.80029
LOC_Os03g55090.1 protein	alpha-glucan phosphorylast isozyme, putative, expressed	16.24	1	6	6	36	21.7443	13.54	5	6	18.3386	10.15	4	5	17.4709	11.51	4	5	24.4886	14.21	5	7	28.7418	14.21	5	8	18.6955	10.15	4	5	591	67.1627	5.64307
LOC_Os08g34210.1 protein	aldehyde dehydrogenase, putative, expressed	16.23	2	5	5	21	12.9144	9.82	4	4	9.16138	5.21	2	3	9.91518	8.22	3	3	13.7506	14.63	4	4	14.0255	14.63	4	4	10.8269	8.22	3	3	499	53.3356	7.00537
LOC_Os09g11250.1 protein	co-chaperone GrpE protein, putative, expressed	16.23	1	2	3	11	3.2161	3.64	1	1	5.6591	7.28	2	2	8.03767	12.58	2	2	2.69723	3.64	1	1	9.59483	12.58	2	2	11.9766	16.23	3	3	302	33.0739	5.68115
LOC_Os12g07820.1 protein	OsAPx6 - Stromal Ascorbate Peroxidase encoding gene 5,8, expressed	16.18	1	1	4	17	9.39375	6.8	2	2	13.5807	6.8	2	3	8.38525	6.8	2	2	9.11221	6.8	2	2	18.3436	16.18	4	5	12.8753	6.8	2	3	309	33.4812	7.2251
LOC_Os09g29404.3 protein	glycogen operon protein glgX, putative, expressed	16.18	2	5	5	29	11.2881	11.41	3	4	11.52	11.67	3	4	15.803	14.06	4	5	15.2572	14.06	4	5	14.1716	13.53	4	5	16.6588	13.53	4	6	377	43.365	6.48096
LOC_Os11g24450.1 protein	mitochondrial carrier protein, putative, expressed	16.18	1	4	4	27	14.3792	12.3	3	4	13.8235	12.3	3	4	17.1205	16.18	4	5	17.6392	16.18	4	5	13.8233	12.3	3	4	17.6706	16.18	4	5	309	32.5508	9.37842
LOC_Os05g39390.1 protein	outer membrane protein, OMP85 family protein, expressed	16.15	1	7	7	27	12.0913	11.35	5	5	13.4065	11.35	5	5	10.3975	8.85	4	4	10.1794	8.85	4	4	13.0852	11.15	5	5	10.51	9.81	4	4	520	56.3338	5.90967
LOC_Os10g42550.1 protein	Inositol 1, 3, 4-trisphosphate 5/6-kinase, putative, expressed	16.08	1	3	3	8	2.65607	2.92	1	1	5.33494	11.99	2	2					2.246	2.92	1	1	2.14872	2.92	1	1	7.89467	16.08	3	3	342	38.0485	6.52197
LOC_Os09g19790.1 protein	puromycin-sensitive aminopeptidase, putative, expressed	16.06	3	10	12	69	31.8011	12.87	9	10	49.0047	14.92	10	15	37.4891	15.15	10	12	41.8088	16.06	11	13	28.8348	12.19	8	9	31.6616	14.69	10	10	878	98.6204	5.74463
LOC_Os11g01510.3 protein	ubiquitin-activating enzyme, putative, expressed	16.03	1	2	12	66	33.2224	9.35	7	10	18.2893	4.87	4	5	44.6961	11.64	9	13	42.8152	13.17	10	14	40.1923	13.26	10	12	37.6646	12.6	9	12	1048	117.047	5.37646
LOC_Os02g03260.3 protein	3-isopropylmalate dehydratase large subunit 2, putative, expressed	16.03	2	4	4	25	18.0206	16.03	4	6	8.88428	12.19	3	3	11.5842	12.19	3	3	11.7166	9.03	2	3	17.8719	12.19	3	5	17.4817	12.19	3	5	443	48.4049	5.45264
LOC_Os02g51100.1 protein	arsenical pump-driving ATPase, putative, expressed	16.03	1	4	4	12	2.49537	3.56	1	1	5.53466	8.65	2	2	3.02745	3.56	1	1	2.7535	3.56	1	1	13.4279	13.99	3	4	8.35069	10.94	3	3	393	42.4712	7.86963
LOC_Os11g26860.1 protein	serine hydroxymethyltransferase, mitochondrial precursor, putative, expressed	16.02	1	2	3	13	5.88953	12.5	2	2	7.39025	12.5	2	2	6.95903	12.5	2	2	6.92913	12.5	2	2	9.5352	16.02	3	3	7.30397	12.5	2	2	256	28.0084	8.73389
LOC_Os03g38260.1 protein	60S ribosomal protein L19-3, putative, expressed	16.02	1	1	2	13	11.6181	8.25	1	3	12.5666	8.25	1	3	6.63068	16.02	2	2	9.19813	8.25	1	2	6.24043	16.02	2	2	4.0308	8.25	1	1	206	24.1064	11.312
LOC_Os02g20930.1 protein	apoptosis inhibitor 5, putative, expressed	16.01	1	7	7	23	15.9303	12.85	5	5	13.7722	12.48	5	5	11.6373	5.21	2	3	6.68168	5.21	2	2	11.9759	10.24	4	4	14.7907	11.17	4	4	537	59.9481	9.23193
LOC_Os12g01520.2 protein	ubiquitin-activating enzyme, putative, expressed	16.01	1	1	11	65	35.9315	11.26	8	11	20.3473	6.4	5	6	38.9413	10.12	7	11	39.3018	12.91	9	13	39.702	14.15	10	12	37.6646	13.64	9	12	968	108.236	5.40186
LOC_Os11g28270.2 protein	zinc finger C-x8-C-x5-C-x3-H type family protein, expressed	16.01	4	4	4	9	7.59546	10.34	2	2					8.96231	13.79	3	3	6.75593	9.61	2	2	4.31064	7.39	1	1	2.22505	2.96	1	1	406	44.7134	8.74854
LOC_Os05g01270.1 protein	peptidyl-prolyl cis-trans isomerase, putative, expressed	16	1	3	3	20	14.1162	10.8	2	4	10.8709	10.8	2	3	7.17685	7.2	1	2	9.78509	10.8	2	3	14.3805	16	3	5	10.1947	16	3	3	250	26.5737	9.29053
LOC_Os07g15530.1 protein	expressed protein	16	1	1	1	2					2.45014	16	1	1													2.45779	16	1	1	75	7.60001	9.02686
LOC_Os04g37570.1 protein	aspartic proteinase nepenthesin precursor, putative, expressed	15.95	1	5	5	23	13.7613	8.84	3	4	11.035	8.84	3	4	11.0744	8.84	3	3	16.8506	15.95	5	5	9.77292	8.84	3	3	14.5174	8.84	3	4	464	49.3228	6.02393
LOC_Os04g42260.1 protein	protein phosphatase 2C, putative, expressed	15.91	1	4	4	25	14.057	15.91	4	4	14.0222	15.91	4	4	14.1037	15.91	4	4	14.1353	15.91	4	4	18.3084	15.91	4	5	14.3257	15.91	4	4	352	38.1459	6.82959
LOC_Os03g01910.1 protein	transcription factor BTF3, putative, expressed	15.91	1	1	2	7	3.90838	11.93	1	1	3.84657	11.93	1	1	4.48591	11.93	1	1	4.52792	11.93	1	1	5.92304	15.91	2	2	4.94349	11.93	1	1	176	19.2669	5.36377
LOC_Os04g43750.2 protein	kinase, pfkB family, putative, expressed	15.88	2	4	4	32	21.3464	12.06	3	6	21.2056	11.18	3	7	30.3597	7.35	2	8	18.8932	12.06	3	5	11.4049	7.35	2	3	12.056	6.76	1	3	340	36.9584	5.18604
LOC_Os03g01750.5 protein	dual specificity protein phosphatase, putative, expressed	15.88	4	4	4	18	8.49412	9.71	3	3	5.71057	5.88	2	2	9.9257	9.71	3	3	8.9354	9.71	3	3	13.9745	15.88	4	4	9.45999	9.71	3	3	340	38.3512	6.07471
LOC_Os08g25734.2 protein	glucose-1-phosphate adenylyltransferase large subunit, chloroplast precursor, putative, expressed	15.87	2	6	6	33	17.6037	13.99	5	5	20.8445	13.78	4	6	17.8743	13.99	4	5	21.6811	13.78	4	6	20.1248	15.66	5	6	16.5741	13.99	5	5	479	52.9171	6.23975
LOC_Os07g36470.1 protein	vacuolar ATP synthase subunit H, putative, expressed	15.87	1	5	5	25	9.22251	10.79	3	3	12.9851	10.79	3	4	11.493	13.97	4	4	12.6914	11.11	3	4	14.1955	13.02	4	5	14.5527	13.97	4	5	315	35.4985	7.94287
LOC_Os03g29770.1 protein	EF hand family protein, expressed	15.82	2	2	2	5	2.44491	6.96	1	1	6.073	15.82	2	2					2.0792	6.96	1	1					2.46817	6.96	1	1	158	16.5181	4.4624
LOC_Os05g50380.2 protein	glucose-1-phosphate adenylyltransferase large subunit, chloroplast precursor, putative, expressed	15.8	1	5	5	31	13.1993	8.09	2	3	14.852	12.52	3	4	21.1093	14.26	4	6	18.8193	11.37	4	6	18.4538	9.63	3	5	24.0515	15.8	5	7	519	57.6169	6.78564
LOC_Os08g43580.2 protein	acyl carrier protein, putative, expressed	15.79	2	1	1	6	3.00416	15.79	1	1	3.3279	15.79	1	1	3.15682	15.79	1	1	2.53851	15.79	1	1	2.90252	15.79	1	1	3.21094	15.79	1	1	95	9.87013	8.99756
LOC_Os01g03510.1 protein	WD domain, G-beta repeat domain containing protein, expressed	15.74	1	7	7	33	10.9101	8.2	4	4	15.702	8.2	4	5	23.6999	11.64	6	7	26.3458	15.74	7	8	15.9677	11.15	5	5	12.5349	8.2	4	4	610	66.2413	6.91748
LOC_Os02g43020.1 protein	heat shock protein STI, putative, expressed	15.74	1	5	6	38	17.0049	11.07	5	5	20.6744	15.74	6	6	19.997	15.74	6	6	24.5945	15.74	6	7	21.8151	13.32	5	6	27.6647	15.74	6	8	578	64.8737	6.37939
LOC_Os03g27610.1 protein	patatin, putative, expressed	15.74	1	5	5	25	17.7892	15.74	5	6	9.28147	10.42	3	3	17.1615	15.74	5	6	17.8957	15.74	5	6	2.99622	3.47	1	1	8.53834	10.42	3	3	432	46.3704	8.44092
LOC_Os07g42450.1 protein	ribosomal protein S2, putative, expressed	15.74	2	1	4	24	8.23066	9.84	3	3	8.50903	9.84	3	3	14.954	15.74	4	5	14.8361	15.74	4	5	15.5067	15.74	4	5	9.29778	9.84	3	3	305	32.9514	5.08447
LOC_Os11g05410.1 protein	Ser/Thr protein phosphatase family protein, putative, expressed	15.72	1	4	4	34	17.6398	15.72	4	5	10.8323	10.02	3	3	23.4978	15.72	4	7	16.8196	10.02	3	5	30.246	15.72	4	8	20.9906	15.72	4	6	439	47.7865	6.32861
LOC_Os02g15594.1 protein	protein phosphatase 2C, putative, expressed	15.7	1	5	5	17	6.14118	8.26	2	2	2.45725	2.75	1	1	8.43589	7.44	3	4	7.10533	5.23	2	3	6.86535	5.51	2	3	10.736	11.02	3	4	363	38.9336	5.75732
LOC_Os02g38440.1 protein	oxidoreductase, short chain dehydrogenase/reductase family, putative, expressed	15.69	1	3	4	10	4.40631	6.46	2	2	3.76687	5.85	1	1					8.44306	11.69	3	3	6.35306	9.23	2	2	7.52983	9.23	2	2	325	35.5329	9.83252
LOC_Os02g21460.2 protein	uncharacterized protein yqjG, putative, expressed	15.69	2	3	3	12	3.11201	3.69	1	1	6.41566	12.62	2	2	8.93192	15.69	3	3	5.90261	12.62	2	2	6.12803	12	2	2	7.0643	12.62	2	2	325	36.9685	6.30322
LOC_Os02g55060.2 protein	cytochrome b5-like Heme/Steroid binding domain containing protein, expressed	15.69	1	1	1	3													3.10451	15.69	1	1	2.65774	15.69	1	1	2.2046	15.69	1	1	102	10.8194	5.51611
LOC_Os01g01450.2 protein	stress responsive protein, putative, expressed	15.67	2	3	3	23	10.389	10.07	2	3	13.8981	10.07	2	4	14.9783	15.67	3	4	17.382	15.67	3	5	14.1803	15.67	3	4	10.5178	10.07	2	3	268	30.1273	6.771
LOC_Os01g19450.1 protein	ATP-citrate synthase subunit 1, putative, expressed	15.63	2	6	6	36	24.2848	15.63	6	7	24.1915	15.63	6	7	17.2631	13.82	5	5	21.1345	13.82	5	6	13.419	9.38	4	4	23.2413	15.63	6	7	608	66.028	7.6792
LOC_Os02g01010.1 protein	OsPDIL1-4 protein disulfide isomerase PDIL1-4, expressed	15.63	1	6	6	29	16.6192	13.32	5	5	15.284	13.32	5	5	12.7899	11.72	4	4	18.0354	13.32	5	5	15.9468	14.03	5	5	16.5909	13.32	5	5	563	62.2144	4.93213
LOC_Os03g15650.1 protein	vacuolar sorting protein, putative, expressed	15.63	3	4	4	20	11.5254	8.75	2	3	16.2795	15.63	4	5	4.19515	5.21	1	1	6.98761	5.21	1	2	15.8304	9.38	2	4	19.3964	15.63	4	5	480	53.8076	4.77979
LOC_Os05g50110.1 protein	oleosin, putative, expressed	15.61	1	2	2	2	3.27708	10.4	1	1													2.1655	5.2	1	1					173	18.0876	9.70068
LOC_Os01g16430.1 protein	cysteine proteinase inhibitor precursor protein, putative, expressed	15.6	1	3	3	11	5.11608	10	2	2	5.02087	10	2	2	2.2206	3.6	1	1	5.96596	9.2	2	2	9.11086	15.6	3	3	3.21137	6.4	1	1	250	27.2522	6.53662
LOC_Os03g38390.1 protein	GDSL-like lipase/acylhydrolase, putative, expressed	15.57	1	4	4	20	6.88313	5.54	2	2	9.21855	8.97	3	3	11.888	8.97	3	4	12.0686	8.97	3	4	14.1578	15.57	4	4	9.43812	8.97	3	3	379	41.0665	6.93213
LOC_Os05g49150.1 protein	eukaryotic translation initiation factor 3 subunit D, putative, expressed	15.56	1	7	7	43	26.6408	14.02	6	7	22.1803	14.02	6	6	27.1551	14.36	6	7	29.0131	15.56	6	8	31.6323	15.56	7	9	22.4117	14.02	6	6	585	65.0404	5.47803
LOC_Os08g05830.1 protein	transaldolase, putative, expressed	15.54	3	5	5	22	10.7238	12.53	4	4	12.9068	12.53	4	4	9.35995	9.27	3	3	9.56503	9.27	3	3	14.4833	15.54	5	5	9.43665	9.27	3	3	399	42.9923	5.31299
LOC_Os07g34570.2 protein	FAD dependent oxidoreductase domain containing protein, expressed	15.53	2	3	3	27	15.51	15.53	3	4	20.6371	15.53	3	6	17.4029	15.53	3	5	16.9207	15.53	3	5	11.6077	15.53	3	3	13.7248	15.53	3	4	309	32.7125	5.94775
LOC_Os03g50350.1 protein	coatomer alpha subunit, putative, expressed	15.52	1	3	16	61	26.5126	8.46	10	10	17.1966	6.32	6	6	42.7196	12.07	11	14	39.6701	11.74	11	13	16.6578	5.99	6	6	33.8	11.66	12	12	1218	136.221	6.96143
LOC_Os03g08810.1 protein	expressed protein	15.52	1	2	2	6	6.58143	15.52	2	2	4.50256	10.34	1	1	3.14664	10.34	1	1	4.64206	10.34	1	1					3.92059	10.34	1	1	232	24.6071	5.47803
LOC_Os02g21650.1 protein	prefoldin, putative, expressed	15.49	2	2	2	13	10.272	11.5	1	2	10.5104	11.5	1	2	10.3159	11.5	1	2	9.06443	11.5	1	2	11.8682	15.49	2	3	9.32475	11.5	1	2	226	25.0426	8.99756
LOC_Os08g45230.1 protein	ENTH domain containing protein, expressed	15.49	1	3	3	24	15.2051	15.49	3	4	15.3528	15.49	3	4	16.1201	15.49	3	4	15.3751	15.49	3	4	15.9039	15.49	3	4	17.6004	15.49	3	4	355	39.7802	6.68311
LOC_Os02g07810.1 protein	inactive receptor kinase At2g26730 precursor, putative, expressed	15.46	1	5	5	24	19.0566	14.31	4	5	2.57972	2.6	1	1	22.0078	15.46	5	6	17.2638	10.12	4	5	7.95897	6.36	2	2	18.1756	10.12	4	5	692	72.4804	8.90967
LOC_Os10g38950.1 protein	- CGMC includes CDA, MAPK, GSK3, and CLKC kinases, expressed - [CGMC_MAPKCMGC_2_ERK.14]	15.43	43	3	4	16	7.73643	8.78	2	2	10.8719	8.78	2	3	7.42425	8.78	2	2	7.99944	8.78	2	2	10.3551	11.44	3	3	13.352	15.43	4	4	376	42.7456	6.40479
LOC_Os02g13840.1 protein	citrate synthase, putative, expressed	15.4	1	6	6	22	8.10004	6.4	2	2	10.6641	8.4	3	3	12.6722	9.6	4	4	16.1333	11.6	5	5	18.0882	13.4	4	5	7.82045	7.4	3	3	500	54.6063	8.85107
LOC_Os02g01310.1 protein	invertase/pectin methylesterase inhibitor family protein, putative, expressed	15.38	1	2	2	24	15.4781	15.38	2	4	19.7121	15.38	2	5	9.46136	15.38	2	3	11.1567	15.38	2	3	17.9258	15.38	2	5	15.2373	15.38	2	4	208	22.1943	4.95752
LOC_Os10g36170.1 protein	LTPL160 - Protease inhibitor/seed storage/LTP family protein precursor, expressed	15.38	1	1	1	5	3.07041	15.38	1	1					3.38053	15.38	1	1	3.57222	15.38	1	1	3.33177	15.38	1	1	3.28143	15.38	1	1	91	9.27555	8.90967
LOC_Os11g48070.1 protein	GDSL-like lipase/acylhydrolase, putative, expressed	15.38	1	2	2	10	10.0956	15.38	2	3					6.36566	15.38	2	2	6.17154	15.38	2	2	6.0044	15.38	2	2	2.55797	3.08	1	1	260	29.0966	5.49072
LOC_Os01g05140.1 protein	expressed protein	15.38	1	1	1	1					2.35192	15.38	1	1																	91	9.60219	11.2241
LOC_Os03g23000.1 protein	expressed protein	15.38	2	1	1	2									2.67947	15.38	1	1					2.80761	15.38	1	1					78	8.39547	9.979
LOC_Os09g04110.1 protein	coatomer alpha subunit, putative, expressed	15.35	1	3	16	63	28.3171	9.11	11	11	16.6177	6.32	6	6	41.7262	12.56	12	14	43.7413	13.22	13	15	16.4128	5.99	6	6	30.8606	10.67	11	11	1218	136.478	6.88818
LOC_Os06g49780.1 protein	expressed protein	15.35	1	2	2	5					4.43826	8.3	1	1					6.74099	15.35	2	2	7.35024	15.35	2	2					241	25.8301	5.04639
LOC_Os06g21480.1 protein	60S ribosomal protein L31, putative, expressed	15.32	1	2	2	3	5.59229	15.32	2	2	2.54969	8.87	1	1																	124	14.2247	9.93506
LOC_Os02g24354.1 protein	pyridoxal-dependent decarboxylase protein, putative, expressed	15.31	1	6	6	24	12.321	10.61	4	4	12.2321	8.37	4	4	11.9359	11.84	4	4	12.8593	11.84	4	4	14.8693	10.61	4	5	9.42389	6.94	3	3	490	53.1812	6.84424
LOC_Os07g22350.1 protein	glucose-6-phosphate 1-dehydrogenase, chloroplast precursor, putative, expressed	15.31	5	7	7	26	17.5453	12.07	5	5	16.0085	9.01	4	5	14.4739	10.37	4	4	14.7599	9.35	4	4	13.9627	9.52	4	4	13.6904	10.37	4	4	588	66.0109	8.19189
LOC_Os05g03480.5 protein	acyl-coenzyme A dehydrogenase, mitochondrial precursor, putative, expressed	15.31	3	3	3	9	6.13512	7.5	2	2	3.17224	3.75	1	1	5.77097	11.56	2	2	6.84687	11.56	2	2	2.83979	3.75	1	1	2.58911	3.75	1	1	320	34.6424	7.26904
LOC_Os03g50320.1 protein	phosphatidylinositol 4-kinase PI4K, putative, expressed	15.31	1	7	7	15					4.29461	3.95	1	1	13.0745	7.02	4	4	22.0084	14.03	6	6	7.09895	7.02	2	2	6.91464	5.23	2	2	784	88.0346	6.58057
LOC_Os02g24634.1 protein	photosystem II D2 protein, putative, expressed	15.3	3	4	4	8	3.36718	3.68	1	1	6.00696	6.52	2	2	3.0407	3.68	1	1	9.75277	12.46	3	3					3.30705	3.68	1	1	353	39.5719	5.40186
LOC_Os01g44430.1 protein	retrotransposon protein, putative, unclassified, expressed	15.28	1	6	6	19	2.11713	9.8	1	1	4.6911	10.7	2	2	13.4248	12.19	4	5	10.8227	13.35	4	4	7.62094	11.54	3	3	9.37465	12.64	4	4	1551	142.581	9.62744
LOC_Os05g46560.2 protein	RAN GTPase-activating protein 1, putative, expressed	15.26	2	7	7	27	13.8253	12.13	5	5	11.4367	8.64	5	5	14.4088	10.11	6	6	7.24753	5.51	3	3	11.7656	7.9	5	5	8.58082	5.51	3	3	544	59.599	4.61475
LOC_Os11g07280.2 protein	coatomer subunit beta-1, putative, expressed	15.25	2	6	11	44	14.0907	5.99	5	5	16.7656	5.99	5	6	30.1571	12.09	9	10	30.1132	12.66	9	10	17.638	6.78	5	5	24.1438	10.51	8	8	885	98.3039	5.73193
LOC_Os01g56460.1 protein	mitochondrial glycoprotein, putative, expressed	15.23	1	3	3	8	6.26565	11.11	2	2	6.24878	11.11	2	2	2.67223	4.94	1	1					5.66113	9.05	2	2	2.55784	6.17	1	1	243	26.0833	7.57666
LOC_Os07g23880.1 protein	glycosyl hydrolase, family 31, putative, expressed	15.23	1	10	10	54	29.5789	11.45	8	9	20.9069	6.05	5	6	29.506	11.45	8	9	30.1393	10.69	7	9	36.278	14	9	11	35.0246	13.25	9	10	1057	116.167	5.97314
LOC_Os05g45740.2 protein	mitochondrial ATP synthase g subunit family protein, putative, expressed	15.2	2	2	2	7	4.2955	15.2	2	2	2.02645	8	1	1	4.68663	15.2	2	2	2.16188	8	1	1	2.16708	8	1	1					125	14.1662	8.93896
LOC_Os04g55650.2 protein	oryzain alpha chain precursor, putative, expressed	15.19	2	2	2	9	4.5809	8.44	1	1	4.02714	8.44	1	1	8.32655	15.19	2	2	7.87449	15.19	2	2	7.57061	15.19	2	2	3.62538	8.44	1	1	237	25.9467	4.98291
LOC_Os11g11390.1 protein	ribosomal protein, putative, expressed	15.18	1	2	3	19	9.60696	15.18	3	3	9.01498	15.18	3	3	10.2971	15.18	3	3	13.4512	15.18	3	4	9.53811	15.18	3	3	10.4087	15.18	3	3	224	25.3303	10.2427
LOC_Os04g31700.1 protein	methylisocitrate lyase 2, putative, expressed	15.17	1	4	5	41	21.3115	15.17	5	7	27.8555	13.37	4	8	24.7525	13.37	4	7	23.9666	13.37	4	7	21.8558	13.37	4	6	19.3334	13.37	4	6	389	41.2935	5.84619
LOC_Os04g01290.1 protein	proteasome subunit, putative, expressed	15.14	2	5	5	27	14.9169	15.14	5	5	13.3174	12.98	4	4	14.8111	15.14	5	5	12.009	12.98	4	4	14.4341	15.14	5	5	10.8281	11.54	4	4	416	46.334	5.23682
LOC_Os07g36190.1 protein	hydrolase, NUDIX family, domain containing protein, expressed	15.13	1	3	3	15	7.8266	14.71	2	2	14.5727	15.13	3	4	7.17748	15.13	2	2	6.68211	15.13	2	2	10.5259	15.13	3	3	7.40625	15.13	2	2	238	27.3237	5.021
LOC_Os03g14690.1 protein	vacuolar ATP synthase 98 kDa subunit, putative, expressed	15.12	1	8	10	43	15.8677	8.05	5	5	16.7408	8.66	5	5	31.5306	15.12	10	10	29.7981	14.39	9	9	21.5175	10.24	6	6	26.1388	13.05	8	8	820	92.3132	6.22705
LOC_Os05g07700.3 protein	ribosomal protein, putative, expressed	15.12	3	2	3	13	6.13202	11.22	2	2	6.56969	11.22	2	2	6.36807	11.22	2	2	9.04564	15.12	3	3	6.4599	11.22	2	2	6.61745	11.22	2	2	205	23.3803	10.2866
LOC_Os01g38480.3 protein	GA18326-PA, putative, expressed	15.11	3	1	1	2																	2.70864	15.11	1	1	2.40137	15.11	1	1	139	15.4744	5.5415
LOC_Os01g47690.1 protein	metallo-beta-lactamase family protein, putative, expressed	15.08	2	3	3	17	5.7795	7.21	2	2	9.6865	15.08	3	3	9.96034	15.08	3	3	8.36613	15.08	3	3	6.0309	7.21	2	2	12.5574	15.08	3	4	305	33.1562	8.01611
LOC_Os02g36600.1 protein	aldose 1-epimerase, putative, expressed	15.08	1	3	3	14	10.8214	8.99	2	3	6.33657	8.99	2	2	7.92626	5.29	1	2	7.35112	5.29	1	2	7.92145	5.29	1	2	12.1204	11.38	2	3	378	40.2516	9.36377
LOC_Os10g35720.1 protein	- glutaredoxin subgroup II, expressed - [OsGrx_S17]	15.07	2	4	4	17	4.0556	3.05	1	1	11.2816	11.81	3	3	14.8976	11.81	3	4	10.5828	9.98	3	3	11.7363	11.41	3	3	11.5535	9.98	3	3	491	53.1211	5.24951
LOC_Os06g15420.1 protein	asparagine synthetase, putative, expressed	15.06	1	6	6	17	6.4398	4.74	2	2	5.34496	4.74	2	2	10.9537	9.14	4	4	11.1153	7.95	3	3	9.40792	9.48	3	3	9.55115	7.45	3	3	591	66.1852	6.45557
LOC_Os09g33790.1 protein	snRK1-interacting protein 1, putative, expressed	15.05	1	2	2	8	3.70153	8.06	1	1	3.28732	8.06	1	1	5.48838	15.05	2	2	3.27379	8.06	1	1	5.40849	15.05	2	2	3.21038	8.06	1	1	186	20.0151	8.27979
LOC_Os06g16260.2 protein	OsSigP5 - Putative Type I Signal Peptidase homologue; employs a putative Ser/His catalytic dyad, expressed	15.03	2	2	2	7	3.9088	7.84	1	1	5.55092	15.03	2	2	4.57769	15.03	2	2	2.94715	7.84	1	1					3.59231	7.84	1	1	153	17.0412	7.15186
LOC_Os04g30780.1 protein	eukaryotic translation initiation factor 3 subunit H, putative, expressed	14.99	2	4	4	5					2.54988	2.88	1	1					3.8712	5.19	1	1	6.6131	6.92	2	2	3.95559	3.75	1	1	347	39.1313	4.83057
LOC_Os03g02540.1 protein	proteasome subunit, putative, expressed	14.97	1	6	6	31	15.2841	12.7	5	5	13.9134	12.7	5	5	13.3285	11.56	5	5	14.1145	11.56	5	5	12.7536	11.56	5	5	18.4035	14.97	6	6	441	49.7985	6.88818
LOC_Os02g54340.2 protein	26S protease regulatory subunit 7, putative, expressed	14.96	3	4	4	30	18.0302	14.96	4	5	18.8365	10.22	3	5	14.953	14.96	4	4	18.8404	14.96	4	5	21.9668	14.96	4	6	19.3514	14.96	4	5	401	44.9269	5.77002
LOC_Os02g33080.1 protein	N-carbamoylputrescine amidase, putative, expressed	14.95	2	3	3	13	5.88771	11.3	2	2	6.91152	11.3	2	2	7.16873	12.96	2	2	4.05589	9.3	1	1	11.4825	14.95	3	4	6.1671	12.96	2	2	301	33.4418	5.43994
LOC_Os02g01190.1 protein	POEI25 - Pollen Ole e I allergen and extensin family protein precursor, expressed	14.93	3	6	6	51	15.6901	11.83	5	7	15.7959	12.96	5	7	15.3754	7.61	3	7	29.075	9.86	4	13	22.7931	7.89	3	10	16.6099	12.96	5	7	355	38.0104	9.05615
LOC_Os08g44320.1 protein	low molecular weight protein-tyrosine-phosphatase slr0328, putative, expressed	14.93	1	3	3	5													4.5612	7.84	2	2	2.10117	3.36	1	1	5.66955	11.57	2	2	268	28.7855	8.54346
LOC_Os01g61410.3 protein	NADH-ubiquinone oxidoreductase, mitochondrial precursor, putative, expressed	14.91	3	4	5	20	7.90728	4.39	2	3	5.02364	4.39	2	2	10.1721	11.18	3	3	10.2809	11.18	3	3	17.1267	14.91	5	6	8.43591	4.39	2	3	456	49.4777	8.57275
LOC_Os10g38670.1 protein	glutathione S-transferase, putative, expressed	14.89	2	3	3	5					5.54582	11.06	2	2					2.20314	3.83	1	1	2.53489	3.83	1	1	2.20378	3.83	1	1	235	25.8984	6.59521
LOC_Os09g14670.1 protein	phosphoenolpyruvate carboxylase, putative, expressed	14.87	1	2	13	40	18.4472	6.67	6	6	11.4613	4.1	4	4	26.9817	7.59	8	9	18.3887	7.18	5	5	27.6153	10.26	7	8	23.5772	8.1	8	8	975	110.405	6.22705
LOC_Os01g70140.1 protein	ubiquitin-conjugating enzyme E2-22 kDa, putative, expressed	14.87	1	1	1	1													3.31943	14.87	1	1									195	21.3096	5.08447
LOC_Os08g45010.1 protein	ABC transporter, ATP-binding protein, putative, expressed	14.86	3	7	7	27	13.5658	6.42	3	5	12.3547	9.8	5	5	5.40101	4.22	2	2	11.3865	6.42	3	4	14.2952	9.63	4	5	16.3889	9.97	5	6	592	66.1307	6.59521
LOC_Os08g15040.1 protein	ADP-ribosylation factor, putative, expressed	14.84	2	2	2	7	2.98377	6.04	1	1	3.48716	6.04	1	1	3.37174	6.04	1	1	3.11562	6.04	1	1	7.29775	14.84	2	2	3.18954	6.04	1	1	182	20.3846	5.63037
LOC_Os09g17730.2 protein	proton pump interactor, putative, expressed	14.83	1	7	7	24	12.3249	5.58	3	4	5.99665	3.35	2	2	13.6592	6.54	4	5	11.2637	6.54	4	4	10.9353	4.94	3	4	17.3968	11.64	5	5	627	70.1337	9.01221
LOC_Os06g13820.1 protein	dynamin, putative, expressed	14.82	1	5	10	48	26.3618	12.73	8	8	29.1734	12.73	8	9	25.1227	12.29	8	8	16.7163	8.78	5	5	26.0249	12.73	8	8	35.2558	13.83	9	10	911	99.1805	9.17334
LOC_Os09g07510.1 protein	HEAT repeat family protein, putative, expressed	14.82	2	8	8	48	24.431	13.46	6	7	28.458	13.46	6	8	30.5829	13.46	6	8	29.0644	12.95	6	8	34.1173	14.82	8	10	27.9356	11.75	5	7	587	65.6581	5.03369
LOC_Os04g26910.1 protein	oxidoreductase, aldo/keto reductase family protein, putative, expressed	14.81	4	4	4	11	2.86267	3.13	1	1	2.53554	3.13	1	1	7.67646	10.83	3	3	9.47036	11.11	3	3	3.73921	3.13	1	1	6.02124	7.12	2	2	351	38.2095	6.45557
LOC_Os06g49890.1 protein	coiled-coil domain-containing protein 90A, mitochondrial precursor, putative, expressed	14.8	1	3	3	11	3.35928	4.93	1	1	2.6252	4.93	1	1	5.76254	9.87	2	2	7.0405	9.87	2	2	8.21542	14.8	3	3	5.77147	9.87	2	2	223	25.0523	8.70459
LOC_Os01g46380.1 protein	ketol-acid reductoisomerase, chloroplast precursor, putative, expressed	14.8	1	2	7	23	5.41339	3.79	2	2	7.7247	4.99	2	3	18.6299	8.43	5	7	13.0872	11.7	5	5	9.50531	7.75	4	4	4.6754	6.54	2	2	581	62.777	6.66846
LOC_Os05g50120.1 protein	- CGMC includes CDA, MAPK, GSK3, and CLKC kinases, expressed - [CGMC_MAPKCMGC_2.3]	14.78	1	5	5	42	20.8847	11	4	6	23.2903	11	4	7	31.0663	14.78	5	9	21.7683	11	4	6	25.136	11	4	7	24.4262	11	4	7	582	66.4459	6.93213
LOC_Os02g14760.2 protein	CID11, putative, expressed	14.76	2	4	4	10	7.17049	8.43	2	2	8.48647	10.24	3	3	5.1077	6.63	2	2	4.18563	3.92	1	1	3.41077	3.92	1	1	3.39372	3.92	1	1	332	35.8941	5.45264
LOC_Os01g60110.1 protein	E2F-related protein, putative, expressed	14.75	1	4	4	12	5.8349	7.87	2	2	7.39804	10.16	3	3	5.79338	7.87	2	2	3.1663	4.59	1	1	7.57329	11.48	3	3	3.64546	4.59	1	1	305	34.4619	9.14404
LOC_Os01g61670.1 protein	ureidoglycolate hydrolase, putative, expressed	14.75	1	1	1	3	7.46517	14.75	1	2									4.02684	14.75	1	1									244	26.4862	7.53271
LOC_Os03g57120.2 protein	ferredoxin--NADP reductase, chloroplast precursor, putative, expressed	14.74	3	3	3	10									4.38442	6.41	2	2	7.65374	14.74	3	3	7.69978	14.74	3	3	5.77133	12.18	2	2	312	34.0081	8.19189
LOC_Os02g07910.2 protein	fiber protein Fb15, putative, expressed	14.74	1	2	2	2									2.06283	7.37	1	1									2.02982	7.37	1	1	95	10.9378	9.0415
LOC_Os02g52700.1 protein	alpha-amylase precursor, putative, expressed	14.72	2	4	4	7																	12.0713	14.72	4	4	7.61263	4.44	2	3	428	47.6835	5.2876
LOC_Os01g25460.1 protein	uncharacterized protein At4g06744 precursor, putative, expressed	14.71	1	5	5	20	8.22796	6.16	3	3	5.83254	3.98	2	2	7.14703	6.16	3	3	10.8655	11.33	4	4	11.1755	12.52	4	4	9.83119	11.33	4	4	503	52.8939	5.32568
LOC_Os10g06540.2 protein	vesicle-associated membrane protein, putative, expressed	14.71	2	1	1	1									3.72517	14.71	1	1													136	15.5792	9.83252
LOC_Os06g34690.1 protein	T-complex protein, putative, expressed	14.7	1	5	8	17	4.95497	3.05	2	2	9.68083	6.63	3	3	8.82243	6.09	3	3	11.705	9.5	4	4	5.42551	4.12	2	2	8.27054	6.99	3	3	558	60.8599	6.65381
LOC_Os05g35710.1 protein	coiled-coil domain-containing protein 47 precursor, putative, expressed	14.69	2	5	5	21	8.32247	8.37	3	3	7.62091	9.39	3	3	11.9787	12.04	4	4	12.4634	12.24	4	4	10.3806	9.59	3	3	11.776	12.24	4	4	490	53.9086	6.01123
LOC_Os03g11720.1 protein	glycosyl hydrolase, family 31, putative, expressed	14.69	1	9	9	38	12.0541	5.44	4	4	10.8972	5.33	4	4	24.3962	10.55	7	8	22.4889	10.55	7	8	23.0564	11.75	8	8	19.373	10.12	6	6	919	103.15	6.02393
LOC_Os09g32968.2 protein	emp24/gp25L/p24 family protein, putative, expressed	14.69	2	2	2	10	2.99739	4.74	1	1	8.65877	14.69	2	3	2.70741	4.74	1	1	6.33766	14.69	2	2	5.05936	4.74	1	2	2.94034	4.74	1	1	211	24.5714	6.34131
LOC_Os08g41790.1 protein	phosphoribulokinase/Uridine kinase family protein, expressed	14.66	1	2	6	18	8.30905	6.31	3	3	9.78851	9.57	4	4	6.35596	5.5	2	2	10.0607	7.94	4	4	2.58044	1.63	1	1	10.7309	7.94	4	4	491	54.4126	6.44287
LOC_Os04g56160.1 protein	plasma membrane ATPase, putative, expressed	14.62	4	5	13	53	17.0729	7.15	6	6	17.3171	7.26	6	6	49.2661	12.51	11	15	36.5314	12.41	8	11	18.1454	7.05	6	7	22.6172	9.99	8	8	951	104.752	6.78564
LOC_Os02g17240.1 protein	ATROPGEF7/ROPGEF7, putative, expressed	14.62	2	5	5	18	13.3113	12.28	4	4	20.1742	12.87	4	6	5.53158	4.09	1	1	7.06405	8.58	2	2	5.80959	6.43	2	2	8.06735	6.43	2	3	513	57.4189	5.92236
LOC_Os10g08930.1 protein	S10/S20 domain containing ribosomal protein, putative, expressed	14.62	2	2	2	9	5.20999	14.62	2	2	4.60774	14.62	2	2	2.8885	9.23	1	1	2.98822	9.23	1	1	3.06306	9.23	1	1	5.28959	14.62	2	2	130	14.1997	9.62744
LOC_Os08g44840.1 protein	transferase family protein, putative, expressed	14.61	1	5	5	14	6.56837	7.19	2	2					6.85262	6.74	2	2	10.9237	12.13	4	4	9.74117	9.66	3	3	9.39986	9.89	3	3	445	47.5851	6.60986
LOC_Os05g02050.1 protein	mitochondrial import inner membrane translocase subunit Tim, putative, expressed	14.61	1	1	1	1					2.162	14.61	1	1																	89	10.0028	6.53662
LOC_Os11g16350.1 protein	expressed protein	14.57	1	4	4	35	19.1641	14.57	4	6	20.3254	14.57	4	6	18.7752	14.57	4	6	20.796	14.57	4	7	17.0056	14.57	4	5	16.3975	14.57	4	5	350	34.7612	4.56396
LOC_Os04g40080.1 protein	leucine rich repeat containing protein, expressed	14.57	1	5	5	13	8.01884	9.19	3	3					6.92347	4.48	1	2	10.2965	7.62	2	3	7.2764	4.48	1	2	9.93488	9.87	3	3	446	48.9733	4.98291
LOC_Os05g49890.2 protein	ras-related protein, putative, expressed	14.57	4	3	3	8	2.26426	5.53	1	1	4.60591	10.55	2	2	2.39604	5.53	1	1	4.4736	9.55	2	2	2.20767	5.53	1	1	2.16127	5.53	1	1	199	22.7226	8.86572
LOC_Os02g32660.1 protein	1,4-alpha-glucan-branching enzyme, chloroplast precursor, putative, expressed	14.55	2	11	11	68	38.8436	11.64	10	12	29.8142	7.64	7	9	40.5513	12.61	9	12	41.3388	13.58	10	13	35.3907	13.58	10	11	34.9842	12.85	10	11	825	92.6983	6.07471
LOC_Os05g01480.1 protein	ras-related protein, putative, expressed	14.55	9	1	4	14	2.60843	4.55	1	1	5.18542	9.55	2	2	5.7709	9.55	2	2	9.77593	10.91	3	4	7.80049	13.18	3	3	5.16694	9.55	2	2	220	23.9873	6.56592
LOC_Os12g31830.1 protein	nitrilase, putative, expressed	14.55	1	3	3	10	4.287	5.57	1	1	2.94083	5.57	1	1	5.70221	10.84	2	2	6.9769	9.29	2	2	5.9768	9.29	2	2	6.78327	10.84	2	2	323	34.9157	7.7085
LOC_Os01g64262.1 protein	hydrolase, alpha/beta fold family, putative, expressed	14.52	2	3	3	5					5.37705	9.68	2	2	2.34955	4.84	1	1					4.48368	10.75	2	2					186	20.1261	8.54346
LOC_Os02g11040.1 protein	expressed protein	14.51	5	4	5	17	4.94571	6.07	2	2	2.5049	2.11	1	1	9.94706	11.61	4	4	10.8586	11.35	4	4	6.60604	7.39	3	3	7.27301	8.44	3	3	379	40.1185	9.30518
LOC_Os08g43570.1 protein	beta-galactosidase precursor, putative, expressed	14.5	1	10	10	38	20.9595	10.14	7	7	17.2993	9.08	6	6	24.2614	13.44	8	8	28.5444	14.5	9	11	3.32074	1.3	1	1	14.2085	8.02	5	5	848	94.6788	8.96826
LOC_Os02g56840.1 protein	OsFBX70 - F-box domain containing protein, expressed	14.48	2	3	3	9	5.8477	8.75	2	2	3.80616	5.05	1	1	3.88113	5.05	1	1	4.04318	5.05	1	1	6.32282	10.77	2	2	6.03423	10.77	2	2	297	33.4096	4.98291
LOC_Os08g41390.2 protein	peptidyl-prolyl isomerase, putative, expressed	14.48	3	8	8	32	10.2892	6.55	4	4	10.8788	6.55	4	4	15.0735	9.83	6	6	10.4285	6.55	4	4	18.4034	12.76	7	7	17.8786	8.28	5	7	580	64.0818	5.23682
LOC_Os06g37364.2 protein	cytochrome P450, putative, expressed	14.46	5	5	5	26	12.3326	11.29	4	4	12.3083	8.91	3	4	16.4214	14.46	5	5	17.168	14.46	5	5	12.8051	11.29	4	4	13.1714	11.29	4	4	505	57.133	7.18115
LOC_Os07g13590.1 protein	expressed protein	14.45	1	3	5	18	5.69092	5.87	2	2	2.14251	2.03	1	1	11.2956	10.84	4	4	10.6538	10.84	4	4	8.43139	7.9	3	3	10.146	11.51	4	4	443	45.7151	7.07861
LOC_Os01g51754.1 protein	alpha-amylase precursor, putative, expressed	14.44	3	6	6	33	17.7431	12.3	5	5	18.3101	12.3	5	5	21.8263	14.44	6	6	22.5438	14.44	6	6	19.5713	14.44	6	6	18.2674	12.3	5	5	561	63.6924	5.73193
LOC_Os02g32980.1 protein	Cupin domain containing protein, expressed	14.41	1	3	3	8	2.97032	4.8	1	1	2.65466	4.8	1	1	5.30402	9.17	2	2	4.77303	9.17	2	2	6.32632	10.04	2	2					229	24.3025	8.33838
LOC_Os03g26430.1 protein	aldose 1-epimerase, putative, expressed	14.36	1	3	3	16	12.7684	14.36	3	4	22.5215	9.04	2	6	3.40692	6.65	1	1	3.40121	6.65	1	1	5.56445	9.04	2	2	5.49208	9.04	2	2	376	40.7345	8.646
LOC_Os02g15550.2 protein	spermidine synthase, putative, expressed	14.36	4	2	3	12	5.78761	5.54	2	2	6.18001	3.27	1	2	10.7729	12.09	2	3	3.64955	3.27	1	1	5.32707	5.54	2	2	6.88319	3.27	1	2	397	42.8423	5.49072
LOC_Os12g13320.1 protein	argininosuccinate synthase, chloroplast precursor, putative, expressed	14.35	2	5	5	28	17.1251	14.35	5	5	17.4947	11.02	4	5	13.8659	12.47	4	4	13.8361	12.47	4	4	15.6388	14.35	5	5	16.6452	14.35	5	5	481	52.1597	7.04932
LOC_Os06g40890.1 protein	polygalacturonase, putative, expressed	14.35	1	4	4	10					2.11574	2.82	1	1	10.8472	8.47	3	4	9.11772	11.29	3	3	4.93459	5.41	2	2					425	44.5754	8.38232
LOC_Os02g01450.1 protein	expressed protein	14.34	1	3	3	13	6.34125	9.32	2	2	6.61961	9.32	2	2	8.94387	14.34	3	3	6.23515	9.32	2	2	7.46382	9.32	2	2	6.52973	9.32	2	2	279	29.5954	9.24658
LOC_Os01g36090.1 protein	DNA-damage-repair/toleration protein DRT102, putative, expressed	14.29	1	3	3	11	6.10916	10.48	2	2	7.0615	9.21	2	2	3.56361	5.4	1	1	6.38074	10.48	2	2	6.88721	10.48	2	2	6.41361	10.48	2	2	315	33.2605	5.51611
LOC_Os07g30170.1 protein	nitrilase, putative, expressed	14.29	1	3	3	16	8.98122	11.38	2	2	9.41983	11.38	2	2	11.5685	11.38	2	3	14.6794	11.38	2	4	7.86632	10.41	2	2	13.6035	11.38	2	3	413	45.6838	6.46826
LOC_Os08g12600.1 protein	expressed protein	14.29	1	2	2	16	9.36322	14.29	2	3	7.23479	14.29	2	2	8.79018	9.68	1	2	11.8442	14.29	2	3	12.0585	14.29	2	3	10.3099	14.29	2	3	217	22.7562	4.67822
LOC_Os08g13690.1 protein	60S ribosomal protein L7, putative, expressed	14.29	1	1	4	10	4.70606	6.94	2	2	2.84485	4.08	1	1	4.74421	7.35	2	2	7.36705	11.43	3	3	2.69529	4.08	1	1	2.81006	4.08	1	1	245	28.4356	10.0522
LOC_Os01g04290.1 protein	glycosyl hydrolase family 10 protein, putative, expressed	14.29	1	7	7	25	6.07892	3	2	2	8.00582	6.88	2	2	13.2034	9.88	4	4	23.3456	12.87	6	7	13.7382	10.93	4	4	18.9992	11.82	6	6	567	62.208	6.22705
LOC_Os03g42799.1 protein	expressed protein	14.29	1	1	1	5	2.85416	14.29	1	1	2.69776	14.29	1	1	2.34388	14.29	1	1					2.96701	14.29	1	1	3.13144	14.29	1	1	56	6.37548	9.56885
LOC_Os02g01920.1 protein	GHMP kinases ATP-binding protein, putative, expressed	14.29	2	4	4	29	12.0774	14.29	4	4	17.6247	14.29	4	5	16.5102	14.29	4	5	14.6205	14.29	4	5	18.5043	14.29	4	6	14.2389	11.22	3	4	392	42.6248	6.7124
LOC_Os06g50090.1 protein	expressed protein	14.29	1	1	1	6	2.55905	14.29	1	1	2.57356	14.29	1	1	2.48394	14.29	1	1	2.50687	14.29	1	1	2.46982	14.29	1	1	2.9363	14.29	1	1	70	7.30555	8.00146
LOC_Os01g40650.1 protein	expressed protein	14.29	1	1	1	4									2.02766	14.29	1	1	2.00574	14.29	1	1	2.4722	14.29	1	1	2.91566	14.29	1	1	77	8.63244	7.41553
LOC_Os01g40470.1 protein	vacuolar ATP synthase subunit d, putative, expressed	14.25	1	5	5	21	4.3699	4.56	2	2	4.83968	5.41	2	2	14.0208	11.97	4	5	16.3973	11.97	4	6	5.85209	6.55	2	2	10.5019	11.97	4	4	351	40.7579	4.91943
LOC_Os04g47220.1 protein	aquaporin protein, putative, expressed	14.24	2	2	3	18	9.64992	14.24	3	3	9.44151	14.24	3	3	9.22287	14.24	3	3	8.61675	14.24	3	3	8.73195	14.24	3	3	9.76117	14.24	3	3	288	30.7279	8.63135
LOC_Os01g34700.1 protein	dienelactone hydrolase family protein, expressed	14.23	3	2	2	5	3.34532	6.41	1	1	4.06192	6.41	1	1	4.95921	7.83	1	1					3.49137	7.83	1	1	4.33484	6.41	1	1	281	30.3913	6.80029
LOC_Os10g35870.1 protein	cytochrome b5-like Heme/Steroid binding domain containing protein, expressed	14.22	2	2	2	18	11.089	14.22	2	3	10.4684	14.22	2	3	10.4025	14.22	2	3	10.1157	14.22	2	3	10.8431	14.22	2	3	10.8928	14.22	2	3	232	24.6193	4.58936
LOC_Os11g47350.1 protein	beta-D-xylosidase, putative, expressed	14.22	1	8	8	46	24.1132	10.91	6	7	26.0759	9.56	5	7	37.3075	14.22	8	10	32.7274	13.97	7	9	23.2578	10.91	6	7	19.6085	10.91	6	6	816	88.7021	6.65381
LOC_Os04g57350.1 protein	EH domain-containing protein 1, putative, expressed	14.21	1	5	6	20	9.35317	7.38	3	3	10.3726	8.12	3	3	9.43435	7.93	3	3	6.94437	5.35	2	2	13.8283	9.96	4	4	16.575	12.18	5	5	542	61.0114	7.59131
LOC_Os06g36700.1 protein	T-complex protein, putative, expressed	14.21	1	5	5	26	13.6596	11.96	4	4	10.0324	10.09	3	3	15.7089	14.21	5	5	15.7933	14.21	5	5	15.8002	9.35	3	4	16.9155	14.21	5	5	535	59.0936	6.02393
LOC_Os03g52490.1 protein	nucleic acid binding protein, putative, expressed	14.19	1	4	4	20	11.4368	10.81	3	3	4.03719	6.42	1	1	12.9922	14.19	4	4	10.3508	9.8	3	3	20.9172	14.19	4	6	11.4609	6.42	2	3	296	32.4979	9.94971
LOC_Os03g14180.1 protein	hsp20/alpha crystallin family protein, putative, expressed	14.17	1	3	3	12	2.49971	8.33	1	1					13.5531	14.17	3	4	11.4116	14.17	3	3	7.89057	13.75	2	2	7.03771	13.75	2	2	240	26.6475	7.35693
LOC_Os02g55649.1 protein	CXXXC8 - Cysteine-rich protein with paired CXXXC motifs precursor, putative, expressed	14.17	3	2	2	10	2.42094	6.3	1	1	2.00625	6.3	1	1	4.34538	14.17	2	2	6.73299	14.17	2	3	4.10023	14.17	2	2	2.28528	6.3	1	1	127	13.7287	5.17334
LOC_Os03g08790.1 protein	aspartic proteinase nepenthesin precursor, putative, expressed	14.16	1	5	5	26	8.37394	10.05	3	3	11.0393	7.99	2	3	19.0214	12.33	4	6	12.7028	14.16	5	5	17.6182	14.16	5	6	8.70015	10.05	3	3	438	45.0484	7.06396
LOC_Os10g40140.1 protein	MSP domain containing protein, expressed	14.16	1	1	2	17	5.5943	14.16	2	2	14.4971	14.16	2	5	6.50046	14.16	2	2	6.60743	14.16	2	2	6.45133	14.16	2	2	12.1522	14.16	2	4	233	26.1715	8.6167
LOC_Os01g62900.1 protein	amino acid kinase, putative, expressed	14.15	1	6	8	45	31.6711	14.15	8	10	22.6061	10.75	6	7	25.2213	10.61	6	8	25.3996	12.38	7	8	16.1662	8.98	5	5	21.5505	10.61	6	7	735	79.4584	6.55127
LOC_Os02g47850.2 protein	class I glutamine amidotransferase, putative, expressed	14.13	3	4	4	20	13.072	14.13	4	4	9.46357	9.19	3	3	9.68045	9.19	3	3	9.26961	9.19	3	3	11.3023	9.19	3	4	9.96311	9.19	3	3	446	48.4053	6.90283
LOC_Os02g04320.2 protein	WD domain, G-beta repeat domain containing protein, expressed	14.1	1	4	4	15	8.27248	10.49	3	3	9.73139	14.1	4	4	5.9578	7.21	2	2	3.75793	3.61	1	1	5.22429	7.21	2	2	7.60934	10.16	3	3	305	33.3483	6.01123
LOC_Os04g58710.1 protein	AMP-binding domain containing protein, expressed	14.09	1	5	5	12	5.03434	4.83	2	2	2.415	2.12	1	1	2.18999	2.12	1	1	4.34178	4.25	2	2	12.447	11.97	4	4	6.81582	5.79	2	2	518	54.4405	6.99072
LOC_Os02g21970.1 protein	26S protease regulatory subunit 6B, putative, expressed	14.08	1	3	4	22	12.4499	6.68	2	3	12.2625	6.68	2	3	16.5651	9.07	2	4	15.2158	9.07	2	3	18.2813	9.55	3	5	14.8147	11.22	3	4	419	46.426	6.07471
LOC_Os03g15120.1 protein	imidazole glycerol phosphate synthase hisHF, chloroplast precursor, putative, expressed	14.08	1	5	5	14	11.7099	9.15	4	4	5.26187	3.35	2	2	3.30909	2.46	1	1	10.1401	9.33	3	3	5.88342	6.34	2	2	5.50138	4.75	2	2	568	61.0162	6.75635
LOC_Os05g43440.1 protein	single-stranded DNA-binding protein, putative, expressed	14.08	1	2	2	8	6.16945	14.08	2	2	5.961	14.08	2	2	3.30742	5.34	1	1	2.96966	5.34	1	1	3.80101	5.34	1	1	3.42798	5.34	1	1	206	23.0469	8.73389
LOC_Os07g12530.2 protein	ABC1 family domain containing protein, putative, expressed	14.08	2	6	6	17	16.5312	14.08	6	6	12.3633	10.2	4	4					8.28174	7.14	3	3	6.85265	4.49	2	2	6.88559	4.49	2	2	490	55.1495	5.35107
LOC_Os01g47660.1 protein	60S ribosomal protein L18a, putative, expressed	14.04	3	2	2	20	14.2097	14.04	2	4	20.3718	10.11	1	5	9.30633	14.04	2	3	11.8926	14.04	2	3	7.83924	10.11	1	2	11.8512	10.11	1	3	178	21.3723	10.5503
LOC_Os10g28200.1 protein	NAD dependent epimerase/dehydratase family protein, putative, expressed	14.02	4	4	4	16	5.65796	7.94	2	2	5.5827	7.94	2	2	9.60141	14.02	4	4	11.1855	14.02	4	4	5.93128	7.94	2	2	6.10237	7.94	2	2	378	42.7509	6.0874
LOC_Os12g38140.1 protein	expressed protein	14.02	1	1	1	9	3.87117	14.02	1	1	8.90359	14.02	1	2	4.58622	14.02	1	1	9.2132	14.02	1	2	3.70518	14.02	1	1	8.67457	14.02	1	2	164	16.7294	8.04541
LOC_Os03g38980.3 protein	tRNA synthetases class II domain containing protein, expressed	14.02	3	6	6	14	4.51351	5.3	2	2					5.46693	4.36	2	2	11.0733	8.9	4	4	10.5673	8.71	4	4	5.58459	4.55	2	2	528	60.4276	6.49365
LOC_Os03g60740.1 protein	expressed protein	14.01	1	3	3	15	9.79429	14.01	3	3	8.07828	11.28	2	2	9.91796	14.01	3	3	7.07177	11.28	2	2	9.52614	14.01	3	3	7.45358	11.28	2	2	257	27.8934	6.81494
LOC_Os07g07550.1 protein	galactose-1-phosphate uridyl transferase, putative, expressed	13.96	1	3	3	13	8.47834	10.83	2	2	5.50641	5.7	1	2	3.00504	5.7	1	1	6.82937	10.83	2	2	6.22565	8.83	2	2	15.8181	13.96	3	4	351	38.6384	6.78564
LOC_Os01g45390.2 protein	HD domain containing protein 2, putative, expressed	13.96	1	3	3	14	6.30115	9.43	2	2	5.43138	7.92	2	2	6.75404	9.43	2	2	5.99789	9.43	2	2	9.69299	13.96	3	3	9.67579	13.96	3	3	265	28.5509	8.646
LOC_Os11g16590.1 protein	ATP-dependent Clp protease ATP-binding subunit clpA homolog CD4B,chloroplast precursor, putative, expressed	13.95	3	6	11	44	23.1378	10.62	8	8	16.1316	6.65	5	5	20.1458	8.58	7	7	22.0783	7.94	6	7	26.8908	12.12	9	9	24.8883	11.05	8	8	932	100.821	8.25049
LOC_Os01g27750.1 protein	bifunctional 3-dehydroquinate dehydratase/shikimate dehydrogenase,chloroplast precursor, putative, expressed	13.95	2	4	4	11	3.19424	2.55	1	1	2.9839	2.55	1	1	10.4633	11.98	3	3	3.44144	2.55	1	1	7.74375	7.27	3	3	6.15707	5.3	2	2	509	54.4742	6.22705
LOC_Os07g08030.1 protein	ribose-5-phosphate isomerase A, putative, expressed	13.93	1	2	2	18	11.5024	13.93	2	3	8.75476	13.93	2	2	12.9906	13.93	2	3	12.9224	13.93	2	3	14.6877	13.93	2	4	12.5995	13.93	2	3	280	29.1793	5.74463
LOC_Os03g53800.2 protein	periplasmic beta-glucosidase precursor, putative, expressed	13.92	4	4	5	19	7.55503	4.96	2	2	9.87105	9.92	3	3	12.9922	12	4	4	9.16722	7.04	3	3	9.49716	6.88	3	3	13.2923	11.84	4	4	625	67.7346	7.54736
LOC_Os01g25880.1 protein	dephospho-CoA kinase, putative, expressed	13.91	1	2	2	5	3.18489	7.83	1	1	6.4291	13.91	2	2	4.43175	7.83	1	1									3.93522	7.83	1	1	230	25.6558	8.26514
LOC_Os03g56300.1 protein	4Fe-4S binding domain containing protein, expressed	13.9	1	2	2	7	5.05475	10.31	1	1	4.99131	10.31	1	1	3.81194	10.31	1	1	3.98196	10.31	1	1	6.70384	13.9	2	2	3.2657	10.31	1	1	223	25.5226	5.41455
LOC_Os09g35970.1 protein	6-phosphogluconolactonase, putative, expressed	13.89	1	4	4	14	2.06716	2.78	1	1					10.1301	9.57	3	4	2.41935	2.78	1	1	13.6094	11.42	3	5	7.30789	7.1	2	3	324	34.4748	8.45557
LOC_Os03g26229.1 protein	40S ribosomal protein S9-1, putative, expressed	13.89	1	1	1	4	2.10412	13.89	1	1					2.13958	13.89	1	1	2.36888	13.89	1	1	2.34081	13.89	1	1					72	8.41556	9.83252
LOC_Os03g17470.1 protein	IN2-1 protein, putative, expressed	13.88	1	2	2	4	3.20577	7.35	1	1													5.40275	13.88	2	2	4.54424	13.88	1	1	245	27.5171	5.52881
LOC_Os11g01490.2 protein	outer membrane protein, OMP85 family, putative, expressed	13.88	2	1	4	22	16.4507	13.88	4	5	9.88703	10.06	3	3	13.9482	13.88	4	4	13.0192	13.88	4	4	9.49805	8.45	3	3	10.6605	10.06	3	3	497	53.3333	5.36377
LOC_Os03g53190.1 protein	Core histone H2A/H2B/H3/H4 domain containing protein, putative, expressed	13.87	11	1	2	10	2.74956	7.3	1	1	3.12966	7.3	1	1	5.40473	13.87	2	2	7.83925	13.87	2	3	5.42664	13.87	2	2	2.73003	7.3	1	1	137	14.4501	10.3892
LOC_Os02g29320.1 protein	expressed protein	13.87	1	2	2	7	5.80185	13.87	2	2	3.33891	7.3	1	1	3.38442	7.3	1	1	3.32738	7.3	1	1	3.39314	7.3	1	1	3.34487	7.3	1	1	137	15.6071	9.70068
LOC_Os06g40940.1 protein	glycine dehydrogenase, putative, expressed	13.87	5	9	9	44	22.0001	7.76	5	7	9.1163	4.46	3	3	24.1462	11.35	6	7	28.352	11.35	6	8	34.3787	13.87	9	11	28.0936	12.12	7	8	1031	111.401	6.81494
LOC_Os11g45220.1 protein	IWS1 homolog A, putative, expressed	13.85	1	4	4	12	5.59091	9.89	2	2	3.00123	2.42	1	1	2.07511	1.54	1	1	4.32271	3.96	2	2	8.31132	6.37	3	3	6.82971	6.37	3	3	455	48.0667	5.31299
LOC_Os10g36760.1 protein	OsProCP3 - Putative Lysosomal Pro-x Carboxypeptidase homologue, expressed	13.85	1	2	4	31	16.4451	11.34	3	5	13.0348	11.34	3	4	13.3204	13.85	4	4	18.0149	13.85	4	6	19.1433	13.85	4	6	18.9224	13.85	4	6	397	43.8614	6.354
LOC_Os04g41300.1 protein	ribosome recycling factor, putative, expressed	13.85	1	2	2	3					2.35304	5.77	1	1					3.50881	8.08	1	1	3.37301	8.08	1	1					260	27.8199	9.86182
LOC_Os01g31800.1 protein	Core histone H2A/H2B/H3/H4 domain containing protein, putative, expressed	13.84	9	2	3	16	6.28527	8.18	2	2	6.82596	8.18	2	2	8.9677	13.84	3	3	10.9433	13.84	3	4	7.59613	13.84	3	3	6.34238	8.18	2	2	159	16.3914	10.6821
LOC_Os03g10640.1 protein	calcium-transporting ATPase, plasma membrane-type, putative, expressed	13.84	3	7	8	49	26.4925	10.21	6	8	15.0943	6.28	4	5	40.3547	13.84	8	12	32.4616	13.05	7	10	20.1182	10.11	6	7	20.3514	10.11	6	7	1019	110.426	6.16357
LOC_Os03g01250.2 protein	expressed protein	13.84	6	4	4	14	5.31362	6.44	2	2	9.01015	11.46	3	3	2.7605	3.58	1	1	6.5611	8.59	2	2	9.5511	10.98	3	3	9.07635	8.83	3	3	419	47.2018	6.80029
LOC_Os03g02740.1 protein	phospholipase D, putative, expressed	13.83	1	7	8	33	15.611	7.08	4	5	6.58056	3.87	2	2	17.5909	8.85	5	6	24.7903	9.29	5	7	17.8771	7.96	5	6	21.3033	10.73	6	7	904	100.801	7.43018
LOC_Os12g13930.1 protein	3-oxoacyl-reductase, chloroplast precursor, putative, expressed	13.82	1	3	3	17	12.1722	9.54	2	3	13.8472	6.58	1	3	14.2877	13.82	3	4	11.0773	9.54	2	3	9.13505	6.58	1	2	9.02207	6.58	1	2	304	31.7914	9.1001
LOC_Os01g69130.2 protein	dynamin family protein, putative, expressed	13.81	2	8	9	33	18.3091	9.21	6	7	14.1674	7.67	5	5	14.6473	8.18	5	5	15.9601	9.72	6	6	13.3957	8.18	5	5	13.4123	7.67	5	5	782	86.2078	6.99072
LOC_Os04g17050.1 protein	glutaredoxin family protein, expressed	13.79	1	4	4	25	14.5008	13.79	4	4	18.064	13.79	4	5	12.8537	13.79	4	4	12.2663	13.79	4	4	14.5038	13.79	4	4	13.976	13.79	4	4	319	35.3649	7.95752
LOC_Os01g59930.2 protein	NADH-cytochrome b5 reductase, putative, expressed	13.79	2	2	2	9	2.18467	4.21	1	1	2.731	4.21	1	1	2.50187	4.21	1	1	6.54171	13.79	2	2	6.47455	13.79	2	2	6.29814	13.79	2	2	261	28.9011	9.01221
LOC_Os05g23950.1 protein	TRAF-type zinc finger family protein, expressed	13.77	4	5	5	23	7.33887	8.98	3	3	7.60851	8.98	3	3	10.1708	13.47	4	4	7.26646	8.98	3	3	17.1251	13.77	5	6	10.8977	13.47	4	4	334	38.2657	5.71924
LOC_Os08g25590.2 protein	UPF0041 domain containing protein, putative, expressed	13.76	2	1	1	6	2.51065	13.76	1	1	2.82072	13.76	1	1	2.14584	13.76	1	1	3.19114	13.76	1	1	2.67481	13.76	1	1	3.08859	13.76	1	1	109	12.2302	9.49561
LOC_Os11g32780.1 protein	expressed protein	13.76	1	2	2	9	6.93243	13.76	2	2	4.35288	7.41	1	1	4.29877	7.41	1	1	3.03548	7.41	1	1	5.53042	13.76	2	2	7.18642	13.76	2	2	189	21.176	4.83057
LOC_Os11g16320.1 protein	expressed protein	13.76	1	3	3	16	7.03509	10.4	2	2	5.25214	7.05	2	2	12.1061	10.4	2	3	14.7676	10.4	2	4	6.77647	10.4	2	2	12.1598	10.4	2	3	298	32.0525	7.98682
LOC_Os07g13980.1 protein	glucose-1-phosphate adenylyltransferase large subunit, putative, expressed	13.75	2	6	6	24	20.396	12.57	5	6	11.1455	8.84	4	4	5.73557	3.93	2	2	4.89844	3.93	2	2	12.0717	8.84	4	4	18.5059	13.75	6	6	509	55.7933	7.75244
LOC_Os07g01260.2 protein	la domain containing protein, expressed	13.74	2	4	4	16	5.73014	3.08	1	2	8.26017	6.64	2	3	8.44549	7.58	2	2	10.2782	7.58	2	3	10.7718	9.24	3	4	7.05894	3.08	1	2	422	45.8722	9.67139
LOC_Os02g21660.3 protein	L1P family of ribosomal proteins domain containing protein, expressed	13.73	5	2	3	13	5.87238	8.5	2	2	3.52986	7.19	1	1	7.48015	13.73	3	3	7.58968	13.73	3	3	7.7886	13.73	3	3	3.67327	7.19	1	1	153	17.6495	9.77393
LOC_Os04g35290.1 protein	OsPDIL5-2 protein disulfide isomerase PDIL5-2, expressed	13.71	1	3	3	21	11.5176	9.22	2	3	11.5331	9.22	2	3	12.8012	9.22	2	3	15.9194	13.71	3	4	14.0206	13.71	3	4	15.8715	13.71	3	4	423	47.0263	4.95752
LOC_Os01g32080.2 protein	thiamine pyrophosphate enzyme, C-terminal TPP binding domain containing protein, expressed	13.71	2	5	5	22	17.2566	10.34	4	5	6.30527	7.81	2	2	8.24946	8.44	2	2	16.418	8.44	3	4	17.4691	11.81	4	5	15.3156	11.81	4	4	474	49.5258	6.16357
LOC_Os10g34030.1 protein	zinc finger, C3HC4 type domain containing protein, expressed	13.69	1	1	1	2					3.03754	13.69	1	1													3.62045	13.69	1	1	168	18.26	7.29834
LOC_Os08g02030.1 protein	transferase family protein, putative, expressed	13.68	1	5	5	17	13.9699	13.68	5	5	12.9137	12.18	4	4	9.96222	7.91	3	3	4.70975	4.49	1	1	2.31588	1.92	1	1	8.78193	8.76	3	3	468	49.5274	6.20166
LOC_Os01g70940.1 protein	potassium transporter, putative, expressed	13.67	2	7	7	20	13.278	7.28	4	4	4.95237	2.17	1	1	21.7292	12.13	6	6	18.2456	9.71	5	5	2.80131	1.66	1	1	9.43675	5.11	3	3	783	88.0935	8.63135
LOC_Os08g41810.1 protein	ribosomal protein L22, putative, expressed	13.66	1	1	3	7	2.12726	3.83	1	1	2.02506	4.92	1	1	4.18884	8.74	2	2	4.25703	8.74	2	2	2.08985	3.83	1	1					183	20.824	10.272
LOC_Os01g08400.1 protein	syntaxin, putative, expressed	13.66	1	2	2	3					4.38851	6.1	1	1													7.30254	13.66	2	2	344	37.5679	9.14404
LOC_Os07g14280.1 protein	WD domain, G-beta repeat domain containing protein, expressed	13.65	1	4	4	46	15.5438	13.65	4	7	11.9359	13.65	4	5	18.4726	10.16	3	8	31.4935	10.16	3	14	13.12	13.65	4	6	14.0418	13.65	4	6	315	33.7359	7.04932
LOC_Os12g43700.1 protein	SCP-like extracellular protein, expressed	13.64	1	6	6	28	13.8527	10.29	4	5	18.4606	13.4	5	6	11.462	10.05	3	4	11.1832	10.29	3	4	13.6657	10.29	4	5	10.9293	10.05	3	4	418	43.3182	5.35107
LOC_Os06g07140.1 protein	peptidase, T1 family, putative, expressed	13.6	2	3	3	11	4.58293	7.2	2	2	4.10673	7.2	2	2	4.14928	7.2	2	2	2.22244	3.6	1	1	7.95482	13.6	3	3	2.1554	3.6	1	1	250	27.0086	6.91748
LOC_Os06g47330.1 protein	dynamin family protein, putative, expressed	13.6	2	4	5	15	5.61617	4.04	2	2	8.41253	8.27	3	3	10.8287	9.93	4	4	6.35447	5.33	2	2	6.00552	4.6	2	2	7.16756	4.6	2	2	544	61.0373	7.23975
LOC_Os04g01530.2 protein	adenylate kinase, putative, expressed	13.58	2	2	2	2									2.53806	6.58	1	1	3.16533	7	1	1									243	26.8812	8.27979
LOC_Os01g09890.1 protein	translation initiation factor SUI1, putative, expressed	13.57	1	2	2	8	5.8067	13.57	2	2	6.45856	13.57	2	2					3.00116	13.57	1	1	6.48852	13.57	2	2	3.10076	11.06	1	1	199	21.277	6.7124
LOC_Os09g04670.1 protein	DAG protein, chloroplast precursor, putative, expressed	13.57	1	2	4	12	2.61629	3.02	1	1	7.98413	8.54	3	3	5.94694	8.04	2	2	2.52604	3.02	1	1	8.37715	8.04	2	3	4.85603	5.28	2	2	398	43.2721	8.57275
LOC_Os05g07090.3 protein	acyl-coenzyme A dehydrogenase, mitochondrial precursor, putative, expressed	13.56	4	3	3	14	6.68234	9.15	2	2	5.95227	9.15	2	2	9.77032	13.56	3	3	9.50228	13.56	3	3	6.70884	9.15	2	2	6.68396	9.15	2	2	295	32.442	9.40771
LOC_Os06g40700.1 protein	OsSub50 - Putative Subtilisin homologue, expressed	13.54	1	7	7	34	19.9355	8.73	5	6	17.6994	6.2	3	5	20.8467	10.51	6	7	19.6277	9.24	5	6	16.3877	9.24	4	5	15.022	7.47	4	5	790	83.49	7.07861
LOC_Os01g39310.3 protein	SEY1, putative, expressed	13.52	2	6	6	25	14.5503	6.62	3	4	12.4483	6.62	3	4	12.3998	8.17	4	4	17.2544	11.97	5	5	12.7377	8.17	4	4	12.6139	8.17	4	4	710	80.0467	5.8208
LOC_Os01g07950.1 protein	- glutaredoxin subgroup II, expressed - [OsGrx_S15.2]	13.51	1	2	2	11	5.38668	13.51	2	2	4.99366	13.51	2	2	6.59745	8.65	1	2	5.7502	13.51	2	2	3.6564	8.65	1	1	5.62703	13.51	2	2	185	20.1673	8.00146
LOC_Os09g12560.1 protein	ferrochelatase-2, chloroplast precursor, putative, expressed	13.49	1	4	5	19	6.28626	5.81	2	2	12.8916	11.41	4	4	3.69829	2.7	1	1	7.77795	8.51	3	3	11.7651	10.37	4	4	15.0305	11.41	4	5	482	53.2185	6.55127
LOC_Os09g10600.1 protein	enoyl-acyl-carrier-protein reductase NADH, chloroplast precursor, expressed	13.48	1	2	4	27	19.0849	13.48	4	6	20.3276	13.48	4	6	10.6285	11.32	3	3	10.3789	11.32	3	3	13.5006	13.48	4	4	16.2557	13.48	4	5	371	38.9962	9.01221
LOC_Os08g40790.4 protein	DNA repair ATPase-related, putative, expressed	13.47	5	6	6	27	7.81603	5.7	3	3	12.1751	10.62	5	5	12.4088	13.47	5	5	12.558	13.47	5	5	14.3669	10.62	4	5	11.0399	10.62	4	4	386	43.1471	9.01221
LOC_Os02g30310.2 protein	ThiF family domain containing protein, putative, expressed	13.47	3	3	3	13	2.38989	2.24	1	1	9.04938	9.48	2	3	6.25642	9.48	2	2	2.51234	2.24	1	1	11.4116	13.47	3	3	8.98278	13.47	3	3	401	43.4704	4.61475
LOC_Os04g57020.3 protein	expressed protein	13.46	2	2	2	3									3.46115	8.17	1	1					5.93075	13.46	2	2					208	23.1619	4.94482
LOC_Os03g17450.1 protein	nucleotide binding protein, putative, expressed	13.45	1	3	3	9	2.85491	4.2	1	1	2.55732	4.2	1	1	2.43617	4.2	1	1	2.21316	4.2	1	1	6.82416	13.45	3	3	5.06359	8.4	2	2	238	26.1695	9.39307
LOC_Os08g09940.1 protein	GTP-binding protein, putative, expressed	13.45	1	4	4	10	2.76488	2.54	1	1	5.38412	5.58	2	2	2.90676	2.54	1	1	2.70352	2.54	1	1	5.96807	7.11	2	2	8.37458	10.41	3	3	394	44.3049	6.75635
LOC_Os04g38450.1 protein	gamma-glutamyltranspeptidase 1 precursor, putative, expressed	13.41	1	5	5	37	17.9922	10.8	4	5	25.6076	13.41	5	7	25.4832	13.41	5	7	21.0693	13.41	5	6	21.2619	13.41	5	6	22.3615	13.41	5	6	574	61.0697	9.11475
LOC_Os02g57040.2 protein	dehydrogenase, putative, expressed	13.41	3	4	4	29	10.5901	8.94	3	5	5.48843	3.35	1	2	16.8904	10.89	3	7	19.9614	10.89	3	7	8.38531	8.94	3	3	11.5716	10.89	3	5	358	38.3963	6.99072
ChrUn.fgenesh.mRNA.79 protein	expressed protein	13.39	6	3	3	9	2.78111	3.77	1	1	2.11104	3.77	1	1	5.91285	9.62	2	2	4.38993	9.62	2	2	4.78196	9.62	2	2	2.58347	3.77	1	1	239	25.9341	7.31299
LOC_Os08g42560.1 protein	tRNA synthetase class II core domain containing protein, expressed	13.38	1	8	8	39	18.1887	9.59	6	6	14.6346	7.57	5	5	18.4613	9.59	6	6	19.2326	9.73	6	6	23.4446	13.38	8	8	23.6367	11.22	7	8	740	81.6181	7.18115
LOC_Os02g43720.2 protein	enoyl-CoA hydratase/isomerase family protein, putative, expressed	13.38	2	2	2	5	2.43503	8.45	1	1					2.3778	8.45	1	1					4.15097	13.38	2	2	2.30309	8.45	1	1	142	15.4843	10.5063
LOC_Os01g45190.1 protein	DEAD-box ATP-dependent RNA helicase, putative, expressed	13.37	3	4	6	29	18.5881	13.37	6	6	9.76311	8.42	3	3	15.5929	11.39	5	5	15.2798	11.39	5	5	16.3647	8.42	4	5	15.992	11.39	5	5	404	45.5696	6.3667
LOC_Os08g34720.1 protein	D-3-phosphoglycerate dehydrogenase, chloroplast precursor, putative, expressed	13.37	1	5	6	29	13.0345	9.34	4	4	9.71716	6.76	3	3	15.957	8.37	4	5	22.9796	10.95	5	7	13.5894	9.34	4	5	15.3448	10.95	5	5	621	64.5191	6.97607
LOC_Os02g10300.1 protein	polygalacturonase, putative, expressed	13.36	1	5	5	45	13.166	8.91	3	4	27.2762	11.14	4	8	21.3145	11.14	4	6	32.1654	11.14	4	10	29.9932	13.36	5	10	25.499	11.14	4	7	449	46.3104	7.88428
LOC_Os02g02720.1 protein	SNARE domain containing protein, putative, expressed	13.36	3	2	2	12	7.35927	13.36	2	2	8.13542	13.36	2	2	7.65363	13.36	2	2	8.13109	13.36	2	2	7.43075	13.36	2	2	7.80899	13.36	2	2	217	24.4167	8.76318
LOC_Os08g34190.1 protein	stromal cell-derived factor 2-like protein precursor, putative, expressed	13.36	1	2	2	3									3.76136	7.83	1	1					5.9376	13.36	2	2					217	23.5358	8.41162
LOC_Os12g35040.1 protein	2,3-bisphosphoglycerate-independent phosphoglycerate mutase, putative, expressed	13.35	1	4	4	17	10.7451	9.73	3	4	7.84741	8.82	3	3	5.0979	5.66	2	2	5.92476	8.14	2	2	5.41022	5.2	2	2	11.1136	8.82	3	4	442	47.8465	5.77002
LOC_Os05g49800.1 protein	ketol-acid reductoisomerase, chloroplast precursor, putative, expressed	13.32	1	4	9	32	15.5162	8.3	5	5	13.6459	7.27	3	5	22.7245	10.73	6	8	13.0735	10.03	5	5	16.9449	10.03	6	6	9.23471	6.92	3	3	578	62.3377	6.43018
LOC_Os01g59340.2 protein	dihydropyrimidinase, putative, expressed	13.31	2	5	5	12	6.80039	3.33	2	3	2.34378	1.57	1	1	6.14263	5.68	2	2	5.78325	6.85	2	2	5.40736	4.7	2	2	4.36647	3.33	2	2	511	54.9669	6.84424
LOC_Os08g03570.1 protein	NAD dependent epimerase/dehydratase family protein, putative, expressed	13.3	3	5	5	22	12.2243	10.84	4	4	11.0673	10.84	4	4	7.58299	8.13	3	3	10.8479	10.84	4	4	6.94951	8.37	3	3	10.6455	10.84	4	4	406	44.7991	9.01221
LOC_Os02g48290.1 protein	thioredoxin reductase 2, putative, expressed	13.29	2	4	4	25	15.6398	12.99	3	4	14.3577	12.99	3	4	17.0765	13.29	4	5	15.0366	12.99	3	4	14.1931	12.99	3	4	14.7154	12.99	3	4	331	34.6545	6.63916
LOC_Os12g37960.1 protein	diaminopimelate epimerase, chloroplast precursor, putative, expressed	13.28	1	3	3	16	5.73483	7.06	2	2	6.3334	7.06	2	2	6.48378	7.06	2	2	14.1047	13.28	3	4	10.8072	13.28	3	3	10.5441	13.28	3	3	354	37.806	6.68311
LOC_Os01g68770.1 protein	selenium-binding protein, putative, expressed	13.28	1	5	5	16	9.89408	7.88	3	3	10.0547	7.88	3	3	9.94014	8.51	3	3	6.68162	5.39	2	2	8.83489	8.09	3	3	6.87589	5.39	2	2	482	53.1024	6.07471
LOC_Os01g01640.1 protein	Rer1 protein, putative, expressed	13.27	1	2	2	6	2.09255	4.08	1	1	6.82421	13.27	2	2	2.34777	4.08	1	1	2.30497	4.08	1	1					2.18211	4.08	1	1	196	21.7544	9.61279
LOC_Os03g18510.1 protein	expressed protein	13.27	1	3	3	19	14.9331	10.03	2	4	9.41187	10.03	2	3	14.0937	13.27	3	4	7.85306	10.03	2	2	10.1529	10.03	2	3	12.4391	10.03	2	3	339	38.2106	5.38916
LOC_Os05g47470.2 protein	VIP1 protein, putative, expressed	13.27	1	3	3	13	4.68441	9.48	2	2	4.92241	9.48	2	2	5.15518	9.48	2	2	5.08306	9.48	2	2	7.32627	13.27	3	3	5.2645	9.48	2	2	211	21.6719	4.70361
LOC_Os06g45360.1 protein	peptidase, M24 family protein, putative, expressed	13.27	1	2	6	26	13.7	7.25	4	4	12.4029	7.25	4	4	12.5719	7.56	4	4	15.2765	9.41	5	5	12.7571	7.25	4	4	17.3443	11.11	5	5	648	72.2642	6.15088
LOC_Os01g05010.1 protein	mitochondrial glycoprotein, putative, expressed	13.26	1	3	3	6	4.30429	5.3	2	2	2.21743	2.65	1	1									5.39227	10.61	2	2	3.61183	7.95	1	1	264	29.4185	4.61475
LOC_Os01g64640.1 protein	histone H3, putative, expressed	13.24	6	2	2	10	4.8581	13.24	2	2	4.70939	13.24	2	2	4.8746	13.24	2	2	2.82497	8.09	1	1	2.43258	8.09	1	1	4.86338	13.24	2	2	136	15.2585	11.2974
LOC_Os02g22260.1 protein	fruit protein PKIWI502, putative, expressed	13.24	2	3	3	10	3.63039	6.62	1	1	6.73643	6.62	1	2	7.64512	9.76	2	3	3.02412	6.62	1	1	7.28176	10.1	2	2	3.80959	6.62	1	1	287	30.6767	5.68115
LOC_Os08g15030.1 protein	aspartate carbamoyltransferase, putative, expressed	13.22	1	4	4	17	12.6718	13.22	4	4	6.45636	6.89	2	2	5.52524	6.61	2	2	6.15499	6.61	2	2	6.39391	6.61	2	2	12.9623	13.22	4	5	363	39.867	7.44482
LOC_Os02g20940.2 protein	CHCH domain containing protein, expressed	13.21	1	1	1	5	3.06815	13.21	1	1	3.52413	13.21	1	1	3.66751	13.21	1	1	3.35791	13.21	1	1	3.79635	13.21	1	1					106	11.9047	7.78174
LOC_Os01g42820.2 protein	RNA recognition motif containing protein, putative, expressed	13.2	1	3	3	16	6.72251	10.07	2	2	2.39702	2.68	1	1	12.0418	13.2	3	4	8.17784	5.82	2	3	9.97543	13.2	3	3	11.3042	13.2	3	3	447	44.242	8.42627
LOC_Os06g35470.1 protein	L1P family of ribosomal proteins domain containing protein, expressed	13.19	1	4	4	24	16.3766	13.19	4	5	15.3023	13.19	4	5	3.27203	3.36	1	1	6.37024	7.43	2	2	18.8488	13.19	4	6	15.5693	13.19	4	5	417	44.7202	9.37842
LOC_Os10g42299.3 protein	mitochondrial carrier protein, putative, expressed	13.18	1	3	3	12	5.60302	7.77	2	2	10.4357	13.18	3	4	3.74395	4.73	1	1	3.34711	4.73	1	1	6.29739	10.14	2	2	5.83504	7.77	2	2	296	30.4011	9.45166
LOC_Os02g30200.1 protein	PE-PGRS family protein, putative, expressed	13.18	1	4	4	12	12.0191	13.18	4	4	17.1565	13.18	4	5	3.83583	4.39	1	1	4.80482	4.39	1	1					3.45956	4.39	1	1	387	42.4864	7.02002
LOC_Os08g18044.1 protein	tetraspanin family protein, putative, expressed	13.18	2	1	1	1					3.46294	13.18	1	1																	129	14.7234	5.5415
LOC_Os02g55500.1 protein	expressed protein	13.18	1	1	1	1																	5.20796	13.18	1	1					129	14.3071	5.23682
LOC_Os07g29620.1 protein	OsSCP39 - Putative Serine Carboxypeptidase homologue, expressed	13.17	2	5	5	22	13.3181	10.11	4	4	14.7176	11.64	4	4	8.9655	7.44	3	3	8.99365	7.44	3	3	13.6501	10.11	4	4	13.1131	10.11	4	4	524	57.3153	5.59229
LOC_Os03g01230.2 protein	DNA-directed RNA polymerase II subunit RPB9, putative, expressed	13.16	2	1	1	5	3.71007	13.16	1	1	3.44953	13.16	1	1	3.33322	13.16	1	1	3.5651	13.16	1	1					3.23169	13.16	1	1	114	13.0422	7.56201
LOC_Os01g02880.1 protein	fructose-bisphospate aldolase isozyme, putative, expressed	13.14	1	4	4	20	9.13942	7.22	2	3	9.30857	7.22	2	3	10.4133	10.82	3	3	10.0992	10.82	3	3	15.7537	13.14	4	5	8.70068	7.22	2	3	388	41.9677	8.6167
LOC_Os08g41830.1 protein	sulfite oxidase, putative, expressed	13.1	1	4	4	14	5.32033	5.79	2	2					8.48587	8.56	3	3	8.57318	10.33	3	3	11.0156	13.1	4	4	4.96009	5.79	2	2	397	43.7524	8.03076
LOC_Os02g42290.3 protein	OsClp3 - Putative Clp protease homologue, expressed	13.09	3	3	3	6	2.22559	2.35	1	1	2.00804	2.35	1	1	4.30349	5.7	2	2	2.2851	2.35	1	1	3.02307	7.38	1	1					298	31.9405	7.2251
LOC_Os06g06090.1 protein	- CGMC includes CDA, MAPK, GSK3, and CLKC kinases, expressed - [CGMC_MAPKCMGC_2_ERK.12]	13.07	2	3	3	19	14.7594	9.3	2	3	21.2809	13.07	3	5	17.6645	9.3	2	4	14.0172	9.3	2	3	9.32491	5.53	1	2	9.72308	5.53	1	2	398	44.8295	5.74463
LOC_Os06g37660.1 protein	OsPP2Ac-1 - Phosphatase 2A isoform 1 belonging to family 1, expressed	13.07	1	1	3	13	6.36827	10.46	2	2	3.94463	6.21	1	1	7.051	10.46	2	2	9.06768	13.07	3	3	8.99683	13.07	3	3	6.56863	10.46	2	2	306	35.091	5.021
LOC_Os11g10480.4 protein	dehydrogenase, putative, expressed	13.06	4	3	3	10	2.73616	3.73	1	1	2.61782	3.73	1	1	8.4551	13.06	3	3	9.90027	13.06	3	3	2.73017	3.73	1	1	2.39338	3.73	1	1	268	29.1017	7.41553
LOC_Os11g37640.1 protein	ADP-ribosylation factor, putative, expressed	13.04	1	2	2	8					3.6172	7.07	1	1	5.33787	13.04	2	2	5.23199	13.04	2	2	2.60938	5.98	1	1	5.80783	13.04	2	2	184	20.3215	6.53662
LOC_Os02g12580.1 protein	OsPP2Ac-3 - Phosphatase 2A isoform 3 belonging to family 1, expressed	13.03	1	1	3	9	2.94822	4.23	1	1					2.74709	4.23	1	1	5.04668	6.84	2	2	8.00572	13.03	3	3	6.8602	10.42	2	2	307	35.1221	5.08447
LOC_Os02g10520.1 protein	OsSub12 - Putative Subtilisin homologue, expressed	13.02	1	8	8	39	18.6071	7.51	4	5	25.7256	8.89	5	8	25.4863	11.64	6	7	22.9788	10.51	6	7	25.7392	11.64	7	7	18.3003	7.51	4	5	799	83.1201	7.79639
LOC_Os09g34970.1 protein	arsenical pump-driving ATPase, putative, expressed	13.02	1	4	4	16	6.87951	6.93	2	2	6.82267	6.93	2	2	10.0187	10.53	3	3	11.3881	13.02	4	4	9.07605	10.53	3	3	6.92738	6.93	2	2	361	40.3847	5.021
LOC_Os03g57220.2 protein	hydroxyacid oxidase 1, putative, expressed	13.01	4	4	4	18	11.6703	9.76	3	4	12.4677	13.01	4	4	6.51546	7.05	2	2	8.64588	9.76	3	3	5.25427	5.42	2	2	9.27228	10.3	3	3	369	40.3581	8.47021
LOC_Os10g17454.3 protein	RNA recognition motif containing protein, expressed	13	2	3	3	9	2.42587	3.33	1	1	2.36067	3.33	1	1	2.08277	3.33	1	1	2.20087	3.33	1	1	8.66851	13	3	3	5.13422	7.67	2	2	300	30.7921	4.77979
LOC_Os06g30750.2 protein	reticulon domain containing protein, putative, expressed	12.99	2	2	2	4									2.16405	4.33	1	1	2.0609	4.33	1	1	3.40555	8.66	1	1	3.0636	8.66	1	1	231	24.7043	6.11279
LOC_Os07g26690.2 protein	aquaporin protein, putative, expressed	12.98	2	2	2	21	4.88333	12.98	2	2	9.31643	8.07	1	3	17.0356	12.98	2	5	9.21202	12.98	2	3	8.97941	12.98	2	3	13.1576	12.98	2	5	285	30.0744	7.2251
LOC_Os07g02710.1 protein	expressed protein	12.98	1	1	1	1									3.86839	12.98	1	1													208	22.647	8.55811
LOC_Os01g74280.1 protein	TGD2, putative, expressed	12.97	1	3	3	12	7.9906	9.46	2	2	10.8429	12.97	3	3	8.1143	7.84	2	2	8.5303	9.46	2	2	4.25205	4.32	1	1	9.80064	9.46	2	2	370	40.1943	7.7085
LOC_Os02g35760.1 protein	STRUBBELIG-RECEPTOR FAMILY 7 precursor, putative, expressed	12.95	1	4	4	14	9.01489	9.37	3	3	11.8972	12.95	4	4	6.56967	7.16	2	2	6.3413	7.16	2	2	4.42012	4.41	1	1	6.44577	7.16	2	2	363	39.0269	8.04541
LOC_Os07g39560.3 protein	RNA recognition motif containing protein, putative, expressed	12.92	1	3	4	19	7.15937	5.51	2	2	10.4003	10.38	3	3	9.31154	8.05	3	3	16.9242	12.92	4	5	8.93312	8.05	3	3	9.404	8.05	3	3	472	50.446	6.34131
LOC_Os07g46480.1 protein	eukaryotic aspartyl protease domain containing protein, expressed	12.92	1	4	4	26	11.7637	10.91	3	4	12.8049	8.46	2	4	12.2768	10.47	3	4	14.2622	12.92	4	5	18.3072	12.92	4	6	9.78214	8.46	2	3	449	46.2464	8.66064
LOC_Os03g15880.1 protein	coronatine-insensitive protein, putative, expressed	12.9	1	5	5	38	23.2231	11.88	4	6	19.9516	8.49	3	5	29.7009	12.9	5	8	28.2567	12.9	5	8	17.4613	11.88	4	5	22.2465	11.88	4	6	589	66.2228	6.29053
LOC_Os04g55720.1 protein	D-3-phosphoglycerate dehydrogenase, chloroplast precursor, putative, expressed	12.89	2	6	7	24	14.4931	8.97	5	5	9.87048	6.2	4	4	10.3826	6.2	3	3	13.9167	8.16	4	4	18.2578	9.62	4	5	8.32874	4.73	3	3	613	63.9251	7.31299
LOC_Os03g46640.1 protein	deoxyuridine 5-triphosphate nucleotidohydrolase, putative, expressed	12.89	1	2	2	3	2.8998	8	1	1													2.07183	4.89	1	1	3.13516	8	1	1	225	23.3964	8.83643
LOC_Os09g33480.1 protein	DAG protein, chloroplast precursor, putative, expressed	12.88	1	2	4	24	7.88947	5.56	2	3	10.0469	7.83	3	4	8.91345	10.61	3	3	5.64684	5.56	2	2	15.0693	10.61	3	6	15.018	7.83	3	6	396	42.9069	8.32373
LOC_Os01g53000.1 protein	trehalose synthase, putative, expressed	12.87	5	6	7	22	13.1977	6.26	4	4	9.2018	4.56	3	3	10.2652	6.38	3	3	15.6887	7.29	4	5	8.68462	4.78	3	3	12.425	6.38	4	4	878	99.3294	5.77002
LOC_Os01g42520.1 protein	expressed protein	12.87	2	4	5	18	7.1311	6.97	3	3	4.71115	4.56	2	2	10.4959	12.87	4	4	10.4386	10.72	4	4	4.61677	4.56	2	2	6.57152	6.97	3	3	373	39.8264	7.76709
LOC_Os01g71240.1 protein	calcium-transporting ATPase, plasma membrane-type, putative, expressed	12.85	5	10	11	44	16.2833	5.37	4	5	15.5823	5.37	4	5	41.1359	11.98	10	14	23.6082	8.25	8	9	11.8278	5.37	4	4	22.1316	6.04	5	7	1043	112.77	7.89893
LOC_Os04g59210.1 protein	peroxidase precursor, putative, expressed	12.84	1	3	3	10	5.51141	7.46	2	2	2.54913	2.69	1	1	3.03712	4.78	1	1	5.66126	8.06	2	2	5.0423	7.46	2	2	5.93581	7.46	2	2	335	35.5935	8.47021
LOC_Os07g37420.1 protein	versicolorin reductase, putative, expressed	12.83	1	2	2	4	6.68272	12.83	2	2	6.09539	12.83	2	2																	265	26.5786	7.41553
LOC_Os05g47545.1 protein	expressed protein	12.83	6	6	6	28	15.9657	9.57	5	5	15.3859	12.63	5	5	12.6931	9.98	4	4	13.2329	9.98	4	4	16.0501	10.18	5	5	16.9795	10.18	5	5	491	55.8621	5.47803
LOC_Os04g31070.1 protein	acyl-desaturase, chloroplast precursor, putative, expressed	12.82	1	4	4	26	14.7254	12.82	4	4	13.7882	12.82	4	4	14.1625	12.82	4	4	17.214	12.82	4	5	12.9934	9.74	3	4	18.3236	12.82	4	5	390	44.3133	7.00537
LOC_Os03g57420.1 protein	ML domain protein, putative, expressed	12.82	1	1	1	5					3.50794	12.82	1	1	3.71558	12.82	1	1	3.21511	12.82	1	1	3.48579	12.82	1	1	4.01169	12.82	1	1	156	16.9357	6.06201
LOC_Os08g16820.1 protein	retrotransposon protein, putative, SINE subclass, expressed	12.82	1	1	1	2									2.80443	12.82	1	1	3.47109	12.82	1	1									156	15.9251	8.95361
LOC_Os02g47590.1 protein	ornithine carbamoyltransferase, putative, expressed	12.81	1	3	3	25	11.5218	9.54	2	3	19.1739	9.54	2	5	15.5271	9.54	2	4	17.8442	12.81	3	5	14.7053	12.81	3	4	16.0186	9.54	2	4	367	39.6431	6.85889
LOC_Os04g52320.1 protein	QRT3, putative, expressed	12.8	1	4	4	18	10.1637	9.4	3	3	12.9015	9.4	2	3	17.031	12.8	3	4	12.4017	12.8	3	3	7.76193	9.4	2	2	12.4293	9.4	2	3	500	51.6039	6.96143
LOC_Os03g36540.2 protein	magnesium-chelatase subunit chlI, chloroplast precursor, putative, expressed	12.8	2	2	2	15	10.2107	12.8	2	3	10.7266	12.8	2	3	7.26616	12.8	2	2	9.16937	12.8	2	3	6.91343	12.8	2	2	7.14644	12.8	2	2	250	26.4066	5.13525
LOC_Os02g37580.1 protein	fimbrin-like protein 2, putative, expressed	12.78	1	6	6	25	9.36712	8.47	3	3	9.06708	8.47	3	3	12.4544	8.92	4	4	8.78683	4.61	2	3	20.6296	12.33	5	7	14.9873	8.47	4	5	673	75.6432	5.36377
LOC_Os10g27190.1 protein	40S ribosomal protein S17, putative, expressed	12.77	2	2	2	5					3.69903	7.8	1	1					2.95742	7.8	1	1	2.36097	7.8	1	1	5.75139	12.77	2	2	141	16.4187	10.1401
LOC_Os08g20270.1 protein	MEMO1, putative, expressed	12.75	2	3	3	8	6.54319	9.06	2	2	5.79014	9.06	2	2					2.65549	3.69	1	1	2.72005	4.03	1	1	6.3094	9.06	2	2	298	33.5264	6.58057
LOC_Os12g41715.1 protein	DEAD-box ATP-dependent RNA helicase, putative, expressed	12.74	1	5	5	17	17.8865	12.74	5	5	9.4721	7.32	3	3	2.34341	2.07	1	1	6.81798	5.25	2	2	6.69498	5.25	2	2	14.1948	10.99	4	4	628	65.5542	9.51025
LOC_Os02g44520.1 protein	OsSub19 - Putative Subtilisin homologue, expressed	12.73	1	12	12	50	27.6841	8.39	8	10	18.3012	5.45	5	7	27.5228	8.61	8	9	23.0561	7.73	7	8	20.8868	7.73	8	8	21.6036	6.48	7	8	1359	148.54	6.58057
LOC_Os02g36710.1 protein	SET, putative, expressed	12.7	1	2	2	3					6.86459	12.7	2	2													3.96633	7.14	1	1	252	28.5708	4.32275
LOC_Os03g42320.1 protein	Sec1 family transport protein, putative, expressed	12.68	1	6	6	22	13.1609	6.26	4	4	12.7981	6.74	4	4	9.78779	6.74	3	3	6.70943	3.53	2	2	13.9062	10.59	4	4	17.8887	11.4	5	5	623	67.774	6.1001
LOC_Os03g27260.1 protein	40S ribosomal protein S6, putative, expressed	12.65	2	4	4	23	12.0271	12.65	4	4	6.42481	10.2	2	2	13.8568	12.24	3	4	12.9979	12.24	3	4	17.5711	12.65	4	5	13.6523	12.24	3	4	245	28.0413	10.6382
LOC_Os02g19924.1 protein	aminotransferase, classes I and II, domain containing protein, expressed	12.65	1	4	4	15	3.95959	3.75	1	1	9.25525	10.54	3	3	12.7485	8.43	2	3	12.8481	8.43	2	3	8.32797	10.54	3	3	8.1994	8.43	2	2	427	45.2598	5.84619
LOC_Os06g34040.1 protein	DJ-1 family protein, putative, expressed	12.64	1	4	4	32	16.4385	12.64	3	4	14.1786	8.13	2	3	23.8109	12.64	4	6	28.105	12.64	4	7	28.1372	12.64	4	7	20.6468	12.64	3	5	443	46.8475	7.63525
LOC_Os10g26390.1 protein	uncharacterized oxidoreductase, putative, expressed	12.63	1	2	2	8	3.17077	6.84	1	1	6.15332	12.63	2	2	6.54212	12.63	2	2	5.88882	12.63	2	2					2.64657	6.84	1	1	190	20.0633	8.33838
LOC_Os08g02400.1 protein	40S ribosomal protein S13, putative, expressed	12.58	2	1	2	8	3.28247	7.95	1	1	5.5401	7.95	1	2	4.80593	12.58	2	2	3.3066	7.95	1	1	2.91432	7.95	1	1	2.37759	7.95	1	1	151	17.1045	10.5356
LOC_Os08g02410.1 protein	40S ribosomal protein S13, putative, expressed	12.58	2	1	2	17	7.47858	7.95	1	3	8.74101	7.95	1	3	7.19804	12.58	2	3	8.12057	7.95	1	3	6.05357	7.95	1	2	8.0737	7.95	1	3	151	17.1345	10.5356
LOC_Os03g55380.1 protein	oxidoreductase, putative, expressed	12.58	1	2	2	5	4.27055	7.1	1	1	4.67302	7.1	1	1	3.60821	5.48	1	1					4.23623	7.1	1	1	4.19237	7.1	1	1	310	33.859	6.91748
LOC_Os01g51300.2 protein	WD domain, G-beta repeat domain containing protein, expressed	12.58	2	3	3	9									11.2013	8.17	2	3	7.43782	8.17	2	2	10.4355	12.58	3	3	3.17248	4.86	1	1	453	50.0798	6.30322
LOC_Os05g06500.1 protein	universal stress protein domain containing protein, putative, expressed	12.57	1	2	2	12	5.0236	12.57	2	2	5.51568	12.57	2	2	5.46535	12.57	2	2	5.60562	12.57	2	2	5.73331	12.57	2	2	5.21235	12.57	2	2	167	17.9924	5.37646
LOC_Os07g39270.1 protein	polyprenyl synthetase, putative, expressed	12.57	1	3	3	8	3.07704	7.1	1	1					12.8704	12.57	3	4	6.94739	12.57	2	2	3.29541	6.56	1	1					366	38.6297	5.78271
LOC_Os07g43310.1 protein	ribosomal protein L7/L12 C-terminal domain containing protein, expressed	12.57	1	1	1	4	3.99258	12.57	1	1	3.56604	12.57	1	1									4.51342	12.57	1	1	5.18375	12.57	1	1	167	17.0283	8.30908
LOC_Os12g13590.1 protein	exocyst complex component 5, putative, expressed	12.53	2	9	9	34	14.6512	8.93	6	6	13.1145	5.96	5	5	16.162	6.7	4	5	16.137	6.2	4	5	15.3042	6.58	4	5	21.011	9.06	6	8	806	88.174	5.23682
LOC_Os08g23790.1 protein	polygalacturonase, putative, expressed	12.53	1	4	4	23	12.5334	9.58	3	4	5.99842	6.39	2	2	15.9683	12.53	4	5	14.9856	12.53	4	5	11.8911	12.53	4	4	8.86538	9.58	3	3	407	43.4626	8.52881
LOC_Os03g10370.1 protein	ADP-ribosylation factor, putative, expressed	12.5	1	2	2	9	2.88977	4.89	1	1	2.98249	4.89	1	1	4.51056	4.89	1	2	2.691	4.89	1	1	8.45293	12.5	2	3	2.51599	4.89	1	1	184	20.6957	9.0415
LOC_Os02g10480.4 protein	stromal membrane-associated protein, putative, expressed	12.5	2	3	3	5					3.18697	5.31	1	1	2.49834	3.75	1	1	4.77103	7.19	2	2	2.05481	3.44	1	1					320	35.1797	5.77002
LOC_Os04g55410.1 protein	FGGY family of carbohydrate kinases, putative, expressed	12.48	1	6	6	18	5.95823	3.59	2	2	4.96981	3.4	2	2	8.36216	6.24	3	3	18.4057	12.48	5	6	9.51876	6.81	3	3	6.49378	3.59	2	2	529	57.142	6.11279
LOC_Os05g11910.1 protein	GDSL-like lipase/acylhydrolase, putative, expressed	12.47	1	3	3	14	10.7736	8.31	2	3	9.38983	5.82	1	2	9.10311	5.82	1	2	8.62993	5.82	1	2	13.6354	9.97	2	3	8.96554	5.82	1	2	361	38.9333	8.52881
LOC_Os06g11130.1 protein	gibberellin receptor GID1L2, putative, expressed	12.46	1	2	2	14	6.67297	8.51	1	2	11.4197	12.46	2	3	11.0717	8.51	1	3	9.85109	8.51	1	3	3.64868	8.51	1	1	7.13626	8.51	1	2	329	34.8725	5.63037
LOC_Os10g36780.2 protein	OsProCP4 - Putative Lysosomal Pro-x Carboxypeptidase homologue, expressed	12.45	2	2	4	32	19.1299	12.45	4	6	13.8793	10	3	4	13.8292	12.45	4	4	17.8064	12.45	4	6	19.0216	12.45	4	6	19.8218	12.45	4	6	490	55.0063	8.32373
LOC_Os07g39840.1 protein	expressed protein	12.44	1	4	4	12	3.54346	2.82	1	1	3.54716	2.82	1	1	6.65193	5.63	2	2	6.82827	5.63	2	2	12.5637	12.44	4	4	5.61881	5.63	2	2	426	47.8166	8.68994
LOC_Os07g10500.1 protein	cytochrome b-c1 complex subunit 7, putative, expressed	12.41	1	1	2	8	4.68046	12.41	2	2	2.69511	7.59	1	1	5.21581	12.41	2	2	3.12989	7.59	1	1	2.58673	7.59	1	1	2.73763	7.59	1	1	145	16.6057	9.42236
LOC_Os01g24690.3 protein	60S ribosomal protein L23A, putative, expressed	12.41	3	2	2	13	6.56514	12.41	2	2	9.19523	12.41	2	3	6.18984	12.41	2	2	5.79434	12.41	2	2	4.99876	12.41	2	2	6.44229	12.41	2	2	137	15.5018	10.272
LOC_Os04g14790.1 protein	FAD dependent oxidoreductase domain containing protein, expressed	12.4	1	6	6	33	19.6589	12.4	6	6	15.6076	8.43	4	5	23.6011	12.4	6	7	17.4945	10.65	5	5	16.3785	9.86	5	5	16.5357	9.86	5	5	629	68.309	8.52881
LOC_Os12g39860.2 protein	phosphoribosyl transferase, putative, expressed	12.39	2	2	2	16	5.39502	12.39	2	2	10.1594	12.39	2	3	10.2221	12.39	2	3	10.1255	12.39	2	3	6.10559	12.39	2	2	8.53227	12.39	2	3	226	23.8258	9.68604
LOC_Os11g05510.1 protein	carbonic anhydrase family protein, putative, expressed	12.39	1	1	1	5					3.09241	12.39	1	1	3.19425	12.39	1	1	3.9441	12.39	1	1	2.99187	12.39	1	1	3.29691	12.39	1	1	113	11.8069	7.32764
LOC_Os11g39650.1 protein	WD domain, G-beta repeat domain containing protein, expressed	12.38	1	4	4	18	8.61424	7.92	3	3	5.63675	5.45	2	2	14.3049	12.38	4	5	9.33328	7.92	3	3	5.48129	5.45	2	2	8.06584	7.92	3	3	404	42.9577	5.33838
LOC_Os03g01190.1 protein	dehydrogenase, putative, expressed	12.37	1	3	3	22	9.80355	12.37	3	3	9.66743	12.37	3	3	13.6731	9.68	2	3	14.5689	9.68	2	4	15.1706	12.37	3	4	19.049	12.37	3	5	372	39.4194	7.88428
LOC_Os09g26700.1 protein	choline/ethanolamine kinase, putative, expressed	12.37	2	3	3	13	4.57851	5.41	2	2	4.87516	5.41	2	2	6.21629	10.05	2	2	6.86631	10.05	2	2	9.18452	10.05	2	3	7.3708	10.05	2	2	388	43.5969	5.2876
LOC_Os12g42550.2 protein	methyl-CpG binding domain containing protein, putative, expressed	12.37	2	2	2	3					6.31593	12.37	2	2													2.02907	4.35	1	1	299	31.0181	4.79248
LOC_Os03g58700.1 protein	vacuolar protein sorting-associated protein 35, putative, expressed	12.36	1	6	6	15	11.9801	9.71	4	4	5.79754	3.4	2	2	5.44075	3.66	2	2					11.7785	6.05	4	4	8.69616	4.79	3	3	793	89.7671	5.40186
LOC_Os05g03150.1 protein	expressed protein	12.35	1	1	1	1					2.32734	12.35	1	1																	81	8.84408	8.29443
LOC_Os07g05580.1 protein	ribosomal protein L7Ae, putative, expressed	12.32	1	1	1	7	4.57021	12.32	1	1	5.02679	12.32	1	1	7.7158	12.32	1	2	4.38446	12.32	1	1	4.83074	12.32	1	1	4.86418	12.32	1	1	138	14.7895	5.51611
LOC_Os11g45590.3 protein	transposon protein, putative, CACTA, En/Spm sub-class, expressed	12.3	5	3	3	7	6.29492	8.74	2	2	5.50071	6.28	2	2					2.59917	2.73	1	1	2.6909	2.73	1	1	2.79395	2.73	1	1	366	39.406	5.33838
LOC_Os02g58300.1 protein	expressed protein	12.29	1	3	3	12	10.932	12.29	3	3	7.44652	6.15	2	2	3.50292	6.15	1	1	6.76424	9.46	2	2	8.34087	9.46	2	2	7.0625	6.15	2	2	423	45.7202	9.5542
LOC_Os05g41610.1 protein	glycosyl hydrolases family 17, putative, expressed	12.29	1	2	2	2					6.11164	12.29	2	2																	350	36.2251	5.09717
LOC_Os02g11060.1 protein	WD domain, G-beta repeat domain containing protein, expressed	12.28	1	1	3	17	8.10263	9.06	2	3	10.0686	12.28	3	4	5.78118	5.26	1	2	6.39534	5.26	1	2	8.37334	9.06	2	3	9.63318	8.48	2	3	342	37.178	5.99854
LOC_Os08g23810.2 protein	enoyl-acyl-carrier-protein reductase NADH, chloroplast precursor, expressed	12.27	1	1	3	30	21.3886	12.27	3	6	25.3727	12.27	3	7	18.9809	12.27	3	5	14.7432	12.27	3	4	11.1609	12.27	3	3	17.6533	12.27	3	5	375	39.1061	8.67529
LOC_Os05g51180.1 protein	hyaluronan/mRNA binding family domain containing protein, expressed	12.27	1	2	2	2													3.23076	4.96	1	1					5.30333	7.31	1	1	383	41.0044	6.06201
LOC_Os08g43370.1 protein	6-phosphogluconolactonase, putative, expressed	12.26	1	4	4	21	6.37913	5.9	2	2	5.94938	5.9	2	2	12.6147	8.02	3	4	12.7562	8.02	3	4	16.2469	12.26	4	5	11.9498	8.02	3	4	424	44.9171	7.66455
LOC_Os03g03720.2 protein	glyceraldehyde-3-phosphate dehydrogenase, putative, expressed	12.26	2	2	3	8	2.35107	4.09	1	1	6.11921	7.86	2	2	5.55636	4.4	1	2	2.46772	4.4	1	1	4.70777	4.4	1	2					318	33.6823	5.22412
LOC_Os02g47940.1 protein	aminotransferase, classes I and II, domain containing protein, expressed	12.24	1	3	3	11	8.49999	12.24	3	3	2.85725	3.06	1	1	5.92614	7.06	2	2	8.25381	12.24	3	3	3.58431	3.06	1	1	3.63107	3.06	1	1	425	47.0288	7.44482
LOC_Os03g25050.1 protein	chaperonin, putative, expressed	12.24	1	1	1	1																	2.43668	12.24	1	1					98	10.8139	7.25439
LOC_Os02g45540.1 protein	synthase, putative, expressed	12.22	1	3	4	25	4.83234	6.43	2	2	9.46353	9.65	3	4	12.2604	9.32	3	5	15.002	12.22	4	6	14.4326	12.22	4	6	4.81445	6.11	2	2	311	34.5374	6.25244
LOC_Os08g44250.1 protein	fiber protein Fb14, putative, expressed	12.22	1	1	1	7	2.62603	12.22	1	1	2.44657	12.22	1	1	2.41119	12.22	1	1	2.02068	12.22	1	1	4.53089	12.22	1	2	2.80422	12.22	1	1	90	10.5841	8.6167
LOC_Os09g21470.1 protein	expressed protein	12.22	1	1	1	2																	2.17218	12.22	1	1	2.18869	12.22	1	1	90	9.89239	10.1987
LOC_Os07g43470.1 protein	GTP-binding protein, putative, expressed	12.2	1	3	3	15	9.28022	12.2	3	3	6.8883	8.13	2	2	6.39745	8.13	2	2	9.54416	8.13	2	3	10.166	8.13	2	3	6.84643	8.13	2	2	369	41.1929	8.48486
LOC_Os09g39570.1 protein	beta-amylase, putative, expressed	12.2	1	6	6	22	8.33827	5.63	3	3	4.92588	3.56	2	2	10.7233	7.69	4	4	10.9728	7.69	4	4	15.9896	12.2	6	6	7.3127	5.63	3	3	533	59.674	5.99854
LOC_Os03g31510.1 protein	cysteine proteinase inhibitor 8 precursor, putative, expressed	12.2	1	1	1	2					3.53725	12.2	1	1													3.24937	12.2	1	1	123	12.8706	8.68994
LOC_Os01g62244.3 protein	ubiquitin-conjugating enzyme, putative, expressed	12.2	5	1	1	3									3.07323	12.2	1	1	2.89753	12.2	1	1	3.5721	12.2	1	1					123	14.106	6.30322
LOC_Os05g04520.1 protein	protein kinase, putative, expressed	12.19	1	3	3	8	3.23444	4.43	1	1	9.21798	8.03	2	3									9.23567	12.19	3	3	2.28244	3.6	1	1	361	39.2861	7.79639
LOC_Os02g02840.1 protein	ras-related protein, putative, expressed	12.18	1	2	2	11	3.14596	10.66	1	1					10.7349	12.18	2	3	14.9794	12.18	2	4	11.5075	12.18	2	3					197	21.6103	9.1001
LOC_Os03g47790.3 protein	transposon protein, putative, unclassified, expressed	12.15	5	5	5	14	6.76581	6.54	2	2	4.72334	3.93	2	2	7.44613	6.54	2	2	10.2196	7.85	3	3	5.93487	4.49	2	2	10.138	7.85	3	3	535	59.512	7.1958
LOC_Os03g61530.1 protein	invertase/pectin methylesterase inhibitor family protein, putative, expressed	12.15	1	2	2	2																	2.33749	7.18	1	1	2.6939	4.97	1	1	181	18.7132	5.59229
LOC_Os02g02990.1 protein	translation initiation factor eIF3 subunit, putative, expressed	12.12	1	2	2	6	3.3737	6.49	1	1					3.66993	6.49	1	1					6.55758	12.12	2	2	7.0113	12.12	2	2	231	25.7738	4.89404
LOC_Os06g01690.1 protein	septum site-determining protein minD, putative, expressed	12.09	1	3	3	5	3.22063	3.59	1	1									5.91178	8.5	2	2	6.10927	7.19	2	2					306	32.3212	6.91748
LOC_Os09g09460.1 protein	harpin-induced protein 1 domain containing protein, expressed	12.09	1	3	3	10					8.34417	12.09	3	3	5.69324	7.08	2	2	9.15729	12.09	3	3	3.91668	5.01	1	1	3.86092	5.01	1	1	339	36.8125	7.79639
LOC_Os07g07250.1 protein	eukaryotic translation initiation factor 3 subunit E, putative, expressed	12.05	1	4	4	14	6.67514	5.78	2	2	4.35823	3.13	1	1	9.56776	9.16	3	3	10.108	8.67	3	3	10.0549	8.67	3	3	6.77084	5.78	2	2	415	48.5707	5.99854
LOC_Os01g64650.1 protein	VAMP-like protein YKT62, putative, expressed	12.04	1	2	2	5					3.88623	8.33	1	1					6.84202	12.04	2	2					5.40535	12.04	2	2	216	23.5979	8.26514
LOC_Os07g08960.1 protein	RNA recognition motif containing protein, expressed	12.01	1	2	2	11	7.11559	12.01	2	2	6.98658	12.01	2	2	2.9463	4.22	1	1	2.72675	4.22	1	1	6.69091	12.01	2	2	10.0903	12.01	2	3	308	33.2305	9.26123
LOC_Os07g48460.1 protein	stress responsive protein, putative, expressed	12	1	2	3	12	6.48808	7.25	2	2	9.54273	7.25	2	3	5.75018	9.5	2	2	5.07676	9.5	2	2	3.83667	4.75	1	1	5.41446	7.25	2	2	400	44.9408	6.93213
LOC_Os09g36830.1 protein	Skp1 family, dimerisation domain containing protein, expressed	12	1	1	1	6	4.53629	12	1	1	5.03318	12	1	1	4.20971	12	1	1	3.91343	12	1	1	4.13603	12	1	1	4.19135	12	1	1	175	19.1845	4.65283
LOC_Os01g04370.1 protein	hsp20/alpha crystallin family protein, putative, expressed	12	2	1	1	2									2.33412	12	1	1					3.07245	12	1	1					150	16.9288	6.60986
LOC_Os09g31260.1 protein	expressed protein	11.97	1	1	1	1					3.89797	11.97	1	1																	117	12.6534	8.20654
LOC_Os06g01390.1 protein	acyl-coenzyme A oxidase 1.2, peroxisomal, putative, expressed	11.96	1	6	6	29	11.1246	6.13	3	3	13.4014	7.47	4	4	17.3357	10.61	5	5	18.7636	11.96	6	6	18.7302	11.96	6	6	16.6802	10.31	5	5	669	74.347	7.1665
LOC_Os10g37420.2 protein	cytochrome b5-like Heme/Steroid binding domain containing protein, expressed	11.94	2	1	1	8	7.63805	11.94	1	2	4.12438	11.94	1	1	4.8301	11.94	1	1	4.50546	11.94	1	1	7.04945	11.94	1	2	4.21407	11.94	1	1	134	14.7565	4.91943
LOC_Os10g05720.2 protein	LTPL37 - Protease inhibitor/seed storage/LTP family protein precursor, expressed	11.93	2	1	1	4	3.19185	11.93	1	1	2.34277	11.93	1	1									3.39954	11.93	1	1	3.08254	11.93	1	1	109	11.4657	7.85498
LOC_Os06g51130.1 protein	spotted leaf 11, putative, expressed	11.92	1	6	6	29	14.068	6.92	3	4	12.6782	6.92	3	4	15.5501	8.53	4	5	13.8364	6.92	3	4	20.7014	11.92	6	7	15.8593	8.53	4	5	621	68.6051	7.2251
LOC_Os11g29780.1 protein	plant-specific domain TIGR01627 family protein, expressed	11.92	1	4	4	10	4.68669	8.61	2	2	2.71173	3.97	1	1	2.5021	2.98	1	1	5.76806	8.94	2	2	9.41168	7.95	3	3	2.33233	3.97	1	1	302	32.0645	9.21729
LOC_Os03g15950.1 protein	enolase, putative, expressed	11.92	1	3	3	22	18.3195	11.92	3	4	19.3653	11.92	3	4	13.364	11.92	3	3	15.1177	11.92	3	3	17.5918	11.92	3	4	18.8994	11.92	3	4	478	51.5211	5.41455
LOC_Os01g12660.1 protein	AAA-type ATPase family protein, putative, expressed	11.9	1	10	10	45	22.2028	8.33	6	7	21.6792	8.1	6	7	23.4077	8.33	6	8	20.3624	9.29	7	7	21.3578	10.71	8	8	22.5733	10.36	8	8	840	93.3616	8.17725
LOC_Os02g52450.3 protein	regulator of ribonuclease, putative, expressed	11.9	1	2	2	13	5.32173	11.9	2	2	5.39462	11.9	2	2	5.21222	11.9	2	2	4.61873	11.9	2	2	7.59222	11.9	2	3	5.33477	11.9	2	2	168	17.7754	6.53662
LOC_Os04g38410.1 protein	chlorophyll A-B binding protein, putative, expressed	11.9	1	2	2	4	6.87862	11.9	2	2	6.45878	11.9	2	2																	252	27.043	7.40088
LOC_Os12g01500.1 protein	outer membrane protein, OMP85 family, putative, expressed	11.9	1	1	4	22	13.9071	11.9	4	4	9.87316	8.25	3	3	14.9619	11.9	4	4	14.2215	11.9	4	4	12.7925	11.9	4	4	10.0545	8.25	3	3	521	56.0716	5.38916
LOC_Os10g33270.1 protein	cyanate hydratase, putative, expressed	11.9	1	1	1	5									3.97267	11.9	1	1	7.07842	11.9	1	2	3.49205	11.9	1	1	3.52411	11.9	1	1	168	18.5963	5.88428
LOC_Os03g04169.1 protein	ATP phosphoribosyltransferase, putative, expressed	11.88	1	3	3	10	2.53536	2.72	1	1	2.12893	2.72	1	1	7.82647	11.88	3	3	4.42936	5.45	2	2	2.32775	2.72	1	1	5.22349	5.45	2	2	404	43.8817	6.7417
LOC_Os07g30090.2 protein	actin-depolymerizing factor, putative, expressed	11.88	1	1	1	5	2.70715	11.88	1	1	3.06961	11.88	1	1	3.40164	11.88	1	1	3.10231	11.88	1	1	3.07411	11.88	1	1					101	11.6906	4.97021
LOC_Os04g44920.1 protein	oxidoreductase, short chain dehydrogenase/reductase family domain containing protein, expressed	11.87	2	2	2	4	3.86175	6.82	1	1	4.52375	6.82	1	1									3.2813	5.04	1	1	4.40538	6.82	1	1	337	36.5139	6.20166
LOC_Os03g11140.2 protein	pleckstrin homology domain-containing protein-related taxo, putative, expressed	11.86	2	7	8	27	14.0052	6.4	4	5	5.58591	3.14	2	2	13.6558	7.33	5	5	26.9224	11.86	8	9	8.59311	4.3	3	3	8.41628	4.3	3	3	860	94.5367	5.19873
LOC_Os01g14940.1 protein	invertase/pectin methylesterase inhibitor family protein, putative, expressed	11.86	1	1	1	36	28.7987	11.86	1	6	31.1595	11.86	1	6	30.8284	11.86	1	6	29.8571	11.86	1	6	30.5879	11.86	1	6	31.3419	11.86	1	6	177	18.9985	6.32861
LOC_Os08g19780.1 protein	expressed protein	11.84	2	2	2	7	3.38723	7.89	1	1	5.2343	11.84	2	2	2.93482	7.89	1	1	2.87397	7.89	1	1	2.63806	7.89	1	1	3.2402	7.89	1	1	152	16.8559	8.52881
LOC_Os07g02440.1 protein	peroxidase precursor, putative, expressed	11.82	1	3	3	13	12.9267	11.82	3	4	10.3097	11.82	3	3	4.15626	5.15	1	1	5.43331	8.48	2	2	3.97403	5.15	1	1	6.20969	8.48	2	2	330	34.7965	8.85107
LOC_Os03g09870.1 protein	mitochondrial import inner membrane translocase subunit Tim17, putative, expressed	11.82	1	1	1	8									10.9899	11.82	1	3	8.37792	11.82	1	2	4.10948	11.82	1	1	7.41843	11.82	1	2	203	20.1381	7.88428
LOC_Os03g03350.1 protein	polygalacturonase, putative, expressed	11.79	1	5	5	20	7.53748	5.68	2	2	10.5365	8.08	3	3	12.8507	9.83	4	4	12.5223	9.39	4	4	9.60186	7.42	3	3	13.0765	9.39	4	4	458	48.8664	5.97314
LOC_Os05g40384.1 protein	cytochrome P450, putative, expressed	11.79	1	4	4	26	17.7614	11.79	4	5	11.7011	10.23	3	3	14.8412	10.23	3	4	17.7305	11.79	4	5	15.0439	10.23	3	4	17.5647	11.79	4	5	577	63.1483	8.71924
LOC_Os06g04820.1 protein	leucine carboxyl methyltransferase 1, putative, expressed	11.76	1	2	2	8	5.7462	6.76	1	1	7.73626	11.76	2	2	8.50023	11.76	2	2	7.8427	11.76	2	2					5.47746	6.76	1	1	340	37.9909	5.46533
LOC_Os02g32060.1 protein	hydrolase, NUDIX family, domain containing protein, expressed	11.76	1	2	2	5					7.02453	11.76	2	2									2.15344	4.41	1	1	6.84734	11.76	2	2	204	22.9211	5.19873
LOC_Os01g58580.1 protein	ICE-like protease p20 domain containing protein, putative, expressed	11.75	1	4	4	19	9.26584	6.47	2	3	9.46452	8.63	3	3	9.35558	8.63	3	3	9.8355	8.63	3	3	12.9815	11.75	4	4	9.29282	8.63	3	3	417	45.8565	5.8208
LOC_Os12g05730.1 protein	bifunctional monodehydroascorbate reductase and carbonic anhydrasenectarin-3 precursor, putative, expressed	11.74	1	3	3	19	10.1503	11.74	3	3	12.9718	11.74	3	4	6.92955	8.19	2	2	12.6045	11.74	3	4	13.5144	11.74	3	4	7.08133	8.19	2	2	281	30.7405	6.85889
LOC_Os12g35580.2 protein	riboflavin synthase alpha chain, putative, expressed	11.71	2	3	3	8	8.96152	11.71	3	3	3.20487	3.34	1	1	2.58055	3.68	1	1					2.73573	3.68	1	1	6.39659	7.02	2	2	299	31.0404	8.19189
LOC_Os07g39070.1 protein	5-formyltetrahydrofolate cyclo-ligase, putative, expressed	11.7	1	2	2	15	6.7909	11.7	2	2	8.82019	11.7	2	3	9.02688	7.8	1	3	3.86943	7.8	1	1	9.56815	11.7	2	3	10.2176	11.7	2	3	282	30.9563	9.34912
LOC_Os08g12840.1 protein	FabA-like domain containing protein, expressed	11.68	1	4	4	32	20.5396	11.68	4	7	2.77817	2.85	1	1	19.8683	11.68	4	7	16.2084	11.68	4	6	13.0983	11.68	4	5	17.0129	11.68	4	6	351	38.6916	6.18896
LOC_Os09g33810.5 protein	ankyrin repeat domain containing protein, putative, expressed	11.68	5	2	2	6	5.6064	11.68	2	2	3.97741	7.48	1	1									3.49572	7.48	1	1	5.52157	11.68	2	2	214	23.0262	4.58936
LOC_Os04g35570.2 protein	Regulator of chromosome condensation domain containing protein, expressed	11.66	4	3	3	11	7.67168	8.03	2	3	2.01305	3.63	1	1	5.714	8.03	2	2	5.57159	8.03	2	2	5.97578	8.03	2	2	3.57352	4.4	1	1	386	41.192	5.50342
LOC_Os05g26660.1 protein	NADH-ubiquinone oxidoreductase, mitochondrial precursor, putative, expressed	11.65	1	6	6	34	16.7143	9.74	5	6	14.3535	9.74	5	5	16.0377	9.74	5	5	17.4096	9.74	5	6	15.7525	11.65	6	6	16.6685	11.65	6	6	575	64.7612	8.99756
LOC_Os05g06460.1 protein	dihydrolipoyl dehydrogenase, putative, expressed	11.64	1	3	5	15	8.18604	7.05	3	3	2.86194	2.29	1	1	8.66461	6.7	3	3	6.05636	4.41	2	2	11.0868	6.7	3	4	6.00516	4.41	2	2	567	59.0677	6.7417
LOC_Os03g20520.1 protein	endoplasmic reticulum-Golgi intermediate compartment protein 3, putative, expressed	11.63	4	6	6	22	12.5693	11.37	5	5	5.65069	4.91	2	2	11.2008	7.24	4	4	11.3211	7.24	4	4	8.80242	5.17	3	3	10.6956	8.79	4	4	387	43.791	6.354
LOC_Os03g51470.1 protein	expressed protein	11.61	1	1	1	6	2.44567	11.61	1	1	3.27294	11.61	1	1	2.97017	11.61	1	1	2.16908	11.61	1	1	3.07422	11.61	1	1	2.855	11.61	1	1	112	12.04	5.17334
LOC_Os09g27420.1 protein	formate--tetrahydrofolate ligase, putative, expressed	11.6	2	6	6	25	10.7905	6.08	3	3	15.4298	8.2	4	4	18.3219	10.61	5	5	18.4134	7.64	4	5	13.7641	6.08	3	4	14.9463	6.08	3	4	707	75.471	8.08936
LOC_Os01g48960.1 protein	glutamate synthase, chloroplast precursor, putative, expressed	11.58	1	17	19	77	31.0218	6.55	10	10	37.832	8.17	12	13	51.135	9.09	13	16	70.9702	11.12	16	22	21.6359	4.61	7	8	22.1701	4.66	8	8	2167	236.745	7.09326
LOC_Os02g11640.1 protein	UDP-glucoronosyl and UDP-glucosyl transferase, putative, expressed	11.58	2	4	4	18	7.42501	5.99	2	2	6.5286	4.59	2	2	13.1773	8.38	3	4	13.9017	8.38	3	4	13.271	11.58	4	4	7.74986	5.99	2	2	501	54.1044	5.24951
LOC_Os03g21490.1 protein	ABC transporter, ATP-binding protein, putative, expressed	11.58	1	3	3	11	5.99498	7.4	2	2	6.20861	7.4	2	2	2.61624	3.54	1	1	5.29507	7.72	2	2	4.84857	7.72	2	2	5.98957	7.4	2	2	311	33.3344	6.16357
LOC_Os04g05050.2 protein	pectate lyase precursor, putative, expressed	11.58	2	3	3	17	14.3394	10.79	2	4	6.84141	10.79	2	2	15.1769	11.58	3	4	7.30714	10.79	2	2	8.25807	10.79	2	2	11.3834	10.79	2	3	380	41.7584	8.14795
LOC_Os11g22404.1 protein	protein phosphatase 2C, putative, expressed	11.57	1	4	4	7					5.19082	5.56	2	2	4.31977	6.02	2	2					4.64469	5.79	2	2	2.11128	2.78	1	1	432	47.0803	6.22705
LOC_Os01g33300.1 protein	polygalacturonase, putative, expressed	11.55	1	5	5	18	8.40047	8.11	3	3	7.39782	6.39	2	2	10.7294	6.88	3	3	13.282	8.6	4	4	13.5693	9.83	4	4	6.97566	6.39	2	2	407	42.9637	6.37939
LOC_Os01g64690.1 protein	LSM domain containing protein, expressed	11.54	1	1	1	1																	2.40105	11.54	1	1					104	11.6692	4.88135
LOC_Os04g02900.1 protein	dehydrogenase E1 component domain containing protein, expressed	11.53	2	4	4	17	7.12708	6.12	2	2	6.77359	6.12	2	2	10.6494	9.41	3	3	10.829	9.41	3	3	13.9943	11.53	4	4	10.5569	6.12	2	3	425	46.1152	6.60986
LOC_Os06g48640.3 protein	proteasome/cyclosome repeat containing protein, expressed	11.5	3	1	8	33	15.7453	6.57	5	5	7.25383	3.52	3	3	20.9165	6.92	5	7	16.0938	7.98	5	5	19.1413	8.92	6	7	16.8944	6.57	5	6	852	93.2558	5.19873
LOC_Os12g06510.3 protein	calcineurin B, putative, expressed	11.5	5	2	2	6					2.25722	7.96	1	1	2.67927	7.96	1	1	2.65715	7.96	1	1	4.57937	11.5	2	2	2.43768	7.96	1	1	226	25.7711	5.04639
LOC_Os10g35500.1 protein	epoxide hydrolase, putative, expressed	11.48	1	2	2	9	3.59845	4.59	1	1	3.68665	4.59	1	1	6.74735	11.48	2	2	3.51677	4.59	1	1	7.13314	11.48	2	2	6.45503	11.48	2	2	305	33.816	11.4438
LOC_Os07g39620.1 protein	C2 domain containing protein, putative, expressed	11.46	1	3	4	18	10.7278	9.44	3	3	9.77212	7.42	2	2	11.0891	9.44	3	3	10.6052	9.44	3	3	8.99204	9.44	3	3	12.3002	11.46	4	4	445	46.0245	4.66553
LOC_Os02g10920.4 protein	zinc finger family protein, putative, expressed	11.45	3	2	2	10	2.94189	8.43	1	1	2.98499	8.43	1	1	6.36799	11.45	2	2	6.57037	11.45	2	2	7.12249	11.45	2	2	7.38006	11.45	2	2	166	17.4907	8.25049
LOC_Os03g05710.1 protein	acetyltransferase, GNAT family, putative, expressed	11.45	1	2	2	6	3.09424	7.93	1	1													5.48995	11.45	2	2	7.23397	11.45	2	3	227	24.3662	5.56689
LOC_Os07g31830.1 protein	GTPase activating protein, putative, expressed	11.45	1	1	1	4					4.01295	11.45	1	1	4.19096	11.45	1	1	4.23713	11.45	1	1					3.54694	11.45	1	1	166	18.7275	6.13818
LOC_Os01g64520.2 protein	uricase, putative, expressed	11.45	2	2	2	9									10.0226	11.45	2	3	9.8675	11.45	2	3	8.7154	11.45	2	3					227	25.7484	8.54346
LOC_Os05g45950.1 protein	outer mitochondrial membrane porin, putative, expressed	11.43	1	3	3	12	5.31485	7.5	2	2	5.72088	7.5	2	2	2.93445	4.29	1	1	5.27084	7.5	2	2	7.79827	11.43	3	3	6.20211	7.5	2	2	280	29.5843	8.646
LOC_Os04g54850.1 protein	pectinesterase, putative, expressed	11.43	1	8	8	29	10.1606	4.22	4	4	18.8991	9.27	6	6	18.0463	8.75	6	6	17.958	8.75	6	6	7.95862	3.09	3	3	11.5393	4.84	4	4	971	105.287	5.60498
LOC_Os02g53820.2 protein	endoglucanase, putative, expressed	11.38	5	5	5	24	12.4032	9.58	4	4	10.6106	7.78	4	4	10.1912	7.78	4	4	11.5051	7.78	4	4	15.4397	11.38	5	5	8.20169	5.99	3	3	501	54.5062	7.89893
LOC_Os04g36620.1 protein	hydrolase, alpha/beta fold family domain containing protein, expressed	11.37	2	2	2	19	10.6466	11.37	2	3	9.78885	11.37	2	3	15.4044	11.37	2	4	12.4962	11.37	2	3	11.2794	11.37	2	3	11.3596	11.37	2	3	343	37.6092	6.63916
LOC_Os05g08840.1 protein	DnaK family protein, putative, expressed	11.37	1	3	8	20	4.7726	1.88	2	2	4.4281	1.88	2	2	14.4918	5.74	4	5	11.1551	5.74	4	4	11.5073	6.68	4	4	7.00067	2.93	3	3	853	94.0649	4.95752
LOC_Os08g33440.1 protein	2-oxo acid dehydrogenases acyltransferase domain containing protein, expressed	11.37	1	3	4	21	8.37478	8	3	3	9.43942	8	3	3	12.3716	9.05	3	4	11.9602	9.05	3	4	10.8299	8	3	4	8.24583	8	3	3	475	48.802	8.39697
LOC_Os12g41170.1 protein	SEY1, putative, expressed	11.36	1	6	6	20	13.0004	8.08	4	4	3.80642	2.58	1	1	17.6744	7.38	4	5	14.9786	5.85	3	4	14.1248	8.2	4	4	6.36413	3.4	2	2	854	95.073	6.7124
LOC_Os06g40620.2 protein	SNF7 domain containing protein, putative, expressed	11.36	2	2	2	16	11.9236	11.36	2	3	9.59857	6.82	1	2	10.8162	11.36	2	3	7.08518	11.36	2	2	10.6103	11.36	2	3	11.8779	11.36	2	3	220	24.2122	4.91943
LOC_Os02g43760.1 protein	ubiquitin carboxyl-terminal hydrolase, family 1, putative, expressed	11.35	1	1	2	6	2.38204	7.42	1	1					3.15593	7.42	1	1	3.03924	7.42	1	1	6.1187	11.35	2	2	3.78491	7.42	1	1	229	24.8229	4.50049
LOC_Os03g06740.1 protein	glutathione reductase, putative, expressed	11.35	1	3	4	19	5.7934	4.14	2	2	5.78957	4.14	2	2	9.42617	9.73	3	3	13.0687	9.73	3	4	11.7804	11.35	4	4	12.9322	9.73	3	4	555	60.2152	7.60596
LOC_Os08g44860.1 protein	aminopeptidase, putative, expressed	11.35	1	5	5	9	4.89519	2.39	2	2					6.17559	7.17	2	2	7.86901	9.16	3	3	2.60749	1.59	1	1	2.22629	2.39	1	1	502	56.5723	6.7417
LOC_Os01g65790.1 protein	pectinesterase, putative, expressed	11.3	1	4	4	17	14.886	11.3	4	4	14.2803	11.3	4	4	4.31998	3.52	1	1	4.56451	3.52	1	1	11.7243	9.07	3	3	14.8983	11.3	4	4	540	57.8279	6.62451
LOC_Os05g05830.1 protein	bifunctional protein folD, putative, expressed	11.3	2	2	2	5	2.82138	4.11	1	1					6.55101	11.3	2	2					2.69091	4.11	1	1	3.15097	4.11	1	1	292	30.7145	7.92822
LOC_Os09g32820.1 protein	uridine/cytidine kinase-like 1, putative, expressed	11.29	1	1	5	17	8.30905	6.25	3	3	10.0616	9.68	4	4	2.8567	2.02	1	1	10.0607	7.86	4	4	2.58044	1.61	1	1	10.7309	7.86	4	4	496	55.0084	7.12256
LOC_Os02g01980.1 protein	GDSL-like lipase/acylhydrolase, putative, expressed	11.26	1	4	4	22	9.89844	9.27	3	3	9.46378	9.27	3	3	12.1117	11.26	4	4	14.3768	9.27	3	4	13.5363	9.27	3	4	13.1555	9.27	3	4	453	49.509	8.52881
LOC_Os04g52760.1 protein	gamma-soluble NSF attachment protein, putative, expressed	11.26	1	2	2	3					3.12257	6.76	1	1									2.85927	4.5	1	1	2.56221	4.5	1	1	222	24.5589	4.80518
LOC_Os02g07120.1 protein	HEAT repeat family protein, putative, expressed	11.25	2	11	11	31	10.1643	3.45	3	3	6.30448	2.71	2	2	30.054	8.78	8	9	19.0982	7.14	6	6	8.6759	3.69	3	3	22.346	6.9	7	8	1218	134.188	6.11279
LOC_Os03g18220.1 protein	pyruvate decarboxylase isozyme 2, putative, expressed	11.24	5	3	5	31	15.9103	11.24	5	5	14.9975	11.24	5	5	17.4238	11.24	5	6	15.6865	11.24	5	5	13.5765	9.92	4	5	14.4365	11.24	5	5	605	64.6774	5.80811
LOC_Os05g48510.1 protein	phenylalanyl-tRNA synthetase beta chain, putative, expressed	11.24	2	5	5	20	12.3969	6.21	3	4	6.17897	4.19	2	2	10.1492	5.03	2	3	13.1988	7.05	3	4	8.72168	7.89	3	3	10.5935	8.39	4	4	596	67.3695	6.01123
LOC_Os12g31800.1 protein	glycine-rich RNA-binding protein 7, putative, expressed	11.24	1	2	2	16	12.3493	11.24	2	3	15.0555	11.24	2	4	8.00751	11.24	2	2	8.54705	11.24	2	2	11.7521	11.24	2	3	8.84914	11.24	2	2	258	25.0295	4.93213
LOC_Os06g04380.1 protein	aminomethyltransferase, putative, expressed	11.22	1	3	3	18	10.6554	11.22	3	3	11.1388	11.22	3	3	10.0178	11.22	3	3	11.1165	11.22	3	3	11.333	11.22	3	3	10.515	11.22	3	3	401	44.1235	5.79541
LOC_Os01g51800.1 protein	expressed protein	11.22	1	1	1	2									4.05327	11.22	1	1					4.99743	11.22	1	1					205	22.0425	9.34912
LOC_Os03g13540.1 protein	Ser/Thr protein phosphatase family protein, putative, expressed	11.21	1	3	3	19	10.731	11.21	3	3	10.7429	11.21	3	3	12.8827	11.21	3	4	10.1114	11.21	3	3	10.4423	11.21	3	3	10.2214	11.21	3	3	339	38.2603	7.59131
LOC_Os09g02284.1 protein	DNA-directed RNA polymerase subunit, putative, expressed	11.21	1	2	2	6					4.33376	4.85	1	1	3.8523	6.36	1	1	3.59421	6.36	1	1	8.18739	11.21	2	2	3.30074	6.36	1	1	330	36.4373	4.88135
LOC_Os11g02389.1 protein	protease inhibitor/seed storage/LTP family, putative, expressed	11.21	3	1	1	4									3.05268	11.21	1	1	3.09585	11.21	1	1	3.13518	11.21	1	1	2.70081	11.21	1	1	116	11.3098	9.33447
LOC_Os08g44430.2 protein	vesicle-associated membrane protein 727, putative, expressed	11.2	1	1	1	3					3.1924	11.2	1	1									4.71714	11.2	1	1	4.39985	11.2	1	1	241	27.3389	6.53662
LOC_Os01g74510.1 protein	KIP1, putative, expressed	11.18	1	7	7	26	5.32679	2.26	2	2	14.3518	6.77	5	5	15.7328	6.88	5	5	16.512	8.28	5	5	14.7053	6.88	5	5	14.1993	5.38	4	4	930	103.209	5.30029
LOC_Os03g31170.1 protein	inosine-uridine preferring nucleoside hydrolase family protein, putative, expressed	11.18	1	2	2	10	10.7353	11.18	2	3	5.17906	11.18	2	2	7.05665	8.39	1	2	5.24757	8.39	1	1	4.46397	8.39	1	1	4.04056	8.39	1	1	322	34.4831	5.51611
LOC_Os06g06320.1 protein	osFTL2 FT-Like2 homologous to Flowering Locus T gene; contains Pfam profile PF01161: Phosphatidylethanolamine-binding protein, expressed	11.17	1	2	2	7	5.14006	11.17	2	2	3.45781	6.15	1	1	3.44017	6.15	1	1	3.52381	6.15	1	1	3.54068	6.15	1	1	3.52488	6.15	1	1	179	19.8258	7.88428
LOC_Os12g22030.2 protein	serine hydroxymethyltransferase, mitochondrial precursor, putative, expressed	11.17	2	4	5	12	2.82411	2.08	1	1	6.5689	3.03	1	2	2.83543	3.03	1	1	5.31465	5.11	2	2	13.8152	11.17	5	5	3.59079	3.03	1	1	528	57.8711	6.96143
LOC_Os12g27070.1 protein	heat shock protein DnaJ, putative, expressed	11.15	1	2	2	3																	6.50517	11.15	2	2	3.40644	5.38	1	1	260	29.0327	8.63135
LOC_Os03g10940.1 protein	casein kinase II subunit alpha-2, putative, expressed	11.14	2	3	3	11	6.09382	7.53	2	2	6.94809	7.53	2	2	4.02739	3.92	1	1	6.20551	7.53	2	2	6.02108	7.53	2	2	6.50041	7.53	2	2	332	39.3832	8.06006
LOC_Os11g47820.2 protein	glucan endo-1,3-beta-glucosidase precursor, putative, expressed	11.14	2	3	3	5	3.76649	7.42	1	1													6.21326	9.28	2	2	4.38106	3.71	2	2	431	45.9269	6.44287
LOC_Os12g17310.1 protein	prefoldin, putative, expressed	11.13	1	5	5	11					2.22591	1.39	1	1	9.75142	6.49	3	3	16.6048	7.88	3	4	6.3746	4.64	2	2	4.6624	3.09	1	1	647	71.3258	5.42725
LOC_Os03g62420.1 protein	expressed protein	11.11	1	1	1	18	2.60622	11.11	1	1	2.09549	11.11	1	1	7.59008	11.11	1	3	18.4096	11.11	1	8	7.51174	11.11	1	3	5.28539	11.11	1	2	126	12.9055	7.12256
LOC_Os04g37690.1 protein	RNA recognition motif containing protein, putative, expressed	11.11	1	2	3	11	6.98808	4.39	1	2	8.32504	8.79	2	2	4.33191	4.39	1	1	6.34309	6.72	2	2	8.72173	11.11	3	3	4.56822	4.39	1	1	387	41.7813	8.52881
LOC_Os04g38950.1 protein	class I glutamine amidotransferase, putative, expressed	11.11	3	4	4	17	7.31988	6.94	3	3	2.67368	4.17	1	1	9.80783	11.11	4	4	9.90276	11.11	4	4	5.31791	7.29	2	2	7.52292	10.42	3	3	288	30.7028	6.87354
LOC_Os09g36860.1 protein	acyl carrier protein, putative, expressed	11.11	1	1	1	6	2.78833	11.11	1	1	2.87404	11.11	1	1	2.63768	11.11	1	1	2.54322	11.11	1	1	2.57729	11.11	1	1	2.40379	11.11	1	1	135	14.1555	5.2749
LOC_Os04g42140.1 protein	eukaryotic initiation factor iso-4F subunit p82-34, putative, expressed	11.1	1	8	8	29	10.1502	6.05	4	4	10.8659	5.17	4	4	11.139	6.05	4	4	16.405	7.57	5	6	17.193	8.83	6	6	12.2396	5.93	5	5	793	86.967	7.51807
LOC_Os11g03730.2 protein	alpha-N-arabinofuranosidase A, putative, expressed	11.09	1	1	4	17	6.46694	4.86	2	2	11.0109	6.38	3	3	9.01484	4.86	2	2	11.6956	9.57	3	3	11.209	9.57	3	3	13.9115	11.09	4	4	658	72.4545	5.23682
LOC_Os12g03470.3 protein	alpha-N-arabinofuranosidase A, putative, expressed	11.06	3	1	4	17	6.43223	4.85	2	2	10.8499	6.36	3	3	8.33654	4.85	2	2	11.3734	9.55	3	3	10.4956	9.55	3	3	12.9163	11.06	4	4	660	72.8317	5.49072
LOC_Os09g32274.1 protein	30S ribosomal protein S16, putative, expressed	11.03	1	1	1	1	2.59592	11.03	1	1																					136	15.1529	9.979
LOC_Os05g15520.1 protein	DNA-binding protein-related, putative, expressed	11.03	1	1	1	6	3.84923	11.03	1	1	3.31398	11.03	1	1	3.82759	11.03	1	1	3.58488	11.03	1	1	3.53278	11.03	1	1	4.1841	11.03	1	1	145	15.374	8.88037
LOC_Os03g56790.1 protein	actin-depolymerizing factor, putative, expressed	11.03	1	1	1	3					4.38641	11.03	1	1					4.1181	11.03	1	1					3.57577	11.03	1	1	145	16.7834	5.93506
LOC_Os04g37710.1 protein	serine hydrolase domain containing protein, expressed	11.02	1	2	2	6	2.70136	6.12	1	1	3.05605	6.12	1	1	2.6062	6.12	1	1	2.45981	6.12	1	1	5.69998	11.02	2	2					245	27.4789	5.40186
LOC_Os07g48229.1 protein	vacuolar-sorting receptor precursor, putative, expressed	11.02	1	5	5	22	12.4428	7.83	4	4	7.91917	4.31	2	2	14.5546	6.55	3	4	10.2637	6.55	3	3	17.0928	9.74	4	5	15.3458	9.74	4	4	626	69.6003	5.65576
LOC_Os11g02424.2 protein	LTPL9 - Protease inhibitor/seed storage/LTP family protein precursor, expressed	11.02	2	1	1	1																	2.46089	11.02	1	1					118	11.5199	8.92432
LOC_Os01g55780.1 protein	glycerophosphoryl diester phosphodiesterase family protein, putative, expressed	11	1	3	3	16	11.1759	11	3	3	11.6166	11	3	3	6.35217	6.65	2	2	5.75501	6.65	2	2	7.23826	8.44	2	2	16.4628	11	3	4	391	45.1217	6.16357
LOC_Os08g40190.1 protein	expressed protein	11	1	1	1	6	2.15639	11	1	1	2.45027	11	1	1	2.76502	11	1	1	2.74002	11	1	1	2.2657	11	1	1	2.49556	11	1	1	100	11.0437	9.99365
LOC_Os05g44916.2 protein	mitochondrial-processing peptidase subunit, mitochondrial precursor, putative, expressed	10.99	2	3	4	18	10.4818	10.99	4	4	8.49712	8.38	3	3	4.63157	4.45	2	2	7.71183	8.38	3	3	8.30887	8.38	3	3	7.74832	8.38	3	3	382	41.8121	5.56689
LOC_Os03g19280.1 protein	argininosuccinate lyase, putative, expressed	10.98	1	4	4	15	9.70035	8.48	3	3	8.93193	4.43	2	3	6.12742	6.74	2	2	4.30988	4.05	1	1	8.96983	9.25	3	3	10.7572	6.74	2	3	519	57.3936	6.1001
LOC_Os03g04220.1 protein	glutathione S-transferase, putative, expressed	10.97	1	2	2	9	2.05602	4.39	1	1	7.11193	4.39	1	3	6.55276	10.97	2	2	2.12854	4.39	1	1	2.68298	4.39	1	1	2.60448	4.39	1	1	319	35.6826	7.57666
LOC_Os05g22970.1 protein	glyoxalase family protein, putative, expressed	10.97	1	2	2	13	2.23986	3.38	1	1	2.22307	3.38	1	1	9.31167	10.97	2	3	9.98563	10.97	2	3	8.63801	10.97	2	3	5.89242	10.97	2	2	237	26.3142	9.0415
LOC_Os04g58110.1 protein	pyruvate kinase, putative, expressed	10.96	1	5	5	18	6.92297	5.09	2	2	8.62656	6.85	3	3	10.7962	8.02	4	4	8.57084	6.26	3	3	9.97264	8.61	3	3	9.32308	5.68	3	3	511	55.1909	7.91357
LOC_Os03g01930.1 protein	retrotransposon protein, putative, unclassified, expressed	10.95	1	6	6	24	13.2882	9.02	4	4	12.8678	9.02	4	4	15.781	9.32	4	4	10.4356	7.54	3	3	17.1119	9.17	5	5	13.2084	9.02	4	4	676	73.5847	5.41455
LOC_Os12g42100.1 protein	phosphonate metabolism protein-related, putative, expressed	10.94	2	2	2	4	2.4105	2.13	1	1													6.63489	10.94	2	2	2.25266	2.13	1	1	329	36.7387	6.22705
LOC_Os08g25090.2 protein	co-chaperone GrpE protein, putative, expressed	10.93	2	2	3	11	6.52761	7.4	2	2	9.47815	10.93	3	3	2.77329	3.54	1	1	2.91502	3.54	1	1	2.45933	3.54	1	1	7.90354	10.93	3	3	311	33.6982	5.35107
LOC_Os05g05640.1 protein	pectinesterase inhibitor domain containing protein, putative, expressed	10.93	1	2	2	6					8.19438	10.38	1	2	4.30372	10.38	1	1	3.59711	10.38	1	1	8.11551	10.93	2	2					183	18.3714	8.25049
LOC_Os03g10930.1 protein	ribosomal protein L51, putative, expressed	10.92	1	1	1	6	3.03953	10.92	1	1	2.95215	10.92	1	1	2.61165	10.92	1	1	3.01121	10.92	1	1	2.49291	10.92	1	1	2.68604	10.92	1	1	119	13.7124	10.5503
LOC_Os04g48770.2 protein	ubiquitin fusion degradation protein, putative, expressed	10.9	1	2	2	8	3.08259	6.77	1	1	2.13149	6.77	1	1	5.51344	10.9	2	2	3.00214	6.77	1	1	2.98065	6.77	1	1	6.39329	10.9	2	2	266	29.3616	5.78271
LOC_Os01g13430.1 protein	importin-alpha re-exporter, putative, expressed	10.89	1	7	7	41	19.0579	7.73	5	6	12.9045	5.6	3	4	28.0262	9.46	6	8	38.1274	9.46	6	10	21.1981	6.61	4	5	26.7174	10.89	7	8	983	108.291	5.24951
LOC_Os09g02700.1 protein	polyadenylate-binding protein, putative, expressed	10.88	3	5	5	25	9.30016	7.25	3	3	12.7875	9.82	4	4	12.5914	10.88	5	5	10.947	8.31	4	4	13.3571	8.31	4	5	12.2677	9.82	4	4	662	71.5845	6.82959
LOC_Os01g52490.1 protein	40S ribosomal protein S24, putative, expressed	10.87	3	1	1	6	3.09925	10.87	1	1	3.12271	10.87	1	1	2.82408	10.87	1	1	3.57584	10.87	1	1	2.779	10.87	1	1	3.29437	10.87	1	1	138	15.7088	10.5649
LOC_Os03g19930.1 protein	adenylosuccinate lyase, putative, expressed	10.87	4	5	5	33	15.6619	7.18	3	5	18.2643	7.18	3	6	12.8071	7	3	4	16.1498	7	3	5	20.3585	10.87	5	7	18.4941	8.66	4	6	543	60.1438	6.20166
LOC_Os08g02060.1 protein	expressed protein	10.87	1	1	1	4	2.34408	10.87	1	1	2.83493	10.87	1	1	3.34588	10.87	1	1									3.26841	10.87	1	1	184	21.0696	5.5542
LOC_Os01g67530.1 protein	AMP-binding enzyme, putative, expressed	10.86	1	3	3	10	3.28612	3.85	1	1	2.8973	3.85	1	1	6.53381	7.24	2	2	3.86096	3.85	1	1	6.41194	7.24	2	2	9.20537	10.86	3	3	442	45.994	6.25244
LOC_Os08g23710.1 protein	ribosomal protein L7Ae, putative, expressed	10.85	3	3	3	9									4.79614	7.36	2	2	6.69695	10.85	3	3	4.5629	6.59	2	2	4.344	6.59	2	2	258	29.2855	10.3452
LOC_Os05g40010.1 protein	LTPL17 - Protease inhibitor/seed storage/LTP family protein precursor, expressed	10.85	1	1	1	1																	3.30167	10.85	1	1					129	12.6596	9.37842
LOC_Os08g04280.2 protein	actin, putative, expressed	10.84	2	3	3	5					2.45674	2.48	1	1	6.96569	8.35	2	2	5.17157	5.19	1	1	4.51485	5.19	1	1					443	48.4634	5.2876
LOC_Os03g46390.1 protein	ras-related protein, putative, expressed	10.84	3	2	2	7					2.31601	5.42	1	1	2.15985	5.42	1	1	5.69317	10.84	2	2	2.57596	5.42	1	1	4.83329	10.84	2	2	203	22.1233	7.94287
LOC_Os03g63290.1 protein	oxidoreductase, short chain dehydrogenase/reductase family protein, putative, expressed	10.83	1	2	2	12	7.20187	10.83	2	2	7.86755	10.83	2	2	7.02937	10.83	2	2	7.55849	10.83	2	2	6.83659	10.83	2	2	7.45297	10.83	2	2	277	29.5818	5.92236
LOC_Os05g51140.2 protein	expressed protein	10.83	2	2	2	3					3.71452	3.7	1	1													6.49095	10.83	2	2	351	39.4881	9.5835
LOC_Os09g32650.1 protein	leucyl-tRNA synthetase, cytoplasmic, putative, expressed	10.78	3	8	8	42	26.3794	10.78	8	8	16.7419	7.21	5	5	27.1505	9.13	7	8	20.4091	8.49	6	6	22.0884	8.49	6	7	27.7187	9.13	7	8	1095	123.544	6.56592
LOC_Os01g36930.1 protein	ubiquitin carboxyl-terminal hydrolase 6, putative, expressed	10.76	1	4	4	16	7.42777	6.96	3	3	5.77318	4.64	2	2	5.21612	4.43	2	2	4.7561	4.43	2	2	12.1314	10.76	4	4	8.10897	6.96	3	3	474	53.1318	6.16357
LOC_Os05g51420.3 protein	hypersensitive-induced response protein, putative, expressed	10.76	3	1	3	21	10.4137	10.76	3	4	8.07978	7.99	2	3	10.3891	10.76	3	4	7.43367	6.25	2	3	9.42988	10.76	3	4	7.67163	7.99	2	3	288	31.6013	6.41748
LOC_Os11g02350.1 protein	LTPL25 - Protease inhibitor/seed storage/LTP family protein precursor, expressed	10.74	1	1	1	2																	2.74691	10.74	1	1	2.36111	10.74	1	1	121	12.1369	8.90967
LOC_Os03g17310.1 protein	calcium-transporting ATPase, endoplasmic reticulum-type, putative, expressed	10.73	2	8	8	39	11.6211	5.93	4	4	16.1813	8.19	5	5	30.3072	10.73	8	10	28.3782	9.7	7	9	11.053	4.99	3	4	21.5755	8.29	6	7	1062	115.292	5.30029
LOC_Os06g47000.3 protein	external NADH-ubiquinone oxidoreductase 1, mitochondrial precursor, putative, expressed	10.73	2	5	5	21	8.47305	6.01	3	3	9.54554	7.94	4	4	10.8159	8.8	4	4	10.5976	8.8	4	4	5.05568	3.86	2	2	9.98182	7.94	4	4	466	52.8374	6.48096
LOC_Os03g63420.1 protein	- glutaredoxin subgroup II, expressed - [OsGrx_S14]	10.71	1	1	1	9	4.82083	10.71	1	1	7.67149	10.71	1	2	4.72242	10.71	1	1	3.99165	10.71	1	1	8.52542	10.71	1	2	7.94691	10.71	1	2	168	17.8222	8.30908
LOC_Os02g03730.1 protein	SWIB/MDM2 domain containing protein, expressed	10.69	1	1	1	6	2.57261	10.69	1	1	2.83006	10.69	1	1	2.32407	10.69	1	1	2.58882	10.69	1	1	2.29138	10.69	1	1	3.11843	10.69	1	1	131	13.7122	10.3745
LOC_Os01g51390.1 protein	mitochondrial-processing peptidase subunit, mitochondrial precursor, putative, expressed	10.69	1	3	3	16	6.22666	8.32	2	2	8.969	10.69	3	3	6.91118	8.32	2	2	7.73233	8.32	2	2	10.4525	10.69	3	4	9.47276	10.69	3	3	505	55.8091	5.89697
LOC_Os04g16740.1 protein	ATP synthase subunit alpha, putative, expressed	10.65	2	3	4	15	8.81217	8.28	3	3	5.51224	4.14	2	2	12.7718	8.68	3	4	11.7951	10.65	4	4	2.59134	2.17	1	1	2.80895	2.17	1	1	507	55.6305	6.25244
LOC_Os06g22820.1 protein	cyclin-dependent kinase F-1, putative, expressed	10.65	1	3	3	14	9.40759	10.65	3	3	2.58471	2.3	1	1	10.651	8.35	2	3	7.45049	8.14	2	2	6.58303	8.35	2	2	9.39476	10.65	3	3	479	52.0404	4.77979
LOC_Os02g48630.1 protein	expressed protein	10.61	1	3	3	12	2.95145	3.91	1	1	3.15266	3.91	1	1	8.95525	10.61	3	3	6.0431	8.1	2	2	7.7353	10.61	3	3	5.92566	6.42	2	2	358	39.2789	6.25244
LOC_Os06g49860.1 protein	methyltransferase, putative, expressed	10.61	1	6	6	21	15.2638	9.65	5	5	16.6811	8.57	5	5	9.67132	4.82	3	3	8.68386	4.82	3	3	9.96394	6.32	3	3	5.61704	2.57	2	2	933	102.318	5.13525
LOC_Os04g59190.1 protein	peroxidase precursor, putative, expressed	10.59	2	2	2	7	2.71291	2.65	1	1	4.85225	2.65	1	2	2.8718	2.65	1	1					2.78052	2.65	1	1	6.08534	10.59	2	2	340	35.2052	8.104
LOC_Os07g47510.1 protein	stress-related protein, putative, expressed	10.59	2	2	2	10	4.73245	6.27	1	1	6.55353	10.59	2	2	3.34441	6.27	1	1	4.34982	6.27	1	1	6.73262	10.59	2	2	8.95061	10.59	2	3	255	27.3755	7.95752
LOC_Os02g57590.2 protein	rRNA 2-O-methyltransferase fibrillarin 2, putative, expressed	10.59	4	2	2	8	4.99815	10.59	2	2	3.04674	5.93	1	1	5.95856	10.59	2	2	2.58177	5.93	1	1	2.43151	5.93	1	1	2.50761	5.93	1	1	236	24.7178	10.9019
LOC_Os08g34780.1 protein	adenylyl cyclase-associated protein, putative, expressed	10.56	1	4	4	23	10.1911	10.56	4	4	11.8779	10.56	4	4	8.75169	7.76	3	3	11.2978	10.56	4	4	12.1641	10.56	4	4	11.1147	10.56	4	4	464	49.1488	7.09326
LOC_Os04g18200.1 protein	dihydrodipicolinate synthase, chloroplast precursor, putative, expressed	10.53	1	4	4	19	11.7977	10.53	4	4	9.95704	10.53	3	3	8.23161	10.53	3	3	5.96247	7.89	2	2	10.9115	10.53	4	4	9.45154	7.89	3	3	380	41.3662	6.46826
LOC_Os03g01260.1 protein	expansin precursor, putative, expressed	10.51	1	2	2	6									4.02631	6.88	1	1	6.63887	6.88	1	2	4.87728	6.88	1	1	6.54406	10.51	2	2	276	29.7426	8.26514
LOC_Os08g44370.1 protein	inosine-uridine preferring nucleoside hydrolase family protein, putative, expressed	10.49	1	2	2	12	4.02266	6.79	1	1	6.7088	10.49	2	2	8.18452	6.79	1	2	4.11812	6.79	1	1	12.4331	10.49	2	3	10.4705	10.49	2	3	324	34.9967	5.21143
LOC_Os05g28510.1 protein	importin subunit beta, putative, expressed	10.48	1	5	6	23	5.01507	2.88	2	2	2.15854	1.04	1	1	16.6741	8.41	5	5	20.3859	8.76	5	6	17.209	6.68	4	5	12.4386	6.68	4	4	868	95.5986	4.76709
LOC_Os07g06590.3 protein	ML domain protein, putative, expressed	10.48	3	1	1	7	3.03941	10.48	1	1	3.44079	10.48	1	1	3.71122	10.48	1	1	3.58502	10.48	1	1	3.10367	10.48	1	1	5.94812	10.48	1	2	124	13.361	8.5874
LOC_Os11g48030.1 protein	skp1 family, tetramerisation domain containing protein, expressed	10.48	1	1	1	2									2.372	10.48	1	1					2.35808	10.48	1	1					124	13.9227	4.729
LOC_Os08g04650.1 protein	pectinesterase inhibitor domain containing protein, expressed	10.47	1	2	2	8	2.53727	4.19	1	1	4.58731	10.47	2	2	2.42783	4.19	1	1	2.74669	4.19	1	1	4.8011	10.47	2	2	2.42535	4.19	1	1	191	19.7989	4.76709
LOC_Os11g43640.1 protein	retrotransposon protein, putative, unclassified, expressed	10.47	1	10	11	80	43.9304	8.46	9	13	36.3187	8.77	9	11	51.9083	8.67	9	15	54.5373	7.93	8	16	40.2061	7.93	8	12	48.8774	6.77	7	13	946	99.1228	5.03369
LOC_Os06g07090.2 protein	AP-1 complex subunit gamma-1, putative, expressed	10.46	1	7	7	31	12.1853	6.78	4	4	12.0688	6.78	4	4	11.4113	5.17	4	4	17.0065	9.08	6	6	18.4936	9.31	6	7	18.3928	7.93	5	6	870	95.0511	6.15088
LOC_Os08g01180.1 protein	nicalin, putative, expressed	10.45	1	5	5	19	9.49344	6.13	3	3	10.8443	7.57	4	4	8.86757	6.13	3	3	13.1103	9.01	4	4	8.0772	6.13	3	3	5.49903	4.32	2	2	555	60.6188	6.85889
LOC_Os02g44630.3 protein	aquaporin protein, putative, expressed	10.45	3	1	2	11	5.07216	10.45	2	2	2.83163	4.09	1	1	5.12463	10.45	2	2	4.27142	10.45	2	2	5.00381	10.45	2	2	5.2438	10.45	2	2	220	23.2309	8.1333
LOC_Os08g44530.1 protein	dihydroxy-acid dehydratase, putative, expressed	10.44	1	4	4	26	15.7392	10.44	4	4	18.5556	10.44	4	5	15.4161	10.44	4	4	21.403	10.44	4	6	11.4142	7.07	3	3	15.2416	10.44	4	4	594	63.6094	7.41553
LOC_Os07g16040.1 protein	erythronate-4-phosphate dehydrogenase domain containing protein, expressed	10.43	1	3	3	13	2.82307	3.74	1	1	5.88958	7.22	2	2	5.78741	7.22	2	2	8.41682	10.43	3	3	7.15653	10.43	3	3	5.77181	7.22	2	2	374	40.4901	7.13721
LOC_Os02g07890.2 protein	60S ribosomal protein L27a-3, putative, expressed	10.42	1	1	1	4	3.19667	10.42	1	1					2.73898	10.42	1	1	2.72614	10.42	1	1	2.62301	10.42	1	1					144	15.7856	11.1362
LOC_Os01g51120.1 protein	vesicle transport v-SNARE protein, putative, expressed	10.41	1	1	1	2									3.33518	10.41	1	1	3.13397	10.41	1	1									221	24.8462	9.0708
LOC_Os10g23120.1 protein	pyridoxamine 5'-phosphate oxidase family protein, putative, expressed	10.4	1	4	4	25	12.3349	8.39	3	4	13.255	8.39	3	4	13.7087	8.39	3	4	14.8219	8.39	3	4	15.4031	10.4	4	5	13.0418	8.39	3	4	548	60.4399	8.01611
LOC_Os03g57880.3 protein	glucan endo-1,3-beta-glucosidase precursor, putative, expressed	10.39	1	3	3	14	11.7868	8.35	2	3	9.12032	10.39	3	3	6.8129	4.68	1	2					10.6978	8.35	2	3	11.5364	8.35	2	3	491	52.7492	4.97021
LOC_Os03g07480.4 protein	sucrose transporter, putativ, expressed	10.38	5	3	3	15	4.98508	5.74	2	2	4.78078	1.99	1	2	10.4551	10.38	3	4	12.345	10.38	3	4	2.27777	1.99	1	1	6.06747	5.74	2	2	453	47.6374	8.35303
LOC_Os06g44660.1 protein	fasciclin-like arabinogalactan precursor protein, putative, expressed	10.38	1	3	3	20	11.8814	10.03	2	3	11.5928	10.03	2	3	8.89744	10.03	2	3	13.2695	10.38	3	4	13.8215	10.38	3	4	11.6283	10.03	2	3	289	29.8921	9.53955
LOC_Os03g17000.2 protein	NAD dependent epimerase/dehydratase family domain containing protein, expressed	10.37	2	6	7	35	10.9043	6.07	4	4	11.1168	4.59	3	4	20.3655	8.89	6	8	20.768	7.26	5	8	18.8654	9.04	6	7	11.1192	5.93	4	4	675	76.0176	6.94678
LOC_Os04g51910.1 protein	proteasome/cyclosome repeat containing protein, expressed	10.37	2	3	4	15	13.3292	10.37	4	4	3.83826	1.92	1	1	6.67288	2.94	2	2	6.63271	2.94	2	2	10.4936	5.51	3	3	9.47562	5.51	3	3	781	83.8866	5.50342
LOC_Os02g51430.2 protein	SEC6, putative, expressed	10.36	5	5	5	9	2.48937	1.73	1	1	2.55566	1.73	1	1	5.82103	5.02	1	1	2.08534	1.57	1	1	9.52731	7.06	3	3	7.32298	6.75	2	2	637	72.4728	4.93213
LOC_Os06g48020.1 protein	peroxidase precursor, putative, expressed	10.34	1	2	2	12	8.51478	10.34	2	2	10.8736	10.34	2	3	8.65284	10.34	2	2	8.22839	10.34	2	2	3.98454	5.02	1	1	6.47228	10.34	2	2	319	34.0737	7.26904
LOC_Os01g66420.2 protein	PHD finger protein, putative, expressed	10.33	2	1	1	1	2.49629	10.33	1	1																					271	29.4571	5.63037
LOC_Os11g14950.1 protein	ACT domain containing protein, expressed	10.29	1	4	4	14	12.0913	10.29	4	4	3.26463	2.1	1	1	5.16836	5.04	2	2	3.23438	2.1	1	1	7.86531	8.4	3	3	8.58956	8.4	3	3	476	51.4602	8.96826
LOC_Os02g44510.1 protein	UDP-glucose glycoprotein glucosyltransferase 1 precursor, putative, expressed	10.28	2	6	6	15	5.12847	3.83	2	2	5.22624	3.53	2	2	10.5341	5.83	3	4	2.19389	1.99	1	1	4.45003	2.76	2	2	9.9268	7.06	4	4	652	74.9514	6.75635
LOC_Os05g38520.3 protein	60S ribosomal protein L36-2, putative, expressed	10.28	2	1	1	3									3.01075	10.28	1	1	2.50418	10.28	1	1	3.24334	10.28	1	1					107	12.197	11.4146
LOC_Os01g66330.1 protein	ATP-dependent Clp protease ATP-binding subunit clpX, putative, expressed	10.26	2	2	3	23	18.137	10.26	3	4	18.4506	10.26	3	4	16.1557	10.26	3	4	14.9671	10.26	3	3	17.789	10.26	3	4	16.8584	10.26	3	4	624	67.0182	6.7417
LOC_Os01g56150.1 protein	OsProCP1 - Putative Lysosomal Pro-x Carboxypeptidase homologue, expressed	10.25	1	3	3	3					2.85814	2.51	1	1									3.82741	4.26	1	1	3.6241	3.48	1	1	517	57.3634	5.31299
LOC_Os11g29370.1 protein	haloacid dehalogenase-like hydrolase family protein, putative, expressed	10.23	1	4	4	20	14.3971	10.23	4	4	12.7482	10.23	4	4	10.711	8.69	3	3	10.3835	8.69	3	3	11.3288	8.69	3	3	12.3074	8.69	3	3	518	56.9235	5.92236
LOC_Os06g30370.1 protein	osMFT1 MFT-Like1 homologous to Mother of FT and TFL1 gene; contains Pfam profile PF01161: Phosphatidylethanolamine-binding protein, expressed	10.23	1	1	1	1					2.58727	10.23	1	1																	176	19.1949	8.20654
LOC_Os01g17430.1 protein	coatomer subunit beta-1, putative, expressed	10.21	1	3	8	33	12.1487	4.53	4	4	14.3879	4.53	4	5	18.4789	6.21	5	6	24.7477	9.05	7	8	16.2565	6.21	5	5	16.8253	6.32	5	5	950	105.155	5.75732
LOC_Os04g02870.4 protein	RNA recognition motif containing protein, putative, expressed	10.21	6	2	2	8	5.66621	10.21	2	2	2.12452	4.68	1	1	3.37326	5.53	1	1	3.1074	5.53	1	1					7.60605	10.21	2	3	235	27.2426	9.89111
LOC_Os02g39850.1 protein	transferase family protein, putative, expressed	10.18	2	3	3	8	3.69865	3.85	1	1	3.77818	3.85	1	1	7.59688	6.56	2	2	3.62377	3.85	1	1	6.89171	7.47	2	2	4.13648	3.85	1	1	442	47.9182	6.53662
LOC_Os05g50600.1 protein	OsSCP31 - Putative Serine Carboxypeptidase homologue, expressed	10.18	3	4	4	17	11.1633	10.18	4	4	9.15088	8.37	3	3	7.03738	5.88	2	2	6.84065	5.88	2	2	10.2963	5.88	2	3	9.2237	8.37	3	3	442	47.3375	7.02002
LOC_Os02g43670.1 protein	transferase family protein, putative, expressed	10.13	1	2	2	2	2.85397	5.45	1	1	3.38975	4.68	1	1																	385	39.7154	6.26514
LOC_Os12g07740.1 protein	eukaryotic translation initiation factor 2 subunit gamma, putative, expressed	10.13	2	2	2	11	7.17275	6.9	1	2	6.47192	6.9	1	2	10.6826	10.13	2	3	12.6937	6.9	1	3					3.72252	6.9	1	1	464	50.5747	8.71924
LOC_Os06g06820.1 protein	hydrolase, alpha/beta fold family domain containing protein, expressed	10.13	1	3	3	9	8.04413	10.13	3	3	4.33496	4.53	1	1	4.36703	4.53	1	1	3.73133	4.53	1	1	6.19353	7.47	2	2	3.35716	4.53	1	1	375	42.0343	6.93213
LOC_Os05g51640.2 protein	adhesion regulating molecule family, putative, expressed	10.13	1	1	1	2									4.24741	10.13	1	1	3.03553	10.13	1	1									306	33.5476	4.51318
LOC_Os06g50154.1 protein	translocon-associated protein subunit alpha precursor, putative, expressed	10.12	1	1	1	14	7.95264	10.12	1	2	12.8683	10.12	1	3	8.38441	10.12	1	2	7.27422	10.12	1	2	7.27467	10.12	1	2	11.3566	10.12	1	3	257	27.3881	4.83057
LOC_Os01g65560.1 protein	snRK1-interacting protein 1, putative, expressed	10.11	1	1	1	3	3.99729	10.11	1	1	4.26689	10.11	1	1													4.26669	10.11	1	1	188	20.3885	7.04932
LOC_Os04g39020.1 protein	aldehyde dehydrogenase, putative, expressed	10.1	1	3	3	9	6.82509	7.52	2	2	3.40703	2.77	1	1	6.47346	5.35	2	2	3.52766	2.77	1	1	3.29324	2.57	1	1	6.7116	5.35	2	2	505	54.6131	7.02002
LOC_Os05g06050.1 protein	N-acetylglucosaminyltransferase, putative, expressed	10.1	1	2	2	7	3.62233	4.19	1	1	3.4606	4.19	1	1	3.97837	4.19	1	1	3.51252	4.19	1	1	7.21673	10.1	2	2	3.22476	4.19	1	1	406	45.1129	8.1333
LOC_Os09g38050.1 protein	expressed protein	10.1	1	1	1	1					2.05299	10.1	1	1																	198	21.8961	7.40088
LOC_Os04g57440.1 protein	oryzain beta chain precursor, putative, expressed	10.09	3	4	4	22	12.912	10.09	4	4	16.2409	10.09	4	5	10.0549	7.94	3	3	8.42339	7.94	3	3	9.02104	7.94	3	3	12.9736	7.94	3	4	466	49.7667	5.36377
LOC_Os04g51340.1 protein	pectinacetylesterase domain containing protein, expressed	10.09	1	4	4	13	4.62107	4.08	2	2	4.64976	4.08	2	2	6.30491	4.72	2	2	5.79464	4.72	2	2	9.27956	8.15	3	3	5.54018	4.72	2	2	466	50.3789	8.04541
LOC_Os08g37060.1 protein	gibberellin receptor GID1L2, putative, expressed	10.09	1	2	2	7	2.9534	3.36	1	1	2.45167	3.36	1	1	2.89235	3.36	1	1	2.7061	3.36	1	1	6.20002	10.09	2	2	2.85621	3.36	1	1	327	35.2134	5.30029
LOC_Os01g17180.1 protein	proteasome subunit, putative, expressed	10.06	1	5	5	7	8.56759	8.28	3	3													9.08989	6.51	3	3	2.37932	1.97	1	1	507	59.4001	8.51416
LOC_Os02g05340.2 protein	proteasome/cyclosome repeat containing protein, expressed	10.06	2	3	6	20	9.70516	5.46	3	3	5.82023	3.02	2	2	12.2448	7.18	4	4	8.72255	4.45	3	3	9.1532	5.46	3	3	13.2977	6.9	4	5	696	76.1478	4.95752
LOC_Os03g12180.1 protein	MA3 domain containing protein, expressed	10.03	1	4	4	15	10.1989	4.7	2	3	3.95202	2.51	1	1	6.51707	4.7	2	2	5.84079	4.7	2	2	10.9507	6.74	3	4	9.65471	7.99	3	3	638	69.8237	5.50342
LOC_Os04g54200.1 protein	diacylglycerol kinase, putative, expressed	10.02	2	2	3	9	4.57065	3.61	1	1	3.57329	3.61	1	1	11.079	10.02	3	3	8.33972	7.82	2	2	3.54653	3.61	1	1	4.03251	3.61	1	1	499	55.6266	6.69775
LOC_Os03g53310.1 protein	emp24/gp25L/p24 family protein, putative, expressed	10	1	2	2	8	2.45318	5.24	1	1	2.81407	5.24	1	1	2.59775	5.24	1	1	2.20001	5.24	1	1	4.82961	10	2	2	4.73058	5.24	1	2	210	23.6369	7.32764
LOC_Os04g42220.1 protein	GPI-anchored protein, putative, expressed	10	1	1	1	5	3.00691	10	1	1	3.76468	10	1	1					3.53345	10	1	1	3.7056	10	1	1	3.64331	10	1	1	150	16.0658	4.97021
LOC_Os07g09330.1 protein	inositol-1-monophosphatase, putative, expressed	10	1	3	3	13	5.28983	7.35	2	2	6.7621	7.35	2	2	5.88273	7.35	2	2	5.42392	7.35	2	2	7.93039	5.59	2	3	6.16788	7.35	2	2	340	37.0312	7.82568
LOC_Os07g40580.1 protein	eukaryotic translation initiation factor 5A, putative, expressed	10	1	2	2	12	7.1851	10	2	2	7.73827	10	2	2	3.03946	7.5	1	1	6.84551	10	2	2	7.30857	10	2	2	9.62058	10	2	3	160	17.4467	6.20166
LOC_Os12g32240.1 protein	eukaryotic translation initiation factor 5A, putative, expressed	10	1	2	2	9	2.28531	7.5	1	1	6.33879	10	2	2	3.95095	10	1	1	3.71469	10	1	1	7.03656	10	2	2	7.76866	10	2	2	160	17.5457	5.98584
LOC_Os02g58070.1 protein	oxidoreductase, putative, expressed	10	1	3	3	7					2.04819	2.9	1	1					4.62382	7.1	2	2	5.0647	7.1	2	2	4.53825	7.1	2	2	310	34.2495	8.71924
LOC_Os01g70090.1 protein	enoyl-CoA hydratase/isomerase family protein, putative, expressed	9.97	1	2	2	12	6.81497	9.97	2	2	5.95499	9.97	2	2	7.4007	9.97	2	2	6.81432	9.97	2	2	7.04409	9.97	2	2	7.35083	9.97	2	2	291	30.557	8.45557
LOC_Os01g68324.3 protein	dolichyl-diphosphooligosaccharide--protein glycosyltransferase 63 kDasubunit precursor, putative, expressed	9.97	1	3	3	10	2.7692	3.07	1	1	3.40924	3.07	1	1	8.04938	9.97	3	3	6.42762	6.14	2	2	6.13007	6.14	2	2	2.64821	3.07	1	1	391	42.6824	5.68115
LOC_Os12g30540.1 protein	ubiquitin carboxyl-terminal hydrolase, putative, expressed	9.96	2	6	9	32	14.0212	4.8	4	4	14.9573	4.8	4	5	17.8253	6.58	6	6	19.371	7.29	6	6	16.5362	5.87	5	5	18.1555	6.4	6	6	1125	131.854	5.8208
LOC_Os01g47080.1 protein	pyruvate kinase, putative, expressed	9.95	1	2	3	19	8.29145	3.6	1	2	11.3237	5.49	2	3	8.17446	3.6	1	2	15.3122	8.06	2	4	15.7803	5.49	2	4	15.6724	5.49	2	4	583	63.2121	6.45557
LOC_Os11g46230.2 protein	tetratricopeptide repeat domain containing protein, expressed	9.95	2	5	5	15	3.2413	1.81	1	1	3.15859	1.81	1	1	9.05334	6.33	3	3	8.51583	6.33	3	3	9.46258	6.94	3	3	10.6255	7.84	4	4	663	73.0968	5.64307
LOC_Os02g50830.1 protein	expressed protein	9.94	1	1	1	4									2.54359	9.94	1	1	2.79498	9.94	1	1	2.79212	9.94	1	1	2.7933	9.94	1	1	181	19.9094	5.47803
LOC_Os01g57450.1 protein	universal stress protein domain containing protein, putative, expressed	9.93	2	2	2	4					2.72271	4.04	1	1									3.02435	5.88	1	1	5.29785	9.93	2	2	272	28.7792	5.35107
LOC_Os02g09220.1 protein	cytochrome P450, putative, expressed	9.92	1	1	5	23	10.9185	7.78	3	3	11.4408	7.78	3	3	16.1807	5.84	3	4	18.5571	7.78	4	5	16.1467	5.84	3	4	16.1469	5.84	3	4	514	56.9878	6.91748
LOC_Os11g43890.1 protein	WD domain, G-beta repeat domain containing protein, expressed	9.91	1	2	2	7	3.30991	4.95	1	1	5.70372	9.91	2	2	3.33826	4.95	1	1	2.99932	4.95	1	1	3.33915	4.95	1	1	2.87932	4.95	1	1	323	33.9091	6.52197
LOC_Os11g47670.1 protein	thaumatin family domain containing protein, expressed	9.91	1	1	1	2	4.76643	9.91	1	2																					212	21.2984	5.73193
LOC_Os06g08310.1 protein	plasma membrane ATPase, putative, expressed	9.9	1	1	8	33	10.9374	5.52	4	4	11.4617	5.52	4	4	22.7485	8.75	7	8	20.3495	7.71	6	7	11.8313	4.83	4	5	13.8341	6.56	5	5	869	94.7124	5.93506
LOC_Os02g34560.2 protein	plant neutral invertase domain containing protein, expressed	9.89	2	2	3	14	7.48734	4.09	1	2	4.25678	4.09	1	1	12.1688	7.53	2	3	8.43301	4.09	1	2	10.3381	6.45	2	3	10.1391	7.53	2	3	465	52.2699	5.99854
LOC_Os07g49250.1 protein	thiamine pyrophosphate enzyme, C-terminal TPP binding domain containing protein, expressed	9.88	4	3	5	23	13.1722	9.88	5	5	8.0183	6.81	3	3	11.533	8.52	4	4	10.9609	8.52	4	4	8.2274	7.16	3	3	10.7266	8.52	4	4	587	62.6024	5.94775
LOC_Os07g02210.1 protein	eukaryotic translation initiation factor 5A, putative, expressed	9.88	1	2	2	6	3.06758	7.41	1	1	2.72872	7.41	1	1					2.70981	7.41	1	1	6.49366	9.88	2	2	2.8668	7.41	1	1	162	17.7547	5.75732
LOC_Os09g15750.1 protein	proteasome/cyclosome repeat containing protein, expressed	9.88	1	1	8	33	17.9933	7.41	6	6	7.25383	3.37	3	3	20.9165	6.62	5	7	12.4792	5.39	4	4	16.3982	6.29	5	6	19.1251	7.41	6	7	891	97.4091	5.2749
LOC_Os02g32530.1 protein	SAM domain family protein, expressed	9.88	1	1	1	3	4.13908	9.88	1	1	3.7865	9.88	1	1													3.71147	9.88	1	1	172	18.4816	9.80322
LOC_Os01g42870.1 protein	transferase family protein, putative, expressed	9.87	1	2	2	4	2.29552	3.14	1	1	2.18171	3.14	1	1									4.00058	6.73	1	1	4.47827	6.73	1	1	446	46.4687	5.12256
LOC_Os03g07140.1 protein	male sterility protein, putative, expressed	9.87	1	5	5	35	22.7243	9.87	5	7	12.86	5.1	2	3	27.9246	5.1	2	8	23.4182	5.1	2	7	20.8534	1.97	1	7	12.3233	5.1	2	3	608	65.187	7.47412
LOC_Os04g39100.1 protein	peroxidase precursor, putative, expressed	9.85	1	2	2	6	2.82685	4.48	1	1	3.78183	4.48	1	1	2.84485	4.48	1	1					2.85847	4.48	1	1	6.83421	9.85	2	2	335	35.5412	9.12939
LOC_Os02g07230.3 protein	porphobilinogen deaminase, chloroplast precursor, putative, expressed	9.85	3	2	2	8	5.26792	9.85	2	2	3.22933	6.06	1	1	3.32494	6.06	1	1	3.00258	6.06	1	1	3.13684	6.06	1	1	5.26119	9.85	2	2	264	28.4995	5.71924
LOC_Os02g09420.1 protein	cyclase family protein, putative, expressed	9.85	1	2	2	10	5.0318	9.85	2	2	2.48887	3.65	1	1	5.26738	9.85	2	2	3.23718	6.2	1	1	5.77871	9.85	2	2	5.6063	9.85	2	2	274	29.3752	6.68311
LOC_Os05g13950.1 protein	eukaryotic translation initiation factor 3 subunit E-interacting protein, putative, expressed	9.83	2	4	4	13	8.19874	5.67	3	3	9.14028	8.13	3	3	3.72709	2.08	1	1	7.66815	6.24	2	2	3.38012	2.08	1	1	9.69099	8.13	3	3	529	61.2895	6.56592
LOC_Os01g59730.1 protein	ribosomal protein L7Ae, putative, expressed	9.82	3	1	1	5	2.83456	9.82	1	1	2.7349	9.82	1	1	2.84179	9.82	1	1	3.26991	9.82	1	1					3.00796	9.82	1	1	112	12.3895	9.51025
LOC_Os01g60440.1 protein	HEAT repeat family protein, putative, expressed	9.82	1	4	4	12	3.39361	2.06	1	1	3.10088	2.06	1	1	12.7821	9.82	4	4	12.0419	8.24	3	3	3.3573	2.06	1	1	7.26933	4.85	2	2	825	89.572	8.1333
LOC_Os05g16160.1 protein	malonyl-CoA isoflavone 7-O-glucoside-6-O-malonyltransferase, putative, expressed	9.82	2	1	1	5	4.25532	9.82	1	1	2.79134	9.82	1	1	2.5768	9.82	1	1	3.03813	9.82	1	1	4.05892	9.82	1	1					163	17.4209	9.33447
LOC_Os04g34450.1 protein	expressed protein	9.81	1	8	8	28	18.131	6.63	6	6	12.8129	4.72	4	4	12.3477	4.72	4	4	17.3117	6.63	6	6	10.3749	3.63	3	3	16.3966	6.36	5	5	1101	122.67	6.02393
LOC_Os01g13210.1 protein	salt stress root protein RS1, putative, expressed	9.8	1	2	2	6	2.1301	6.37	1	1	3.10379	6.37	1	1	2.67695	6.37	1	1					5.68696	9.8	2	2	3.78462	6.37	1	1	204	21.7875	4.91943
LOC_Os09g36990.1 protein	expressed protein	9.79	1	1	1	1					4.19197	9.79	1	1																	194	20.6628	5.8208
LOC_Os10g32820.1 protein	60S ribosomal protein L21-2, putative, expressed	9.76	1	1	2	3	2.07245	4.88	1	1	2.0003	4.88	1	1													2.09587	4.88	1	1	164	18.7081	10.5796
LOC_Os03g04750.1 protein	60S ribosomal protein L21-2, putative, expressed	9.76	1	1	2	3					2.0003	4.88	1	1	2.18508	4.88	1	1					2.0848	4.88	1	1					164	18.6871	10.4038
LOC_Os05g37160.1 protein	tubulin/FtsZ domain containing protein, putative, expressed	9.75	2	3	3	7	8.38802	7.84	2	2	4.5551	3.81	1	1	4.98758	3.81	1	1	2.07709	1.91	1	1	4.51855	3.81	1	1	4.65099	3.81	1	1	472	49.5652	5.68115
LOC_Os09g10820.1 protein	oxidoreductase domain protein, putative, expressed	9.75	1	3	3	6	4.39254	5.57	2	2	2.2876	2.51	1	1					5.16591	6.69	2	2					2.17311	2.51	1	1	359	39.372	6.65381
LOC_Os05g07030.2 protein	arginyl-tRNA synthetase, putative, expressed	9.74	3	5	5	25	11.4196	7.76	4	4	14.1246	9.74	5	5	14.3578	9.74	5	5	12.4794	7.92	4	4	8.83911	6.27	3	3	12.1644	7.92	4	4	606	68.2468	6.26514
LOC_Os04g39450.2 protein	expressed protein	9.74	2	1	1	3									3.21583	9.74	1	1	3.17781	9.74	1	1					3.9002	9.74	1	1	195	20.8159	9.36377
LOC_Os02g07720.3 protein	cytidylyltransferase domain containing protein, expressed	9.73	2	1	2	5	2.64222	4.67	1	1	2.25668	4.67	1	1					2.56299	5.06	1	1	2.26517	5.06	1	1	2.92082	4.67	1	1	257	29.0385	6.02393
LOC_Os03g18860.1 protein	pectinesterase, putative, expressed	9.73	2	4	4	10					3.56655	2.65	1	1	8.88478	7.96	3	3	8.69841	7.43	3	3	5.78395	4.96	2	2	3.0833	2.65	1	1	565	62.3692	6.85889
LOC_Os01g55270.1 protein	SGS domain containing protein, expressed	9.73	1	2	2	5									2.85563	4.42	1	1	3.02991	4.42	1	1	2.65555	4.42	1	1	5.11444	9.73	2	2	226	24.857	8.77783
LOC_Os10g42940.3 protein	miro, putative, expressed	9.73	6	1	1	4									2.74751	9.73	1	1	2.3372	9.73	1	1	2.36306	9.73	1	1	2.16759	9.73	1	1	113	13.0859	9.27588
LOC_Os05g09500.1 protein	hexokinase, putative, expressed	9.72	3	2	3	10	3.28034	2.59	1	1	3.47296	2.59	1	1	6.65183	2.59	1	2	7.74119	7.34	2	2	6.11512	4.97	2	2	6.34427	4.97	2	2	463	49.7298	5.33838
LOC_Os01g56180.1 protein	expressed protein	9.72	1	3	3	7	2.89905	3.32	1	1	6.06987	5.69	2	2					2.03706	2.37	1	1	4.07275	4.03	1	1	7.3948	7.35	2	2	422	45.5014	9.26123
LOC_Os04g42600.1 protein	polyadenylate-binding protein, putative, expressed	9.71	1	4	4	32	21.3739	7.74	3	5	14.9291	7.74	3	4	17.4645	9.71	4	5	17.5396	9.71	4	5	19.5225	9.71	4	5	31.0064	7.74	3	8	659	71.1858	8.85107
LOC_Os01g04650.1 protein	PB1 domain containing protein, expressed	9.69	1	2	2	5	4.72805	3.58	1	1					4.30619	3.58	1	1	9.22765	9.69	2	2					3.40681	3.58	1	1	671	70.3255	5.93506
LOC_Os04g41950.1 protein	calcium-binding mitochondrial protein anon-60Da, putative, expressed	9.69	2	5	6	26	14.2551	7.04	4	4	17.3142	7.04	5	5	11.5741	6.11	3	3	13.3063	7.04	4	4	22.7993	9.69	6	7	12.2788	6.11	3	3	753	85.227	6.34131
LOC_Os04g30430.1 protein	nuclear transport factor 2, putative, expressed	9.67	1	3	4	19	9.41903	6.38	3	3	3.73563	2.67	1	1	9.74151	8.02	3	3	11.2321	9.67	4	4	11.74	9.67	4	4	11.4676	9.67	4	4	486	51.4145	5.18604
LOC_Os07g46370.1 protein	WD domain, G-beta repeat domain containing protein, expressed	9.67	1	9	9	50	23.8437	8.16	7	7	20.8059	6.74	6	7	36.234	8.78	8	11	33.2919	8.78	8	9	28.015	8.16	7	8	27.9797	8.16	7	8	1127	121.67	5.35107
LOC_Os06g07960.1 protein	cystathionine gamma-synthase, putative, expressed	9.66	2	2	2	3					3.35078	4.44	1	1	3.58673	5.22	1	1	3.5538	5.22	1	1									383	41.0803	7.13721
LOC_Os01g56764.1 protein	expressed protein	9.63	1	4	4	5	4.74886	4.72	2	2	2.76195	2.16	1	1	2.20178	2.55	1	1	2.01614	2.36	1	1									509	56.108	7.35693
LOC_Os07g07990.1 protein	uncharacterized protein At4g06744 precursor, putative, expressed	9.6	1	3	3	13	4.76959	5.33	2	2	2.66321	2.4	1	1	8.61907	9.6	3	3	5.36949	5.33	2	2	9.59375	9.6	3	3	5.6718	5.33	2	2	375	40.5954	6.17627
LOC_Os06g14240.1 protein	hsp20/alpha crystallin family protein, putative, expressed	9.59	1	1	1	1																	2.36452	9.59	1	1					146	16.0135	8.55811
LOC_Os11g01600.2 protein	macrophage migration inhibitory factor, putative, expressed	9.57	1	2	2	4	2.05522	8.7	1	1	5.25719	9.57	2	2													2.76336	8.7	1	1	115	12.1123	8.104
LOC_Os03g48110.1 protein	expressed protein	9.57	1	1	1	1					2.18337	9.57	1	1																	94	11.1424	8.22119
LOC_Os02g08490.1 protein	chaperone protein clpB 1, putative, expressed	9.56	2	5	7	31	11.7609	6	4	4	6.67994	2.75	2	2	19.962	7.12	5	6	24.1764	8.55	6	7	17.7848	5.8	4	5	22.6527	8.24	6	7	983	109.179	7.23975
LOC_Os11g07440.2 protein	plant neutral invertase domain containing protein, expressed	9.53	2	3	3	9	3.44362	3.55	1	1	6.10775	5.99	2	2	3.28738	3.55	1	1	3.11368	3.55	1	1	9.08453	9.53	3	3	3.47579	3.55	1	1	451	51.4854	5.70654
LOC_Os01g34620.7 protein	- glutaredoxin subgroup II, expressed - [OsGrx_S15.1]	9.52	2	1	1	6	2.5018	9.52	1	1	3.42244	9.52	1	1	2.91173	9.52	1	1	3.50996	9.52	1	1	2.486	9.52	1	1	3.25402	9.52	1	1	168	18.1951	7.44482
LOC_Os03g17010.1 protein	RNA recognition motif containing protein, putative, expressed	9.52	1	1	1	4	4.46688	9.52	1	1					5.54034	9.52	1	1	4.89722	9.52	1	1	5.8927	9.52	1	1					273	27.685	10.0522
LOC_Os01g14690.4 protein	Lg106, putative, expressed	9.52	5	1	1	1																					3.35358	9.52	1	1	126	13.7277	5.33838
LOC_Os01g13190.1 protein	histidinol dehydrogenase, chloroplast precursor, putative, expressed	9.51	1	3	3	21	13.8337	9.51	3	4	14.1809	9.51	3	4	11.186	6.77	2	3	11.9097	6.77	2	3	10.5901	6.77	2	3	14.7426	9.51	3	4	473	50.5339	6.46826
LOC_Os01g43700.2 protein	cytochrome P450 72A1, putative, expressed	9.51	2	4	4	10	9.3623	6.4	2	3	5.51851	5.3	2	2	2.02573	1.28	1	1					5.66695	5.3	2	2	4.24153	5.3	2	2	547	61.0901	9.43701
LOC_Os03g60780.1 protein	armadillo/beta-catenin-like repeat containing protein, expressed	9.5	3	3	3	11	3.60906	3.17	1	1	3.36839	3.17	1	1	6.2409	6.86	2	2	6.57886	6.86	2	2	9.0512	9.5	3	3	6.03395	6.86	2	2	379	41.0767	5.17334
LOC_Os02g07410.1 protein	glycine cleavage system H protein, putative, expressed	9.49	1	1	1	6	2.52772	9.49	1	1	3.27176	9.49	1	1	3.42953	9.49	1	1	3.77485	9.49	1	1	3.27362	9.49	1	1	3.79758	9.49	1	1	158	17.0474	4.97021
LOC_Os03g51000.3 protein	3,4-dihydroxy-2-butanone kinase, putative, expressed	9.49	3	3	3	17	9.13313	6.67	2	3	10.0311	5.05	1	3	11.7211	5.05	1	3	7.83411	5.05	1	2	10.5291	5.05	1	3	10.9334	7.88	2	3	495	51.7765	5.5542
LOC_Os07g40800.1 protein	PPR repeat domain containing protein, putative, expressed	9.47	1	4	4	14	6.24469	4.49	2	2	6.68027	4.49	2	2	6.84732	4.49	2	2	6.36375	4.49	2	2	12.7838	9.47	4	4	7.09878	4.49	2	2	623	68.6779	6.43018
LOC_Os11g04840.1 protein	phosphatidylinositol-4-phosphate 5-kinase, putative, expressed	9.46	2	5	5	22	14.9701	9.46	5	5	11.5393	6.35	4	4	8.35777	4.53	3	3	8.59357	4.53	3	3	9.30898	5.18	3	3	12.0231	6.35	4	4	772	86.1023	5.59229
LOC_Os04g28420.2 protein	peptidyl-prolyl isomerase, putative, expressed	9.42	2	5	5	16	7.75306	6.34	3	3	7.50077	5.31	3	3	5.94997	3.77	2	2	6.33645	3.77	2	2	5.39541	3.77	2	2	9.66119	6.85	4	4	584	65.4004	5.43994
LOC_Os03g19250.1 protein	AMP-binding enzyme, putative, expressed	9.41	1	5	5	21	8.92695	6.79	3	3	9.46585	6.79	3	3	13.6459	8.01	4	4	15.4696	9.41	5	5	8.97992	6.79	3	3	9.91202	6.79	3	3	574	62.6548	7.63525
LOC_Os12g25710.4 protein	bifunctional aminoacyl-tRNA synthetase, putative, expressed	9.41	2	3	3	14	6.25803	4.7	2	2	3.8016	2.45	1	1	9.58612	9.41	3	3	10.0682	9.41	3	3	9.26463	9.41	3	3	6.42252	4.7	2	2	489	55.6639	6.59521
LOC_Os03g27900.1 protein	ZIM motif family protein, expressed	9.41	1	1	1	2					2.77124	9.41	1	1													3.06202	9.41	1	1	202	20.6097	9.81787
LOC_Os03g24460.2 protein	aminotransferase domain containing protein, putative, expressed	9.39	2	3	3	16	7.91661	6.77	2	2	7.63384	6.77	2	2	10.904	9.39	3	3	10.8417	9.39	3	3	15.3257	9.39	3	4	8.11015	6.77	2	2	458	50.9674	6.48096
LOC_Os01g51170.1 protein	glycylpeptide N-tetradecanoyltransferase 1, putative, expressed	9.38	1	3	3	12	4.30317	6.86	2	2	4.94726	6.86	2	2	4.38988	7.55	2	2	4.21809	7.55	2	2	4.65239	6.86	2	2	4.88466	6.86	2	2	437	49.6784	7.06396
LOC_Os08g41250.2 protein	signal recognition particle receptor subunit beta, putative, expressed	9.38	1	2	2	7	3.01668	5.08	1	1	2.69819	5.08	1	1	3.02213	5.08	1	1	2.93657	5.08	1	1	4.87977	9.38	2	2	2.62267	5.08	1	1	256	28.2899	7.89893
LOC_Os05g02410.1 protein	expressed protein	9.38	1	1	1	3	2.52975	9.38	1	1					2.1957	9.38	1	1	2.36967	9.38	1	1									128	14.8469	10.0962
LOC_Os03g38020.1 protein	mps one binder kinase activator-like 1A, putative, expressed	9.35	2	1	2	4	2.02547	3.74	1	1					2.34592	5.61	1	1	2.79796	5.61	1	1	2.65821	5.61	1	1					214	24.4837	7.89893
LOC_Os05g39990.1 protein	expansin precursor, putative, expressed	9.35	1	1	1	4									3.56385	9.35	1	1	3.01302	9.35	1	1	3.11161	9.35	1	1	4.06919	9.35	1	1	246	25.8673	7.91357
LOC_Os03g32170.1 protein	NAD dependent epimerase/dehydratase family protein, putative, expressed	9.34	1	2	2	4	2.07544	2.02	1	1					2.06123	2.02	1	1					4.13495	7.32	1	1	2.0758	2.02	1	1	396	44.0169	5.16064
LOC_Os02g39950.1 protein	EF hand family protein, putative, expressed	9.33	1	4	4	16	7.83499	7.38	3	3	9.46553	7.38	3	3	5.84176	4.99	2	2	6.16425	4.99	2	2	8.27038	6.94	3	3	9.56963	7.38	3	3	461	51.6973	6.75635
LOC_Os06g09850.2 protein	25.3 kDa vesicle transport protein, putative, expressed	9.33	4	1	1	4													6.76682	9.33	1	2	3.11374	9.33	1	1	3.33349	9.33	1	1	150	17.5413	9.30518
LOC_Os02g13990.3 protein	U2 small nuclear ribonucleoprotein A, putative, expressed	9.32	3	1	1	2					3.90078	9.32	1	1									4.02472	9.32	1	1					161	18.6932	8.90967
LOC_Os10g34540.1 protein	tetratricopeptide repeat protein 1, putative, expressed	9.32	1	1	1	1																	4.60778	9.32	1	1					236	26.0508	4.70361
LOC_Os07g48500.1 protein	stress responsive protein, putative, expressed	9.31	1	1	1	5	3.7992	9.31	1	1					3.53386	9.31	1	1	3.45003	9.31	1	1	3.79291	9.31	1	1	4.46559	9.31	1	1	204	22.807	7.81104
LOC_Os02g30460.1 protein	uncharacterized protein MJ0304, putative, expressed	9.3	1	2	2	11	6.31932	9.3	2	2	6.13666	9.3	2	2	6.81811	9.3	2	2	3.12637	5.04	1	1	6.5883	9.3	2	2	6.63906	9.3	2	2	258	27.4813	7.76709
LOC_Os10g29470.1 protein	dehydrogenase, putative, expressed	9.29	1	2	2	6	4.39988	5.19	1	1	7.65072	9.29	2	2	4.1611	5.19	1	1	4.33178	5.19	1	1					3.94103	5.19	1	1	366	38.4982	6.34131
LOC_Os03g19610.1 protein	pectinesterase, putative, expressed	9.28	1	3	3	9	2.22497	3.19	1	1	2.03481	3.19	1	1	5.36609	6.09	2	2	7.6318	9.28	3	3	4.75596	6.09	2	2					345	37.9705	8.86572
LOC_Os07g38100.1 protein	HVA22, putative, expressed	9.28	1	1	1	4	2.96949	9.28	1	1	3.90785	9.28	1	1	3.26753	9.28	1	1	2.71649	9.28	1	1									194	21.7193	8.60205
LOC_Os06g01470.1 protein	AGAP000326-PA, putative, expressed	9.27	1	2	2	2	2.06641	2.65	1	1					3.43049	6.62	1	1													302	33.5707	9.05615
LOC_Os10g25674.1 protein	mps one binder kinase activator-like 1A, putative, expressed	9.26	2	1	2	9	2.5515	3.7	1	1	2.67542	3.7	1	1	5.1045	9.26	2	2	5.23042	9.26	2	2	5.30173	9.26	2	2	2.69931	3.7	1	1	216	24.8008	8.1333
LOC_Os02g42700.1 protein	thioredoxin, putative, expressed	9.25	1	1	1	4	4.33412	9.25	1	1	5.03989	9.25	1	1									4.19266	9.25	1	1	4.80644	9.25	1	1	173	18.5777	8.99756
LOC_Os06g02600.1 protein	DAG protein, chloroplast precursor, putative, expressed	9.25	1	1	1	1					2.03576	9.25	1	1																	227	24.9375	9.0708
LOC_Os03g05780.1 protein	4-coumarate--CoA ligase-like 7, putative, expressed	9.24	2	4	4	18	8.96232	6.88	3	3	9.67883	7.25	3	3	9.0259	7.25	3	3	8.83478	6.88	3	3	9.77471	7.25	3	3	10.5864	7.25	3	3	552	58.9343	8.77783
LOC_Os06g12500.1 protein	membrane associated DUF588 domain containing protein, putative, expressed	9.24	1	2	2	5					2.20723	6.52	1	1	4.00393	9.24	1	1	3.9564	9.24	1	1					5.97463	9.24	2	2	184	19.7757	9.71533
LOC_Os04g52164.2 protein	transferase family protein, putative, expressed	9.23	2	2	2	7	4.91267	9.23	2	2					2.67227	4.8	1	1	2.32933	4.8	1	1	2.64342	4.8	1	1	5.08064	9.23	2	2	271	29.3818	5.04639
LOC_Os02g50550.1 protein	dynamin, putative, expressed	9.21	1	2	6	23	8.71133	5.2	3	3	13.6877	6.83	4	4	12.2878	6.18	4	4	9.64467	5.2	3	3	12.4315	6.28	4	4	17.269	6.28	4	5	923	100.331	9.15869
LOC_Os01g59740.1 protein	expressed protein	9.2	1	3	3	13	3.89778	4.89	1	1	15.5087	9.2	3	4	7.61727	6.32	2	2	8.6136	6.32	2	2	7.29588	7.76	2	2	7.42432	6.32	2	2	348	35.03	8.79248
LOC_Os02g44690.1 protein	HSPC171 protein, putative, expressed	9.2	1	1	1	3	2.42659	9.2	1	1	3.19656	9.2	1	1	3.06235	9.2	1	1													174	19.9134	9.62744
LOC_Os03g48850.1 protein	valyl-tRNA synthetase, putative, expressed	9.2	4	7	7	24	12.2912	6.07	5	5	8.70267	4.17	3	3	16.4992	7.02	5	6	10.1601	4.93	4	4	10.902	5.22	4	4	5.66904	1.99	2	2	1054	119.588	6.75635
LOC_Os05g42350.1 protein	ferredoxin--nitrite reductase, putative, expressed	9.2	1	4	4	25	12.6031	7.64	3	4	13.0285	5.62	2	4	5.02184	3.9	2	2	16.5287	5.77	2	5	17.6655	9.2	4	6	12.9724	7.64	3	4	641	70.5292	8.48486
LOC_Os02g58550.1 protein	chloroplast channel forming outer membrane protein, putative, expressed	9.19	1	1	1	5	2.71525	9.19	1	1					2.52028	9.19	1	1	2.77472	9.19	1	1	2.54908	9.19	1	1	3.30445	9.19	1	1	185	20.9352	10.1401
LOC_Os02g46962.1 protein	VHS and GAT domain containing protein, expressed	9.18	2	2	2	6	3.07572	3.06	1	1	2.46372	3.06	1	1	2.37051	3.06	1	1					2.44546	3.06	1	1	5.63684	9.18	2	2	392	43.5797	4.76709
LOC_Os11g32240.1 protein	cytochrome P450 51, putative, expressed	9.18	1	3	3	7	6.23015	6.53	2	2					2.89547	3.27	1	1	4.04111	3.27	1	1	5.82695	5.92	2	2	4.19889	3.27	1	1	490	55.4988	8.49951
LOC_Os02g01230.1 protein	ribosomal protein, putative, expressed	9.18	1	2	2	6	3.98817	6.59	1	1	4.06852	6.59	1	1	7.44498	9.18	2	2	4.53164	6.59	1	1					3.55303	6.59	1	1	501	57.4053	6.56592
LOC_Os03g08570.1 protein	amine oxidase, flavin-containing, domain containing protein, expressed	9.17	1	4	4	14	12.0537	9.17	4	4	8.56223	7.27	3	3	6.00602	5.19	2	2	5.88669	5.19	2	2	3.0679	2.77	1	1	6.21401	5.19	2	2	578	64.7283	7.85498
LOC_Os08g09770.1 protein	DnaK family protein, putative, expressed	9.17	1	1	6	32	18.7017	5.62	3	5	13.4682	5.62	3	4	17.9321	5.62	3	5	15.319	5.62	3	4	27.2945	9.17	6	8	21.2069	7.69	4	6	676	73.4585	5.22412
LOC_Os02g02850.1 protein	bifunctional protein folD, putative, expressed	9.16	1	2	2	10	2.72702	4.58	1	1	6.07884	9.16	2	2	5.42375	9.16	2	2	5.82786	9.16	2	2	7.0852	9.16	2	2	3.73521	4.58	1	1	371	39.334	9.02686
LOC_Os04g44240.1 protein	cytokinin-O-glucosyltransferase 3, putative, expressed	9.16	1	4	4	29	9.66612	2.99	1	3	14.1488	2.99	1	4	20.9912	7.17	3	6	23.4253	9.16	4	7	10.4432	6.77	2	3	20.5705	6.77	2	6	502	53.824	6.21436
LOC_Os03g62110.3 protein	nicotinate phosphoribosyltransferase family domain containing protein, expressed	9.16	2	4	4	20	8.16957	6.73	3	3	11.5673	9.16	4	4	8.46279	6.54	3	3	12.6039	9.16	4	4	7.83361	6.73	3	3	8.68642	6.54	3	3	535	59.2398	5.79541
LOC_Os08g27850.1 protein	endothelial differentiation-related factor 1, putative, expressed	9.15	1	2	2	10	3.46698	8.45	1	1	3.39598	8.45	1	1	7.04976	9.15	2	2	7.15933	9.15	2	2	6.88572	9.15	2	2	6.78842	9.15	2	2	142	15.6193	9.94971
LOC_Os12g31820.1 protein	phosphoserine phosphatase, chloroplast precursor, putative, expressed	9.15	1	2	2	8	6.69812	9.15	2	2	5.95728	9.15	2	2	2.1983	5.08	1	1	3.23338	5.08	1	1	2.3979	5.08	1	1	3.33797	5.08	1	1	295	31.972	6.63916
LOC_Os03g51250.1 protein	adenylyl cyclase-associated protein, putative, expressed	9.15	1	3	3	11	2.14928	2.85	1	1	2.83278	2.85	1	1	7.28715	6.3	2	2	9.49183	9.15	3	3	7.47161	6.3	2	2	6.32568	6.3	2	2	492	52.0215	7.91357
LOC_Os11g45730.1 protein	pectinesterase, putative, expressed	9.15	1	3	4	21	8.64342	6.76	3	3	10.1934	6.76	3	4	12.1297	9.15	4	4	12.0411	9.15	4	4	7.81052	6.76	3	3	8.18342	6.76	3	3	503	53.4631	8.80713
LOC_Os12g14930.1 protein	ATP synthase protein MI25, putative, expressed	9.14	1	2	2	13	5.19786	9.14	2	2	4.77682	9.14	2	2	4.34372	9.14	2	2	4.77259	9.14	2	2	5.25934	9.14	2	2	6.89359	9.14	2	3	197	22.1057	8.88037
LOC_Os07g11060.2 protein	expressed protein	9.12	2	2	2	7	2.91736	4.91	1	1					4.82143	9.12	2	2	3.62243	4.91	1	1	3.3879	4.91	1	1	5.95838	9.12	2	2	285	31.8595	4.7417
LOC_Os01g71810.1 protein	glycosyl hydrolases family 17, putative, expressed	9.12	3	2	2	2					6.44216	9.12	2	2																	318	34.1319	5.2749
LOC_Os10g35110.1 protein	alpha-galactosidase precursor, putative, expressed	9.11	2	3	3	19	10.1842	9.11	3	3	12.5121	9.11	3	4	8.51019	9.11	3	3	8.77735	9.11	3	3	8.46797	9.11	3	3	8.83444	9.11	3	3	417	45.7923	7.94287
LOC_Os11g34350.1 protein	ATP-binding cassette sub-family E member 1, putative, expressed	9.11	1	4	4	24	12.4622	9.11	4	4	13.5423	9.11	4	4	12.1821	9.11	4	4	14.0216	9.11	4	4	13.3875	9.11	4	4	12.5428	9.11	4	4	604	68.0595	7.82568
LOC_Os04g34100.1 protein	expressed protein	9.09	1	2	2	10	5.82161	9.09	2	2	5.33832	9.09	2	2	5.28945	9.09	2	2	2.81702	5.63	1	1	3.17153	5.63	1	1	5.70373	9.09	2	2	231	24.5677	8.646
LOC_Os02g01030.4 protein	tetratricopeptide repeat domain containing protein, expressed	9.09	4	3	3	16	9.69512	9.09	3	3	10.0244	9.09	3	3	6.76256	9.09	2	2	6.22181	9.09	2	2	9.41412	9.09	3	3	9.9782	9.09	3	3	374	40.5807	5.09717
LOC_Os12g42090.3 protein	methyltransferase domain containing protein, putative, expressed	9.09	4	2	2	8	4.08122	5.33	1	1	3.72143	5.33	1	1	6.11778	9.09	2	2	3.7187	5.33	1	1	6.04116	9.09	2	2	3.32893	5.33	1	1	319	35.6532	9.56885
LOC_Os02g37590.1 protein	glycerophosphoryl diester phosphodiesterase family protein, putative, expressed	9.08	1	5	5	34	21.3974	6.81	3	6	12.5887	5.61	2	4	19.4269	7.88	4	6	22.3759	9.08	5	7	19.1156	7.88	4	6	20.4641	6.81	3	5	749	81.0329	6.0874
LOC_Os02g36340.2 protein	riboflavin biosynthesis protein ribAB, chloroplast precursor, putative, expressed	9.07	5	2	2	11	6.10221	9.07	2	2	6.75091	9.07	2	2	5.87156	9.07	2	2	4.31168	6.48	1	1	6.26806	9.07	2	2	6.55162	9.07	2	2	386	42.1007	8.47021
LOC_Os02g52840.1 protein	flavonol synthase/flavanone 3-hydroxylase, putative, expressed	9.06	1	2	2	8	3.27943	6.04	1	1	5.17054	9.06	2	2	3.63623	6.04	1	1	2.66138	6.04	1	1	3.69448	6.04	1	1	5.82517	9.06	2	2	331	36.7955	6.48096
LOC_Os03g36750.1 protein	cbbY, putative, expressed	9.06	1	3	3	17	8.22671	9.06	3	3	8.59807	9.06	3	3	8.62858	9.06	3	3	6.29924	6.56	2	2	8.32356	9.06	3	3	8.205	9.06	3	3	320	33.6815	8.07471
LOC_Os01g55520.1 protein	ATROPGEF7/ROPGEF7, putative, expressed	9.02	1	3	3	8	3.42568	4.41	1	1	6.25844	6.72	2	2	3.45166	4.41	1	1	6.87781	6.72	2	2	6.72314	6.72	2	2					521	57.503	5.99854
LOC_Os07g38560.1 protein	adenylyl-sulfate kinase, putative, expressed	8.99	1	2	2	10	6.10428	8.99	2	2	3.6582	5.8	1	1	6.6379	8.99	2	2	3.48914	5.8	1	1	6.03377	8.99	2	2	6.62533	8.99	2	2	345	37.7254	8.45557
LOC_Os08g09100.1 protein	RNA recognition motif containing protein, putative, expressed	8.99	1	2	2	16	12.2122	8.99	2	3	9.10097	4.84	1	2	8.9758	4.84	1	2	12.9319	8.99	2	3	11.9342	8.99	2	3	13.3382	8.99	2	3	434	46.9128	6.23975
LOC_Os11g41130.2 protein	vacuolar protein sorting-associated protein 26, putative, expressed	8.99	1	2	2	7	5.66397	8.99	2	2	2.23029	4.12	1	1	2.83115	4.87	1	1	2.99943	4.87	1	1	2.49815	4.87	1	1	3.07148	4.87	1	1	267	31.139	6.43018
LOC_Os07g41710.2 protein	expressed protein	8.98	1	1	1	7	3.74119	8.98	1	1	4.97589	8.98	1	1	9.2702	8.98	1	2	3.46205	8.98	1	1	4.76867	8.98	1	1	3.59846	8.98	1	1	245	26.606	9.0708
LOC_Os07g46840.1 protein	oxidoreductase, short chain dehydrogenase/reductase family domain containing protein, expressed	8.94	1	1	1	1									3.60771	8.94	1	1													302	31.3461	7.23975
LOC_Os04g40660.3 protein	MA3 domain containing protein, expressed	8.93	2	3	4	19	8.54047	7.26	3	3	3.15651	2.72	1	1	10.2188	7.26	3	3	11.5231	6.51	3	4	11.552	6.51	3	4	12.2702	6.51	3	4	661	72.9344	5.10986
LOC_Os03g23900.1 protein	expressed protein	8.9	2	4	4	19	9.93789	8.9	4	4	5.36386	4.45	2	2	9.993	8.9	4	4	9.55511	8.9	4	4	6.93574	6.57	3	3	5.55955	3.81	2	2	472	50.9195	5.96045
LOC_Os01g61230.1 protein	dihydroflavonol-4-reductase, putative, expressed	8.9	1	2	2	14	9.72491	8.9	2	3	7.47668	8.9	2	2	6.1077	8.9	2	2	6.09776	8.9	2	2	6.78559	8.9	2	2	11.3071	8.9	2	3	326	35.7564	5.88428
LOC_Os03g52840.3 protein	serine hydroxymethyltransferase, mitochondrial precursor, putative, expressed	8.9	3	2	3	6	2.22635	2.11	1	1	2.28265	3.51	1	1	3.38682	3.28	1	1	2.09174	2.11	1	1	2.48852	2.11	1	1	2.17374	2.11	1	1	427	46.7098	8.67529
LOC_Os10g21268.1 protein	ribulose bisphosphate carboxylase large chain precursor, putative, expressed	8.88	4	4	4	11	7.62744	6.61	3	3	7.78954	4.34	2	3	3.2789	1.86	1	1	3.17995	1.86	1	1	5.08499	4.13	2	2	2.97813	1.86	1	1	484	53.6819	7.03467
LOC_Os08g30060.2 protein	proton pump interactor, putative, expressed	8.86	1	2	2	6	3.85928	4.19	1	1					4.58158	4.19	1	1	4.21043	4.19	1	1	3.57123	4.19	1	1	7.437	8.86	2	2	621	69.2702	8.71924
LOC_Os01g39790.2 protein	esterase/lipase/thioesterase, putative, expressed	8.86	2	1	1	6	2.74451	8.86	1	1	2.27905	8.86	1	1	3.35907	8.86	1	1	3.18753	8.86	1	1	2.61673	8.86	1	1	2.80878	8.86	1	1	237	26.3642	6.13818
LOC_Os09g36710.1 protein	peptidase, T1 family, putative, expressed	8.84	1	1	2	12	6.47127	8.84	2	2	5.7978	8.84	2	2	5.87197	8.84	2	2	5.50256	8.84	2	2	5.78103	8.84	2	2	6.24302	8.84	2	2	249	27.1972	7.92822
LOC_Os08g44450.2 protein	L1P family of ribosomal proteins domain containing protein, expressed	8.8	3	1	2	8	3.09202	5.09	1	1	2.39201	5.09	1	1	4.91926	8.8	2	2	5.32786	8.8	2	2	2.35699	3.7	1	1	2.70823	5.09	1	1	216	24.4673	9.81787
LOC_Os04g34930.2 protein	COP9 signalosome complex subunit 8, putative, expressed	8.78	2	1	1	6	4.16456	8.78	1	1	4.33979	8.78	1	1	4.22666	8.78	1	1	4.02771	8.78	1	1	3.97711	8.78	1	1	4.64324	8.78	1	1	148	16.0658	5.66846
LOC_Os04g55960.1 protein	NADPH reductase, putative, expressed	8.78	2	5	5	15	2.93916	1.29	1	1	4.98465	3.02	2	2	9.14895	6.33	3	3	8.80297	6.33	3	3	13.3901	8.78	4	4	6.98592	4.46	2	2	695	76.1244	5.26221
LOC_Os07g08950.1 protein	FAD-linked oxidoreductase protein, putative, expressed	8.77	1	3	3	12	9.72572	4.29	1	2	3.42661	2.86	1	1	8.65052	4.29	1	2	4.60659	4.29	1	1	9.85323	5.9	2	3	9.30001	5.9	2	3	559	61.0582	7.29834
LOC_Os04g52130.1 protein	coproporphyrinogen III oxidase, chloroplast precursor, putative, expressed	8.77	1	3	3	15	5.43715	5.51	2	2	8.36836	5.51	2	3	5.18024	5.51	2	2	8.54493	5.51	2	3	8.65256	8.77	3	3	5.92782	5.51	2	2	399	43.8439	6.66846
LOC_Os02g38810.1 protein	26S proteasome non-ATPase regulatory subunit 6, putative, expressed	8.76	4	3	3	17	9.96794	8.76	3	3	9.62335	8.76	3	3	10.0195	8.76	3	3	9.73463	8.76	3	3	7.08366	6.7	2	2	8.91784	8.76	3	3	388	44.1218	5.79541
LOC_Os03g53270.1 protein	stem-specific protein TSJT1, putative, expressed	8.76	2	2	2	12	5.19584	8.76	2	2	5.85686	8.76	2	2	5.83155	8.76	2	2	5.50107	8.76	2	2	5.5895	8.76	2	2	6.0386	8.76	2	2	251	26.4162	6.52197
LOC_Os08g25720.1 protein	pyrophosphate--fructose 6-phosphate 1-phosphotransferase subunit alpha, putative, expressed	8.75	2	5	5	16	7.38467	4.54	3	3	8.63792	5.19	3	3	7.46467	5.19	3	3	8.85465	5.19	3	3	5.75004	3.08	2	2	5.31894	3.08	2	2	617	67.1114	7.15186
LOC_Os03g32314.1 protein	allene oxide cyclase 4, chloroplast precursor, putative, expressed	8.75	1	2	2	4									3.21769	5	1	1	4.838	8.75	2	2	2.41489	3.75	1	1					240	26.0345	9.23193
LOC_Os02g07160.1 protein	glyoxalase family protein, putative, expressed	8.74	1	2	2	3	5.90543	8.74	2	2	2.40731	2.02	1	1																	446	46.9104	5.5542
LOC_Os04g51690.1 protein	glycosyl hydrolase family 47 domain contain protein, expressed	8.74	1	3	3	8									2.0219	2.62	1	1	6.76663	4.72	2	3	12.7911	8.74	3	4					572	65.0514	6.16357
LOC_Os07g10600.2 protein	cycloartenol-C-24-methyltransferase 1, putative, expressed	8.72	2	2	2	7	5.64289	8.72	2	2	3.32629	5.23	1	1									5.82145	8.72	2	2	5.98363	8.72	2	2	344	38.5871	6.3667
LOC_Os04g56290.2 protein	aldose 1-epimerase, putative, expressed	8.72	1	2	2	8	3.61919	4.65	1	1	3.78706	4.65	1	1	3.5054	4.65	1	1	4.10648	4.65	1	1	9.39539	8.72	2	3	4.19821	4.65	1	1	344	37.926	5.23682
LOC_Os11g42350.3 protein	glutathione synthetase, chloroplast precursor, putative, expressed	8.72	3	2	3	7	2.67179	2.41	1	1	4.98268	3.9	2	2					3.60167	4.82	1	1	5.43111	7.24	2	2	2.42192	2.41	1	1	539	59.6906	6.771
LOC_Os06g29350.1 protein	myosin, putative, expressed	8.7	5	10	10	49	24.6522	6.47	8	9	25.4076	6.93	8	9	21.4746	5.56	6	7	24.5295	6.02	7	8	22.1137	5.76	6	7	26.9097	7.13	8	9	1529	173.342	8.74854
LOC_Os05g13850.1 protein	TsetseEP precursor, putative, expressed	8.7	1	2	2	2					2.4502	4.74	1	1	2.30786	3.95	1	1													253	27.3276	5.42725
LOC_Os01g08200.1 protein	ubiquitin carboxyl-terminal hydrolase 14, putative, expressed	8.69	1	5	5	25	12.372	6.8	4	4	7.4147	5.42	3	3	12.9304	6.8	4	4	13.636	6.8	4	5	14.4843	8.69	5	5	12.1787	6.8	4	4	794	88.6086	5.24951
LOC_Os05g45300.1 protein	enoyl-CoA hydratase/isomerase family protein, putative, expressed	8.68	1	2	2	5					2.97812	5.37	1	1	2.25188	3.31	1	1	2.97556	5.37	1	1	2.81798	5.37	1	1	3.00494	5.37	1	1	242	25.4344	8.19189
LOC_Os01g52390.1 protein	plasminogen activator inhibitor 1 RNA-binding protein, putative, expressed	8.68	1	1	1	1																					3.55028	8.68	1	1	380	40.4018	6.7124
LOC_Os04g35520.4 protein	OsAPx7 - Stromal Ascorbate Peroxidase encoding gene 5,8, expressed	8.66	3	2	2	8	4.7141	5.59	1	1	8.48362	5.59	1	2	4.35376	5.59	1	1	4.48601	5.59	1	1	6.61033	8.66	2	2	4.78362	5.59	1	1	358	38.1734	8.45557
LOC_Os01g08470.1 protein	retrotransposon protein, putative, unclassified, expressed	8.65	2	3	4	20	8.46722	6.15	3	3	5.75518	4.04	2	2	11.0255	8.65	4	4	10.7835	8.65	4	4	11.3415	8.65	4	4	8.54181	6.15	3	3	520	55.3972	7.13721
LOC_Os01g65380.1 protein	patellin protein, putative, expressed	8.65	2	4	4	17	12.9593	8.65	4	4	6.26276	4.89	2	2	7.97724	5.55	2	2	10.3765	7.5	3	3	11.5946	7.5	3	3	9.23003	4.89	2	3	613	66.4168	4.66553
LOC_Os06g49800.1 protein	ubiquitin interaction motif family protein, expressed	8.65	1	3	3	14	4.46096	4.12	1	1	3.02098	2.2	1	1	10.0394	6.32	2	3	7.7251	6.32	2	2	15.9208	8.65	3	4	11.6689	8.65	3	3	728	80.0185	4.51318
LOC_Os07g37550.1 protein	chlorophyll A-B binding protein, putative, expressed	8.65	1	1	1	3	3.86144	8.65	1	1	7.14561	8.65	1	2																	266	28.7597	6.21436
LOC_Os09g36440.1 protein	transcription initiation factor IIB, putative, expressed	8.65	1	2	2	4					3.0665	4.49	1	1	2.53139	4.49	1	1					2.0421	4.17	1	1	3.02227	4.49	1	1	312	34.2762	6.27783
LOC_Os03g60939.1 protein	dolichyl-phosphate beta-glycosyltransferase, putative, expressed	8.64	1	2	2	2									2.35501	4.12	1	1									2.93165	4.53	1	1	243	27.0963	9.01221
LOC_Os01g68900.1 protein	zinc finger, C3HC4 type family protein, expressed	8.63	1	2	2	3	3.48329	5.11	1	1					2.95846	3.51	1	1	2.48758	3.51	1	1									313	32.5049	4.95752
LOC_Os07g42632.3 protein	folic acid synthesis protein, putative, expressed	8.62	2	4	4	16	9.40315	5.36	3	4	2.6117	3.26	1	1	8.44102	7.28	3	3	5.40041	4.02	2	2	7.43354	6.51	3	3	7.08355	5.36	3	3	522	56.7496	7.53271
LOC_Os06g08080.1 protein	inorganic H+ pyrophosphatase, putative, expressed	8.6	9	5	5	17	6.37829	3.52	2	2	3.63511	2.09	1	1	16.973	8.6	5	5	15.0213	5.61	4	5	6.38253	3.91	2	2	6.67121	3.52	2	2	767	79.9935	5.78271
LOC_Os03g52310.1 protein	transposon protein, putative, unclassified, expressed	8.59	4	4	4	22	10.8419	6.65	3	3	13.4	6.65	3	4	17.0445	8.59	4	5	10.1525	6.65	3	3	10.8127	6.65	3	3	12.2422	8.59	4	4	722	80.9242	5.32568
LOC_Os04g20220.1 protein	elongation factor Tu, putative, expressed	8.59	1	2	2	6					3.31032	3.11	1	1	6.02753	5.48	1	1	7.49089	8.59	2	2	5.94977	5.48	1	1	6.46793	5.48	1	1	547	59.8136	5.50342
LOC_Os09g26730.1 protein	chaperonin, putative, expressed	8.57	1	1	1	3					3.0166	8.57	1	1									2.77674	8.57	1	1	2.85303	8.57	1	1	245	25.4785	6.26514
LOC_Os04g39700.1 protein	60S ribosomal protein L6, putative, expressed	8.56	1	1	2	6	2.0918	4.05	1	1					4.24406	8.56	2	2	4.36242	8.56	2	2	2.01794	4.05	1	1					222	24.6134	10.0962
LOC_Os11g41900.1 protein	acyltransferase, putative, expressed	8.56	1	2	2	8	3.0009	4.01	1	1	3.08438	4.01	1	1	7.00475	8.56	2	2	8.56088	8.56	2	2	2.88189	4.01	1	1	2.92506	4.01	1	1	374	42.4019	9.83252
LOC_Os04g17100.2 protein	heavy metal-associated domain containing protein, expressed	8.55	2	1	1	1	2.44674	8.55	1	1																					152	16.7145	8.6167
LOC_Os01g73790.1 protein	NAD dependent epimerase/dehydratase family protein, putative, expressed	8.54	1	2	2	12	6.2519	8.54	2	2	5.31104	4.02	1	2	6.62332	8.54	2	2	6.88557	8.54	2	2	6.44809	8.54	2	2	7.12592	8.54	2	2	398	44.3044	6.25244
LOC_Os07g41810.3 protein	stress responsive A/B Barrel domain containing protein, expressed	8.52	1	1	2	8	5.00859	8.52	2	2	4.72056	8.52	2	2	2.72797	4.07	1	1	2.36466	4.07	1	1	2.7601	4.07	1	1	2.89083	4.07	1	1	270	27.4026	7.63525
LOC_Os11g33330.1 protein	peptidase, M24 family protein, putative, expressed	8.52	1	1	5	22	10.2858	4.89	3	3	9.95424	4.89	3	3	12.5719	6.84	4	4	12.3449	6.84	4	4	12.1268	6.56	4	4	11.816	6.56	4	4	716	80.3064	6.17627
LOC_Os03g06960.1 protein	vesicle-associated membrane protein, putative, expressed	8.52	1	1	2	3													4.29719	8.52	2	2					2.18063	3.14	1	1	223	25.236	9.18799
LOC_Os01g21560.1 protein	esterase/lipase/thioesterase family protein, putative, expressed	8.51	2	3	3	6	2.16413	2.74	1	1					2.01614	2.74	1	1	4.51494	5.47	2	2	2.51445	3.04	1	1	2.31416	2.74	1	1	329	35.8373	6.75635
LOC_Os01g13700.1 protein	DNA-binding protein-related, putative, expressed	8.51	1	1	1	4									2.32995	8.51	1	1	2.43307	8.51	1	1	2.52606	8.51	1	1	2.13939	8.51	1	1	141	15.1721	9.11475
LOC_Os10g35990.1 protein	DEAD-box ATP-dependent RNA helicase, putative, expressed	8.51	4	2	2	6									6.75972	8.51	2	2	3.99345	3.19	1	1	5.86153	8.51	2	2	3.58125	3.19	1	1	470	52.0304	8.33838
LOC_Os02g13140.1 protein	xaa-Pro dipeptidase, putative, expressed	8.5	1	3	3	17	12.1046	8.5	3	4	5.54463	5.93	2	2	5.93887	5.14	2	2	9.16911	5.14	2	3	8.78167	5.14	2	3	9.61438	8.5	3	3	506	56.2717	6.06201
LOC_Os05g51680.2 protein	SCP-like extracellular protein, expressed	8.5	2	2	2	8	3.26036	4.86	1	1	3.09103	4.86	1	1	4.71818	8.5	2	2	3.45174	4.86	1	1	5.728	8.5	2	2	3.39052	4.86	1	1	247	26.8908	5.87158
LOC_Os03g60370.1 protein	histidine acid phosphatase, putative, expressed	8.48	1	3	3	15	12.7716	6.74	2	3	4.15178	3.28	1	1	10.7068	8.48	3	3	13.3808	8.48	3	4	8.47227	6.74	2	2	9.13508	6.74	2	2	519	57.9516	7.6499
LOC_Os12g34860.1 protein	phenylalanyl-tRNA synthetase, putative, expressed	8.48	2	3	3	7	7.85979	8.48	3	3					3.39038	2.68	1	1	3.46917	2.68	1	1	3.31117	2.68	1	1	3.66492	2.68	1	1	448	51.1337	6.48096
LOC_Os09g31310.1 protein	acetyltransferase, GNAT family, putative, expressed	8.48	2	1	1	3									2.53962	8.48	1	1	2.99627	8.48	1	1	3.29025	8.48	1	1					165	17.7093	7.31299
LOC_Os03g27230.1 protein	phospho-2-dehydro-3-deoxyheptonate aldolase, chloroplast precursor, putative, expressed	8.47	4	4	4	8	13.6599	8.47	4	5	5.22749	3.6	2	2													2.46275	1.44	1	1	555	60.5649	8.98291
LOC_Os03g10360.1 protein	SURF1, putative, expressed	8.45	1	1	1	5	3.95204	8.45	1	1					3.61224	8.45	1	1	3.33679	8.45	1	1	4.14549	8.45	1	1	4.74548	8.45	1	1	343	38.3567	9.24658
LOC_Os04g47150.1 protein	OsSub43 - Putative Subtilisin homologue, expressed	8.45	1	5	5	28	13.0621	5.55	3	4	13.3848	5.55	3	4	16.0218	6.94	4	5	21.0008	6.94	4	7	11.7815	6.68	4	4	12.495	5.55	3	4	793	83.5155	7.66455
LOC_Os06g05080.1 protein	cytochrome c oxidase subunit 5B, mitochondrial precursor, putative, expressed	8.44	1	1	1	7	2.47444	8.44	1	1	5.28046	8.44	1	2	2.9649	8.44	1	1	3.01535	8.44	1	1	3.15623	8.44	1	1	2.89046	8.44	1	1	154	17.0754	5.70654
LOC_Os03g63740.1 protein	NFD2, putative, expressed	8.43	1	1	1	6	2.49535	8.43	1	1	3.05965	8.43	1	1	2.88395	8.43	1	1	2.24842	8.43	1	1	3.67723	8.43	1	1	3.30355	8.43	1	1	178	18.0666	10.1401
LOC_Os01g07070.3 protein	transposon protein, putative, CACTA, En/Spm sub-class, expressed	8.42	1	2	2	8	2.53902	3.01	1	1	3.00529	3.01	1	1	3.17643	3.01	1	1	5.95533	8.42	2	2	3.06158	3.01	1	1	6.91447	8.42	2	2	499	47.4702	8.5874
LOC_Os12g41250.1 protein	methylcrotonoyl-CoA carboxylase subunit alpha, mitochondrial precursor, putative, expressed	8.41	1	5	5	21	12.0483	6.11	4	4	3.74626	2.44	1	1	14.9686	5.56	3	5	11.3313	7.87	4	4	8.27205	3.53	2	3	12.3389	5.56	3	4	737	80.2338	6.80029
LOC_Os03g50325.1 protein	phosphatidylinositol 4-kinase, putative, expressed	8.41	1	4	4	17	5.77521	5.05	2	2	2.30213	2.16	1	1	18.7255	8.41	4	5	17.554	8.41	4	5	7.64368	5.05	2	2	6.85008	5.05	2	2	832	89.6669	6.37939
LOC_Os02g50990.1 protein	RING-H2 finger protein ATL1Q, putative, expressed	8.4	1	1	1	1																	2.28735	8.4	1	1					250	26.8075	6.43018
LOC_Os02g30630.1 protein	thiamine pyrophosphate enzyme, C-terminal TPP binding domain containing protein, expressed	8.39	1	2	3	13	11.4745	6.21	2	3	4.47888	2.64	1	1	4.33317	2.64	1	1	10.2007	6.21	2	3	9.2814	8.39	3	3	7.66726	6.21	2	2	644	69.3489	6.96143
LOC_Os12g33922.1 protein	NADH-ubiquinone oxidoreductase chain 3, putative, expressed	8.39	1	1	1	4	2.5806	8.39	1	1	2.69816	8.39	1	1	3.1583	8.39	1	1	2.5652	8.39	1	1									155	17.4959	4.62744
LOC_Os05g03030.1 protein	50S ribosomal protein L10, chloroplast precursor, putative, expressed	8.38	1	1	1	2	3.74586	8.38	1	1	4.41936	8.38	1	1																	191	21.0919	8.67529
LOC_Os08g05490.1 protein	tRNA synthetase, putative, expressed	8.38	2	3	3	11	2.81444	3.3	1	1					5.09576	5.08	2	2	6.10646	5.08	2	2	12.2642	8.38	3	4	5.47919	5.08	2	2	394	44.2779	6.44287
LOC_Os10g41400.1 protein	peptide methionine sulfoxide reductase, putative, expressed	8.37	1	1	2	6	4.97485	8.37	2	2					2.67644	4.56	1	1					2.00345	3.8	1	1	5.02855	8.37	2	2	263	28.6211	8.35303
LOC_Os06g01500.3 protein	IQ calmodulin-binding motif family protein, putative, expressed	8.37	3	2	3	13	6.44444	6.28	2	2	3.54259	2.56	1	1	6.79123	6.28	2	2	5.62845	4.65	2	2	8.94268	8.37	3	3	10.2642	8.37	3	3	430	48.3637	7.81104
LOC_Os01g19770.1 protein	mitochondrial import inner membrane translocase subunit Tim17, putative, expressed	8.37	1	1	1	1					4.37345	8.37	1	1																	263	27.9406	10.6821
LOC_Os01g15830.1 protein	peroxidase precursor, putative, expressed	8.36	1	2	2	8	4.26293	5.07	1	1	6.48377	8.36	2	2	3.731	5.07	1	1	3.71787	5.07	1	1	2.31467	3.28	1	1	5.62781	8.36	2	2	335	36.3432	8.01611
LOC_Os04g56480.2 protein	pelota, putative, expressed	8.36	2	1	1	4	3.13818	8.36	1	1					3.63312	8.36	1	1	3.71533	8.36	1	1					3.14369	8.36	1	1	335	38.2214	7.6499
LOC_Os04g01230.2 protein	phosphoglycerate mutase, putative, expressed	8.36	2	2	2	8	2.855	5.45	1	1	2.31237	5.45	1	1	2.90601	5.45	1	1	4.95692	5.45	1	2	5.26222	8.36	2	2	2.7717	5.45	1	1	275	30.505	6.04932
LOC_Os03g17030.1 protein	polyadenylate-binding protein, putative, expressed	8.35	1	5	5	17	8.46797	5.87	3	3	5.0798	3.55	2	2	14.247	8.35	5	5	7.60598	5.87	3	3	5.49597	4.17	2	2	5.86692	4.02	2	2	647	72.5814	8.26514
LOC_Os02g35950.1 protein	RNA recognition motif containing protein, putative, expressed	8.33	1	1	2	4	2.86615	5.45	1	1	3.8174	5.45	1	1					2.64979	2.88	1	1	2.23196	2.88	1	1					312	34.0525	8.66064
LOC_Os01g27210.1 protein	glutathione S-transferase, putative, expressed	8.33	1	1	1	5					3.94502	8.33	1	1	3.38901	8.33	1	1					7.77963	8.33	1	2	4.2232	8.33	1	1	240	26.9535	5.80811
LOC_Os03g51950.2 protein	expressed protein	8.33	2	1	1	1																	4.12511	8.33	1	1					192	20.0283	8.36768
LOC_Os09g35800.1 protein	UDP-glucose 4-epimerase, putative, expressed	8.31	1	3	3	9	2.01846	2.68	1	1	2.37889	2.68	1	1	7.70101	8.31	3	3	5.175	6.17	2	2	2.18776	2.68	1	1	2.08481	2.68	1	1	373	40.3604	7.12256
LOC_Os01g42480.2 protein	Yip1 domain containing protein, expressed	8.3	2	1	1	5	3.68885	8.3	1	1	4.03695	8.3	1	1	4.17611	8.3	1	1	3.39642	8.3	1	1					3.79666	8.3	1	1	229	24.6521	5.59229
LOC_Os10g09850.1 protein	EF hand family protein, putative, expressed	8.29	1	2	2	4	7.33337	8.29	2	2	3.55807	4.66	1	1													3.6957	4.66	1	1	386	42.6177	5.021
LOC_Os03g17270.2 protein	expressed protein	8.29	2	4	4	14	5.95943	4.24	2	2	6.46813	4.24	2	2	5.93463	4.05	2	2	6.63965	4.24	2	2	6.19107	4.24	2	2	11.5924	6.45	3	4	543	61.5238	7.32764
LOC_Os05g30580.1 protein	OsSub46 - Putative Subtilisin homologue, expressed	8.29	1	5	5	15	17.3942	8.29	4	5	17.2646	3.95	3	5	4.03942	2.93	1	1	4.04347	2.93	1	1	5.98109	3.19	2	2	2.53983	2.17	1	1	784	80.5042	6.41748
LOC_Os06g03850.1 protein	impaired sucrose induction 1, putative, expressed	8.28	1	2	2	3	3.10917	4.97	1	1	2.92947	4.97	1	1													2.1031	3.31	1	1	302	32.9482	6.23975
LOC_Os10g06720.2 protein	aldose 1-epimerase, putative, expressed	8.28	2	2	2	2					2.36553	4.3	1	1									2.00201	3.97	1	1					302	32.9722	5.88428
LOC_Os08g41300.1 protein	60S ribosomal protein L32, putative, expressed	8.27	4	1	1	6	2.92029	8.27	1	1	2.53576	8.27	1	1	3.07201	8.27	1	1	3.3449	8.27	1	1	3.07528	8.27	1	1	2.55263	8.27	1	1	133	15.7066	10.4185
LOC_Os01g56600.1 protein	signal recognition particle 54 kDa protein, putative, expressed	8.27	1	4	4	10									7.79447	6.05	3	3	5.64971	4.23	2	2	7.71746	6.45	3	3	4.3029	3.83	2	2	496	54.7189	9.18799
LOC_Os03g07910.1 protein	nitrilase, putative, expressed	8.26	1	2	2	8	5.0144	8.26	2	2	6.78247	8.26	2	2	2.51778	3.42	1	1	2.81319	3.42	1	1	2.15105	3.42	1	1	2.38897	3.42	1	1	351	37.9033	7.04932
LOC_Os03g57200.1 protein	glutathione S-transferase, putative, expressed	8.23	1	1	1	9	4.02723	8.23	1	1	4.44761	8.23	1	1	5.26499	8.23	1	2	8.91261	8.23	1	3	3.61264	8.23	1	1	4.07315	8.23	1	1	231	25.8542	6.25244
LOC_Os01g03070.2 protein	transposon protein, putative, unclassified, expressed	8.23	2	5	5	14	5.12063	2.03	2	2	3.33616	3.05	1	1	6.47922	2.64	2	2	9.7827	5.69	3	3	10.7178	5.18	4	4	4.84296	2.03	2	2	984	113.568	9.34912
LOC_Os01g66560.1 protein	signal recognition particle 72 kDa protein, putative, expressed	8.22	1	3	3	15	8.64832	5.38	2	3	3.16359	2.54	1	1	9.03939	5.38	2	3	7.02306	5.38	2	2	9.26198	5.38	2	3	9.33347	8.22	3	3	669	73.5283	8.93896
LOC_Os03g17120.2 protein	arginine biosynthesis bifunctional protein argJ 1, putative, expressed	8.22	2	1	1	2					4.47011	8.22	1	1													3.68197	8.22	1	1	365	37.4603	7.44482
LOC_Os04g25410.1 protein	pentatricopeptide repeat domain containing protein, putative, expressed	8.21	1	3	3	11	8.16586	8.21	3	3	9.9629	8.21	3	3	2.8301	2.29	1	1	2.85346	2.86	1	1	2.42967	2.86	1	1	6.1785	2.86	1	2	524	59.945	9.29053
LOC_Os02g14860.1 protein	prefoldin subunit, putative, expressed	8.21	1	1	1	4					2.76343	8.21	1	1									2.81474	8.21	1	1	5.35703	8.21	1	2	134	15.0851	9.37842
LOC_Os01g41610.1 protein	mitochondrial ATP synthase g subunit family protein, putative, expressed	8.2	1	1	1	4	2.16363	8.2	1	1					2.54322	8.2	1	1					2.58089	8.2	1	1	2.10106	8.2	1	1	122	14.0003	9.18799
LOC_Os03g59580.1 protein	hydrolase, NUDIX family, domain containing protein, expressed	8.2	1	1	1	1									2.71886	8.2	1	1													183	20.7608	5.08447
LOC_Os01g16870.1 protein	argonaute, putative, expressed	8.19	2	5	6	21	11.7004	4.54	4	4	5.37938	2.43	2	2	11.8134	4.54	4	4	17.6373	8.19	6	6	7.1974	3.65	2	2	9.05689	3.76	3	3	904	100.576	8.96826
LOC_Os04g51270.2 protein	vacuolar ATPase G subunit, putative, expressed	8.18	2	1	1	12	7.14658	8.18	1	3	4.61859	8.18	1	2	2.74972	8.18	1	1	4.94323	8.18	1	2	4.51415	8.18	1	2	4.42166	8.18	1	2	110	12.2674	8.49951
LOC_Os03g58840.1 protein	vesicle-associated membrane protein, putative, expressed	8.18	2	1	2	6									5.84582	5	1	2	4.9878	8.18	2	2	2.77752	5	1	1	2.18063	3.18	1	1	220	24.7239	8.74854
LOC_Os12g37590.1 protein	prefoldin, putative, expressed	8.16	1	1	1	6	4.0698	8.16	1	1	3.27545	8.16	1	1	3.87123	8.16	1	1	3.8596	8.16	1	1	3.75386	8.16	1	1	4.09054	8.16	1	1	196	21.5642	5.16064
LOC_Os03g48260.1 protein	expressed protein	8.15	1	3	3	9	5.78791	4.51	2	2	5.73024	4.51	2	2	5.67015	5.58	2	2	2.28877	1.93	1	1	2.22301	1.93	1	1	2.26167	1.93	1	1	466	48.7346	5.26221
LOC_Os03g12460.1 protein	conserved oligomeric complex COG6 family protein, expressed	8.13	1	3	3	8	4.71828	3.63	1	2					5.67471	6.53	2	2	9.63008	6.53	2	3	3.16333	1.6	1	1					689	77.0316	6.55127
LOC_Os06g07780.2 protein	vesicle-associated membrane protein, putative, expressed	8.12	2	1	1	4					3.63144	8.12	1	1	3.70454	8.12	1	1	4.14139	8.12	1	1					3.7494	8.12	1	1	197	22.2994	9.74463
LOC_Os03g03920.4 protein	Ubiquitin family domain containing protein, expressed	8.12	2	1	2	3													4.50762	8.12	2	2					2.89724	3.71	1	1	431	45.4951	5.37646
LOC_Os06g17730.1 protein	plastocyanin-like domain containing protein, putative, expressed	8.11	1	2	2	12	5.21021	8.11	2	2	4.99325	8.11	2	2	4.70867	8.11	2	2	5.21474	8.11	2	2	5.05434	8.11	2	2	4.50207	8.11	2	2	222	22.5019	7.10791
LOC_Os01g71090.1 protein	xylanase inhibitor, putative, expressed	8.11	1	1	1	1													4.10647	8.11	1	1									419	43.7586	9.20264
LOC_Os02g42350.2 protein	nitrilase, putative, expressed	8.1	2	1	1	5					4.10081	8.1	1	1	7.12261	8.1	1	2	5.74846	8.1	1	2									247	26.8358	6.93213
LOC_Os03g29240.1 protein	PDI, putative, expressed	8.09	3	3	3	14	8.86291	8.09	3	3	2.69035	2.24	1	1	9.65801	8.09	3	3	10.2706	8.09	3	3	6.92238	5.85	2	2	5.85642	4.99	2	2	581	64.3811	4.93213
LOC_Os06g01490.1 protein	monocopper oxidase, putative, expressed	8.09	1	3	3	12	6.78608	5.4	2	2	7.22122	5.4	2	2	6.46462	5.4	2	2	9.49371	5.4	2	3	3.36904	2.7	1	1	6.05768	5.4	2	2	593	65.7087	6.55127
LOC_Os05g32850.2 protein	CBS domain containing protein, expressed	8.09	2	3	3	8	2.84741	2.56	1	1	2.56348	2.56	1	1	6.10886	5.52	2	2	9.93499	3.16	1	3					2.57203	2.56	1	1	507	54.4176	5.75732
LOC_Os05g36120.3 protein	polypyrimidine tract-binding protein, putative, expressed	8.08	2	1	1	2	3.34358	8.08	1	1																	4.36389	8.08	1	1	334	37.2486	6.7417
LOC_Os11g32480.1 protein	TPR repeat region family protein, expressed	8.06	1	1	1	1																	4.18534	8.06	1	1					186	20.7979	9.87646
LOC_Os04g04020.1 protein	protein transport protein Sec24-like, putative, expressed	8.05	1	5	5	17	5.20341	2.42	2	2	2.53085	1.07	1	1	19.7482	8.05	5	6	13.231	6.69	4	4	5.75937	2.42	2	2	5.36307	2.42	2	2	1031	111.989	8.01611
LOC_Os03g03450.2 protein	anthranilate phosphoribosyltransferase, chloroplast precursor, putative, expressed	8.05	2	2	2	13	7.5511	8.05	2	2	9.1158	8.05	2	3	7.86743	8.05	2	2	7.02458	8.05	2	2	7.34851	8.05	2	2	7.4461	8.05	2	2	385	40.4854	8.48486
LOC_Os01g04190.4 protein	transporter family protein, putative, expressed	8.04	3	3	3	14	4.72217	4.52	2	2	8.44821	5.78	2	3	4.53281	4.52	2	2	7.38954	4.52	2	3	2.23623	2.26	1	1	8.42368	8.04	3	3	398	41.3829	9.40771
LOC_Os02g57150.1 protein	tubulin-specific chaperone A, putative, expressed	8.04	1	1	1	2													2.63963	8.04	1	1					2.9022	8.04	1	1	112	12.5314	5.09717
LOC_Os02g32530.3 protein	SAM domain family protein, expressed	8.03	1	1	1	5	2.59505	8.03	1	1	2.99861	8.03	1	1					2.5112	8.03	1	1	2.68299	8.03	1	1	3.08707	8.03	1	1	137	13.7519	9.71533
LOC_Os05g11330.1 protein	RALFL19 - Rapid ALkalinization Factor RALF family protein precursor, expressed	8.03	1	1	1	1					2.10041	8.03	1	1																	137	14.023	10.0083
LOC_Os07g06950.1 protein	ubiquitin carboxyl-terminal hydrolase, putative, expressed	8.02	1	3	6	22	7.65144	3.21	2	2	9.819	3.21	2	3	15.6672	5.41	4	5	18.4554	6.21	4	5	9.80926	4.41	3	3	13.3747	5.21	4	4	998	117.098	6.12549
LOC_Os03g30790.1 protein	erlin-2 precursor, putative, expressed	8.02	1	3	3	7	2.07266	3.21	1	1	2.12104	2.41	1	1	4.52476	5.61	2	2	2.17759	2.41	1	1	2.23045	3.21	1	1	2.2722	2.41	1	1	374	42.6429	6.75635
LOC_Os02g04260.1 protein	expressed protein	8.01	1	2	2	9	3.41833	5.04	1	1	7.99782	5.04	1	2	3.82705	5.04	1	1	3.84954	5.04	1	1	4.33777	5.04	1	1	10.1387	8.01	2	3	337	35.6581	5.52881
LOC_Os03g18590.1 protein	malonyl CoA-acyl carrier protein transacylase, mitochondrial precursor, putative, expressed	8.01	1	3	3	3	4.44328	5.17	2	2													2.40803	2.84	1	1					387	40.431	7.59131
LOC_Os07g38760.1 protein	HEAT repeat family protein, putative, expressed	8.01	3	7	7	28	16.1984	4.1	3	5	8.40511	3.92	3	3	17.916	4.54	3	5	17.0915	5.52	4	5	17.1753	5.43	4	5	17.9743	4.1	3	5	1123	122.709	4.91943
LOC_Os03g19960.2 protein	ATP-dependent RNA helicase, putative, expressed	7.98	2	4	4	12	11.2521	7.98	4	4	6.12902	4.61	2	2	4.39109	3.55	2	2	4.80588	3.55	2	2	2.27747	1.77	1	1	2.30894	1.77	1	1	564	62.6653	7.15186
LOC_Os01g64090.1 protein	L1P family of ribosomal proteins domain containing protein, expressed	7.98	3	1	2	9	3.02002	4.62	1	1	3.09228	4.62	1	1	4.96884	7.98	2	2	5.35524	7.98	2	2	5.71102	7.98	2	2	2.88962	4.62	1	1	238	27.0837	9.93506
LOC_Os12g35360.1 protein	vesicle tethering family protein, putative, expressed	7.97	2	6	6	22	9.33458	4.09	3	3	2.64897	1.61	1	1	11.7692	5.71	4	4	13.9067	6.78	5	5	10.4536	5.27	4	4	12.925	6.46	5	5	929	102.237	4.81787
LOC_Os06g03860.2 protein	uncharacterized membrane protein, putative, expressed	7.96	4	3	3	6	5.16084	6.21	2	2					6.4911	4.85	2	2	4.28661	3.11	1	1					3.45928	3.11	1	1	515	58.152	8.63135
LOC_Os03g04960.1 protein	cysteinyl-tRNA synthetase, putative, expressed	7.95	3	3	3	23	16.2205	7.95	3	4	14.2263	7.95	3	4	15.3024	7.95	3	4	11.2503	7.95	3	3	10.5588	5.49	2	3	18.237	7.95	3	5	528	60.8866	6.32861
LOC_Os01g03950.1 protein	glycosyl hydrolase, family 31, putative, expressed	7.94	1	6	6	27	14.2145	6.76	5	5	8.49181	4.4	3	3	15.1681	6.65	5	5	14.5896	6.65	5	5	13.3157	6.76	5	5	12.0226	5.69	4	4	932	102.902	6.53662
LOC_Os09g37280.2 protein	peroxisomal multifunctional enzyme type 2, putative, expressed	7.94	1	1	1	11	7.0423	7.94	1	2	4.51115	7.94	1	1	11.8175	7.94	1	3	6.75	7.94	1	2	5.82336	7.94	1	2	3.33477	7.94	1	1	315	34.3707	7.97217
LOC_Os11g02580.1 protein	esterase, putative, expressed	7.94	2	1	1	2													2.8212	7.94	1	1	3.45428	7.94	1	1					252	28.3652	4.91943
LOC_Os03g44620.2 protein	chaperone protein dnaJ, putative, expressed	7.91	1	1	2	11	3.23725	2.88	1	1	6.2523	7.91	2	2	7.25934	7.91	2	2	6.44687	7.91	2	2	7.76372	7.91	2	2	6.93933	7.91	2	2	417	46.4558	6.41748
LOC_Os03g56280.1 protein	lactate/malate dehydrogenase, putative, expressed	7.91	1	2	2	10	6.39335	7.91	2	2	2.98025	3.11	1	1	6.23869	7.91	2	2	2.74526	3.11	1	1	5.65899	7.91	2	2	5.85139	7.91	2	2	354	36.9993	7.95752
LOC_Os03g27460.2 protein	heat shock protein DnaJ, putative, expressed	7.9	1	2	2	4	3.79661	3.95	1	1	6.88915	7.9	2	2													4.00403	3.95	1	1	405	42.3591	6.90283
LOC_Os12g05650.1 protein	ACT domain containing protein, expressed	7.89	1	2	2	9	5.71415	7.89	2	2	5.63394	7.89	2	2	3.45978	4.66	1	1	2.9976	4.66	1	1	3.66849	4.66	1	1	5.4996	7.89	2	2	279	30.3657	5.31299
LOC_Os06g09180.1 protein	OsMKK5 - putative MAPKK based on amino acid sequence homology, expressed	7.89	1	1	2	7	2.25984	2.34	1	1	2.19845	2.34	1	1	2.27001	2.34	1	1	2.54845	2.34	1	1	2.41913	2.34	1	1	5.96906	7.89	2	2	342	37.0808	8.33838
LOC_Os11g13880.1 protein	expressed protein	7.86	1	1	1	5	2.18635	7.86	1	1	3.0727	7.86	1	1	3.02537	7.86	1	1	2.60792	7.86	1	1					2.8662	7.86	1	1	140	14.3023	9.0708
LOC_Os01g08410.1 protein	early fruit mRNA, putative, expressed	7.85	1	2	2	6	8.07692	5.14	1	3	4.46138	7.85	2	2													3.15961	5.14	1	1	331	35.2623	4.98291
LOC_Os10g38050.1 protein	HOTHEAD precursor, putative, expressed	7.85	1	3	3	13	9.48759	7.85	3	3	10.0953	7.85	3	3	5.74664	5.97	2	2	5.50009	3.92	2	2	2.40922	1.88	1	1	4.59728	3.92	2	2	586	63.5752	6.80029
LOC_Os07g06460.1 protein	expressed protein	7.81	1	1	1	4	3.12982	7.81	1	1	2.91646	7.81	1	1									3.08476	7.81	1	1	3.75765	7.81	1	1	192	20.2474	4.32275
LOC_Os03g02450.2 protein	pyridoxamine 5'-phosphate oxidase family protein, putative, expressed	7.8	1	1	1	1													3.10947	7.8	1	1									205	22.6604	7.29834
LOC_Os07g46520.1 protein	rhythmically expressed gene 2 protein, putative, expressed	7.8	1	1	1	1																					3.19531	7.8	1	1	282	31.3777	6.91748
LOC_Os01g66700.1 protein	beta-hexosaminidase precursor, putative, expressed	7.79	1	3	4	14	8.16568	6.27	3	3	2.08502	1.52	1	1	8.75589	6.27	3	3	8.42829	6.27	3	3	7.60568	6.27	3	3	2.40073	2.28	1	1	526	58.9867	5.52881
LOC_Os02g01520.1 protein	IQ calmodulin-binding motif family protein, putative, expressed	7.79	1	2	3	10	2.97013	2.51	1	1	2.70761	2.51	1	1	3.31461	2.51	1	1	7.8378	7.79	3	3	5.28411	4.77	2	2	5.65231	4.77	2	2	398	44.9598	8.71924
LOC_Os02g35160.1 protein	ligatin, putative, expressed	7.79	2	3	3	8	5.90041	4.64	2	2	2.07163	3.15	1	1	5.28218	6.3	2	2	3.04451	3.15	1	1	4.18379	3.15	1	1	3.0892	3.15	1	1	603	66.9105	6.84424
LOC_Os03g61930.2 protein	ACBP4, putative, expressed	7.79	4	5	5	16	6.40006	3.36	2	2	3.05634	1.68	1	1	5.25822	3.36	2	2	8.32164	3.36	2	3	11.0079	4.43	3	5	8.21785	5.04	3	3	655	71.3705	5.33838
LOC_Os12g37480.1 protein	invertase/pectin methylesterase inhibitor family protein, putative, expressed	7.79	1	2	2	7	2.22692	3.46	1	1	2.41438	3.46	1	1	2.25052	3.46	1	1	2.26256	3.46	1	1	2.57931	3.46	1	1	4.69164	7.79	2	2	231	23.1189	7.89893
LOC_Os01g64970.1 protein	- CAMK includes calcium/calmodulin depedent protein kinases, expressed - [CAMK_CAMK_like.11]	7.78	5	2	2	6	2.08914	3.06	1	1	2.2653	3.06	1	1	2.47495	3.06	1	1	2.06448	3.06	1	1	2.05988	3.06	1	1	2.15821	4.72	1	1	360	41.952	6.48096
LOC_Os09g32430.1 protein	oxidoreductase, putative, expressed	7.78	1	1	1	2	2.2552	7.78	1	1													2.38476	7.78	1	1					180	20.5465	8.55811
LOC_Os05g44922.1 protein	6-phosphofructokinase, putative, expressed	7.76	5	2	4	18	7.94583	6.17	3	3	10.6245	5.29	3	4	8.27301	3.7	2	3	3.21338	2.29	1	1	6.04515	4.76	2	2	14.1618	7.76	4	5	567	62.5144	6.90283
LOC_Os03g16110.1 protein	Ser/Thr protein phosphatase family protein, putative, expressed	7.76	2	2	2	6									4.41369	4.66	1	1	2.69745	3.11	1	1	10.627	7.76	2	3	2.45405	3.11	1	1	322	36.1429	5.19873
LOC_Os02g57100.1 protein	expressed protein	7.75	1	2	2	5	2.77529	5.04	1	1	5.27716	7.75	2	2									2.74083	5.04	1	1	2.87672	5.04	1	1	258	28.2454	6.30322
LOC_Os11g32490.1 protein	expressed protein	7.75	1	3	3	7	6.27452	4.17	2	2	5.94776	5.96	2	2	2.14595	1.79	1	1	3.88998	3.58	1	1					3.57593	3.58	1	1	503	58.2736	6.37939
LOC_Os01g71540.5 protein	expressed protein	7.75	9	2	3	14	5.86508	6.1	2	2	5.44624	6.1	2	2	5.23183	6.1	2	2	5.33074	6.1	2	2	7.6799	7.75	3	3	8.0995	7.75	3	3	426	48.1896	6.02393
LOC_Os03g32270.1 protein	hydrolase, alpha/beta fold family domain containing protein, expressed	7.75	1	1	1	1																	3.75762	7.75	1	1					271	29.6132	5.18604
LOC_Os03g36730.1 protein	OST3/OST6 family protein, putative, expressed	7.74	1	2	2	10	6.80954	7.74	2	2	7.47474	7.74	2	3	5.79499	7.74	2	2	9.27328	7.74	2	3									336	37.5666	7.88428
LOC_Os05g15770.1 protein	glycosyl hydrolase, putative, expressed	7.74	1	2	2	3					4.90913	7.74	2	2													2.2112	4.38	1	1	297	32.5285	6.53662
LOC_Os03g17020.2 protein	GTPase-activating protein, putative, expressed	7.73	1	3	3	9	2.58657	2.65	1	1	5.21821	5.52	2	2	4.49602	4.86	2	2	2.26046	2.65	1	1	4.54879	4.86	2	2	2.12732	2.65	1	1	453	48.8532	7.10791
LOC_Os08g34130.1 protein	mitochondrial glycoprotein, putative, expressed	7.73	1	1	1	6	4.05278	7.73	1	1	4.44855	7.73	1	1	3.48135	7.73	1	1	3.59832	7.73	1	1	3.88192	7.73	1	1	4.27891	7.73	1	1	233	26.3082	6.7124
LOC_Os06g01360.2 protein	homogentisate 1,2-dioxygenase, putative, expressed	7.73	2	2	2	10	6.96388	7.73	2	2	6.41271	7.73	2	2	5.60231	7.73	2	2	8.99177	7.73	2	3	2.1788	2.74	1	1					401	44.74	6.7124
LOC_Os02g09170.2 protein	sucrose-phosphate synthase, putative, expressed	7.72	2	5	8	24	11.2714	4.45	4	4	2.33344	1.09	1	1	6.98353	2.87	3	3	11.8832	4.95	5	5	13.3063	5.04	5	5	15.7642	6.23	6	6	1011	113.185	7.86963
LOC_Os02g37910.1 protein	expressed protein	7.71	1	2	2	13	3.92606	3.08	1	1	11.2569	7.71	2	3	7.71209	7.71	2	2	7.96925	7.71	2	2	7.68556	7.71	2	2	12.1717	7.71	2	3	454	50.9144	8.39697
LOC_Os01g58740.1 protein	glycerol-3-phosphate dehydrogenase, putative, expressed	7.71	2	2	2	5	3.20406	2.36	1	1									7.45074	7.71	2	2	3.35344	2.36	1	1	3.00998	2.36	1	1	467	51.5508	6.7417
LOC_Os02g42710.1 protein	C2 domain containing protein, putative, expressed	7.69	1	1	1	6	3.34617	7.69	1	1	2.57117	7.69	1	1	2.41455	7.69	1	1	2.93786	7.69	1	1	2.90291	7.69	1	1	2.41431	7.69	1	1	143	15.7658	4.67822
LOC_Os02g01170.1 protein	HECT-domain domain containing protein, expressed	7.69	1	5	5	14	5.98558	2.93	2	2	2.55154	1.59	1	1	8.44647	4.52	3	3	5.14034	2.93	2	2	8.33205	5.01	3	3	7.98214	4.03	3	3	819	90.7625	4.99561
LOC_Os02g01290.1 protein	expressed protein	7.69	1	1	1	4					2.60824	7.69	1	1					2.80498	7.69	1	1	2.90718	7.69	1	1	2.79627	7.69	1	1	156	17.1885	9.0415
LOC_Os03g04590.2 protein	ribosomal protein, putative, expressed	7.69	2	1	1	2									2.24074	7.69	1	1	2.10901	7.69	1	1									104	11.4822	11.0776
LOC_Os06g51084.7 protein	1,4-alpha-glucan-branching enzyme, chloroplast precursor, putative, expressed	7.68	3	4	4	14	6.71069	4.24	2	2	5.71727	4.24	2	2	7.37532	4.5	2	2	9.56334	6.23	3	3	10.6718	5.96	3	3	6.0016	4.24	2	2	755	86.5793	6.40479
LOC_Os04g39980.1 protein	gibberellin 20 oxidase 2, putative, expressed	7.67	1	2	2	18	9.18609	7.67	2	3	10.6155	4.33	1	3													33.8566	7.67	2	12	300	32.0821	5.8208
LOC_Os06g13010.1 protein	retrotransposon protein, putative, unclassified, expressed	7.66	1	1	1	6	4.16609	7.66	1	1	4.3622	7.66	1	1	3.61527	7.66	1	1	3.40144	7.66	1	1	3.3402	7.66	1	1	3.96708	7.66	1	1	209	22.909	8.30908
LOC_Os02g04540.1 protein	retrotransposon protein, putative, unclassified, expressed	7.64	2	2	3	13	9.30851	7.64	3	3					5.6563	5.33	2	2	9.7482	7.64	3	3	9.45084	3.89	2	3	6.09625	3.89	2	2	694	70.7167	7.73779
LOC_Os03g59160.1 protein	elongation factor P, putative, expressed	7.63	1	2	2	7	2.47633	4.2	1	1	2.28169	4.2	1	1					5.08835	7.63	2	2	2.6601	3.44	1	1	5.00433	7.63	2	2	262	29.3264	9.20264
LOC_Os03g48000.3 protein	CorA-like magnesium transporter protein, putative, expressed	7.63	3	2	2	6	3.12814	4.58	1	1					4.60521	7.63	2	2	6.026	7.63	2	2					3.52607	4.58	1	1	393	43.0876	8.32373
LOC_Os05g42010.1 protein	TraB family protein, putative, expressed	7.63	2	2	2	2													2.49166	4.58	1	1					2.27114	3.05	1	1	393	43.3256	7.98682
LOC_Os04g35780.1 protein	expressed protein	7.62	1	2	2	5	2.19982	3.23	1	1	6.00808	7.62	2	2	2.40643	4.4	1	1									2.8107	3.23	1	1	341	38.2603	8.66064
LOC_Os01g22010.2 protein	S-adenosylmethionine synthetase, putative, expressed	7.61	2	1	2	7	3.45201	3.81	1	1	3.78322	3.81	1	1	4.03111	3.81	1	1	3.36077	3.81	1	1	6.28031	7.61	2	2	3.64434	3.81	1	1	394	42.8736	6.04932
LOC_Os03g06760.2 protein	exocyst complex component 6, putative, expressed	7.61	1	3	3	10	6.23468	4.95	2	2	2.8939	1.4	1	1	6.0525	4.06	2	2	8.14941	4.06	2	3					5.94049	4.06	2	2	788	89.3021	6.16357
LOC_Os03g44150.1 protein	aminotransferase, putative, expressed	7.61	1	3	3	20	8.81221	4.86	2	3	8.55849	4.86	2	3	8.23453	4.86	2	3	11.086	7.61	3	4	10.1135	7.61	3	4	8.0451	4.86	2	3	473	51.4094	7.60596
LOC_Os02g39340.1 protein	glycine-rich protein, putative, expressed	7.6	1	1	1	4	4.56975	7.6	1	1	4.93707	7.6	1	1									4.02505	7.6	1	1	4.14847	7.6	1	1	250	28.3186	9.5835
LOC_Os01g49690.1 protein	Ser/Thr protein phosphatase family protein, putative, expressed	7.59	1	3	3	16	8.84144	7.59	3	3	5.43913	6.93	2	2	8.82398	7.59	3	3	9.57056	7.59	3	3	6.11616	6.93	2	2	10.4653	7.59	3	3	303	34.683	5.2876
LOC_Os07g38270.1 protein	insulin-degrading enzyme, putative, expressed	7.59	3	4	4	18	11.6975	4.76	2	3	3.00678	1.21	1	1	17.8554	7.59	4	5	13.891	6.68	3	4	6.79907	4.76	2	2	10.8416	4.76	2	3	988	113.03	6.0874
LOC_Os09g33950.1 protein	ferredoxin 1-like isoform 1, putative, expressed	7.59	1	1	1	6	2.7778	7.59	1	1	3.13902	7.59	1	1	3.08005	7.59	1	1	3.11163	7.59	1	1	2.52041	7.59	1	1	2.73181	7.59	1	1	158	17.1351	7.37158
LOC_Os08g23360.1 protein	signal recognition particle 68 kDa protein, putative, expressed	7.59	1	3	3	20	13.0381	5.01	2	3	11.2954	5.01	2	3	12.8732	5.01	2	3	17.7969	5.01	2	4	12.0762	5.01	2	3	16.2598	7.59	3	4	619	70.3229	8.74854
LOC_Os03g40920.1 protein	expressed protein	7.59	1	1	1	2																	2.69024	7.59	1	1	3.01499	7.59	1	1	145	17.1872	11.5903
LOC_Os02g24020.1 protein	dihydrodipicolinate reductase, putative, expressed	7.58	3	2	2	10	6.04601	2.62	1	2	5.82564	7.58	2	2	6.49777	7.58	2	2	3.21281	2.62	1	1	2.87586	2.62	1	1	6.29932	7.58	2	2	343	37.3571	7.03467
LOC_Os11g37280.1 protein	LTPL68 - Protease inhibitor/seed storage/LTP family protein precursor, expressed	7.58	1	1	1	5	2.66571	7.58	1	1					2.48217	7.58	1	1	2.43467	7.58	1	1	2.17273	7.58	1	1	2.50495	7.58	1	1	132	13.1517	5.84619
LOC_Os04g40874.1 protein	glucose-6-phosphate 1-dehydrogenase, cytoplasmic isoform, putative, expressed	7.58	2	2	2	8	2.74574	3.97	1	1	2.99644	3.97	1	1	5.21394	7.58	2	2	5.47879	7.58	2	2	5.97464	7.58	2	2					277	31.5319	6.44287
LOC_Os09g32760.1 protein	acyl-ACP thioesterase, putative, expressed	7.58	3	2	2	8	3.34533	4.78	1	1					6.09934	7.58	2	2	3.84895	4.78	1	1	6.03283	7.58	2	2	6.00297	7.58	2	2	356	39.8372	7.02002
LOC_Os01g56470.1 protein	mal d 1-associated protein, putative, expressed	7.58	1	1	1	2																	2.5685	7.58	1	1	2.66621	7.58	1	1	198	21.5462	4.80518
LOC_Os02g39600.1 protein	outer envelope protein, putative, expressed	7.57	1	2	2	6	6.04244	7.57	2	2	6.31178	7.57	2	2									2.08907	2.43	1	1	2.21993	2.43	1	1	370	41.0501	9.21729
LOC_Os12g06780.1 protein	expressed protein	7.57	1	2	2	9	3.37435	4.18	1	1	3.88661	4.18	1	1	6.39592	7.57	2	2	6.17974	7.57	2	2	6.4851	7.57	2	2	3.32768	4.18	1	1	383	40.7401	7.56201
LOC_Os05g40310.1 protein	expressed protein	7.57	1	2	2	8	3.04694	2.04	1	1	2.70173	2.04	1	1	2.73121	2.04	1	1	6.33542	7.57	2	2	2.78473	2.04	1	1	6.46679	7.57	2	2	489	53.8102	5.70654
LOC_Os11g24560.1 protein	protein transport protein, putative, expressed	7.57	4	3	3	8	3.27542	2.27	1	1					7.45506	4.29	2	2	3.99322	2.27	1	1	3.5407	2.02	1	1	10.7356	7.57	3	3	793	86.6267	6.01123
LOC_Os10g42280.1 protein	cyclase/dehydrase family protein, putative, expressed	7.55	1	1	1	5	2.19458	7.55	1	1					2.69036	7.55	1	1	2.35537	7.55	1	1	2.37643	7.55	1	1	2.75066	7.55	1	1	212	23.0697	5.74463
LOC_Os08g23730.1 protein	class I glutamine amidotransferase, putative, expressed	7.54	1	3	3	13	10.3938	7.54	3	3	7.48447	5.7	2	2	7.34131	5.7	2	2	6.83572	5.7	2	2	7.01962	5.7	2	2	7.55306	5.7	2	2	544	59.5487	6.53662
LOC_Os04g51150.1 protein	transposon protein, putative, unclassified, expressed	7.53	1	2	2	8	2.5431	3.01	1	1	2.4728	3.01	1	1	2.26777	3.01	1	1	2.4459	3.01	1	1	5.90418	7.53	2	2	5.64313	7.53	2	2	332	37.1129	8.03076
LOC_Os03g40180.2 protein	60S ribosomal protein L15, putative, expressed	7.53	2	1	1	6	3.26281	7.53	1	1	3.49747	7.53	1	1	3.68092	7.53	1	1	2.97377	7.53	1	1	3.08958	7.53	1	1	3.01295	7.53	1	1	186	22.1212	11.6782
LOC_Os01g67880.1 protein	vacuolar protein sorting-associated protein 53, putative, expressed	7.52	1	2	2	7	5.8575	7.52	2	2					4.72169	7.52	2	2	3.38802	4.26	1	1	2.16389	3.26	1	1	3.23325	4.26	1	1	399	43.4367	8.96826
LOC_Os02g55990.1 protein	vesicle-associated membrane protein, putative, expressed	7.52	1	1	1	6	4.37118	7.52	1	1	4.57056	7.52	1	1	4.34515	7.52	1	1	4.20427	7.52	1	1	4.67959	7.52	1	1	4.43458	7.52	1	1	226	25.2307	8.71924
LOC_Os02g58520.1 protein	- CAMK includes calcium/calmodulin depedent protein kinases, expressed - [CAMK_CAMK_like.16]	7.52	1	2	2	10	8.66039	7.52	2	2	3.90968	3.3	1	1	8.28007	7.52	2	2	8.62932	7.52	2	2	3.31863	3.3	1	1	8.55356	7.52	2	2	545	60.2219	5.57959
LOC_Os05g46430.2 protein	60S ribosomal protein L28-1, putative, expressed	7.52	3	1	1	6	2.9469	7.52	1	1	2.87617	7.52	1	1	2.82575	7.52	1	1	3.00292	7.52	1	1	2.79016	7.52	1	1	3.1079	7.52	1	1	133	14.875	10.0376
LOC_Os04g39420.1 protein	6-phosphofructokinase 2, putative, expressed	7.52	2	1	2	3					4.92433	7.52	2	2													2.18525	3.38	1	1	266	29.4251	6.354
LOC_Os07g14150.4 protein	cytidine deaminase, putative, expressed	7.52	3	1	1	1					2.28089	7.52	1	1																	133	14.4949	5.94775
LOC_Os04g53740.1 protein	thioredoxin, putative, expressed	7.52	1	1	1	2													2.03058	7.52	1	1					2.00665	7.52	1	1	133	14.6624	4.88135
LOC_Os07g37750.1 protein	ATMIN7, putative, expressed	7.5	1	9	9	41	20.6859	4.52	5	6	17.8986	3.81	4	5	25.7732	6.9	8	8	18.6916	4.4	5	6	25.6192	5	6	8	25.4919	5.12	6	8	1680	185.433	5.52881
LOC_Os05g39960.3 protein	40S ribosomal protein S26, putative, expressed	7.5	4	1	1	6	3.10319	7.5	1	1	3.30851	7.5	1	1	2.7678	7.5	1	1	2.86079	7.5	1	1	2.57142	7.5	1	1	3.10655	7.5	1	1	120	14.2765	10.5942
LOC_Os05g07640.1 protein	expressed protein	7.49	1	2	2	6	2.74024	7.49	1	1	6.09728	7.49	2	2					2.67497	7.49	1	1	2.5039	7.49	1	1	2.57137	7.49	1	1	227	25.8243	8.17725
LOC_Os07g37840.1 protein	lipase, putative, expressed	7.49	1	1	1	1																					3.53057	7.49	1	1	334	36.8787	6.13818
LOC_Os05g23600.1 protein	dolichyl-diphosphooligosaccharide--protein glycosyltransferase 67 kDasubunit precursor, putative, expressed	7.48	2	3	3	9	2.67998	1.3	1	1	2.16139	1.3	1	1	2.47379	1.46	1	1	4.83412	2.76	2	2	8.38425	7.48	3	3	2.3012	1.3	1	1	615	69.4785	7.43018
LOC_Os06g37160.1 protein	transmembrane 9 superfamily member, putative, expressed	7.48	1	4	4	15	5.24179	3.74	2	2	2.58918	2.02	1	1	11.3545	7.48	4	4	11.7061	7.48	4	4	2.90014	2.02	1	1	8.21295	5.45	3	3	642	73.1906	7.79639
LOC_Os02g05870.1 protein	expressed protein	7.47	1	2	2	7	3.14018	4.63	1	1	5.77803	7.47	2	2	3.48467	4.63	1	1	3.29011	4.63	1	1	2.87998	4.63	1	1	2.82364	4.63	1	1	281	31.2734	9.61279
LOC_Os07g32460.1 protein	src homology-3 domain protein 3, putative, expressed	7.47	1	2	2	10	6.78373	7.47	2	2	2.28371	3.45	1	1	5.67851	7.47	2	2	3.64347	4.02	1	1	6.65008	7.47	2	2	6.27907	7.47	2	2	348	38.867	7.32764
LOC_Os08g23180.1 protein	fasciclin-like arabinogalactan protein 8 precursor, putative, expressed	7.47	1	2	2	12	8.37003	7.47	2	2	7.85335	7.47	2	2	6.6222	7.47	2	2	6.19584	7.47	2	2	6.5616	7.47	2	2	7.51514	7.47	2	2	415	43.6268	8.23584
LOC_Os05g40820.1 protein	ribosomal protein L24, putative, expressed	7.45	3	1	1	6	3.53078	7.45	1	1	3.59611	7.45	1	1	3.65605	7.45	1	1	3.02273	7.45	1	1	3.05264	7.45	1	1	3.5549	7.45	1	1	161	18.3262	10.7847
LOC_Os07g12250.1 protein	ribosomal protein L24, putative, expressed	7.45	1	1	1	5	2.96857	7.45	1	1	2.57464	7.45	1	1	3.45041	7.45	1	1	2.74637	7.45	1	1					2.67276	7.45	1	1	161	18.2232	10.7114
LOC_Os10g40110.1 protein	GTP binding protein, putative, expressed	7.44	1	4	4	13	5.29474	2.18	2	2	8.15088	2.38	2	3	2.81538	1.09	1	1	9.72865	6.35	3	3					10.1135	3.47	3	4	1008	109.036	5.021
LOC_Os08g44790.1 protein	expansin precursor, putative, expressed	7.43	1	1	1	4									3.85956	7.43	1	1	4.05522	7.43	1	1	4.34423	7.43	1	1	3.86217	7.43	1	1	269	28.7583	8.77783
LOC_Os04g58640.1 protein	cleavage and polyadenylation specificity factor subunit 5, putative, expressed	7.43	1	1	1	1									2.312	7.43	1	1													202	23.125	9.17334
LOC_Os04g19740.1 protein	transketolase, chloroplast precursor, putative, expressed	7.42	1	3	4	12	6.30849	3.22	2	2	5.79362	3.22	2	2	8.8771	6.02	3	3	7.64371	4.76	2	2	6.14739	4.76	2	2	3.53388	1.82	1	1	714	77.5997	7.2251
LOC_Os05g46230.1 protein	NAP domain containing protein, putative, expressed	7.42	1	2	2	7	2.47155	3.3	1	1	6.459	7.42	2	2	2.71289	3.3	1	1	2.3813	3.3	1	1	2.83853	3.3	1	1	2.16164	3.3	1	1	364	41.658	4.4624
LOC_Os07g01760.1 protein	aminotransferase, classes I and II, domain containing protein, expressed	7.42	1	2	2	10	6.2702	3.71	1	2	3.32261	3.71	1	1	3.29921	3.71	1	1	3.16255	3.71	1	1	5.63305	3.71	1	2	9.2082	7.42	2	3	485	53.6213	7.89893
LOC_Os08g33710.1 protein	ribonuclease T2 family domain containing protein, expressed	7.42	1	1	1	7	2.24868	7.42	1	1	3.41264	7.42	1	1	3.03631	7.42	1	1	5.49682	7.42	1	2	2.86118	7.42	1	1	3.23919	7.42	1	1	229	24.7838	5.16064
LOC_Os01g12560.1 protein	3-methyl-2-oxobutanoate hydroxymethyltransferase, putative, expressed	7.42	1	2	2	5									6.16547	7.42	2	2	6.21894	7.42	2	2	4.28238	4.12	1	1					364	37.8963	7.79639
LOC_Os03g21550.1 protein	eukaryotic translation initiation factor 2 subunit beta, putative, expressed	7.41	2	2	2	5	2.15897	3.7	1	1													7.66075	7.41	2	3	2.46723	3.7	1	1	270	30.5295	6.93213
LOC_Os06g05550.1 protein	GDSL-like lipase/acylhydrolase, putative, expressed	7.41	1	1	1	8	4.57319	7.41	1	1	3.3322	7.41	1	1	4.91451	7.41	1	1	7.45533	7.41	1	2	6.01847	7.41	1	2	4.32054	7.41	1	1	351	37.6009	5.63037
LOC_Os06g48760.2 protein	UTP--glucose-1-phosphate uridylyltransferase, putative, expressed	7.41	2	2	2	7	8.81467	4.37	1	2	4.20758	4.37	1	1					6.65107	7.41	2	2					8.64466	4.37	1	2	526	57.217	6.3667
LOC_Os11g22490.1 protein	hypothetical protein	7.41	1	1	1	1					2.05146	7.41	1	1																	108	11.4509	9.80322
LOC_Os10g33680.1 protein	serine/threonine-protein phosphatase 2A regulatory subunit B subunitbeta, putative, expressed	7.39	1	3	3	7	2.6142	2.03	1	1	5.13625	3.51	2	2	3.38523	3.88	1	1					2.58318	2.03	1	1	4.9425	3.51	2	2	541	61.8657	4.93213
LOC_Os06g45830.1 protein	expressed protein	7.39	1	5	5	7	2.92536	1.09	1	1	2.45003	2.06	1	1	4.76641	2.79	2	2	6.34647	2.55	2	2					3.28992	1.45	1	1	825	90.6179	5.10986
LOC_Os08g01110.1 protein	expressed protein	7.37	2	1	1	5	3.74811	7.37	1	1	2.50378	7.37	1	1					2.0801	7.37	1	1	2.35512	7.37	1	1	3.05974	7.37	1	1	217	23.3599	8.23584
LOC_Os04g16874.1 protein	photosystem II 44 kDa reaction center protein, putative, expressed	7.37	3	2	2	6	3.12441	3.44	1	1	3.31728	3.44	1	1	7.06483	7.37	2	2	6.15957	7.37	2	2									407	44.73	6.59521
LOC_Os07g26610.2 protein	phosphoglucomutase, putative, expressed	7.37	2	3	3	6					5.31716	5.71	2	2	4.84309	4.05	2	2					5.48402	4.97	2	2					543	58.4392	6.06201
LOC_Os05g07040.1 protein	PHD finger protein, putative, expressed	7.36	1	1	1	7	4.07471	7.36	1	1					2.86244	7.36	1	1	6.51811	7.36	1	2	3.27472	7.36	1	1	6.96286	7.36	1	2	258	28.8548	5.75732
LOC_Os04g12980.1 protein	UDP-glucoronosyl/UDP-glucosyl transferase, putative, expressed	7.35	2	3	3	11	9.01246	7.35	3	3	2.45026	2.04	1	1	5.90354	5.31	2	2	3.62212	2.86	1	1	5.88761	5.31	2	2	6.33543	5.31	2	2	490	53.3847	6.18896
LOC_Os12g43590.1 protein	FAD dependent oxidoreductase domain containing protein, expressed	7.35	1	3	3	8	2.65602	3.42	1	1	2.72029	2.05	1	1	7.10421	5.3	2	2	7.05616	5.3	2	2	3.51836	1.88	1	1	2.45811	2.05	1	1	585	63.3031	6.59521
LOC_Os06g12580.1 protein	pro-resilin precursor, putative, expressed	7.35	1	2	2	6					2.74847	3.67	1	1	2.94566	3.67	1	1	6.17745	7.35	2	2	2.58397	3.67	1	1	2.26802	3.67	1	1	381	41.6382	5.16064
LOC_Os07g47820.1 protein	acyl-CoA dehydrogenase family member 10, putative, expressed	7.34	2	4	4	17	11.351	5.9	3	3	4.99762	3.25	2	2	11.9365	5.9	3	3	8.86065	4.57	2	2	11.3765	6.02	3	3	13.848	7.34	4	4	831	92.0158	8.27979
LOC_Os02g10310.2 protein	fumarylacetoacetase, putative, expressed	7.34	3	2	2	12	6.53495	7.34	2	2	5.87441	7.34	2	2	6.42654	7.34	2	2	6.61883	7.34	2	2	5.60489	7.34	2	2	6.26341	7.34	2	2	354	39.1565	5.66846
LOC_Os12g37870.1 protein	ATP-grasp domain containing protein, expressed	7.33	3	3	3	9	2.54678	2.36	1	1	2.61803	2.36	1	1	4.6954	5.91	2	2	4.49932	3.78	2	2	4.57765	3.78	2	2	2.3213	2.36	1	1	423	46.765	5.57959
LOC_Os03g06220.1 protein	DEAD-box ATP-dependent RNA helicase, putative, expressed	7.33	1	3	3	11	4.9972	3.96	2	2	2.35874	1.98	1	1	4.70334	3.96	2	2	7.52955	7.33	3	3	2.11109	1.98	1	1	4.89174	3.96	2	2	505	55.8194	5.74463
LOC_Os04g35280.1 protein	neutral/alkaline invertase, putative, expressed	7.32	1	2	3	10	3.04667	2.09	1	1	3.18824	2.09	1	1	7.90779	5.4	2	2	3.50386	2.09	1	1	9.37822	7.32	3	3	6.04584	5.4	2	2	574	64.3702	6.69775
LOC_Os08g25290.1 protein	expressed protein	7.32	1	1	1	6	2.88212	7.32	1	1	2.81588	7.32	1	1	2.90761	7.32	1	1	2.92932	7.32	1	1	2.44567	7.32	1	1	2.74434	7.32	1	1	164	17.596	6.55127
LOC_Os02g45070.2 protein	PINHEAD, putative, expressed	7.32	7	6	6	18	7.53901	3	3	3	4.82274	1.97	2	2	8.48469	3	3	3	15.2349	7.32	6	6	4.60021	1.97	2	2	4.83092	1.97	2	2	1066	118.564	9.42236
LOC_Os12g06670.1 protein	protein kinase family protein, putative, expressed	7.32	8	3	3	9	7.03141	5.82	2	2	3.72212	2.81	1	1	3.55944	2.81	1	1	3.45325	2.81	1	1	6.81522	5.82	2	2	5.43401	4.32	2	2	533	58.2188	5.14795
LOC_Os01g47340.2 protein	iron-sulfur cluster assembly enzyme ISCU, mitochondrial precursor, putative, expressed	7.32	2	1	1	3													2.03751	7.32	1	1	2.67146	7.32	1	1	2.37772	7.32	1	1	123	12.4992	7.79639
LOC_Os01g58640.1 protein	nucleotide pyrophosphatase/phosphodiesterase, putative, expressed	7.3	1	2	2	5					3.57063	4.76	1	1	3.40354	4.76	1	1					3.91203	2.54	1	1	7.05378	7.3	2	2	630	68.1606	7.28369
LOC_Os06g38550.1 protein	expressed protein	7.29	1	3	3	6	6.44078	3.57	2	2	2.38784	1.49	1	1	3.4866	2.08	1	1	7.03486	5.8	2	2									672	74.1774	8.82178
LOC_Os10g28320.1 protein	oxidoreductase, aldo/keto reductase family protein, putative, expressed	7.29	2	2	2	4									3.13908	4.08	1	1					2.90324	4.08	1	1	5.24036	7.29	2	2	343	37.6195	6.12549
LOC_Os05g50710.1 protein	late embryogenesis abundant protein, putative, expressed	7.28	1	1	1	1																	2.54465	7.28	1	1					151	16.5354	5.2876
LOC_Os03g11910.1 protein	DnaK family protein, putative, expressed	7.27	1	3	3	7	3.52146	3.11	1	1					3.87379	3.11	1	1	3.40432	3.11	1	1	4.00583	3.11	1	1	10.0117	7.27	3	3	578	62.1738	5.89697
LOC_Os03g62370.1 protein	WD40-like Beta Propeller Repeat family protein, expressed	7.27	2	4	4	11	3.9928	2.03	1	1	6.46206	3.63	2	2	5.94291	3.78	2	2	5.75505	3.92	2	2	6.1083	3.92	2	2	6.06774	3.78	2	2	688	73.6292	5.74463
LOC_Os04g59310.1 protein	phospholipase C, putative, expressed	7.26	1	2	2	13	5.64329	7.26	2	2	5.38071	7.26	2	2	5.98084	7.26	2	2	8.49368	7.26	2	3	5.02095	7.26	2	2	5.54922	7.26	2	2	468	48.6396	6.7417
LOC_Os10g37690.1 protein	inner membrane protein, putative, expressed	7.26	1	1	1	2					3.80285	7.26	1	1													3.47528	7.26	1	1	413	44.8215	10.0522
LOC_Os03g04000.1 protein	AMP-binding domain containing protein, expressed	7.25	1	3	3	10	5.91053	4.17	2	2	3.20606	2.54	1	1	6.84457	5.62	2	2	7.27831	4.17	2	3	3.51133	2.54	1	1	3.68096	2.54	1	1	552	59.8277	8.88037
LOC_Os12g36040.1 protein	expansin precursor, putative, expressed	7.24	1	3	3	15	9.8822	7.24	3	4	2.69853	3.79	1	1	5.32965	7.24	2	2	7.67255	7.24	3	3	7.2012	7.24	3	3	5.27551	6.9	2	2	290	30.0276	8.27979
LOC_Os02g52390.1 protein	M16 domain containing zinc peptidase, putative, expressed	7.24	1	5	5	24	12.9364	6.31	4	4	9.89788	5.19	3	3	10.1932	4.55	3	3	16.107	5.19	3	4	18.8475	7.24	5	6	14.4778	6.31	4	4	1078	121.131	5.59229
LOC_Os02g10510.1 protein	Ubiquitin family domain containing protein, expressed	7.23	1	2	2	12	6.01688	7.23	2	2	5.27212	7.23	2	2	6.06213	7.23	2	2	5.33223	7.23	2	2	6.78819	7.23	2	2	6.59942	7.23	2	2	415	45.6184	5.14795
LOC_Os11g07922.1 protein	short chain dehydrogenase/reductase protein, putative, expressed	7.23	2	2	2	12	9.26487	7.23	2	3	6.69431	7.23	2	2	6.17582	7.23	2	2	6.16647	7.23	2	2	3.19243	3.31	1	1	5.87229	7.23	2	2	332	36.4829	9.29053
LOC_Os08g16910.1 protein	dehydrogenase, putative, expressed	7.23	1	2	2	12	6.72739	7.23	2	2	5.98151	7.23	2	2	5.84904	7.23	2	2	6.55534	7.23	2	2	6.27289	7.23	2	2	5.77678	7.23	2	2	332	35.0089	7.26904
LOC_Os07g27450.1 protein	expressed protein	7.23	1	1	1	3					2.48958	7.23	1	1	2.11958	7.23	1	1									2.02958	7.23	1	1	166	17.5958	10.9604
LOC_Os08g28230.1 protein	IscA-like iron-sulfur assembly protein, mitochondrial precursor, putative, expressed	7.23	1	1	1	3					2.73002	7.23	1	1									2.09655	7.23	1	1	2.63968	7.23	1	1	166	17.6357	7.29834
LOC_Os05g35580.1 protein	amidophosphoribosyltransferase, chloroplast precursor, putative, expressed	7.21	1	1	3	7	5.49088	4.07	2	2	2.24588	2.03	1	1									5.22526	5.18	2	2	4.86344	5.18	2	2	541	58.118	7.12256
LOC_Os11g06750.1 protein	ribosomal protein L3, putative, expressed	7.2	2	3	3	13	7.96201	4.63	2	3	3.2733	2.83	1	1	11.1327	5.4	2	3	6.65041	5.4	2	2	7.05071	5.4	2	2	6.70001	5.4	2	2	389	44.4627	10.0815
LOC_Os04g57520.1 protein	UBX domain-containing protein, putative, expressed	7.19	1	2	2	6	4.17458	3.49	1	1	3.79733	3.49	1	1	3.928	3.49	1	1	2.7484	3.7	1	1	4.40301	3.49	1	1	3.70939	3.49	1	1	459	50.7804	4.89404
LOC_Os06g04280.1 protein	3-phosphoshikimate 1-carboxyvinyltransferase, chloroplast precursor, putative, expressed	7.18	1	3	3	16	6.7871	4.85	2	2	3.62074	1.94	1	1	12.4625	7.18	3	4	9.97461	7.18	3	3	8.79778	7.18	3	3	8.78567	7.18	3	3	515	54.3112	7.89893
LOC_Os04g59494.4 protein	transportin-2, putative, expressed	7.18	3	5	5	9	8.68755	4.71	3	3	2.31503	1.01	1	1	2.7218	1.12	1	1					6.59616	1.35	1	2	5.26168	2.36	2	2	891	98.5977	4.91943
LOC_Os09g32220.1 protein	pob, putative, expressed	7.17	1	1	1	3	3.42856	7.17	1	1	4.54324	7.17	1	1													4.76542	7.17	1	1	251	28.2546	9.18799
LOC_Os09g37020.3 protein	expressed protein	7.17	2	1	1	4									3.28018	7.17	1	1	3.3177	7.17	1	1	4.3444	7.17	1	1	3.4054	7.17	1	1	237	25.8531	8.55811
LOC_Os08g40880.1 protein	RNA recognition motif containing protein, putative, expressed	7.16	1	2	2	10									11.9167	7.16	2	3	11.1422	7.16	2	3	9.88454	7.16	2	3	2.57263	3.8	1	1	447	48.7347	7.29834
LOC_Os01g40620.1 protein	Uncharacterized ACR, COG1565 containing protein, putative, expressed	7.14	2	2	2	4	2.86597	2.18	1	1													7.06782	7.14	2	2	2.37706	2.18	1	1	504	54.5642	5.52881
LOC_Os02g43930.2 protein	chaperone protein dnaJ, putative, expressed	7.14	2	1	2	16	11.8154	7.14	2	3	9.67951	7.14	2	3	10.8658	7.14	2	3	7.35229	7.14	2	2	7.56197	7.14	2	2	11.2106	7.14	2	3	420	47.1032	7.32764
LOC_Os04g52850.1 protein	OTU-like cysteine protease family protein, putative, expressed	7.12	1	2	2	7	4.79243	7.12	2	2	2.60282	3.72	1	1	2.49321	3.72	1	1	2.4757	3.72	1	1	2.75425	3.72	1	1	3.33026	3.72	1	1	323	35.8169	6.22705
LOC_Os12g40830.3 protein	kinase, pfkB family, putative, expressed	7.12	2	2	2	2					4.5705	7.12	2	2																	309	34.0389	6.30322
LOC_Os09g09790.1 protein	Fe-S metabolism associated domain containing protein, expressed	7.1	2	2	2	7	3.1543	3.55	1	1	5.49444	7.1	2	2	3.06928	3.55	1	1	2.4012	3.55	1	1	2.85493	3.55	1	1	3.21505	3.55	1	1	366	38.6951	6.30322
LOC_Os09g34920.1 protein	glycosyl hydrolase family 29, putative, expressed	7.09	1	2	2	8	3.87559	3.44	1	1	3.46944	3.44	1	1	7.87085	7.09	2	2	8.36178	7.09	2	2	3.40634	3.44	1	1	4.18625	3.44	1	1	494	53.4309	7.60596
LOC_Os11g29400.1 protein	6-phosphogluconate dehydrogenase, decarboxylating, putative, expressed	7.09	1	2	3	11	4.79246	3.35	1	1	7.77415	3.35	1	2	3.90209	3.35	1	1	10.0241	5.12	2	3	7.82773	7.09	3	3	3.95531	3.35	1	1	508	54.2659	6.46826
[truncated: 1,218 more rows]

## Sheet: NSAF
Supporting information table S1. List of proteins identified in Moroberekan and the analysis of differentially expressed proteins.
[truncated: 3,113 more rows]

[truncated: 1 more sheets: Master Matrix]
