# Supplementary material for: Heat-induced proteomic changes in anthers of contrasting rice genotypes under variable stress regimes
Source: Front Plant Sci. 2023 Jan 13;13:1083971. doi: 10.3389/fpls.2022.1083971 (PMC9901367; doi:10.3389/fpls.2022.1083971)
Supplement: Supplementary file 6 [file Table_2.xlsx]

## Sheet: Proteome Discoverer Output
Supporting information table S2. List of proteins identified in IR64 and the analysis of differentially expressed proteins
Accession	Description	ΣCoverage	Σ# Proteins	Σ# Unique Peptides	Σ# Peptides	Σ# PSMs	Score A2	Coverage A2	# Peptides A2	# PSM A2	Score B2	Coverage B2	# Peptides B2	# PSM B2	Score C2	Coverage C2	# Peptides C2	# PSM C2	Score D2	Coverage D2	# Peptides D2	# PSM D2	Score E2	Coverage E2	# Peptides E2	# PSM E2	Score F2	Coverage F2	# Peptides F2	# PSM F2	# AAs	MW [kDa]	calc. pI
LOC_Os04g40950.1 protein	glyceraldehyde-3-phosphate dehydrogenase, putative, expressed	77.74	3	8	20	157	68.6824	45.7	12	21	100.077	64.69	16	29	81.5244	52.23	12	24	94.4238	59.64	14	26	111.934	62.02	16	34	81.8783	41.54	10	23	337	36.7499	6.81494
LOC_Os07g49400.2 protein	OsAPx2 - Cytosolic Ascorbate Peroxidase encoding gene 4,5,6,8, expressed	72.51	3	13	16	134	51.0778	41.83	8	15	63.2605	61.35	12	20	65.6479	52.59	10	20	64.3583	68.92	13	20	113.891	57.77	11	35	78.6089	52.59	10	24	251	27.1006	5.36377
LOC_Os06g45180.1 protein	pollen allergen, putative, expressed	71.79	4	1	10	66	35.8116	45.3	5	11	35.3689	52.99	6	11	26.6833	36.75	4	8	62.7321	71.79	10	17	28.3582	45.3	5	8	37.4197	52.99	6	11	117	12.2964	6.68311
LOC_Os06g45190.1 protein	pollen allergen, putative, expressed	71.79	3	1	10	66	36.4103	45.3	5	11	35.597	52.99	6	11	26.9505	36.75	4	8	61.4285	71.79	10	17	27.3968	45.3	5	8	36.9223	52.99	6	11	117	12.3565	6.68311
LOC_Os08g37320.1 protein	expressed protein	69.82	1	13	13	62	32.5864	50.3	8	10	23.8068	48.52	8	8	36.2939	56.21	9	12	34.8524	63.31	11	12	31.3618	60.95	9	10	30.4092	55.03	8	10	169	19.7129	5.26221
LOC_Os06g46770.1 protein	ubiquitin family protein, putative, expressed	69.61	24	6	6	87	43.4009	69.61	5	14	45.4742	61.73	4	16	47.4557	61.73	5	16	41.4318	61.73	4	14	44.357	61.73	4	14	36.6899	61.73	4	13	533	59.6571	7.62061
LOC_Os11g34450.1 protein	14-3-3 protein, putative, expressed	67.17	3	15	20	205	99.4008	63.02	16	30	112.255	64.53	17	35	106.984	60.38	17	32	118.223	60.75	17	36	140.821	56.23	15	44	96.7379	56.23	15	28	265	29.2436	4.90674
LOC_Os03g50290.1 protein	14-3-3 protein, putative, expressed	65	3	14	21	232	103.585	65	18	31	113.968	63.85	17	35	130.8	63.85	20	41	124.777	65	18	39	146.864	63.85	18	49	115.045	65	19	37	260	29.1596	4.88135
LOC_Os09g23899.1 protein	pollen allergen Cyn d 23, putative, expressed	64.93	3	4	14	96	55.0103	44.78	6	14	50.3852	44.78	7	13	61.0706	57.46	10	17	61.4468	52.24	7	15	70.5952	58.21	9	19	61.1184	58.21	11	18	134	13.9834	6.75635
LOC_Os05g47980.1 protein	ATP synthase, putative, expressed	64.86	1	4	27	337	177.405	56.34	22	52	211.714	64.49	24	60	197.9	62.14	24	56	208.937	55.98	23	59	198.772	62.5	23	58	185.574	58.51	21	52	552	58.8978	6.3667
LOC_Os08g33370.2 protein	14-3-3 protein, putative, expressed	63.67	3	8	17	174	80.3156	63.67	15	25	97.9429	63.67	16	29	92.9787	59.38	15	28	89.034	63.67	16	27	105.611	59.38	16	36	93.9575	63.67	16	29	256	28.8084	4.84326
LOC_Os05g02520.1 protein	cupin domain containing protein, expressed	62.67	3	17	19	274	136.305	57.1	16	39	174.592	60.17	18	48	174.645	57.94	15	46	186.993	60.45	18	51	176.455	54.6	16	49	147.537	52.37	16	41	359	38.1706	6.16357
LOC_Os07g30970.1 protein	nucleoside diphosphate kinase, putative, expressed	62.42	2	7	8	109	51.7346	40.27	5	17	54.1444	62.42	8	18	37.4821	40.27	5	12	53.3363	51.01	6	17	67.7787	40.27	5	22	68.853	46.98	6	23	149	16.8506	6.80029
LOC_Os01g49190.1 protein	ATP synthase, putative, expressed	62.3	1	3	26	333	177.992	56.19	22	52	201.367	58.17	22	57	201.036	59.61	23	56	213.838	55.48	23	60	187.616	61.94	22	55	187.117	57.99	22	53	557	59.426	6.55127
LOC_Os01g05490.1 protein	triosephosphate isomerase, cytosolic, putative, expressed	62.06	3	10	11	63	21.5018	20.55	4	6	42.8795	47.83	9	14	26.2511	26.48	5	9	45.4293	62.06	11	14	35.1284	37.94	8	11	29.4426	26.48	6	9	253	27.046	5.49072
LOC_Os07g48780.2 protein	OsCam1-2 - Calmodulin, expressed	61.95	4	3	3	24	16.6417	61.95	3	5	11.4693	47.79	2	3	18.1105	61.95	3	5	13.2333	61.95	3	4	6.03439	15.04	1	2	18.229	61.95	3	5	113	12.8881	4.32275
LOC_Os06g37180.1 protein	ATP synthase, putative, expressed	60.86	1	3	21	206	107.776	54.71	17	32	117.87	57.17	18	36	122.601	51.84	17	35	126.172	58.4	20	36	123.074	47.54	17	35	110.508	43.03	14	32	488	54.0246	5.18604
LOC_Os05g44760.1 protein	hexokinase, putative, expressed	60.75	2	18	22	218	110.053	54.83	18	31	122.236	55.62	18	37	126.328	55.42	19	38	120.004	49.11	17	35	139.674	51.87	18	41	121.828	52.86	18	36	507	54.6243	6.11279
LOC_Os09g23999.1 protein	pollen allergen Cyn d 23, putative, expressed	60.45	4	1	12	44	18.4104	40.3	5	6	17.3585	40.3	5	6	25.7097	52.99	8	9	17.63	47.76	5	6	21.6875	53.73	7	8	23.5711	53.73	9	9	134	13.9585	8.07471
LOC_Os06g45120.1 protein	ATP synthase, putative, expressed	60.16	2	14	30	239	107.137	48.23	19	30	150.074	50.97	22	39	184.678	53.23	25	51	145.555	50.48	21	40	153.418	55.48	26	43	135.877	53.23	23	36	620	68.4257	5.33838
LOC_Os02g38920.1 protein	glyceraldehyde-3-phosphate dehydrogenase, putative, expressed	60.11	1	7	18	146	73.8189	44.66	13	23	79.3736	52.81	15	24	83.589	37.92	10	25	96.1489	54.49	15	27	87.3455	43.26	13	27	67.3799	41.01	11	20	356	39.007	6.94678
LOC_Os04g39150.1 protein	pathogenesis-related Bet v I family protein, putative, expressed	59.87	1	7	7	46	18.6716	35.67	4	6	30.2706	46.5	5	10	25.3721	56.69	6	9	27.2918	56.69	6	9	15.2877	38.85	4	5	21.8412	28.66	4	7	157	17.2558	4.88135
LOC_Os04g25150.1 protein	pollen allergen, putative, expressed	59.83	3	1	7	60	30.979	31.62	4	10	38.61	59.83	6	13	21.8112	27.35	3	7	36.6789	39.32	6	11	24.9855	31.62	4	8	34.7412	39.32	5	11	117	12.3655	5.47803
LOC_Os06g45230.1 protein	pollen allergen, putative, expressed	59.83	2	4	8	39	17.0639	27.35	3	6	17.4255	35.04	4	6	15.7053	18.8	2	6	22.4762	51.28	6	8	20.9545	31.62	4	7	16.6552	35.04	4	6	117	12.3945	6.68311
LOC_Os03g05770.1 protein	peroxidase precursor, putative, expressed	59.67	1	31	31	270	137.081	53.09	25	42	139.401	54.32	24	44	185.597	51.03	24	62	155.695	50.21	23	50	117.938	47.33	20	38	109.067	51.23	21	34	486	50.7261	4.97021
LOC_Os01g16030.3 protein	ADP-ribosylation factor, putative, expressed	59.12	9	10	10	87	44.4398	53.59	8	13	45.7365	53.59	8	14	44.9093	53.59	8	13	60.3533	59.12	10	19	47.9732	53.59	8	14	44.448	53.59	8	14	181	20.6837	6.94678
LOC_Os01g67860.1 protein	fructose-bisphospate aldolase isozyme, putative, expressed	58.38	5	7	16	78	38.541	26.26	9	12	48.9646	39.94	11	15	38.2316	32.12	9	12	45.0697	43.58	11	14	50.8515	34.08	10	15	31.9911	21.51	7	10	358	38.7992	8.1626
LOC_Os03g52690.8 protein	CBS domain containing membrane protein, putative, expressed	58.27	4	6	6	58	32.1983	41.73	4	10	33.2201	58.27	6	10	33.3489	49.64	5	11	34.5982	49.64	5	10	28.4037	49.64	5	9	26.4899	49.64	5	8	139	15.333	9.0415
LOC_Os06g48750.1 protein	DEAD-box ATP-dependent RNA helicase, putative, expressed	57.73	3	15	18	151	63.1336	32.61	12	21	77.5604	35.75	12	25	80.1754	34.06	11	25	93.072	42.03	15	29	85.3997	28.74	11	27	74.7855	30.68	12	24	414	47.058	5.56689
LOC_Os02g02560.1 protein	UTP--glucose-1-phosphate uridylyltransferase, putative, expressed	56.96	1	18	27	224	124.639	51.61	23	37	138.337	53.53	25	39	136.265	49.46	21	38	152.233	50.96	24	43	119.731	50.75	19	33	120.907	49.46	21	34	467	51.58	5.78271
LOC_Os09g38030.1 protein	UTP--glucose-1-phosphate uridylyltransferase, putative, expressed	56.72	2	16	25	142	66.5778	39.02	15	20	83.3246	42.43	19	25	72.8164	44.14	15	20	89.2938	48.19	20	25	88.5218	51.81	20	26	89.6867	51.39	19	26	469	51.6502	5.59229
LOC_Os08g02420.1 protein	OsCML7 - Calmodulin-related calcium sensor protein, expressed	56.08	1	8	8	39	18.0823	50	6	6	20.9258	50	7	7	17.8069	50	6	6	16.7608	50	6	6	16.5355	50	6	6	21.7203	56.08	7	8	148	16.6725	5.05908
LOC_Os03g50885.1 protein	actin, putative, expressed	55.44	1	5	20	322	167.183	53.32	17	46	223.557	53.58	19	58	206.801	54.91	17	56	191.822	52.52	19	53	226.701	53.32	17	63	166.275	50.4	16	46	377	41.7859	5.49072
LOC_Os05g33380.1 protein	fructose-bisphospate aldolase isozyme, putative, expressed	55.31	5	8	18	94	54.4271	44.13	14	16	49.8544	45.25	14	16	44.7341	34.08	12	14	52.7441	39.39	14	17	49.409	34.08	11	15	49.2399	41.06	12	16	358	38.8391	7.32764
LOC_Os03g17690.1 protein	OsAPx1 - Cytosolic Ascorbate Peroxidase encoding gene 1-8, expressed	55.2	2	10	12	190	96.6264	48	9	27	111.068	54.4	11	33	94.8672	48	9	26	101.836	51.6	11	29	149.931	54.4	11	43	109.158	50.8	10	32	250	27.1387	5.65576
LOC_Os10g08550.1 protein	enolase, putative, expressed	54.58	3	10	21	243	123.039	42.71	16	31	146.114	50	18	37	176.91	51.25	18	44	175.443	51.25	20	45	168.99	47.08	16	41	173.926	47.92	17	45	480	51.5503	5.98584
LOC_Os07g42300.1 protein	elongation factor protein, putative, expressed	54.58	1	8	10	73	47.2666	51.39	8	13	41.3275	42.23	7	12	48.3737	51.39	8	14	41.3273	51.39	8	12	38.4763	54.58	10	11	37.9236	51.39	8	11	251	27.5357	4.65283
LOC_Os08g02120.1 protein	kinase, pfkB family, putative, expressed	54.17	1	16	16	166	79.0991	41.96	12	23	121.913	48.81	15	33	114.514	46.43	14	31	83.6342	52.38	15	24	115.213	46.13	14	32	82.9397	41.96	12	23	336	35.494	5.17334
LOC_Os01g46070.1 protein	lactate/malate dehydrogenase, putative, expressed	53.82	1	6	12	115	59.865	45	8	16	66.318	52.94	10	19	62.6763	45	8	16	74.4801	45.88	9	21	88.3085	50.59	9	25	59.416	24.12	7	18	340	35.4386	8.55811
LOC_Os01g63270.1 protein	alpha-glucan phosphorylast isozyme, putative, expressed	53.75	2	39	39	434	250.127	46.73	33	67	290.472	50.77	36	78	243.194	41.26	30	65	286.345	48.28	35	77	253.055	45.3	31	70	273.774	47.8	34	77	841	94.4113	7.23975
LOC_Os06g45710.1 protein	phosphoglycerate kinase protein, putative, expressed	53.37	1	9	15	96	42.5529	37.41	10	12	55.3126	48.13	13	16	63.9934	50.87	14	19	49.1628	41.9	11	14	59.421	45.64	12	17	59.0711	48.13	13	18	401	42.2525	6.60986
LOC_Os08g42000.1 protein	nuclear transport factor, putative, expressed	53.28	1	3	3	9					8.10522	53.28	3	3	6.46246	18.03	1	2	6.93894	28.69	1	2	2.14107	6.56	1	1	2.31799	18.03	1	1	122	13.3454	5.69385
LOC_Os02g07260.2 protein	phosphoglycerate kinase protein, putative, expressed	53.23	2	13	19	155	74.6227	50.5	16	22	88.3149	52.99	17	27	81.3609	50.5	16	24	104.003	50.75	17	31	84.581	48.01	14	25	88.5539	48.51	15	26	402	42.0815	5.85889
LOC_Os12g43600.1 protein	RNA recognition motif containing protein, expressed	53.09	1	3	6	41	20.5163	44.44	5	7	23.062	44.44	5	8	19.7249	53.09	6	7	15.9693	46.3	5	5	22.282	53.09	6	8	19.3741	46.3	5	6	162	16.0734	6.7417
LOC_Os10g36650.1 protein	actin, putative, expressed	52.79	1	1	16	221	115.28	52.52	14	33	157.28	52.52	15	41	139.622	52.25	13	39	128.719	49.6	14	36	147.175	52.79	15	40	111.688	44.83	12	32	377	41.653	5.49072
LOC_Os02g03480.1 protein	THION24 - Plant thionin family protein precursor, expressed	52.72	1	6	6	21	8.59075	15.9	2	2	22.5459	41.84	5	5	12.6085	15.9	2	3	32.8894	52.72	6	7	8.48578	15.9	2	2	8.93203	15.9	2	2	239	19.4219	8.85107
LOC_Os09g31180.1 protein	ribosomal protein L6, putative, expressed	52.63	3	9	9	36	14.4114	18.42	3	4	20.8755	31.05	5	6	18.1024	24.21	4	5	37.8781	52.63	9	11	18.0318	26.84	4	5	16.6186	30.53	5	5	190	21.3354	9.61279
LOC_Os08g03290.1 protein	glyceraldehyde-3-phosphate dehydrogenase, putative, expressed	52.52	4	6	14	100	42.9532	36.5	9	14	55.4061	48.66	12	16	75.8212	45.99	11	22	54.2482	45.4	11	15	70.8125	40.95	10	22	37.1449	40.65	8	11	337	36.3898	7.10791
LOC_Os03g50480.1 protein	phosphoglucomutase, putative, expressed	52.06	2	26	26	190	91.5658	47.77	22	29	100.648	48.97	22	32	115.08	44.33	22	36	99.6716	50.69	23	32	101.182	45.36	21	30	98.3721	46.22	22	31	582	62.9097	5.63037
LOC_Os08g39140.2 protein	heat shock protein, putative, expressed	51.78	5	7	34	230	93.0792	38.14	24	31	115.515	44.81	26	37	143.297	41.86	23	46	121.08	42.79	26	40	115.71	45.27	24	35	126.185	49.61	31	41	645	74.1977	5.12256
LOC_Os02g02890.1 protein	peptidyl-prolyl cis-trans isomerase, putative, expressed	51.74	1	8	8	77	46.6449	51.74	7	14	36.3154	31.98	6	11	44.9793	51.74	8	15	39.0824	31.98	6	12	39.0078	25	5	13	40.2122	31.98	5	12	172	18.3491	8.33838
LOC_Os04g38870.4 protein	14-3-3 protein, putative, expressed	51.53	3	2	13	138	51.8394	47.33	11	16	74.8161	51.53	12	23	79.1858	41.22	11	25	78.1167	45.42	12	25	90.8082	47.33	12	31	56.3295	50	12	18	262	29.845	4.80518
LOC_Os02g36974.1 protein	14-3-3 protein, putative, expressed	51.53	5	2	13	133	44.5872	41.22	10	14	66.3074	45.42	11	21	77.8752	47.33	12	25	76.0619	51.53	13	25	89.7368	47.33	12	31	52.8778	43.89	11	17	262	29.6738	4.76709
LOC_Os01g62950.1 protein	ras-related protein, putative, expressed	51.39	6	5	9	34	7.55629	14.35	3	3	10.1265	19.44	4	4	14.8417	31.02	6	6	18.5517	33.33	6	6	18.934	31.02	6	7	21.4959	45.37	8	8	216	23.9071	6.80029
LOC_Os06g44470.1 protein	pollen allergen, putative, expressed	51.28	1	4	5	39	5.24717	23.08	2	2	18.1165	36.75	4	6	15.7732	51.28	4	5	26.8545	51.28	5	8	24.9764	51.28	5	8	32.2974	51.28	5	10	117	12.3644	5.40186
LOC_Os12g44350.1 protein	actin, putative, expressed	51.19	2	1	16	314	178.604	51.19	15	48	223.44	51.19	16	56	193.556	50.93	14	52	184.897	48.28	15	50	220.156	51.19	15	61	176.215	48.28	14	47	377	41.628	5.71924
LOC_Os01g68540.1 protein	rho GDP-dissociation inhibitor 1, putative, expressed	51.15	3	7	7	75	45.7117	51.15	7	13	34.5848	47.47	6	9	44.6892	51.15	7	12	52.5012	51.15	7	14	56.8536	47.47	6	15	46.6349	51.15	7	12	217	24.8173	4.60205
LOC_Os06g49480.2 protein	peptidyl-prolyl cis-trans isomerase, putative, expressed	50.91	2	8	10	83	35.456	44.55	8	12	38.6502	45.45	9	13	41.8472	41.36	8	14	31.1712	40.45	7	11	50.7916	46.82	9	17	50.1261	43.64	8	16	220	23.4772	9.67139
LOC_Os03g14450.1 protein	enolase, putative, expressed	50.79	2	6	18	222	115.612	47.19	15	28	137.726	49.44	16	33	169.72	47.19	15	42	159.262	50.79	18	39	182.319	47.19	15	44	151.379	41.57	14	36	445	47.9424	5.46533
LOC_Os03g16900.1 protein	rab GDP dissociation inhibitor alpha, putative, expressed	50.78	1	19	21	127	61.4206	42.73	16	19	60.7493	42.95	16	18	79.4939	44.3	18	23	84.6623	46.76	19	26	69.5443	43.85	17	21	65.2308	41.83	15	20	447	50.0132	5.75732
LOC_Os08g37490.1 protein	14-3-3 protein, putative, expressed	50.76	3	4	14	159	63.6469	50.38	11	18	99.816	50.38	12	28	100.971	46.21	11	29	96.0376	50.76	13	28	110.304	46.21	12	35	71.3749	50.38	12	21	264	28.9824	4.94482
LOC_Os06g50300.1 protein	heat shock protein, putative, expressed	50.74	1	39	39	284	133.527	40.39	31	40	162.491	42	33	48	162.027	40.76	33	48	151.783	38.55	31	44	161.165	41.26	32	50	184.944	45.94	33	54	812	92.9874	4.98291
LOC_Os01g61920.1 protein	Core histone H2A/H2B/H3/H4 domain containing protein, putative, expressed	50.49	1	5	5	31	15.042	50.49	5	5	14.1579	50.49	5	5	11.218	38.83	4	4	15.3117	50.49	5	5	15.741	50.49	5	6	16.8713	50.49	5	6	103	11.4024	11.4731
LOC_Os03g16860.1 protein	DnaK family protein, putative, expressed	50.15	3	11	28	267	125.578	44.62	20	36	150.667	46.46	24	43	177.239	46.62	23	52	150.312	47.54	25	45	166.95	46.92	24	46	159.107	45.85	23	45	650	71.0559	5.21143
LOC_Os03g46490.1 protein	40S ribosomal protein S21, putative, expressed	50	2	4	4	37	15.352	50	4	5	15.7046	50	4	5	21.3939	50	4	7	21.1436	50	4	7	20.041	50	4	7	17.1797	50	4	6	82	9.27764	7.34229
LOC_Os03g26970.1 protein	peptidase, T1 family, putative, expressed	49.79	2	2	7	57	25.1785	28.51	4	7	38.9887	40.85	6	11	40.8178	36.17	5	10	35.8935	38.72	5	9	38.8694	36.17	5	10	37.8648	40.85	6	10	235	25.8283	5.47803
LOC_Os02g42320.2 protein	peptidase, T1 family, putative, expressed	49.79	4	2	7	60	31.4785	36.17	5	8	40.8364	40.85	6	11	40.9889	36.17	5	10	38.2704	45.11	6	10	43.4694	36.17	5	11	38.3334	40.85	6	10	235	25.8283	5.47803
LOC_Os11g47760.1 protein	DnaK family protein, putative, expressed	49.77	7	7	26	211	100.186	36.67	18	29	126.116	41.45	22	35	134.495	43.61	23	38	115.968	42.22	23	34	146.125	44.99	21	39	129.273	45.76	22	36	649	71.1402	5.21143
LOC_Os02g07870.1 protein	ATP synthase, putative, expressed	49.76	1	8	24	178	90.4059	43.48	19	27	104.257	40.9	18	28	125.28	40.58	19	36	107.798	44.77	19	32	100.127	41.06	20	29	95.9663	40.58	19	26	621	68.5479	5.52881
LOC_Os01g51380.1 protein	ATP synthase, putative, expressed	49.59	1	1	19	182	91.2784	43.44	15	28	106.803	45.9	16	33	97.9185	40.57	15	29	111.991	47.13	18	33	111.775	43.03	16	32	90.5782	39.34	13	27	488	54.2457	5.14795
LOC_Os02g02410.1 protein	DnaK family protein, putative, expressed	49.47	3	30	34	283	137.592	35.64	22	41	172.641	48.12	28	51	165.337	41.2	24	48	143.326	38.35	23	41	192.116	43.91	28	54	168.904	38.65	24	48	665	73.3449	5.18604
LOC_Os11g06390.2 protein	actin, putative, expressed	49.34	2	1	15	220	120.611	49.07	13	34	150.864	49.07	14	39	137.561	48.81	12	38	129.06	46.15	13	36	141.339	49.34	14	39	120.102	46.15	12	34	377	41.5959	5.49072
LOC_Os05g38530.1 protein	DnaK family protein, putative, expressed	49.23	2	3	25	195	93.7122	31.73	15	27	97.1454	32.04	17	29	107.455	36.53	19	32	111.191	39.16	21	33	120.337	42.72	21	35	135.515	45.2	21	39	646	70.7909	5.21143
LOC_Os05g36290.1 protein	actin, putative, expressed	49.2	2	10	13	80	37.8342	34.57	9	12	42.8853	41.22	10	13	40.4203	34.57	9	13	38.6364	38.03	9	12	53.721	49.2	13	18	38.7293	38.3	9	12	376	41.5807	5.47803
LOC_Os01g09560.1 protein	mitochondrial-processing peptidase subunit alpha, mitochondrial precursor, putative, expressed	49.11	1	17	17	139	45.111	22.57	9	14	58.4701	28.51	12	20	62.997	32.28	11	22	64.1919	31.88	12	22	100.292	42.38	13	37	67.3407	32.67	12	24	505	53.9127	7.13721
LOC_Os03g61970.1 protein	actin, putative, expressed	49.07	2	3	15	207	95.7978	33.42	11	28	128.272	33.42	12	36	124.831	40.85	12	36	119.855	34.75	12	35	145.467	49.07	14	43	99.0564	25.73	9	29	377	41.679	5.49072
LOC_Os01g62290.1 protein	DnaK family protein, putative, expressed	49.07	3	5	26	195	92.614	31.94	15	27	97.7285	34.1	18	29	109.88	42.59	21	33	98.9756	33.49	18	29	131.051	47.22	22	37	142.192	46.45	22	40	648	70.907	5.21143
LOC_Os03g63410.1 protein	elongation factor Tu, putative, expressed	49.01	2	15	15	110	51.7164	42.16	11	14	59.7531	31.13	10	16	79.0475	28.92	9	21	71.3937	34.22	11	21	73.8905	44.37	13	21	60.563	31.13	10	17	453	48.3932	6.48096
LOC_Os03g55874.1 protein	ATP synthase subunit beta, putative, expressed	48.97	5	1	8	32	16.3789	13.78	3	4	24.9802	27.57	6	7	15.4934	19.35	4	4	27.6935	34.02	6	8	18.071	24.34	4	5	15.6844	15.84	3	4	341	37.4195	5.12256
LOC_Os07g31370.1 protein	ras-related protein, putative, expressed	48.56	3	8	9	55	21.2022	39.42	7	8	25.3971	44.23	8	10	25.9124	44.23	8	10	34.0317	43.75	8	12	18.5827	33.65	6	7	21.1567	38.46	7	8	208	22.9308	7.89893
LOC_Os04g45290.1 protein	glycosyl hydrolases, putative, expressed	48.42	2	15	16	167	118.586	43.79	12	32	97.1707	44	12	26	106.051	44.63	13	28	123.694	43.58	13	31	97.4281	37.26	11	25	95.4591	42.11	11	25	475	51.9412	4.88135
LOC_Os02g40830.2 protein	succinyl-CoA ligase beta-chain, mitochondrial precursor, putative, expressed	48.33	3	16	16	96	37.3806	31.34	11	12	47.082	35.41	12	15	47.9985	29.9	11	15	48.9512	36.36	13	16	62.9812	43.78	14	21	51.1254	35.65	13	17	418	44.6074	6.31592
LOC_Os08g33460.1 protein	expressed protein	48.04	1	4	4	25	12.9027	42.16	3	4	16.9899	42.16	3	5	11.5553	42.16	3	4	15.702	48.04	4	5	7.68419	24.51	2	3	13.6243	42.16	3	4	102	11.0136	9.5249
LOC_Os03g05980.1 protein	40S ribosomal protein S9-2, putative, expressed	47.69	2	10	10	35	7.02473	13.85	3	3	16.0169	31.79	5	5	11.2476	21.54	4	4	23.4081	40	8	8	24.6941	43.59	8	9	16.8994	26.67	5	6	195	22.6591	10.2866
LOC_Os09g33986.1 protein	peptidase, T1 family, putative, expressed	47.66	2	8	8	52	23.9525	35.55	5	7	26.8571	34.38	5	7	33.1112	41.8	7	10	39.9182	41.41	6	11	31.9538	41.02	6	9	29.5495	41.02	6	8	256	28.4583	7.60596
LOC_Os12g30550.1 protein	protein of unknown function domain containing protein, expressed	47.34	1	8	8	42	26.0629	46.15	6	7	25.2114	31.95	6	7	28.439	41.42	5	7	28.7425	46.15	6	8	26.7985	41.42	5	7	22.3676	41.42	5	6	169	18.7555	4.86865
LOC_Os10g33800.1 protein	lactate/malate dehydrogenase, putative, expressed	47.29	3	11	11	102	51.726	40.66	10	15	64.7582	37.95	9	18	55.65	37.95	9	16	62.2219	47.29	11	18	66.4055	40.66	10	19	59.4215	37.95	9	16	332	35.5461	6.0874
LOC_Os01g11230.1 protein	SOUL heme-binding protein, putative, expressed	47.25	2	8	8	71	45.7787	41.28	7	11	45.2596	47.25	8	11	49.4697	40.83	6	13	60.9601	47.25	8	15	41.5904	41.28	7	10	46.2704	41.28	7	11	218	23.5815	4.88135
LOC_Os01g73310.1 protein	actin, putative, expressed	46.95	1	2	14	159	88.5056	43.5	12	24	124.706	43.5	13	32	96.3468	43.24	11	26	92.5459	40.58	12	26	115.066	46.95	13	31	74.4593	40.58	11	20	377	41.7009	5.40186
LOC_Os07g46750.1 protein	elongation factor protein, putative, expressed	46.88	1	7	7	53	24.4059	40.63	6	7	35.5687	46.88	7	9	37.5516	46.88	7	10	32.4197	46.88	7	9	31.2547	44.64	6	9	33.9994	46.88	7	9	224	23.785	4.76709
LOC_Os01g74480.1 protein	cupin domain containing protein, expressed	46.68	1	11	13	239	143.982	36.87	10	37	147.569	45.09	12	39	149.162	38.99	11	41	161.346	44.56	12	44	151.415	37.67	10	40	143.668	35.54	9	38	377	40.2384	5.93506
LOC_Os09g30412.1 protein	heat shock protein, putative, expressed	46.64	2	1	32	234	92.6445	35.19	25	31	125.239	41.34	27	40	134.226	38.34	23	44	136.891	40.77	27	45	119.942	44.06	26	37	112.791	43.35	28	37	699	80.1497	5.05908
LOC_Os05g51530.2 protein	vacuolar ATP synthase subunit C, putative, expressed	46.42	2	14	14	79	38.0091	35.81	9	11	53.3558	39.52	11	16	38.8379	35.81	9	11	46.3783	36.87	10	13	46.3762	37.14	9	13	50.899	39.52	10	15	377	42.6517	5.64307
LOC_Os01g41710.1 protein	chlorophyll A-B binding protein, putative, expressed	46.36	2	1	5	28	12.8762	35.25	4	4	19.7662	31.42	4	6	20.876	31.42	4	6	15.9784	46.36	5	5	12.1343	20.31	3	4	8.29818	21.07	3	3	261	27.535	5.42725
LOC_Os01g66940.1 protein	kinase, pfkB family, putative, expressed	46.13	1	14	14	68	37.0238	34.67	9	11	35.3328	37.77	10	10	38.5429	37.77	10	11	40.9533	42.72	11	12	46.7948	34.98	10	13	39.756	34.67	9	11	323	34.698	5.18604
LOC_Os06g42000.1 protein	peroxiredoxin, putative, expressed	46.12	2	6	6	49	21.195	38.79	5	6	26.1505	46.12	6	7	34.0265	28.45	4	9	36.8245	46.12	6	10	30.0879	35.78	5	9	31.788	31.03	4	8	232	23.6736	8.79248
LOC_Os01g73990.1 protein	cytochrome b5-like Heme/Steroid binding domain containing protein, expressed	45.93	1	3	4	30	22.3193	45.93	4	6	12.0853	39.26	3	3	16.2928	39.26	3	4	17.754	45.93	4	5	22.1279	45.93	4	6	19.8362	45.93	4	6	135	15.0096	5.30029
LOC_Os07g08330.1 protein	ribosomal protein L4, putative, expressed	45.93	1	8	14	93	38.4127	25.68	8	11	68.5197	40.25	12	21	55.4413	31.6	10	18	63.3531	38.27	11	18	49.8887	29.38	9	15	32.42	25.93	8	10	405	44.7112	10.5356
LOC_Os01g60190.1 protein	2,3-bisphosphoglycerate-independent phosphoglycerate mutase, putative, expressed	45.8	2	13	20	123	60.2951	42.75	15	18	69.1407	39.53	15	21	74.4266	40.79	15	22	71.6305	41.32	16	22	70.8073	43.11	17	21	63.2556	41.14	14	19	559	60.7519	5.68115
LOC_Os06g11800.1 protein	annexin, putative, expressed	45.74	1	16	16	105	59.2771	40.06	14	19	47.5433	36.91	12	16	56.6455	39.75	13	19	59.7808	40.38	14	19	43.263	37.22	12	14	54.7205	40.06	14	18	317	35.6985	6.65381
LOC_Os03g59440.1 protein	dirigent, putative, expressed	45.7	1	6	6	40	24.773	33.33	4	9	19.2712	33.33	4	8	7.79896	7.53	1	3	35.5229	41.4	5	13	5.45184	7.53	1	2	12.3647	16.67	3	5	186	20.2786	6.68311
LOC_Os09g17740.1 protein	chlorophyll A-B binding protein, putative, expressed	45.66	2	1	5	29	16.6465	34.72	4	5	19.6195	30.94	4	6	22.5165	30.94	4	6	16.3583	45.66	5	5	5.37307	6.04	2	2	15.298	34.72	4	5	265	27.9962	5.26221
LOC_Os02g01280.1 protein	T-complex protein, putative, expressed	45.65	1	16	22	88	52.3549	33.11	15	17	24.976	16.05	8	8	40.1903	24.08	13	13	46.8311	27.76	13	14	61.2947	38.29	17	18	61.1862	35.79	17	18	598	63.7586	5.90967
LOC_Os03g38000.1 protein	40S ribosomal protein S3-1, putative, expressed	45.61	2	4	9	73	35.3839	41.23	7	11	33.6766	41.23	7	12	42.3964	37.72	6	13	38.7429	35.09	6	12	41.0206	45.61	9	14	31.8093	41.23	7	11	228	25.4186	9.5249
LOC_Os08g02340.1 protein	60S acidic ribosomal protein, putative, expressed	45.45	1	2	2	8	3.31607	35.45	1	1	3.50847	35.45	1	1	6.56917	35.45	1	2	2.7635	10	1	1	3.90771	35.45	1	1	7.89507	35.45	1	2	110	11.0756	4.51318
LOC_Os05g01820.1 protein	cytochrome b5-like Heme/Steroid binding domain containing protein, expressed	45.26	1	4	5	52	29.8642	45.26	4	9	25.2231	45.26	4	8	30.6049	45.26	4	10	28.1243	38.69	3	8	21.0359	38.69	3	6	42.9059	38.69	4	11	137	15.2727	5.32568
LOC_Os03g59220.1 protein	cytochrome b-c1 complex subunit 7, putative, expressed	45.24	1	5	6	38	19.0499	45.24	5	6	15.5813	35.71	4	5	22.8505	36.51	4	8	13.3042	30.16	3	4	18.6714	35.71	4	6	19.8948	36.51	4	9	126	15.0257	9.5249
LOC_Os12g38310.1 protein	mitochondrial import inner membrane translocase subunit Tim, putative, expressed	45.16	1	3	3	10	5.74732	33.33	2	2					6.0362	33.33	2	2					5.41182	33.33	2	2	10.9525	45.16	3	4	93	10.8322	6.11279
LOC_Os01g71230.2 protein	nascent polypeptide-associated complex subunit alpha-like protein 3, putative, expressed	45	2	5	7	45	23.5862	38	5	6	25.65	38	5	7	32.7307	38	6	9	26.3258	38	5	7	31.0005	45	7	8	26.8698	38	6	8	200	21.9508	4.55127
LOC_Os03g16980.3 protein	NAD dependent epimerase/dehydratase family domain containing protein, expressed	44.93	4	8	9	51	17.4727	31.42	4	5	36.4941	34.12	6	11	25.9201	31.42	4	7	34.577	42.57	7	10	33.9666	36.49	7	11	21.1973	23.31	5	7	296	33.5262	6.7417
LOC_Os06g43850.1 protein	ATP synthase F1, delta subunit family protein, putative, expressed	44.44	1	10	10	45	21.304	27.11	6	7	23.6138	25.33	6	7	15.2056	24	5	5	33.8116	41.33	9	11	21.7524	25.33	6	7	25.0927	30.22	7	8	225	25.0496	9.37842
LOC_Os03g51080.1 protein	glutamate decarboxylase, putative, expressed	44.31	1	9	16	132	65.955	28.25	12	19	84.8746	34.35	12	24	78.1622	28.25	12	22	84.8515	38.82	15	25	86.1774	27.64	11	24	63.3608	22.76	11	18	492	55.0309	5.79541
LOC_Os03g18570.1 protein	40S ribosomal protein S7, putative, expressed	44.27	2	4	5	41	20.5892	31.25	3	5	28.915	35.94	4	8	26.874	44.27	5	8	24.7327	35.94	4	7	29.0977	35.94	4	8	19.6876	31.25	3	5	192	22.169	9.78857
LOC_Os08g12160.1 protein	expressed protein	44.2	2	6	6	112	35.2741	38.84	5	11	46.3176	39.29	5	14	51.713	21.88	3	17	68.6274	27.23	4	23	63.1893	38.84	5	23	64.4381	25.89	3	24	224	23.4418	5.64307
LOC_Os01g70960.1 protein	cytochrome c1-1, heme protein, mitochondrial precursor, putative, expressed	44.08	2	2	9	108	50.0909	36.18	7	14	68.955	41.45	8	18	72.6817	32.89	7	19	82.0085	41.45	8	23	60.4243	41.45	8	17	60.8925	44.08	9	17	304	33.2476	6.45557
LOC_Os05g23620.2 protein	cytochrome c1-1, heme protein, mitochondrial precursor, putative, expressed	44.08	2	3	10	128	64.6435	41.45	9	19	64.1252	41.45	8	17	87.1354	38.16	9	24	91.2924	41.45	9	26	70.7507	41.45	9	21	73.1125	44.08	10	21	304	33.2728	6.62451
LOC_Os02g05630.4 protein	protein phosphatase 2C, putative, expressed	43.93	6	5	10	48	18.5096	30	7	7	26.6043	40.36	9	9	24.4852	35	8	9	23.7292	35.36	8	9	21.5993	35	8	8	14.6937	21.79	6	6	280	30.3221	5.09717
LOC_Os10g40090.1 protein	expansin precursor, putative, expressed	43.87	1	7	8	57	26.531	21.93	3	8	29.4746	27.88	5	10	33.677	27.88	5	11	37.3974	43.87	7	12	14.4506	12.64	2	5	35.4529	34.2	5	11	269	28.9664	8.35303
LOC_Os10g42540.1 protein	expressed protein	43.81	1	5	5	27	8.28158	31.43	3	3	8.4218	31.43	3	3	14.9039	43.81	5	5	13.6282	36.19	4	5	16.8513	43.81	4	6	14.7831	43.81	5	5	105	12.4843	6.68311
LOC_Os01g70170.1 protein	transaldolase, putative, expressed	43.75	1	14	14	81	35.3941	31.71	7	9	54.1078	40.74	11	16	57.8223	39.12	10	16	26.9252	24.77	7	8	65.8189	42.13	12	19	46.17	39.12	11	13	432	46.4023	6.44287
LOC_Os06g23440.1 protein	eukaryotic translation initiation factor 1A, putative, expressed	43.75	2	4	4	25	12.9768	43.75	4	4	15.0626	43.75	4	5	19.7195	43.75	4	6	8.58621	22.92	3	3	8.80739	22.92	3	3	13.6082	43.75	4	4	144	16.3291	5.35107
LOC_Os08g28670.1 protein	pathogenesis-related Bet v I family protein, putative, expressed	43.71	1	5	5	30	13.9881	31.79	4	5	10.4837	31.79	4	4	21.5951	43.71	5	7	15.0541	43.71	5	5	11.1098	33.77	4	4	15.0106	43.71	5	5	151	16.5373	5.17334
LOC_Os02g52150.2 protein	heat shock 22 kDa protein, mitochondrial precursor, putative, expressed	43.64	3	11	11	54	13.961	18.18	4	5	16.4027	29.09	5	6	12.1394	14.55	3	4	16.118	25.45	4	5	28.4875	38.18	8	10	72.8831	43.64	10	24	220	24.0824	7.50342
LOC_Os04g25160.1 protein	pollen allergen, putative, expressed	43.59	2	1	4	57	37.8731	43.59	4	11	37.0687	43.59	4	11	29.2632	39.32	3	8	37.2073	43.59	4	9	28.917	43.59	4	8	36.9135	43.59	4	10	117	12.3114	5.47803
LOC_Os01g53930.1 protein	hexokinase, putative, expressed	43.48	2	12	14	91	49.8284	29.45	11	14	48.1465	35.18	11	14	53.1271	30.63	11	16	45.7417	31.82	11	15	57.5992	29.45	11	17	50.1617	31.82	11	15	506	55.0864	6.34131
LOC_Os08g44340.1 protein	monodehydroascorbate reductase, putative, expressed	43.22	1	10	10	63	34.4282	29.2	7	10	33.3731	29.89	7	9	39.0597	33.56	8	11	41.9874	31.03	7	12	42.2406	32.41	8	11	36.8009	24.6	6	10	435	46.656	5.46533
LOC_Os10g22450.1 protein	inositol-3-phosphate synthase, putative, expressed	43.22	5	19	19	160	73.1218	34.97	13	21	99.6246	38.51	15	30	101.03	37.13	16	29	105.089	36.15	16	30	79.8696	38.51	17	24	91.7317	37.92	16	26	509	55.9795	6.41748
LOC_Os04g52450.2 protein	aminotransferase, putative, expressed	43.22	5	1	11	69	41.5476	24.53	8	11	37.7896	28.5	8	11	45.19	31.78	9	14	41.257	28.97	8	12	39.9672	26.4	7	11	35.993	22.43	7	10	428	47.028	6.60986
LOC_Os01g48420.1 protein	peroxiredoxin, putative, expressed	43.21	1	5	5	34	17.2636	29.63	4	5	16.613	29.63	4	5	19.8449	43.21	5	6	24.7363	43.21	5	7	16.2095	29.63	4	5	19.7775	43.21	5	6	162	17.2801	5.88428
LOC_Os09g07830.1 protein	acetyl-CoA acetyltransferase, cytosolic, putative, expressed	43.14	2	11	11	72	40.1726	30.17	7	10	54.9167	35.66	9	14	46.4418	37.16	8	12	41.2079	33.17	9	11	59.8384	40.15	9	15	39.2931	30.17	7	10	401	40.9983	6.56592
LOC_Os05g40420.1 protein	2,3-bisphosphoglycerate-independent phosphoglycerate mutase, putative, expressed	42.93	4	9	16	98	47.1594	32.92	11	13	63.3366	37.21	13	18	64.2405	33.99	11	18	58.4197	33.27	12	17	67.4254	34.88	12	18	49.0807	34.7	11	14	559	60.7748	5.47803
LOC_Os05g06430.2 protein	OsPDIL2-1 protein disulfide isomerase PDIL2-1, expressed	42.9	2	7	12	71	38.8248	27.6	6	10	42.5195	37.7	10	12	46.2835	39.62	11	13	45.2403	35.79	9	12	45.4956	36.07	9	12	45.1279	32.24	8	12	366	39.8875	6.99072
LOC_Os03g60620.1 protein	DnaK family protein, putative, expressed	42.84	2	3	22	184	101.193	38.06	17	29	104.678	34.05	18	31	105.459	38.37	20	31	100.632	33.28	18	29	112.597	42.68	21	32	114.926	40.37	19	32	649	71.2672	5.21143
LOC_Os02g50770.1 protein	peroxidase precursor, putative, expressed	42.44	2	15	15	122	65.471	30.44	12	19	86.335	38.22	13	24	75.7927	30.44	12	22	80.3273	32.89	13	25	54.8168	28	10	16	55.7374	28	10	16	450	47.8584	6.18896
LOC_Os01g55770.1 protein	expressed protein	42.34	1	3	3	18	10.178	42.34	3	3	12.2346	35.04	2	3	12.7072	35.04	2	3	7.39287	35.04	2	2	12.3136	35.04	2	3	14.785	42.34	3	4	137	15.4348	9.31982
LOC_Os07g41750.2 protein	40S ribosomal protein S3-1, putative, expressed	42.31	3	2	7	45	20.4333	28.85	5	7	17.9923	20.67	4	7	19.9026	25	4	7	20.2244	28.85	5	8	24.0756	42.31	7	9	18.7697	30.29	5	7	208	23.1343	9.59814
LOC_Os03g46770.1 protein	RNA recognition motif containing protein, expressed	41.98	1	3	6	33	18.4413	33.33	5	6	14.6726	33.33	4	5	15.0459	41.98	5	5	14.155	41.98	5	5	17.7044	41.98	6	7	14.8585	41.98	5	5	162	15.8922	6.7417
LOC_Os02g57640.1 protein	KH domain containing protein, putative, expressed	41.98	1	10	10	34	17.6124	24.2	6	6	20.3892	27.11	7	7	17.4752	23.03	6	6	11.6203	15.16	4	4	22.9902	29.74	7	7	14.5152	19.53	4	4	343	36.6955	6.65381
LOC_Os06g50000.2 protein	LYR motif containing protein, putative, expressed	41.86	2	5	5	29	11.7614	36.05	3	4	15.3423	36.05	3	5	14.3144	29.07	3	4	16.5999	41.86	4	5	16.2905	41.86	4	5	18.3165	41.86	5	6	86	10.1672	8.51416
LOC_Os03g11410.1 protein	mitochondrial-processing peptidase subunit, mitochondrial precursor, putative, expressed	41.84	1	20	20	107	56.3405	29.83	15	19	61.5965	32.65	15	20	48.2173	22.7	12	16	72.0915	38.84	18	23	46.3195	23.64	11	15	44.9966	17.26	9	14	533	58.7149	5.75732
LOC_Os03g31090.1 protein	40S ribosomal protein S19, putative, expressed	41.78	2	6	6	28	13.6402	29.45	4	5	15.4009	36.3	5	6	10.2181	19.18	3	4	10.1592	26.03	4	4	13.277	19.18	3	5	10.6364	19.18	3	4	146	16.3766	10.0376
LOC_Os07g47290.1 protein	xylose isomerase, putative, expressed	41.75	2	18	18	87	44.9529	31.32	12	16	46.4921	38	14	15	40.1751	25.89	10	13	42.6606	29.65	12	14	41.0561	31.73	12	14	43.7524	29.85	13	15	479	53.4607	5.65576
LOC_Os05g51700.2 protein	nucleoside diphosphate kinase, putative, expressed	41.75	3	9	9	45	20.6771	29.61	6	7	23.0942	38.35	8	8	17.5421	32.52	6	6	20.9444	35.44	7	7	25.0663	38.83	8	9	22.0259	35.44	7	8	206	23.4481	7.54736
LOC_Os01g55540.1 protein	aminotransferase, classes I and II, domain containing protein, expressed	41.74	2	16	16	109	56.7569	35.43	12	17	57.7004	41.3	15	19	46.0304	30.65	10	14	68.9143	35.65	14	23	62.1393	32.39	11	19	54.1657	32.61	11	17	460	49.9025	8.48486
LOC_Os05g35320.1 protein	ATP synthase like protein, putative, expressed	41.71	1	0	9	45	26.2572	20.85	5	7	35.4946	32.66	8	10	22.4938	25.63	6	6	31.8177	28.89	7	9	25.0537	29.9	6	7	22.2876	22.61	5	6	398	42.9971	5.93506
LOC_Os11g43900.1 protein	translationally-controlled tumor protein, putative, expressed	41.67	2	6	6	50	22.668	35.12	4	6	25.7745	41.67	5	7	26.7369	35.12	4	7	32.5761	41.67	5	9	48.8189	41.07	5	13	29.629	41.07	5	8	168	18.9345	4.67822
LOC_Os04g42930.2 protein	- glutaredoxin subgroup I, expressed - [OsGrx_C2.2]	41.59	2	3	3	33	21.6998	41.59	3	5	24.5905	41.59	3	6	24.202	41.59	3	6	15.3847	41.59	3	4	23.2826	41.59	3	6	24.1929	41.59	3	6	113	12.0759	6.99072
LOC_Os07g17310.1 protein	B12D protein, putative, expressed	41.57	1	2	4	22	8.22633	31.46	3	3	8.58897	41.57	3	3	11.2548	41.57	4	4	8.34839	31.46	3	3	10.0337	31.46	3	4	14.4009	41.57	4	5	89	10.2343	10.1987
LOC_Os01g22520.2 protein	dihydrolipoyl dehydrogenase 1, mitochondrial precursor, putative, expressed	41.56	2	8	14	102	53.877	37.16	10	15	53.2038	30.81	8	16	62.5484	39.12	10	19	67.5184	35.7	11	22	60.2839	36.67	10	18	43.5337	36.43	8	12	409	43.2517	6.48096
LOC_Os05g42190.1 protein	NADPH-dependent FMN reductase domain containing protein, expressed	41.46	1	4	5	44	30.0268	41.46	5	7	27.2928	41.46	5	7	31.2209	41.46	5	8	22.0215	34.15	4	6	29.3178	41.46	5	8	30.8375	41.46	5	8	205	21.6158	6.80029
LOC_Os02g51750.1 protein	annexin, putative, expressed	41.08	2	15	15	90	50.9432	36.94	13	16	47.8007	39.81	14	15	41.9548	38.22	11	13	50.4655	39.81	14	16	43.9745	39.81	14	15	44.9283	38.54	13	15	314	35.5326	7.25439
LOC_Os10g37420.2 protein	cytochrome b5-like Heme/Steroid binding domain containing protein, expressed	41.04	2	3	3	8	3.93519	11.94	1	1	3.96109	11.94	1	1	6.82371	29.85	2	2	6.79328	23.13	2	2	4.89189	11.94	1	1	4.82524	11.94	1	1	134	14.7565	4.91943
LOC_Os02g47140.2 protein	L11 domain containing ribosomal protein, putative, expressed	40.96	2	5	5	29	19.9123	27.71	3	5	19.3881	27.71	3	5	15.1601	27.71	3	4	21.2052	40.96	5	6	15.1051	27.71	3	4	19.1034	27.71	3	5	166	17.7056	9.15869
LOC_Os05g49880.1 protein	lactate/malate dehydrogenase, putative, expressed	40.88	2	4	10	83	33.8539	18.24	5	10	43.6494	35.29	8	13	43.1357	32.94	7	12	50.8855	33.82	8	15	59.774	32.94	7	18	48.4957	27.94	6	15	340	35.4137	8.104
LOC_Os03g58204.1 protein	ribosomal protein L4, putative, expressed	40.84	2	6	12	39	10.0958	12.87	4	4	22.1372	22.77	7	8	12.9935	14.85	5	5	15.9686	17.33	5	5	34.1736	33.42	10	12	12.8093	17.82	5	5	404	44.461	10.5503
LOC_Os10g32550.1 protein	T-complex protein, putative, expressed	40.69	1	8	25	174	76.4465	31.86	17	25	78.1073	34.86	18	25	79.2404	32.49	18	26	85.2229	33.6	18	26	117.165	36.75	22	36	113.719	37.22	22	36	634	67.2656	7.32764
LOC_Os11g33240.3 protein	citrate synthase, putative, expressed	40.59	2	3	12	123	43.9549	31.07	9	14	77.7685	40.59	12	25	81.9002	31.52	10	25	66.9084	33.79	11	22	67.6534	31.52	10	22	49.2548	31.52	10	15	441	48.8384	7.00537
LOC_Os07g36465.1 protein	vacuolar ATP synthase subunit H, putative, expressed	40.54	1	5	5	31	18.7022	24.32	3	5	17.8446	30.63	4	5	18.376	34.23	4	5	16.6174	34.23	3	5	20.7963	40.54	5	6	18.9723	34.23	4	5	111	12.8125	4.84326
LOC_Os02g49720.3 protein	aldehyde dehydrogenase, putative, expressed	40.51	5	17	18	124	66.7093	37.79	15	18	71.7591	37.97	16	21	66.1767	37.79	15	19	73.9589	40.33	17	22	80.5042	39.42	17	24	69.9731	39.42	17	20	553	58.8663	6.69775
LOC_Os04g37460.1 protein	glutamate decarboxylase, putative, expressed	40.5	1	11	14	133	68.6648	33.68	13	21	70.9755	33.06	12	22	80.5226	39.67	13	24	77.2004	33.68	13	23	80.3078	32.23	11	23	69.3331	30.37	11	20	484	54.3905	6.04932
LOC_Os10g41410.2 protein	nucleoside diphosphate kinase, putative, expressed	40.4	2	4	5	52	25.5797	40.4	5	8	25.8057	40.4	5	8	25.3266	40.4	5	8	30.4349	40.4	5	10	29.0023	40.4	5	9	28.7919	40.4	5	9	151	16.7688	7.50342
LOC_Os02g48720.1 protein	mitochondrial carrier protein, putative, expressed	40.31	1	11	19	196	93.8171	30.63	11	27	110.908	31.68	11	31	102.045	26.44	9	29	149.993	40.31	19	45	123.28	31.68	11	35	104.443	30.63	11	29	382	41.4841	9.77393
LOC_Os07g46790.1 protein	4-alpha-glucanotransferase, putative, expressed	40.27	1	35	35	222	118.42	33.19	27	36	131.051	37.21	30	39	115.878	32.24	26	36	118.303	34.14	26	35	131.602	36.79	28	40	118.406	34.99	26	36	946	108.226	6.40479
LOC_Os09g39780.2 protein	peptidyl-prolyl cis-trans isomerase, putative, expressed	40.22	1	8	9	40	13.791	29.05	5	5	18.6876	30.73	5	7	19.4856	36.31	7	7	13.9552	29.05	5	5	23.4717	36.31	7	8	21.0662	36.31	7	8	179	19.1864	7.78174
LOC_Os03g39610.2 protein	chlorophyll A-B binding protein, putative, expressed	40.18	2	4	6	48	23.4237	40.18	6	7	23.7866	23.29	5	7	23.4985	40.18	6	7	29.1074	40.18	6	9	31.956	40.18	6	9	30.6814	40.18	6	9	219	23.7188	4.99561
LOC_Os09g33500.2 protein	transketolase, putative, expressed	40.17	2	4	9	68	33.5403	26.97	7	11	38.5307	37.08	7	12	35.0274	26.12	6	11	36.8319	26.97	7	12	34.358	28.37	7	11	35.0348	26.12	6	11	356	38.4866	5.17334
LOC_Os02g07490.1 protein	glyceraldehyde-3-phosphate dehydrogenase, putative, expressed	40.15	1	6	13	66	41.4039	26.28	8	12	31.6441	32.36	9	10	36.907	27.25	8	10	32.6787	35.28	10	11	39.4463	34.31	10	12	35.9984	32.6	9	11	411	43.2902	8.90967
LOC_Os07g46990.2 protein	copper/zinc superoxide dismutase, putative, expressed	40.13	1	2	3	20	14.783	40.13	3	4	19.1784	40.13	3	5	9.98422	40.13	3	3	11.3767	40.13	3	3	11.2562	40.13	3	3	6.05724	16.45	2	2	152	15.0714	6.41748
LOC_Os05g27940.1 protein	40S ribosomal protein S7, putative, expressed	40.1	1	3	4	26	11.32	17.71	2	3	22.5084	32.29	3	6	19.2102	32.29	3	5	17.3254	25.52	3	5	14.5602	17.71	2	4	10.8678	17.71	2	3	192	22.293	9.75928
LOC_Os02g06700.2 protein	ribosomal protein, putative, expressed	40	3	7	7	51	31.8816	40	7	9	24.4276	40	7	7	25.0536	32.67	6	7	31.1128	39.33	6	9	31.0824	39.33	6	9	33.9378	39.33	6	10	150	16.3527	10.4478
LOC_Os04g26190.1 protein	pollen allergen, putative, expressed	40	2	1	4	20	5.25889	30	2	2	8.84936	40	3	4	5.30762	30	2	2	9.50268	21.11	3	4	6.83935	30	2	3	13.4328	40	3	5	90	9.76014	8.96826
LOC_Os02g50240.1 protein	glutamine synthetase, catalytic domain containing protein, expressed	39.89	2	9	10	112	41.1532	22.75	4	11	73.6463	37.64	9	19	81.3839	33.99	8	22	89.4069	34.55	8	22	89.6261	33.99	8	22	59.344	33.99	7	16	356	39.1764	5.73193
LOC_Os01g46610.1 protein	dehydrogenase, putative, expressed	39.81	2	8	14	126	60.4858	35.92	12	19	78.4805	36.17	12	23	66.3992	32.28	10	21	68.7139	37.38	12	21	75.5211	39.32	13	24	58.0875	32.28	10	18	412	46.0135	6.80029
LOC_Os06g30460.5 protein	2-oxo acid dehydrogenases acyltransferase domain containing protein, expressed	39.68	4	11	11	39	13.6021	15.42	4	4	23.3372	24.72	7	7	20.2789	22.22	6	6	23.6639	23.13	6	6	26.3164	35.37	9	9	23.9636	26.3	6	7	441	47.7179	5.79541
LOC_Os05g41640.1 protein	phosphoglycerate kinase protein, putative, expressed	39.67	3	9	13	62	36.3512	27.48	9	11	44.055	36.57	12	14	31.7714	23.76	8	9	30.9514	25.21	8	9	30.2869	25.83	9	9	33.5412	28.31	9	10	484	50.1066	6.72705
LOC_Os03g04970.1 protein	T-complex protein, putative, expressed	39.51	1	6	23	155	63.53	23.57	12	20	72.552	33.8	17	23	76.6399	31.2	17	25	81.4472	35.7	19	26	96.052	33.62	19	30	99.3555	32.93	19	31	577	61.0071	5.71924
LOC_Os03g58050.1 protein	ribosomal protein S13p/S18e, putative, expressed	39.47	3	8	8	48	15.5035	26.32	5	6	24.1394	33.55	6	8	22.0309	26.32	5	8	31.024	39.47	7	11	19.8643	26.32	5	7	22.1286	32.24	5	8	152	17.6515	10.7407
LOC_Os10g13800.2 protein	ufm1-conjugating enzyme 1, putative, expressed	39.46	1	4	4	23	8.67375	27.57	3	3	8.20398	27.57	3	3	15.9597	27.57	3	5	13.5571	34.05	3	4	12.4358	27.57	3	4	11.0784	27.57	3	4	185	20.4514	7.82568
LOC_Os03g05730.1 protein	cell division control protein 48 homolog E, putative, expressed	39.43	2	5	26	172	71.1559	29.79	20	23	108.156	35.72	21	33	107.979	30.78	20	33	100.709	32.88	19	32	84.9834	31.4	20	26	76.287	35.35	23	25	809	89.6877	5.26221
LOC_Os12g42876.1 protein	5-methyltetrahydropteroyltriglutamate--homocysteine methyltransferase, putative, expressed	39.43	1	5	25	148	76.0928	26.11	15	21	93.4663	32.64	19	27	87.1613	29.5	16	24	96.5536	32.51	20	27	88.0386	29.9	16	24	91.191	28.07	17	25	766	84.5315	6.30322
LOC_Os03g10510.1 protein	outer mitochondrial membrane porin, putative, expressed	39.35	2	9	9	51	21.9563	31.77	7	7	29.7177	31.77	7	10	25.7586	31.77	7	8	30.1468	39.35	9	10	27.1432	31.77	7	9	21.0647	31.77	7	7	277	29.4565	9.17334
LOC_Os09g30418.1 protein	heat shock protein, putative, expressed	39.28	2	1	32	231	97.1578	29.64	25	32	122.229	34.82	27	39	137.135	32.29	23	45	127.023	34.34	27	42	116.665	37.11	26	36	114.93	36.51	28	37	830	94.1365	5.24951
LOC_Os06g04510.1 protein	enolase, putative, expressed	39.01	2	5	12	104	41.725	24.89	9	11	65.6968	30.04	10	17	72.0032	30.04	10	19	69.2689	34.08	11	19	74.178	30.04	10	20	68.4017	34.98	11	18	446	47.9084	5.56689
LOC_Os02g56000.1 protein	26S protease regulatory subunit 6A, putative, expressed	38.93	3	1	13	72	32.3587	19.81	7	9	30.8066	18.18	6	9	46.3742	27.51	8	13	49.8575	33.8	11	15	48.6748	32.63	10	14	43.6092	29.14	9	12	429	47.7676	5.07178
LOC_Os07g08430.1 protein	indole-3-glycerol phosphate lyase, chloroplast precursor, putative, expressed	38.91	4	8	8	58	23.4625	33.43	7	7	30.897	38.91	8	9	38.1904	38.91	8	11	36.7292	38.91	8	11	36.3473	38.91	8	10	36.1854	38.91	8	10	329	33.894	6.60986
LOC_Os08g36150.1 protein	activator of 90 kDa heat shock protein ATPase homolog, putative, expressed	38.76	2	8	8	46	19.6911	28.37	5	5	24.0903	31.74	6	7	31.7846	34.27	7	9	32.2693	31.74	6	8	34.265	36.24	7	9	32.2268	31.74	6	8	356	39.203	5.50342
LOC_Os04g32560.2 protein	ATP-dependent Clp protease ATP-binding subunit clpA homolog CD4B,chloroplast precursor, putative, expressed	38.67	6	14	28	147	67.4211	27.89	19	21	84.4934	32.14	22	26	86.5326	29.63	22	28	68.4874	25.38	19	22	96.7726	29.96	21	29	65.9378	26.58	19	21	918	101.739	6.50732
LOC_Os01g69250.2 protein	mitochondrial import receptor subunit TOM20, putative, expressed	38.64	3	6	6	30	25.4257	38.64	6	8	10.7069	25	3	3	16.257	32.39	5	5	14.5167	32.39	4	4	14.1974	31.82	4	4	18.0693	38.64	6	6	176	19.6153	5.10986
LOC_Os06g09450.6 protein	sucrose synthase, putative, expressed	38.61	2	22	27	164	59.5131	21.66	15	20	97.1831	34.53	23	32	84.1547	25.99	17	30	91.9765	32.55	22	31	77.9545	30.2	20	26	74.6878	26.61	19	25	808	92.071	6.39209
LOC_Os09g32800.1 protein	peptidase, T1 family, putative, expressed	38.46	2	7	7	33	21.1891	29.41	4	6	27.2605	38.46	7	8	15.2293	25.34	3	4	11.4434	25.79	4	4	22.556	33.94	5	7	15.7345	25.34	3	4	221	24.2662	6.88818
LOC_Os01g62420.1 protein	triosephosphate isomerase, cytosolic, putative, expressed	38.43	4	6	7	47	24.6928	30.59	5	7	29.1177	33.73	6	8	27.8156	29.41	5	8	29.2875	33.73	6	8	31.0123	30.59	5	8	29.8766	30.59	5	8	255	27.2562	5.73193
LOC_Os01g69020.1 protein	retrotransposon protein, putative, unclassified, expressed	38.39	2	7	7	45	16.4686	25.89	5	5	42.9385	38.39	7	15	16.5266	31.25	5	5	22.6585	35.42	6	6	16.6478	28.27	5	5	27.6107	34.23	6	9	336	27.2673	12.4839
LOC_Os02g03860.1 protein	mitochondrial ATP synthase precursor, putative, expressed	38.33	1	9	9	65	35.7195	38.33	9	12	38.5059	38.33	9	13	32.7711	38.33	9	10	32.7812	38.33	9	11	29.0649	33.75	8	9	33.0389	38.33	9	10	240	27.3226	6.93213
LOC_Os01g23740.2 protein	OsPDIL2-2 protein disulfide isomerase PDIL2-2, expressed	38.29	2	6	11	47	16.6837	18.35	4	5	25.7624	27.85	7	8	31.1731	30.7	8	10	22.5237	24.05	6	7	23.434	24.37	6	8	30.2876	26.9	7	9	316	34.4135	5.79541
LOC_Os10g30580.1 protein	cell division control protein 48 homolog E, putative, expressed	38.24	3	5	26	161	72.9144	30.82	20	23	97.7336	33.04	20	30	95.9043	28.09	19	29	95.0126	30.2	18	30	81.7188	28.71	19	24	78.9735	34.16	23	25	808	89.7549	5.21143
LOC_Os05g06670.1 protein	gibberellin 2-oxidase, putative, expressed	38.22	1	9	9	57	34.1249	21.99	6	10	42.1692	31.15	7	13	29.2187	28.01	6	9	20.9934	16.49	4	6	35.4434	25.92	7	11	27.987	14.4	4	8	382	40.5945	7.10791
LOC_Os10g21266.1 protein	ATP synthase subunit beta, putative, expressed	38.15	2	1	11	73	43.5928	23.49	7	12	46.5239	29.12	9	13	35.1923	23.49	7	10	50.7585	26.1	8	15	43.1915	32.53	9	13	34.1086	22.89	7	10	498	53.9511	5.50342
LOC_Os04g36750.1 protein	hsp20/alpha crystallin family protein, putative, expressed	38.14	1	6	6	28									18.716	19.53	3	5	17.2975	19.53	3	4	32.2295	25.58	3	8	43.001	38.14	6	11	215	23.2138	5.5415
LOC_Os08g35740.1 protein	12-oxophytodienoate reductase, putative, expressed	38.07	2	11	11	61	31.1923	31.98	9	10	26.7654	23.6	8	9	32.8355	26.65	7	10	32.7205	31.22	9	10	34.072	38.07	11	11	33.1501	33.76	10	11	394	43.6501	8.55811
LOC_Os02g10640.1 protein	26S protease regulatory subunit, putative, expressed	38	2	11	12	86	39.5704	30.25	9	11	49.8191	31.75	9	14	60.2519	32	9	17	56.413	35.75	11	17	50.6031	32	9	15	43.8681	30.25	9	12	400	44.5583	7.45947
LOC_Os01g69030.1 protein	sucrose-phosphate synthase, putative, expressed	37.96	2	34	35	210	106.539	30.04	24	32	135.567	29.84	27	40	141.486	32.78	27	43	102.707	26.22	23	31	104.401	32.49	25	32	110.188	27.3	21	32	1022	114.147	6.82959
LOC_Os02g10810.1 protein	protein of unknown function domain containing protein, expressed	37.93	1	1	4	9	2.27802	8.28	1	1					3.02361	8.28	1	1	2.88524	8.28	1	1	10.2964	35.17	3	3	9.37978	37.93	3	3	145	15.496	5.21143
LOC_Os04g56646.1 protein	MEE34, putative, expressed	37.82	1	3	3	20	17.4691	37.82	3	5	11.0115	37.82	3	3	9.30786	37.82	3	3	10.3193	37.82	3	3	8.49506	20.51	2	3	10.1596	37.82	3	3	156	17.7842	6.80029
LOC_Os03g10340.1 protein	40S ribosomal protein S3a, putative, expressed	37.79	1	3	8	56	21.8241	19.85	5	6	35.2912	32.44	7	11	37.9762	28.63	6	10	34.6556	28.63	6	10	35.6796	23.28	5	10	33.6917	32.44	7	9	262	29.7088	9.80322
LOC_Os07g44740.1 protein	chaperonin, putative, expressed	37.76	2	3	3	6	4.30044	25.51	2	2					2.40633	16.33	1	1					2.48395	16.33	1	1	4.93537	28.57	2	2	98	10.637	8.39697
LOC_Os01g09510.1 protein	60S acidic ribosomal protein, putative, expressed	37.72	2	2	2	5					3.41296	28.07	1	1	2.1246	9.65	1	1	5.92141	37.72	2	2	2.60195	9.65	1	1					114	11.5996	4.32275
LOC_Os07g08840.1 protein	thioredoxin, putative, expressed	37.7	3	4	4	23	9.04804	18.03	2	3	8.30141	27.05	3	3	8.06667	27.05	3	3	13.007	28.69	3	4	18.3667	37.7	4	6	11.8333	27.05	3	4	122	13.1477	5.30029
LOC_Os02g12794.3 protein	elongation factor 1-gamma, putative, expressed	37.7	1	1	8	63	29.4985	28.57	6	10	30.545	32.94	7	10	37.5342	28.57	6	12	30.5973	33.33	7	10	37.2463	32.94	7	11	30.8743	32.94	7	10	252	29.4538	6.34131
LOC_Os06g02380.1 protein	T-complex protein, putative, expressed	37.6	1	12	18	96	56.3322	32.11	14	16	48.3626	29.95	13	14	47.095	26.29	12	14	47.7728	30.12	13	15	56.6056	32.78	14	17	70.1847	37.6	18	20	601	64.0459	5.66846
LOC_Os08g04460.1 protein	NADPH-dependent FMN reductase domain containing protein, expressed	37.44	2	4	5	35	23.0993	37.44	5	6	15.2389	26.11	4	5	23.1381	37.44	5	7	15.2301	26.11	4	5	17.2522	37.44	5	5	25.8996	37.44	5	7	203	21.5758	6.53662
LOC_Os08g42410.2 protein	transketolase, putative, expressed	37.36	2	5	10	57	30.2648	26.4	7	10	27.9775	26.97	6	9	32.0931	29.78	7	11	26.3227	20.22	5	9	26.8716	24.72	6	9	27.7538	22.47	5	9	356	38.0663	5.09717
LOC_Os01g24710.4 protein	jacalin-like lectin domain containing protein, expressed	37.23	2	3	3	8									6.67475	22.63	2	2	7.10087	22.63	2	2	3.36745	12.41	1	1	10.5524	37.23	3	3	137	14.3203	5.12256
LOC_Os09g29490.1 protein	peroxidase precursor, putative, expressed	37.22	1	14	14	104	60.2941	36.94	12	18	66.3112	29.72	12	20	50.1409	28.89	10	15	39.4884	27.78	10	12	66.9455	36.11	13	20	62.024	35.28	11	19	360	38.5292	5.21143
LOC_Os03g29260.2 protein	elongation factor protein, putative, expressed	37.17	1	4	6	17	4.5688	14.16	2	2	12.8865	33.63	4	4	4.68607	4.42	1	2	8.67014	15.04	2	3	12.9975	32.74	5	5	2.39424	4.42	1	1	226	24.6392	4.52588
LOC_Os02g32120.1 protein	cytochrome b-c1 complex subunit Rieske, mitochondrial precursor, putative, expressed	37.13	1	6	9	35	21.9986	28.31	6	6	21.7656	32.35	6	6	19.0825	27.94	5	5	25.2863	33.82	7	7	20.0535	30.88	6	6	17.6143	29.04	5	5	272	29.8014	8.42627
LOC_Os07g38730.1 protein	tubulin/FtsZ domain containing protein, putative, expressed	37.11	1	5	11	53	29.745	18.67	5	8	38.0037	26	8	11	34.6874	24	6	9	35.7218	25.56	7	10	24.1797	17.78	5	7	28.4368	15.11	5	8	450	49.6225	5.05908
LOC_Os03g40270.1 protein	alpha-1,4-glucan-protein synthase, putative, expressed	37.09	1	5	10	157	94.4087	34.07	9	27	89.0794	34.07	9	27	102.417	34.07	9	28	74.1179	34.07	9	23	91.5177	37.09	10	27	80.4421	34.07	9	25	364	41.3216	6.18896
LOC_Os06g07630.1 protein	26S protease regulatory subunit 6A, putative, expressed	37.06	2	1	13	73	32.3587	19.81	7	9	32.9181	19.81	7	10	46.3742	27.51	8	13	51.9893	35.43	12	16	45.255	29.14	9	13	43.6092	29.14	9	12	429	47.7496	5.07178
LOC_Os11g14220.1 protein	tubulin/FtsZ domain containing protein, putative, expressed	37.03	3	5	11	62	29.1953	23.06	6	8	31.6652	25.94	8	10	35.7146	27.49	7	10	38.3785	29.93	8	11	40.5334	27.49	7	12	37.9433	24.83	7	11	451	49.7053	4.95752
LOC_Os12g07220.1 protein	bacterial transferase hexapeptide domain containing protein, expressed	37	2	7	7	35	10.8156	17.58	4	4	23.0489	31.14	6	8	20.2322	23.44	5	7	12.3342	11.72	3	4	17.3543	17.58	4	6	16.8972	17.58	4	6	273	29.6134	6.91748
LOC_Os04g02820.1 protein	elongation factor, putative, expressed	36.89	5	22	22	184	87.5404	28.59	16	26	117.998	33.21	19	35	110.773	32.74	18	33	96.7627	30.84	18	29	122.203	30.6	17	34	90.8084	32.74	19	27	843	93.9126	6.16357
LOC_Os06g02019.1 protein	cytochrome P450, putative, expressed	36.76	1	18	18	124	44.2759	23.12	11	15	66.5178	32.21	15	23	53.2893	25.1	11	19	62.891	27.27	13	21	64.1029	29.64	14	22	68.2149	27.47	13	24	506	56.9712	9.37842
LOC_Os04g25190.1 protein	pollen allergen, putative, expressed	36.75	2	2	5	22	5.96743	22.22	2	2	11.5656	29.91	3	4	6.61371	22.22	2	2	20.5718	36.75	5	7	9.69478	22.22	2	3	12.8609	29.91	3	4	117	12.3225	8.104
LOC_Os12g32986.1 protein	heat shock protein, putative, expressed	36.74	1	14	22	109	42.4833	23.55	13	13	57.1132	29.1	16	18	54.8518	26.02	14	17	47.2385	25.89	15	16	59.4172	27.62	18	19	84.5422	35.88	21	26	811	91.4232	5.32568
LOC_Os08g04890.1 protein	OsCML32 - Calmodulin-related calcium sensor protein, expressed	36.73	1	4	4	18	5.9654	16.33	2	2	7.96978	27.04	3	3	10.8432	20.41	2	3	13.0548	36.73	4	4	9.37664	32.14	3	3	8.53733	32.14	3	3	196	20.6313	4.66553
LOC_Os11g40140.1 protein	peptidase, T1 family, putative, expressed	36.71	1	7	7	35	20.7496	26.16	5	6	18.5426	26.16	5	5	22.2908	26.16	5	6	22.5436	26.16	5	6	15.332	23.21	5	5	25.0383	32.91	6	7	237	25.977	4.75439
LOC_Os10g21110.1 protein	glycosyl hydrolase family 10 protein, putative, expressed	36.68	2	21	21	163	83.0892	33.04	16	27	96.692	32.01	16	30	94.283	31.66	16	30	97.4765	30.8	14	28	88.8328	33.91	15	26	70.7275	29.93	14	22	578	63.8802	8.00146
LOC_Os12g42884.2 protein	5-methyltetrahydropteroyltriglutamate--homocysteine methyltransferase, putative, expressed	36.68	1	4	24	153	74.7564	26.24	15	21	90.7193	29.9	17	27	98.3718	27.55	15	28	90.0365	31.85	19	26	92.1306	27.94	16	26	88.8772	27.42	16	25	766	84.6124	6.30322
LOC_Os02g37420.1 protein	ras-related protein, putative, expressed	36.67	3	2	6	36	12.7811	30	5	5	22.7232	36.67	6	8	14.5372	30	5	5	18.8183	31.43	5	6	17.1876	36.67	6	6	16.9888	36.67	6	6	210	23.0024	7.41553
LOC_Os01g07810.2 protein	protein of unknown function domain containing protein, expressed	36.64	3	3	4	19	12.2249	36.64	4	4	5.85007	18.32	1	1	13.9703	27.48	2	3	12.9323	27.48	2	3	20.1556	35.88	3	5	13.3444	27.48	2	3	131	14.0831	4.85596
LOC_Os02g48480.1 protein	expressed protein	36.63	1	2	2	8	5.63858	18.81	1	2	2.37521	18.81	1	1	5.39158	36.63	2	2					6.10383	36.63	2	2	3.46863	18.81	1	1	101	10.4201	4.55127
LOC_Os03g09210.1 protein	NADH dehydrogenase 1 alpha subcomplex subunit 13, putative, expressed	36.62	1	4	4	34	16.8575	29.58	3	5	22.2956	36.62	4	7	16.9326	36.62	4	6	21.6766	36.62	4	7	10.792	22.54	2	3	16.9947	29.58	3	6	142	15.9482	9.59814
LOC_Os03g08280.2 protein	peptidase, T1 family, putative, expressed	36.59	3	9	9	45	26.9496	28.46	7	8	26.8819	24.8	6	8	32.6206	28.46	7	9	25.1209	25.61	6	7	23.6671	24.8	6	7	19.3511	29.67	6	6	246	27.5561	6.65381
LOC_Os03g45920.1 protein	tubulin/FtsZ domain containing protein, putative, expressed	36.55	1	3	12	136	60.5635	21.97	8	20	81.4885	28.03	10	26	70.4019	21.97	8	22	78.423	36.55	12	26	55.5923	23.99	9	19	69.0064	23.99	9	23	446	49.6016	4.89404
LOC_Os11g09280.1 protein	OsPDIL1-1 protein disulfide isomerase PDIL1-1, expressed	36.52	1	18	18	102	46.9617	25.98	14	16	47.8738	27.73	14	16	58.5801	32.23	16	18	57.6605	32.03	15	18	47.7884	24.8	12	15	58.4182	29.69	15	19	512	56.8191	5.12256
LOC_Os11g01600.2 protein	macrophage migration inhibitory factor, putative, expressed	36.52	2	3	3	3									3.28894	26.96	1	1	2.62929	8.7	1	1					2.08104	9.57	1	1	115	12.1123	8.104
LOC_Os02g02870.1 protein	glycine-rich protein 2, putative, expressed	36.51	1	7	7	71	25.5812	34.02	5	9	20.2085	25.31	4	7	46.1766	36.51	7	17	33.291	34.02	6	12	46.6605	35.68	6	18	21.5573	27.8	5	8	241	22.7089	7.06396
LOC_Os03g01610.1 protein	expansin precursor, putative, expressed	36.33	2	14	14	135	65.0179	25.09	9	19	71.8301	29.59	10	21	72.9795	32.58	11	22	93.2524	33.33	13	28	71.2681	29.59	9	21	80.0402	29.59	10	24	267	28.6083	6.75635
LOC_Os02g38200.1 protein	dehydrogenase, putative, expressed	36.24	1	7	9	60	33.3782	31.22	8	10	34.3486	32.28	8	10	39.4281	27.25	7	12	34.449	32.28	8	10	34.0491	27.25	7	10	26.0883	27.25	7	8	378	40.603	8.00146
LOC_Os01g45274.4 protein	carbonic anhydrase, chloroplast precursor, putative, expressed	36.14	3	8	8	44	26.5985	36.14	7	9	24.5571	33.66	6	8	16.3744	28.71	6	6	29.9391	31.68	7	9	20.8461	28.71	5	7	15.7411	19.8	4	5	202	22.1473	6.66846
LOC_Os01g69240.1 protein	CBS domain containing membrane protein, putative, expressed	36.09	1	12	12	85	50.5688	33.1	11	14	52.7479	33.1	11	15	53.0753	33.1	11	15	48.1736	33.1	11	13	44.8535	35.4	10	13	49.6931	32.64	10	15	435	47.9597	5.57959
LOC_Os04g51630.2 protein	60S ribosomal protein L7, putative, expressed	36.07	5	6	10	33	11.068	16.8	4	4	11.0618	17.21	4	4	21.1448	24.18	7	8	12.7629	18.85	4	4	18.2947	26.64	7	7	16.5557	20.9	5	6	244	28.3435	10.0376
LOC_Os01g48280.1 protein	ubiquitin-conjugating enzyme, putative, expressed	35.95	2	3	3	24	16.9601	35.95	3	5	12.2018	19.61	2	4	14.0285	35.95	3	4	13.932	28.76	2	4	9.49771	19.61	2	3	12.2035	35.95	3	4	153	17.149	7.34229
LOC_Os07g38130.1 protein	polygalacturonase inhibitor 1 precursor, putative, expressed	35.84	1	8	8	76	48.763	30.72	6	13	46.8513	30.72	7	13	51.1121	30.72	7	13	41.4313	35.84	7	11	44.4949	30.72	6	12	51.5222	30.72	7	14	332	35.4422	7.41553
LOC_Os12g37360.1 protein	miro, putative, expressed	35.75	4	2	6	32	18.2459	30.05	5	6	20.6436	30.05	5	6	10.7158	24.35	3	3	19.4845	35.75	6	6	20.3327	30.05	5	6	17.5181	24.35	4	5	193	22.0154	7.47412
LOC_Os06g06030.1 protein	peptidase, T1 family, putative, expressed	35.74	1	8	8	40	19.9567	27.44	5	6	16.9757	19.86	4	5	25.3479	31.05	6	8	22.7391	28.88	6	7	29.8366	19.86	4	8	19.6579	31.05	5	6	277	29.7656	5.85889
LOC_Os11g20384.1 protein	SacI homology domain containing protein, expressed	35.68	1	14	16	125	48.5929	24.79	11	14	58.9577	26.47	12	18	70.0866	27.47	13	23	70.8787	28.98	13	22	77.2164	26.97	11	25	68.9384	28.98	13	23	597	68.198	8.48486
LOC_Os12g41220.1 protein	ubiquitin-conjugating enzyme, putative, expressed	35.62	7	2	5	27	14.4986	35.62	5	5	14.1971	35.62	5	5	13.1212	33.56	4	4	11.9748	33.56	4	4	12.6916	28.77	4	4	15.8055	35.62	5	5	146	16.6543	6.93213
LOC_Os01g72430.1 protein	NADPH quinone oxidoreductase, putative, expressed	35.53	1	5	5	24	12.8374	27.92	3	4	18.7627	35.53	4	6	9.84607	21.32	2	3	14.294	21.32	2	4	14.3916	21.32	2	4	9.09841	21.32	2	3	197	21.3111	7.81104
LOC_Os05g25850.1 protein	superoxide dismutase, mitochondrial precursor, putative, expressed	35.5	2	6	6	39	25.7099	35.5	6	7	14.8665	28.14	5	5	12.762	27.71	4	4	16.9798	23.81	5	5	22.9535	35.5	6	7	38.3016	35.5	6	11	231	24.9819	7.02002
LOC_Os02g53420.1 protein	DnaK family protein, putative, expressed	35.49	1	9	19	135	58.9257	23.42	13	17	77.2604	31.37	14	21	67.4356	25.48	14	20	86.734	32.11	16	24	86.3355	32.55	16	24	95.6761	33.87	18	29	679	72.8527	5.59229
LOC_Os09g19734.3 protein	isochorismate synthase 1, chloroplast precursor, putative, expressed	35.4	4	6	6	37	22.1499	23.36	4	6	18.4227	23.36	4	5	24.6602	31.02	5	6	24.3127	27.74	5	7	27.0862	31.02	5	7	23.6465	31.02	5	6	274	29.2021	7.66455
LOC_Os03g02960.1 protein	nascent polypeptide-associated complex subunit alpha, putative, expressed	35.29	2	5	5	36	22.8888	28.51	4	5	29.6949	32.58	4	7	29.134	25.79	3	7	23.6113	25.79	3	6	24.0962	32.58	4	6	21.1728	28.51	4	5	221	23.7095	4.43701
LOC_Os02g37862.1 protein	60S ribosomal protein L6, putative, expressed	35.16	1	5	7	25	12.1426	19.63	4	5	10.1661	15.07	3	4	9.64044	18.72	4	4	15.02	31.51	6	6	10.3044	18.72	4	4	4.60894	8.68	2	2	219	24.2432	10.1108
LOC_Os09g12570.1 protein	ubiquitin-conjugating enzyme, putative, expressed	35.14	8	2	5	27	13.9352	35.14	5	5	14.0543	35.14	5	5	12.8469	33.11	4	4	11.9035	33.11	4	4	12.1359	28.38	4	4	14.232	35.14	5	5	148	16.6892	6.93213
LOC_Os06g02470.1 protein	ATOZI1, putative, expressed	35.06	2	2	2	3					2.47615	16.88	1	1					2.90566	16.88	1	1					2.59839	18.18	1	1	77	8.39725	9.24658
LOC_Os09g37000.2 protein	26S proteasome non-ATPase regulatory subunit 3, putative, expressed	34.95	2	3	11	51	31.3861	27.55	9	10	29.0809	26.02	8	9	21.2084	19.9	6	6	20.9174	21.17	6	6	35.5298	32.91	10	11	29.378	30.61	9	9	392	44.7404	8.60205
LOC_Os01g08450.1 protein	ras-related protein, putative, expressed	34.92	4	5	7	65	35.4268	28.97	5	10	37.6225	34.92	7	11	35.3928	28.97	5	11	37.7234	34.92	6	11	36.4205	34.92	6	11	34.9295	34.92	6	11	252	27.8761	8.77783
LOC_Os04g32660.1 protein	cytochrome b-c1 complex subunit Rieske, mitochondrial precursor, putative, expressed	34.89	1	6	9	52	32.2091	24.82	5	8	38.9755	31.65	7	10	29.3538	24.82	5	7	35.4548	29.14	7	9	30.3004	27.7	6	8	38.1195	28.78	6	10	278	30.0765	8.68994
LOC_Os03g20630.2 protein	histidine triad family protein, putative, expressed	34.88	3	4	4	12	4.35511	10.08	2	2	2.94996	10.08	1	1	5.6055	23.26	2	2	8.85345	34.88	3	3	6.12026	23.26	2	2	6.41432	23.26	2	2	129	14.1865	6.37939
LOC_Os09g08910.1 protein	ATP synthase, putative, expressed	34.77	2	13	16	168	83.1327	31.43	14	25	83.2193	31.43	13	25	108.636	32.61	15	33	92.8641	34.77	16	30	90.0807	29.27	12	27	93.6781	33.6	15	28	509	55.2908	6.34131
LOC_Os06g14510.1 protein	glucose-6-phosphate isomerase, putative, expressed	34.74	1	5	16	103	50.4257	26.81	12	15	57.381	31.92	15	19	47.329	24.87	11	14	56.9311	26.28	12	18	66.4481	32.1	14	21	49.9545	26.81	12	16	567	62.3291	6.93213
LOC_Os04g39040.1 protein	UBA and UBX domain-containing protein, putative, expressed	34.73	1	6	6	24	13.5595	22.83	4	4	11.0498	16.4	3	3	13.7742	16.4	3	4	12.6915	16.4	3	4	21.407	28.3	5	6	10.5248	16.4	3	3	311	33.0023	5.5415
LOC_Os01g15010.1 protein	miro, putative, expressed	34.72	3	1	5	18	8.11112	22.28	3	3	9.96745	22.28	3	3	7.53295	16.58	2	2	12.159	27.98	4	4	9.31142	22.28	3	3	9.95077	23.32	3	3	193	21.9304	6.80029
LOC_Os05g33150.1 protein	CHIT6 - Chitinase family protein precursor, expressed	34.71	1	5	5	33	19.3418	15.88	3	5	27.0273	23.53	4	7	15.2085	15.88	3	4	27.847	34.71	5	7	18.8065	15.88	3	5	18.3671	15.88	3	5	340	35.277	7.97217
LOC_Os07g47710.1 protein	60S ribosomal protein L22-2, putative, expressed	34.62	1	2	4	25	12.0712	34.62	4	4	8.65895	25.38	3	3	13.5785	34.62	4	5	14.6689	34.62	4	5	12.0866	34.62	4	4	11.5561	34.62	4	4	130	14.4076	9.5542
LOC_Os09g23980.1 protein	retrotransposon protein, putative, unclassified, expressed	34.51	1	1	10	46	20.5876	26.55	5	6	22.3596	26.55	5	7	31.5632	34.07	8	10	23.3356	30.97	5	7	21.8198	30.53	6	7	27.5163	30.97	8	9	226	24.9825	7.45947
LOC_Os07g08660.1 protein	40S ribosomal protein S15, putative, expressed	34.42	2	3	3	22	11.6611	20.13	2	3	12.2889	20.13	2	3	14.0501	20.13	2	4	11.6589	20.13	2	3	14.3657	20.13	2	4	17.8131	34.42	3	5	154	17.4044	10.1987
LOC_Os04g33150.1 protein	desiccation-related protein PCC13-62 precursor, putative, expressed	34.37	1	9	9	40	25.4793	25.08	5	7	17.55	16.41	4	5	21.6585	16.41	4	6	27.0906	25.7	7	8	29.8844	25.08	6	8	19.1773	16.41	4	6	323	33.7824	5.03369
LOC_Os01g64520.2 protein	uricase, putative, expressed	34.36	2	5	5	20	6.89723	6.61	1	2	10.6473	11.45	2	3	15.1919	23.79	3	4	17.4566	34.36	4	5	13.6569	11.45	3	4	6.4524	6.61	1	2	227	25.7484	8.54346
LOC_Os03g22340.1 protein	60S ribosomal protein L22-2, putative, expressed	34.35	1	2	4	22	11.7082	34.35	4	4	11.9563	25.95	3	4	10.4849	25.95	3	4	11.8707	25.95	3	4	9.08829	25.95	3	3	8.83766	25.95	3	3	131	14.4626	9.5542
LOC_Os05g28280.1 protein	peptidase, M24 family protein, putative, expressed	34.35	1	11	11	52	25.1705	22.65	7	8	24.8274	27.23	7	8	29.8853	29.01	8	9	26.0633	26.97	7	8	31.3152	29.26	9	10	31.4278	26.97	8	9	393	43.1705	7.07861
LOC_Os09g21370.1 protein	cysteine proteinase EP-B 1 precursor, putative, expressed	34.25	3	11	11	74	39.3935	22.65	7	10	49.3442	33.15	10	15	41.9671	20.17	6	10	53.6593	31.22	10	15	43.3024	25.97	8	12	45.9412	22.93	7	12	362	38.6149	5.5415
LOC_Os05g49860.1 protein	Core histone H2A/H2B/H3/H4 domain containing protein, putative, expressed	34.21	10	5	5	40	8.32347	21.71	3	3	16.8008	22.37	3	6	10.9004	22.37	3	4	7.72463	24.34	3	3	48.9009	26.97	4	21	8.26575	22.37	3	3	152	16.246	10.0522
LOC_Os08g14440.3 protein	uridylyltransferase-related, putative, expressed	34.2	3	4	4	15	3.73266	6.22	1	1	8.14968	17.1	2	2	15.0172	34.2	4	4	13.9417	34.2	4	4	10.9825	22.8	3	3	3.79921	6.22	1	1	193	20.1475	7.41553
LOC_Os06g02144.2 protein	6-phosphogluconate dehydrogenase, decarboxylating, putative, expressed	34.17	1	12	13	78	39.0596	20.63	9	12	49.1576	34.17	13	16	46.134	23.75	10	14	39.6199	20.83	8	13	33.9232	19.38	8	11	38.5938	13.96	7	12	480	52.6878	6.17627
LOC_Os04g38900.2 protein	prohibitin, putative, expressed	34.15	2	5	7	39	16.3886	22.65	5	5	22.3854	25.78	6	8	14.5023	21.6	5	5	21.0117	31.36	6	7	13.8116	15.68	3	4	28.5562	25.78	6	10	287	30.7832	7.56201
LOC_Os06g15390.1 protein	acylphosphatase, putative, expressed	34.11	1	2	2	10	4.3372	17.83	1	1					9.31935	34.11	2	3	3.89539	17.83	1	1	10.7012	17.83	1	3	6.98594	34.11	2	2	129	13.5492	11.5757
LOC_Os03g11960.3 protein	copper/zinc superoxide dismutase, putative, expressed	34.09	4	2	2	9	5.79264	34.09	2	2	5.40782	34.09	2	2	2.72808	9.85	1	1	2.77781	9.85	1	1	2.44322	9.85	1	1	5.82588	34.09	2	2	132	13.0947	8.08936
LOC_Os06g49110.3 protein	delta-aminolevulinic acid dehydratase, chloroplast precursor, putative, expressed	34.04	2	9	9	67	39.0937	27.46	7	11	39.7471	29.58	8	11	42.4351	27.46	7	11	41.0478	29.58	8	13	36.6761	27.46	7	10	41.6571	31.92	8	11	426	46.2562	6.15088
LOC_Os02g37000.1 protein	mitochondrial prohibitin complex protein 1, putative, expressed	34.04	1	5	7	49	20.6543	23.05	4	6	22.5892	23.76	5	8	29.5874	29.08	6	9	26.863	31.21	6	9	19.89	28.01	5	6	34.4909	26.24	5	11	282	30.233	6.25244
LOC_Os01g68790.3 protein	RNA recognition motif containing protein, putative, expressed	34	2	3	3	14	14.8884	34	3	4	15.9008	34	3	4	5.25768	15.33	1	1	4.92764	15.33	1	1	8.53616	24.67	2	2	8.17367	24.67	2	2	150	15.5373	8.44092
LOC_Os03g48930.1 protein	peptidase, T1 family, putative, expressed	33.96	1	5	5	24	8.81937	15.09	2	2	14.4731	24.53	4	5	9.63495	20.28	3	3	13.2943	29.72	4	4	14.723	24.53	4	5	15.1486	33.96	5	5	212	23.4629	5.64307
LOC_Os05g34770.1 protein	cytochrome c, putative, expressed	33.93	1	4	4	19	8.9133	24.11	3	3	7.55316	24.11	3	3	7.18715	24.11	3	3	11.2773	33.93	4	4	8.35798	24.11	3	3	7.82395	24.11	3	3	112	12.2632	9.31982
LOC_Os05g06750.1 protein	dihydrolipoyl dehydrogenase, mitochondrial precursor, putative, expressed	33.93	1	7	13	78	44.7365	29.76	10	13	35.6664	24.6	8	10	45.3792	28.37	9	14	46.868	24.8	9	15	42.5964	28.97	9	12	48.2665	31.35	10	14	504	52.9007	7.75244
LOC_Os06g35590.1 protein	reticuline oxidase-like protein precursor, putative, expressed	33.9	9	16	16	177	102.06	25.05	12	31	100.373	25.05	13	30	92.8813	22.98	11	27	103.441	27.87	13	30	101.737	27.68	13	30	99.8612	28.44	13	29	531	58.385	9.24658
LOC_Os03g01640.1 protein	expansin precursor, putative, expressed	33.71	2	8	9	54	30.0124	26.97	7	10	24.8212	19.48	4	8	28.9916	24.72	7	10	32.9937	31.46	7	11	25.1266	19.48	5	9	18.4751	18.35	5	6	267	28.9183	7.21045
LOC_Os02g56850.4 protein	glutathione reductase, putative, expressed	33.7	2	9	9	40	25.3814	26.46	6	8	13.4799	20.06	5	5	23.3981	26.18	6	7	16.4684	21.45	6	6	21.1299	26.18	6	6	28.5851	29.53	7	8	359	38.55	6.44287
LOC_Os06g01630.3 protein	2-oxo acid dehydrogenases acyltransferase domain containing protein, expressed	33.69	3	8	12	73	35.8897	27	10	11	36.4111	27	10	12	39.4473	30.89	11	13	41.1762	30.89	11	14	36.3232	29.81	11	12	34.6736	27	10	11	463	50.1436	5.71924
LOC_Os04g40730.1 protein	oxidoreductase, short chain dehydrogenase/reductase family, putative, expressed	33.65	2	8	9	64	35.6479	33.65	9	11	32.472	29.56	8	10	36.7853	31.13	8	12	38.6541	29.56	8	12	30.75	26.73	7	9	31.0305	31.13	8	10	318	34.6864	9.90576
LOC_Os06g35814.1 protein	ras-related protein, putative, expressed	33.64	9	2	8	29	10.8576	20.74	4	4	8.18887	14.75	3	3	14.9794	28.11	6	6	13.1984	23.5	5	5	16.4356	23.04	5	6	13.2817	23.04	5	5	217	23.9081	5.73193
LOC_Os03g61670.1 protein	calreticulin precursor, putative, expressed	33.48	2	9	12	44	16.529	12.44	6	6	22.9085	17.65	8	8	24.0742	23.08	8	8	20.8649	18.55	7	7	24.4577	19.68	8	9	17.144	15.84	6	6	442	50.0785	4.84326
LOC_Os03g56810.1 protein	tubulin/FtsZ domain containing protein, putative, expressed	33.33	2	1	12	141	64.7985	24.55	9	21	87.1793	30.63	11	27	70.1882	24.55	9	22	83.4234	33.33	12	27	63.9193	26.58	10	21	67.8761	26.58	10	23	444	49.7897	4.86865
LOC_Os04g38410.1 protein	chlorophyll A-B binding protein, putative, expressed	33.33	1	4	4	25	14.3334	33.33	4	4	10.8875	19.84	3	3	14.0824	33.33	4	4	16.473	33.33	4	5	18.0528	33.33	4	5	13.7036	33.33	4	4	252	27.043	7.40088
LOC_Os05g09440.1 protein	NADP-dependent malic enzyme, chloroplast precursor, putative, expressed	33.33	2	10	12	144	76.5225	25.96	9	21	92.9452	29.47	11	28	89.7545	24.91	9	25	91.8722	33.33	12	27	87.096	25.96	9	24	68.5474	24.91	9	19	570	62.8953	5.75732
LOC_Os04g01590.1 protein	arginase, putative, expressed	33.24	1	8	8	51	17.4284	17.06	4	5	32.5282	28.24	6	10	34.335	28.24	6	10	33.3444	22.94	6	10	32.2579	29.41	7	10	21.7434	17.06	4	6	340	36.9211	6.31592
LOC_Os02g01590.1 protein	glycosyl hydrolases, putative, expressed	33.23	2	14	15	137	71.6554	27.79	13	20	91.2215	29.91	14	26	83.5126	28.85	13	23	94.4395	29.91	14	26	71.7384	25.38	11	20	74.5853	28.7	13	22	662	72.5028	5.59229
LOC_Os06g46000.1 protein	tubulin/FtsZ domain containing protein, putative, expressed	33.18	3	1	12	139	64.8615	24.44	9	21	86.9453	30.49	11	27	66.897	21.97	8	21	80.2267	30.72	11	26	63.9929	26.46	10	21	68.141	26.46	10	23	446	50.0888	4.83057
LOC_Os01g37800.1 protein	ras-related protein, putative, expressed	33.17	3	3	5	39	17.6894	33.17	5	6	13.9956	23.76	4	5	21.9393	33.17	5	7	22.6695	33.17	5	7	17.6719	33.17	5	6	26.1966	33.17	5	8	202	22.4622	5.2749
LOC_Os12g04440.2 protein	2-isopropylmalate synthase B, putative, expressed	33.11	4	14	14	77	46.9208	28.18	11	14	38.3084	23.26	9	11	45.2436	25.13	10	13	39.3676	20.71	8	11	50.8774	28.35	11	15	44.8517	25.64	10	13	589	63.7757	7.03467
LOC_Os07g41360.1 protein	alpha-1,4-glucan-protein synthase, putative, expressed	33.06	1	5	10	141	77.0355	28.14	8	23	80.1983	28.14	8	25	90.0714	28.14	8	26	61.3242	21.04	6	19	78.9048	33.06	10	25	72.4567	28.14	8	23	366	41.2527	6.43018
LOC_Os06g48300.1 protein	protein phosphatase 2C, putative, expressed	33.03	2	3	8	26	8.34339	11.31	3	3	14.9254	20.18	5	5	14.2798	22.32	5	5	10.7776	15.9	4	4	16.3898	25.38	6	6	7.80379	11.01	3	3	327	34.9194	4.77979
LOC_Os02g12650.1 protein	puromycin-sensitive aminopeptidase, putative, expressed	33.03	2	24	24	135	64.6546	25.63	18	21	73.8432	28.59	20	24	73.2402	23.58	16	23	63.2452	23.58	16	20	70.5763	26.77	19	23	76.9902	29.27	20	24	878	98.391	5.19873
LOC_Os04g28180.1 protein	ribosomal protein, putative, expressed	33.03	1	3	9	70	45.7866	32.58	8	12	44.1767	33.03	9	12	39.5579	32.58	8	10	41.5617	32.58	8	11	43.8848	27.15	7	12	49.1149	33.03	9	13	221	24.9133	10.4038
LOC_Os03g19890.1 protein	NADH dehydrogenase 1 alpha subcomplex subunit 5, putative, expressed	32.95	1	5	5	27	11.7935	26.01	4	4	11.0396	29.48	4	4	12.5607	29.48	4	4	11.7418	29.48	4	4	13.6789	29.48	4	5	17.0081	32.95	5	6	173	19.5011	4.90674
LOC_Os04g52450.1 protein	aminotransferase, putative, expressed	32.95	5	2	12	78	44.546	22.87	9	12	43.2514	26.16	10	13	51.6239	28.88	11	16	41.0096	21.12	8	12	47.6468	24.42	9	14	39.1807	21.12	8	11	516	56.4387	6.80029
LOC_Os08g43640.1 protein	26S proteasome non-ATPase regulatory subunit 3, putative, expressed	32.92	2	4	12	52	31.2168	22.84	9	10	25.3333	21.6	8	8	24.9816	19.55	7	7	19.4367	17.7	6	6	37.139	27.37	10	11	32.2679	25.31	9	10	486	55.1628	8.42627
LOC_Os01g60080.1 protein	monocopper oxidase, putative, expressed	32.91	1	16	16	131	56.6867	24.23	10	17	75.9129	26.58	12	24	64.9177	26.04	11	21	75.2628	28.57	13	26	55.5269	26.04	11	18	77.4497	30.38	14	25	553	61.6189	8.646
LOC_Os11g03400.1 protein	ribosomal protein, putative, expressed	32.89	1	6	6	20	9.94655	22.15	4	4	7.70341	16.78	3	3	5.26361	12.08	2	2	9.50189	22.82	4	4	9.77776	22.15	4	4	7.61795	17.45	3	3	149	16.8082	10.5649
LOC_Os08g18110.1 protein	alpha-soluble NSF attachment protein, putative, expressed	32.87	3	7	7	39	20.6529	28.03	6	6	19.9858	23.53	5	6	32.389	28.03	6	9	21.5291	28.03	6	6	18.7615	28.37	6	6	20.2632	28.37	6	6	289	32.4651	5.17334
LOC_Os04g56520.1 protein	alpha-1,4-glucan-protein synthase, putative, expressed	32.85	1	7	7	36	17.113	23.34	5	6	21.9247	27.95	6	7	22.2031	10.09	3	8	11.6167	18.16	4	4	22.0757	28.24	6	7	11.6031	18.16	4	4	347	38.8816	6.44287
LOC_Os07g09060.1 protein	aldehyde dehydrogenase, putative, expressed	32.77	3	13	13	102	53.1036	27.72	11	15	58.8016	27.72	11	16	69.3439	32.77	13	19	55.2161	27.72	11	15	60.0422	29.21	11	18	61.5371	27.72	10	19	534	57.2101	6.354
LOC_Os06g04200.1 protein	starch synthase, putative, expressed	32.68	1	14	14	78	40.1626	22.82	9	11	55.2775	29.72	12	16	34.5168	22.17	8	10	50.4548	24.63	10	15	48.5481	26.93	10	14	41.26	24.96	9	12	609	66.4339	8.104
LOC_Os09g39380.1 protein	monodehydroascorbate reductase, putative, expressed	32.66	1	8	8	35	19.2884	25.5	6	6	12.7269	14.77	4	4	24.7788	29.31	7	7	21.2283	23.49	6	6	14.4679	13.42	4	4	25.0663	32.66	8	8	447	47.8629	5.70654
LOC_Os06g40040.1 protein	protein of unknown function domain containing protein, expressed	32.58	2	1	4	10	2.27802	9.09	1	1	4.52624	13.64	1	1	3.02361	9.09	1	1	2.88524	9.09	1	1	9.60773	29.55	3	3	10.6903	32.58	3	3	132	14.5976	5.60498
LOC_Os02g41590.1 protein	kinase, pfkB family, putative, expressed	32.55	1	9	9	83	58.8494	28.74	6	14	58.0935	32.55	8	15	63.4747	25.22	6	16	53.3309	31.67	7	13	51.8343	31.67	7	13	48.8008	24.93	5	12	341	36.9697	5.16064
LOC_Os01g40650.1 protein	expressed protein	32.47	1	2	2	9	5.3747	32.47	2	2	5.59794	32.47	2	2	5.3165	32.47	2	2	2.23427	14.29	1	1					4.64712	14.29	1	2	77	8.63244	7.41553
LOC_Os02g02400.2 protein	catalase isozyme A, putative, expressed	32.38	3	10	11	64	36.4446	25.82	8	10	32.5267	25.82	8	9	38.7507	24.8	8	11	43.3165	32.38	11	13	44.6238	27.87	9	13	27.4691	22.75	7	8	488	56.2981	6.94678
LOC_Os10g26600.1 protein	soluble inorganic pyrophosphatase, putative, expressed	32.35	5	2	5	43	10.1181	16.67	3	4	23.9931	32.35	5	8	26.3336	16.67	3	10	21.8411	25	4	7	22.619	24.02	4	8	18.1594	16.67	3	6	204	23.3279	6.30322
LOC_Os03g24220.1 protein	villin protein, putative, expressed	32.23	1	15	15	100	45.8665	29.25	12	15	65.2912	32.23	14	20	56.3448	28.93	12	17	44.8736	27.52	11	14	54.3872	29.87	14	18	49.4552	27.52	11	16	636	70.3815	6.26514
LOC_Os09g32290.2 protein	FAD dependent oxidoreductase domain containing protein, expressed	32.21	3	9	9	60	24.3705	25.96	6	7	37.4896	32.21	8	11	37.9849	21.15	5	11	34.4367	23.56	6	10	48.6494	32.21	9	14	25.8936	28.13	7	7	416	43.95	6.29053
LOC_Os01g34920.1 protein	beta-galactosidase precursor, putative, expressed	32.16	1	11	18	153	89.6832	24.3	13	25	112.63	31.2	17	30	113.106	26.96	15	29	80.9383	25.63	13	22	84.6282	24.67	13	23	87.2739	27.09	15	24	827	91.6523	6.15088
LOC_Os02g14290.2 protein	scramblase, putative, expressed	32.16	3	5	5	30	16.7901	32.16	5	5	20.7041	32.16	5	6	16.014	23.62	4	5	12.8298	25.13	4	4	13.0231	23.62	4	4	20.4916	32.16	5	6	199	23.2569	6.81494
LOC_Os11g29190.2 protein	40S ribosomal protein S5, putative, expressed	32.16	6	5	5	40	25.182	22.61	3	7	24.5103	22.61	3	6	12.647	16.08	2	3	19.1367	27.64	4	5	42.5816	22.61	3	11	28.3101	27.14	4	8	199	22.1928	9.70068
LOC_Os04g16740.1 protein	ATP synthase subunit alpha, putative, expressed	32.15	3	12	13	78	33.623	25.44	10	11	44.2122	27.61	11	14	39.1106	26.63	10	13	43.5155	30.57	12	14	36.2238	23.87	9	11	46.7994	30.57	12	15	507	55.6305	6.25244
LOC_Os07g44650.1 protein	LYR motif containing protein, putative, expressed	32.06	1	3	3	20	13.1621	25.95	2	4	8.19406	16.03	1	2	12.6215	22.14	2	4	9.75386	22.14	2	3	10.6817	22.14	2	3	13.5122	32.06	3	4	131	14.9546	9.01221
LOC_Os05g08540.1 protein	gibberellin 3-beta-dioxygenase 2-2, putative, expressed	32.03	1	7	7	41	20.3383	22.66	5	6	22.6597	28.39	6	7	22.0519	26.3	6	7	25.6193	32.03	7	8	18.3423	26.3	6	6	21.9428	26.3	6	7	384	41.5288	6.39209
LOC_Os02g10070.1 protein	citrate synthase, putative, expressed	31.99	1	3	12	147	57.9905	31.14	10	19	82.4583	31.99	12	27	85.7525	31.57	11	27	77.3556	31.99	12	25	80.8502	31.57	11	27	65.3941	31.57	11	22	472	52.1961	7.37158
LOC_Os04g32950.2 protein	calreticulin precursor protein, putative, expressed	31.93	4	16	16	100	44.0421	23.29	10	13	57.8172	26.91	13	18	65.5541	28.71	14	20	49.7325	26.71	12	15	60.4193	28.51	13	18	50.9354	26.91	12	16	498	56.4404	4.83057
LOC_Os02g57260.1 protein	3-ketoacyl-CoA thiolase, peroxisomal precursor, putative, expressed	31.92	1	8	8	72	34.2793	27.46	7	9	44.9396	27.46	7	12	49.1659	27.46	7	13	50.9201	27.46	7	13	50.8394	31.92	8	13	47.058	27.46	7	12	448	46.8	8.14795
LOC_Os08g30810.1 protein	puromycin-sensitive aminopeptidase, putative, expressed	31.89	1	18	20	109	44.1354	15.77	10	13	62.5176	20.91	14	19	72.1604	19.54	12	22	57.8064	17.6	12	19	45.1629	21.71	13	14	69.2728	29.6	18	22	875	97.842	5.38916
LOC_Os02g55420.1 protein	aminotransferase, classes I and II, domain containing protein, expressed	31.88	1	13	13	79	43.2475	29.26	11	13	43.8327	31.88	12	14	45.6617	27.51	10	14	39.1324	31.88	12	13	43.1442	27.51	11	14	34.6254	24.89	9	11	458	50.3186	8.08936
LOC_Os11g05110.1 protein	pyruvate kinase, putative, expressed	31.88	2	2	12	79	50.0954	23.15	8	13	37.0464	26.76	9	10	45.3023	26.57	9	12	52.9243	28.27	10	14	60.1223	28.46	10	16	51.5537	28.65	10	14	527	57.284	6.75635
LOC_Os06g09630.1 protein	3-oxoacyl-synthase, putative, expressed	31.83	3	9	9	49	13.2112	13.33	4	4	35.6735	29.46	8	10	27.869	22.8	7	8	24.9979	24.3	8	8	42.9016	31.83	9	13	23.0702	19.14	5	6	465	49.0187	7.1958
LOC_Os10g17280.1 protein	ATP synthase gamma chain, putative, expressed	31.79	1	10	10	120	38.9747	26.54	8	12	45.6686	27.78	7	14	72.3096	23.46	7	28	76.9353	31.79	9	27	61.2126	22.22	7	21	54.2164	24.38	8	18	324	35.2383	9.02686
LOC_Os03g20860.1 protein	expressed protein	31.78	1	6	6	23	8.86064	17.76	3	3	11.0167	22.9	4	4	11.2298	17.76	3	4	8.36498	17.76	3	3	14.4528	28.04	5	5	11.0282	21.5	4	4	214	23.8742	8.98291
LOC_Os03g50540.1 protein	2Fe-2S iron-sulfur cluster binding domain containing protein, expressed	31.73	1	18	18	122	63.8074	27.18	15	18	83.205	29.05	16	23	80.1231	27.71	15	23	70.0868	25.97	14	21	75.1663	27.18	15	21	54.9622	22.76	13	16	747	81.065	6.20166
LOC_Os11g20790.1 protein	adenylate kinase, putative, expressed	31.69	1	3	6	28	12.9661	22.22	4	4	15.5373	31.69	5	5	16.6746	29.63	5	5	8.81452	13.99	3	3	22.3144	31.69	6	7	13.4086	22.22	4	4	243	26.658	7.79639
LOC_Os03g14180.1 protein	hsp20/alpha crystallin family protein, putative, expressed	31.67	1	6	6	24									18.9986	13.75	2	5	24.9543	14.17	3	7	14.4316	22.5	3	4	24.9808	17.5	4	8	240	26.6475	7.35693
LOC_Os05g47890.1 protein	WD domain, G-beta repeat domain containing protein, expressed	31.55	1	6	8	30	22.7339	30.95	7	7	16.1059	25	4	5	13.8221	18.15	4	5	19.3267	22.32	6	6	17.3487	20.54	5	6	3.02276	3.87	1	1	336	36.4291	6.53662
LOC_Os10g11140.1 protein	phosphoglucomutase, putative, expressed	31.53	2	11	11	58	33.7634	25.29	9	10	36.1757	25.94	9	11	24.1248	15.11	6	7	21.5257	19.38	7	7	38.0225	24.63	9	11	40.4869	29.89	10	12	609	66.0717	6.68311
LOC_Os03g39000.2 protein	inositol-1-monophosphatase, putative, expressed	31.46	2	8	8	45	18.3462	16.48	4	6	35.1573	26.97	6	11	17.378	15.73	4	6	23.273	22.85	4	7	19.7083	15.36	3	6	22.7775	23.6	6	9	267	28.9547	5.68115
LOC_Os04g59040.1 protein	soluble inorganic pyrophosphatase, putative, expressed	31.46	6	2	5	43	10.8085	14.08	3	4	17.8642	31.46	5	6	33.3097	23.47	4	11	31.6671	31.46	5	10	15.6407	14.08	3	6	19.2559	23.47	4	6	213	24.1783	5.89697
LOC_Os02g40880.1 protein	ribosomal protein L14, putative, expressed	31.34	2	4	4	25	11.2186	22.39	3	4	13.363	22.39	3	5	12.9529	22.39	3	5	13.3921	31.34	4	5	8.83267	16.42	2	3	8.23706	16.42	2	3	134	15.3776	10.2866
LOC_Os05g34170.3 protein	tubulin/FtsZ domain containing protein, putative, expressed	31.34	3	1	11	135	61.7188	22.35	8	20	83.896	28.57	10	26	66.9617	22.35	8	21	80.0283	31.34	11	26	60.5417	24.42	9	20	64.5194	24.42	9	22	434	48.4197	7.1665
LOC_Os04g39440.2 protein	ras-related protein, putative, expressed	31.28	5	1	5	27	7.30438	17.06	3	3	19.5247	31.28	5	7	10.9957	24.64	4	4	15.3487	23.7	4	5	11.0028	23.7	4	4	10.4309	23.7	4	4	211	23.0695	7.44482
LOC_Os10g28120.1 protein	glycosyl hydrolase, putative, expressed	31.25	2	7	7	32	13.8519	17.36	5	5	13.3553	17.36	5	5	13.6096	17.36	5	5	18.6257	28.47	6	6	12.4513	13.54	4	5	15.3172	17.36	5	6	288	31.1934	4.67822
LOC_Os01g38510.1 protein	protein transport protein Sec61 subunit beta, putative, expressed	31.25	1	1	1	3					2.47332	31.25	1	1									2.86038	31.25	1	1	3.01206	31.25	1	1	80	8.17222	11.312
LOC_Os01g14950.1 protein	importin subunit alpha, putative, expressed	31.18	1	9	11	46	23.3974	21.29	7	7	23.1539	17.68	7	7	33.3041	28.14	9	9	16.8092	11.41	5	5	37.8687	29.85	9	10	29.5973	26.24	8	8	526	57.5347	5.22412
LOC_Os02g09240.1 protein	cytochrome P450 71D8, putative, expressed	31.13	5	12	12	51	30.8632	24.51	9	9	40.4626	31.13	12	13	28.1304	19.84	7	8	13.9362	10.7	3	3	36.8805	27.43	10	11	26.7606	20.62	7	7	514	56.8951	7.23975
LOC_Os07g30840.4 protein	proteasome subunit, putative, expressed	31.05	4	4	4	23	8.71885	18.55	3	3	6.74594	11.69	2	2	20.874	31.05	4	6	6.07575	18.15	2	2	12.709	18.55	3	4	18.5202	18.55	3	6	248	27.8112	5.14795
LOC_Os02g50620.1 protein	dehydrogenase E1 component domain containing protein, expressed	31.03	2	12	12	130	50.5043	28.72	10	16	72.6813	31.03	12	23	87.4135	31.03	12	27	57.2715	30.77	10	18	78.6991	31.03	12	27	57.7285	28.46	10	19	390	42.6746	7.76709
LOC_Os09g30360.1 protein	caffeoyl-CoA O-methyltransferase, putative, expressed	31.01	1	5	5	17	11.8748	27.13	4	4	5.12637	8.14	2	2	5.40938	8.14	2	2	4.85033	8.14	2	2	8.86358	15.12	3	3	10.2097	18.99	4	4	258	27.1151	5.23682
LOC_Os05g01450.1 protein	eukaryotic translation initiation factor 3 subunit F, putative, expressed	30.99	2	7	7	38	19.301	22.18	5	6	17.7353	20.42	5	6	21.0002	20.42	5	7	16.2093	22.18	5	6	23.961	30.99	7	8	15.9831	14.79	4	5	284	31.219	5.47803
LOC_Os11g05510.1 protein	carbonic anhydrase family protein, putative, expressed	30.97	1	2	2	6	4.85002	30.97	2	2	3.47191	12.39	1	1	3.16559	12.39	1	1	3.30749	12.39	1	1	3.64362	12.39	1	1					113	11.8069	7.32764
LOC_Os04g46910.1 protein	actin-depolymerizing factor, putative, expressed	30.94	1	2	3	45	26.7316	30.94	3	7	18.4037	30.94	3	5	21.3704	30.94	3	6	43.5251	30.94	3	12	24.5095	30.94	3	7	27.6319	30.94	3	8	139	15.8738	5.71924
LOC_Os06g44910.1 protein	- glutaredoxin subgroup I, expressed - [OsGrx_C4]	30.88	1	4	4	18	11.6712	30.88	3	3	10.2875	28.68	3	3	10.878	30.88	3	3	11.991	30.88	3	3	10.3064	30.88	3	3	11.0069	30.88	3	3	136	14.7517	7.97217
LOC_Os08g29770.1 protein	endoglucanase, putative, expressed	30.81	1	9	9	71	34.4065	22.09	7	10	34.3988	21.71	7	10	42.3884	26.55	7	12	46.7563	21.71	7	13	47.7922	19.77	6	13	47.5438	26.55	7	13	516	55.0759	5.78271
LOC_Os03g16920.1 protein	DnaK family protein, putative, expressed	30.78	2	3	17	124	56.0015	17.3	9	16	62.1324	17.46	10	18	64.4406	22.36	12	19	80.2487	27.26	15	24	78.9325	25.11	13	23	82.913	28.02	14	24	653	71.5894	5.42725
LOC_Os12g21798.1 protein	40S ribosomal protein S3a, putative, expressed	30.77	1	1	6	39	20.3672	20	4	5	27.6943	25.38	5	8	30.4907	25.38	5	7	27.0871	25.38	5	7	24.7089	20	4	6	26.6159	25.38	5	6	260	29.6919	9.80322
LOC_Os08g27840.1 protein	phosphoenolpyruvate carboxylase, putative, expressed	30.71	2	13	26	96	30.9596	11.51	9	10	53.8653	18.78	16	17	53.3805	17.95	16	18	45.0114	16.39	14	15	57.8018	22.51	18	18	57.2064	20.85	18	18	964	109.986	5.79541
LOC_Os09g31486.1 protein	DnaK family protein, putative, expressed	30.7	2	12	16	159	73.0836	28.65	15	22	87.986	30.7	16	26	72.8129	24.27	14	22	96.8405	30.7	16	29	99.6697	30.7	16	30	101.46	30.7	16	30	684	72.7536	5.85889
LOC_Os03g60090.1 protein	methylenetetrahydrofolate reductase, putative, expressed	30.64	2	12	12	61	30.7702	17.34	7	10	34.1166	26.09	9	11	34.6182	24.24	8	10	35.8946	27.44	10	12	31.3428	23.23	8	10	25.418	17.68	7	8	594	66.3883	5.56689
LOC_Os02g52700.1 protein	alpha-amylase precursor, putative, expressed	30.61	8	10	10	39	10.8397	8.88	3	3	17.3883	18.93	6	6	19.1838	14.95	6	6	22.0731	14.95	6	6	27.8771	28.5	8	9	32.9311	27.8	9	9	428	47.6835	5.2876
LOC_Os09g15790.1 protein	ras-related protein, putative, expressed	30.56	9	1	7	26	10.8802	21.76	4	4	4.9805	9.72	2	2	12.0504	23.15	5	5	10.9802	20.37	4	4	16.0094	24.07	5	6	12.8124	24.07	5	5	216	24.0062	6.01123
LOC_Os03g62600.1 protein	ras-related protein, putative, expressed	30.49	5	2	6	28	8.80774	16.14	3	3	11.2523	21.08	4	4	13.0494	24.66	5	5	11.7548	21.08	4	4	18.5921	30.49	6	7	13.8833	24.66	5	5	223	24.4676	7.28369
LOC_Os01g07100.1 protein	expressed protein	30.49	1	7	7	23	6.60084	8.84	2	2	11.9084	17.68	4	4	16.4089	17.68	3	4	17.6823	17.68	4	5	10.8519	11.89	3	3	15.54	15.55	4	5	328	37.4278	6.58057
LOC_Os03g28400.1 protein	transport protein particle component, Bet3, domain containing protein, expressed	30.48	1	6	6	28	15.3055	30.48	5	5	12.0524	24.06	4	4	16.4763	28.34	5	6	16.4832	30.48	5	6	8.12244	16.58	3	3	11.3976	19.79	3	4	187	20.9123	4.51318
LOC_Os01g74650.3 protein	cysteine synthase, mitochondrial precursor, putative, expressed	30.46	3	6	8	46	20.451	20.05	5	6	30.9917	27.16	7	9	30.5357	24.37	6	8	24.3724	18.02	5	7	25.6951	24.37	6	7	30.8607	27.66	7	9	394	41.7617	6.69775
LOC_Os01g18050.1 protein	tubulin/FtsZ domain containing protein, putative, expressed	30.43	2	1	11	133	60.7927	21.7	8	20	80.6026	25.28	9	25	66.6034	21.7	8	21	77.0169	27.96	10	25	59.6134	23.71	9	20	63.787	23.71	9	22	447	50.2528	4.83057
LOC_Os01g59150.1 protein	tubulin/FtsZ domain containing protein, putative, expressed	30.43	2	1	11	135	61.6145	21.7	8	20	83.3929	27.74	10	26	66.891	21.7	8	21	80.1541	30.43	11	26	59.9775	23.71	9	20	64.7318	23.71	9	22	447	50.2568	4.85596
LOC_Os05g48980.1 protein	ras-related protein, putative, expressed	30.41	7	2	7	30	11.076	21.66	4	4	10.7348	20.28	4	4	15.0092	29.03	6	6	14.5073	20.28	4	5	15.8137	23.96	5	6	13.277	23.96	5	5	217	24.0711	5.89697
LOC_Os03g60530.1 protein	ras-related protein, putative, expressed	30.37	8	3	6	35	16.0681	24.77	5	6	13.8098	19.16	4	5	18.2003	24.77	5	7	14.3806	19.16	4	5	16.0228	24.77	5	6	16.3271	19.16	4	6	214	23.7642	7.81104
LOC_Os02g52290.1 protein	peptidyl-prolyl cis-trans isomerase, FKBP-type, putative, expressed	30.36	1	2	2	24	8.33285	30.36	2	2	7.15401	30.36	2	2	19.1084	30.36	2	5	22.1053	30.36	2	6	14.8625	30.36	2	4	19.1048	30.36	2	5	112	12.0781	7.95752
LOC_Os02g52860.1 protein	phosphate carrier protein, mitochondrial precursor, putative, expressed	30.16	3	3	9	47	17.1612	20.11	6	6	25.7482	23.64	7	8	25.5786	24.73	7	8	35.1782	30.16	9	11	20.9247	21.47	7	7	21.4703	21.47	7	7	368	38.9341	9.27588
LOC_Os01g59600.1 protein	peptidase, T1 family, putative, expressed	30.12	1	4	7	36	13.4623	19.28	4	5	14.7533	15.26	3	5	17.983	15.26	3	6	21.6123	19.28	4	7	13.3618	22.09	5	5	23.1774	26.91	6	8	249	27.2208	6.0874
LOC_Os05g49830.1 protein	lipase class 3 family protein, putative, expressed	29.97	4	8	8	47	25.9976	23.51	6	8	25.6539	18.86	5	8	29.5862	25.84	6	9	30.0107	25.32	6	9	21.4694	23.51	5	6	22.1846	21.71	5	7	387	42.9365	7.66455
LOC_Os03g63860.1 protein	DANA2, putative, expressed	29.91	1	6	6	29	14.0637	24.55	5	5	11.233	18.3	4	4	8.55598	14.73	3	3	10.4005	20.09	4	4	20.0927	29.91	6	7	17.9072	29.91	6	6	224	24.2195	9.23193
LOC_Os01g07910.1 protein	NADH-cytochrome b5 reductase, putative, expressed	29.9	1	7	7	24	13.844	20.58	4	4	15.94	23.15	5	5	9.6464	16.08	3	3	16.259	24.76	5	5	8.71392	11.25	3	3	12.6832	18.65	4	4	311	33.8307	8.80713
LOC_Os01g53700.1 protein	mitochondrial-processing peptidase subunit, mitochondrial precursor, putative, expressed	29.86	3	10	10	65	24.1175	16.23	6	7	41.8348	28.06	9	13	40.6134	27.05	9	12	29.4322	20.84	8	9	38.2878	23.25	7	11	43.1924	25.25	8	13	499	54.1938	6.3667
LOC_Os04g40310.2 protein	dehydrogenase, putative, expressed	29.85	2	5	7	41	17.1524	19.7	5	5	22.8262	25.37	6	7	21.7844	24.18	6	7	28.4617	25.37	6	9	18.9573	19.7	5	6	22.9441	25.37	6	7	335	36.0984	5.88428
LOC_Os03g59590.1 protein	ATP/GTP/Ca++ binding protein, putative, expressed	29.75	2	14	14	87	42.9302	21.81	10	12	52.6069	21.65	10	15	53.4435	26.79	12	16	46.2561	21.5	10	14	52.8133	25.23	12	15	53.0294	25.55	12	15	642	71.3266	5.69385
LOC_Os02g44470.1 protein	actin-depolymerizing factor, putative, expressed	29.75	1	3	4	47	28.1057	27.22	3	7	22.7216	29.75	4	6	22.2091	27.22	3	6	44.8613	29.75	4	12	28.0245	27.22	3	8	28.1549	27.22	3	8	158	18.0459	5.26221
LOC_Os05g41180.1 protein	peptidase, T1 family, putative, expressed	29.72	1	4	7	20	3.29081	6.43	1	1	9.38993	10.04	2	3	4.42393	8.84	2	2	7.81912	11.65	2	3	12.1199	20.48	5	5	14.8041	26.51	6	6	249	27.2028	6.0874
LOC_Os03g56460.1 protein	glucose-6-phosphate isomerase, putative, expressed	29.63	2	3	14	81	41.443	21.87	10	13	45.4587	26.98	13	15	40.1443	22.57	10	12	41.8387	23.99	11	13	51.4848	24.34	11	16	37.7993	21.87	10	12	567	62.4844	7.28369
LOC_Os01g73160.1 protein	40S ribosomal protein S10, putative, expressed	29.61	1	2	5	18	8.87153	26.26	3	3	8.67843	26.26	3	3	6.17418	13.97	2	2	9.79169	24.02	4	4	11.5384	26.26	4	4	5.78574	13.97	2	2	179	19.898	9.80322
LOC_Os03g04410.1 protein	aconitate hydratase protein, putative, expressed	29.61	1	21	24	216	104.878	20.69	17	31	116.671	27.08	20	36	142.271	24.24	19	44	136.809	25.56	22	41	80.7249	19.27	14	26	123.54	23.53	19	38	986	106.235	6.90283
LOC_Os10g08022.1 protein	fructose-bisphospate aldolase isozyme, putative, expressed	29.61	5	4	12	57	26.4169	20.95	8	9	26.0529	25.14	8	9	26.9678	25.42	8	9	31.8982	25.42	9	11	33.0448	23.46	9	11	21.2516	18.99	7	8	358	38.681	6.97607
LOC_Os03g27290.1 protein	cytochrome c oxidase subunit, putative, expressed	29.59	2	4	4	8	2.78975	8.28	1	1	11.1389	24.26	3	4	9.50269	16.57	2	3													169	18.9008	4.29736
LOC_Os08g30790.3 protein	hypersensitive-induced response protein, putative, expressed	29.58	2	6	8	37	20.0349	21.48	5	7	13.7961	16.2	4	5	14.2365	16.2	4	5	14.5929	16.2	4	5	24.1179	29.58	8	8	22.1789	27.11	7	7	284	31.3601	5.35107
LOC_Os03g01020.1 protein	pectinesterase inhibitor domain containing protein, putative, expressed	29.56	2	6	6	20	7.23027	12.81	3	3	7.79829	12.81	3	3	12.4868	18.23	3	4	11.538	21.67	4	4	9.47856	18.23	3	3	7.90645	13.79	3	3	203	20.7257	6.90283
LOC_Os04g35090.1 protein	40S ribosomal protein S10, putative, expressed	29.51	2	2	5	18	10.3613	26.23	3	3	9.89501	26.23	3	3	6.91134	14.21	2	2	11.6863	24.04	4	4	12.5046	26.23	4	4	7.62412	14.21	2	2	183	20.2502	9.75928
LOC_Os04g57750.1 protein	plastocyanin-like domain containing protein, putative, expressed	29.44	1	4	4	28	14.7994	23.89	3	4	16.7839	29.44	4	5	17.38	23.89	3	5	15.0634	29.44	4	5	16.5512	29.44	4	5	13.6311	23.89	3	4	180	18.8596	6.87354
LOC_Os09g23160.2 protein	annexin, putative, expressed	29.41	2	7	7	32	16.5986	23.53	6	6	13.2327	16.18	4	4	14.4857	20.59	5	5	13.1415	16.18	4	4	16.9348	25	6	6	19.9389	29.41	7	7	272	31.0129	8.92432
LOC_Os08g14330.1 protein	aldose 1-epimerase, putative, expressed	29.38	1	6	6	29	11.249	13.65	3	3	20.7349	25.22	5	6	17.3733	20.77	4	5	13.9567	20.77	4	4	17.6356	20.77	4	5	20.5328	20.77	4	6	337	37.3721	6.7417
LOC_Os03g31300.1 protein	chaperone protein clpB 1, putative, expressed	29.35	2	20	22	98	46.2553	17.89	13	14	46.3665	20.04	14	14	51.6673	19.73	14	17	31.8703	13.5	10	11	64.3099	21.88	15	20	67.2544	25.36	18	22	978	108.918	6.62451
LOC_Os10g35960.1 protein	NAD-dependent malic enzyme, mitochondrial precursor, putative, expressed	29.35	2	13	13	70	34.138	20.81	9	10	44.2117	24.03	10	13	37.3412	21.13	9	12	26.5111	17.74	8	9	49.2887	25.97	12	15	37.4113	22.42	10	11	620	68.2359	8.33838
LOC_Os09g39950.1 protein	POEI23 - Pollen Ole e I allergen and extensin family protein precursor, expressed	29.34	1	6	6	41	14.9271	28.14	4	6	29.3416	29.34	5	9	13.3972	28.14	4	5	29.9917	29.34	6	9	18.5126	28.14	4	7	13.9488	23.95	3	5	167	17.7176	5.31299
LOC_Os12g40550.1 protein	peptidase, putative, expressed	29.34	1	10	10	43	17.9331	18.8	5	5	26.2609	24.38	7	8	24.9709	24.38	7	8	16.0366	15.08	4	5	28.4893	25	8	8	26.8327	27.07	8	9	484	51.6834	5.63037
LOC_Os04g01740.1 protein	heat shock protein, putative, expressed	29.3	3	9	22	89	29.0789	8.82	9	11	32.6426	11.95	10	12	40.1737	19.77	14	14	38.3962	19.63	14	14	47.1902	23.33	15	17	55.6345	24.32	18	21	703	80.1998	5.17334
LOC_Os09g27830.1 protein	OsPDIL2-3 protein disulfide isomerase PDIL2-3, expressed	29.25	3	8	8	29	9.77478	12.7	3	3	10.8209	12.24	4	4	13.6158	17.23	4	4	12.579	15.42	4	4	28.2246	21.54	7	9	13.4745	15.42	5	5	441	47.3043	5.57959
LOC_Os10g27174.1 protein	40S ribosomal protein S28, putative, expressed	29.23	1	2	2	9	4.92831	29.23	2	2	4.84742	29.23	2	2	2.89615	18.46	1	1	5.41755	29.23	2	2	3.58634	18.46	1	1	2.65506	18.46	1	1	65	7.45912	11.1655
LOC_Os07g07420.1 protein	gibberellin 20 oxidase 1-B, putative, expressed	29.16	1	7	7	72	36.824	26.7	6	10	46.4068	26.7	6	12	45.2077	29.16	7	13	40.5684	26.7	6	11	49.0059	26.7	6	13	49.8518	29.16	7	13	367	40.4691	6.16357
LOC_Os01g10820.1 protein	ribosomal protein L5, putative, expressed	29.12	3	1	4	17	6.91748	14.84	2	2	7.05672	14.84	2	2	12.4108	19.23	3	4	9.9142	24.73	3	3	12.4429	19.23	3	4	6.636	14.84	2	2	182	20.8069	9.92041
LOC_Os02g14059.1 protein	ribosomal protein L5, putative, expressed	29.12	2	1	4	16	5.86089	14.84	2	2	6.66079	14.84	2	2	11.9661	19.23	3	4	9.47963	24.73	3	3	8.7538	19.23	3	3	5.33408	14.84	2	2	182	20.8229	9.92041
LOC_Os02g18550.1 protein	40S ribosomal protein S3a, putative, expressed	29.12	1	3	6	43	21.5532	16.48	4	6	26.6748	21.84	5	8	25.7567	16.48	4	6	30.2849	29.12	6	9	23.5889	20.31	4	6	28.8076	23.75	5	8	261	29.7408	9.83252
LOC_Os06g45440.1 protein	haloacid dehalogenase-like hydrolase domain-containing protein 3, putative, expressed	29.12	1	6	6	27	14.1557	22.99	4	5	12.4854	19.92	3	4	15.0546	22.99	4	5	9.26626	15.33	2	3	9.15617	19.92	3	3	21.7427	26.05	5	7	261	29.2737	7.28369
LOC_Os12g05110.1 protein	pyruvate kinase, putative, expressed	29.03	1	1	11	64	43.9424	20.3	7	11	28.8255	19.35	7	8	37.8398	19.17	7	10	44.761	20.87	8	12	40.4987	21.06	8	11	43.9622	21.25	8	12	527	57.4061	6.75635
LOC_Os02g08180.1 protein	protein transport protein SEC61 subunit gamma, putative, expressed	28.99	1	2	2	8	4.34486	23.19	1	1	6.72845	28.99	2	2	3.83697	23.19	1	1	3.51192	23.19	1	1	4.20132	23.19	1	1	7.39733	28.99	2	2	69	7.66217	9.71533
LOC_Os02g28810.1 protein	ribosomal protein, putative, expressed	28.99	1	1	7	51	32.4927	28.57	6	9	30.1015	28.99	7	9	29.8464	28.57	6	8	32.4556	28.57	6	9	24.9977	23.53	5	7	31.4887	28.99	7	9	238	26.8704	10.4038
LOC_Os07g10830.1 protein	dolichyl-diphosphooligosaccharide--protein glycosyltransferase 48 kDasubunit precursor, putative, expressed	28.93	1	9	9	38	13.5711	12.98	4	4	22.6475	17.08	6	7	24.7931	25.51	7	7	28.2282	25.51	7	8	16.5717	15.49	5	5	20.8739	19.82	7	7	439	48.3596	6.81494
LOC_Os11g26910.1 protein	SKP1-like protein 1B, putative, expressed	28.9	1	3	3	25	14.4022	28.9	3	4	12.7442	24.28	2	3	23.0508	28.9	3	6	18.2986	28.9	3	5	15.6035	24.28	2	4	11.727	24.28	2	3	173	19.0304	4.61475
LOC_Os09g25390.1 protein	phospholipase D, putative, expressed	28.89	1	15	15	84	47.7259	22.77	11	15	48.5516	26.07	13	15	44.3858	24.48	13	14	27.8304	17.14	9	9	45.5756	26.07	13	14	58.2771	24.72	12	17	817	89.908	6.48096
LOC_Os02g27769.1 protein	40S ribosomal protein S27, putative, expressed	28.89	3	1	1	11	6.98652	28.89	1	2	9.51703	28.89	1	3	5.9526	28.89	1	2	2.98097	28.89	1	1	5.65379	28.89	1	2	3.19448	28.89	1	1	45	5.20465	8.52881
LOC_Os11g19160.1 protein	beta-D-xylosidase, putative, expressed	28.84	4	21	22	141	73.1336	17.94	14	23	94.7571	27.67	21	30	88.2033	19.46	15	29	83.6308	20.98	15	26	49.6382	15.36	13	17	49.5369	13.48	11	16	853	91.6037	8.90967
LOC_Os06g45160.1 protein	pollen allergen, putative, expressed	28.81	1	3	3	17	10.1148	20.34	1	2	9.40472	20.34	1	2	8.3292	20.34	1	2	17.2557	22.03	2	4	16.2205	20.34	1	4	11.1463	27.12	2	3	118	12.4987	8.39697
LOC_Os07g14270.3 protein	calreticulin precursor protein, putative, expressed	28.77	3	8	11	71	32.1129	23.58	9	10	41.2852	28.54	9	13	45.4817	28.54	9	13	35.5982	23.35	8	11	41.8603	28.54	10	13	36.2676	23.35	8	11	424	48.2792	4.62744
LOC_Os05g45590.1 protein	hexokinase, putative, expressed	28.74	4	8	9	51	29.3824	25.51	8	9	23.9047	15.99	5	7	24.0899	19.64	6	7	31.3085	19.64	6	9	31.3664	28.74	9	10	32.3909	22.47	7	9	494	53.5919	6.11279
LOC_Os02g38040.1 protein	leucine-rich repeat family protein, putative, expressed	28.74	1	10	10	53	24.5989	23.55	8	8	23.0357	20.16	7	7	36.3262	27.15	9	11	23.7315	21.96	7	7	39.0184	24.55	8	11	29.7289	24.55	8	9	501	55.1738	5.71924
LOC_Os03g10469.2 protein	glycosyl hydrolase family 10 protein, putative, expressed	28.73	2	13	13	53	31.6166	17.41	9	11	27.7404	17.06	7	9	28.7315	23.52	10	10	23.7748	20.29	7	8	24.5799	14.72	6	8	20.9833	17.06	6	7	557	62.5957	6.55127
LOC_Os01g64630.4 protein	actin, putative, expressed	28.72	2	3	11	113	51.1744	19.95	7	17	58.5015	19.95	8	18	56.9357	19.68	6	18	60.4094	19.95	8	20	59.6923	25.8	9	21	56.945	19.95	7	19	376	41.5878	5.38916
LOC_Os05g44050.1 protein	ras-related protein, putative, expressed	28.64	1	1	4	22	12.6819	28.64	4	4	13.8352	28.64	4	5	10.2283	23.79	3	3	7.23193	12.14	2	2	12.0103	23.79	3	4	12.7408	28.64	4	4	206	22.9814	5.50342
LOC_Os08g09250.2 protein	glyoxalase family protein, putative, expressed	28.52	3	9	9	60	30.6805	20.96	7	8	31.3691	28.52	7	8	41.7884	28.52	9	12	42.1506	28.52	8	11	26.4342	20.96	6	8	46.0903	20.96	8	13	291	32.5326	5.66846
LOC_Os04g38560.1 protein	pectinesterase, putative, expressed	28.52	1	12	12	65	32.4402	22.36	10	11	29.0822	18.66	8	10	34.3504	20.6	9	12	33.7091	23.77	10	12	34.542	23.59	10	12	23.4396	18.66	8	8	568	62.1663	8.41162
LOC_Os01g12730.1 protein	ras-related protein, putative, expressed	28.5	2	1	4	21	13.0239	28.5	4	4	14.3653	28.5	4	5	7.16464	12.08	2	2	11.3238	23.67	3	3	12.4341	23.67	3	4	9.2562	16.91	3	3	207	23.1225	5.51611
LOC_Os06g21980.1 protein	pantothenate kinase 4, putative, expressed	28.49	3	7	7	39	13.3406	8.22	2	3	17.0149	18.63	4	5	25.661	21.64	6	8	13.3537	8.22	2	3	43.3658	25.48	6	11	31.6772	18.63	5	9	365	40.4597	4.95752
LOC_Os03g42220.2 protein	T-complex protein, putative, expressed	28.4	3	3	9	55	33.3306	23	7	9	32.7778	21.2	6	9	28.3655	23	7	8	31.2456	23	7	9	31.2802	25.6	8	9	40.0774	25.8	8	11	500	54.4194	5.89697
LOC_Os03g56300.1 protein	4Fe-4S binding domain containing protein, expressed	28.25	1	5	5	19	8.32342	18.39	3	3	8.58937	18.39	3	3	9.38878	18.39	3	3	11.5354	23.77	4	4	6.32197	13.9	2	2	12.2265	22.87	4	4	223	25.5226	5.41455
LOC_Os08g03640.1 protein	60S acidic ribosomal protein P0, putative, expressed	28.21	3	6	6	35	17.296	15.99	3	4	23.6014	22.26	5	6	26.942	24.76	5	7	22.9475	22.26	5	6	22.1131	22.26	5	6	21.9066	22.26	5	6	319	34.3561	5.49072
LOC_Os01g16900.1 protein	dehydrogenase, putative, expressed	28.18	2	10	10	72	34.2071	22.65	8	11	33.1822	28.18	10	11	40.0326	22.65	8	12	40.4528	25.41	9	13	42.2525	18.51	7	13	39.996	25.41	9	12	362	39.4172	7.43018
LOC_Os02g04100.1 protein	peptidase, T1 family, putative, expressed	28.15	1	7	7	39	30.1822	28.15	6	8	14.8467	16.3	3	4	24.7572	27.04	6	7	17.5587	22.59	5	5	21.2887	21.85	5	6	31.3887	23.7	6	9	270	29.6117	5.5415
LOC_Os07g42170.1 protein	60S ribosomal protein, putative, expressed	28.08	1	3	3	18	8.03255	28.08	3	3	7.88861	28.08	3	3	8.56892	28.08	3	3	8.94482	28.08	3	3	8.36901	28.08	3	3	7.56529	28.08	3	3	146	16.0068	10.8726
LOC_Os02g46130.1 protein	tRNA synthetases class II domain containing protein, expressed	28.05	3	11	11	47	26.9196	18.4	7	9	18.572	15.12	6	6	20.6082	17.67	7	7	20.1792	17.67	7	7	27.4888	23.5	9	9	27.6821	23.68	9	9	549	60.8241	6.31592
LOC_Os11g01300.1 protein	protein transport protein Sec61 subunit beta, putative, expressed	28.04	2	2	2	14	6.743	28.04	2	2	9.25065	28.04	2	3	5.77078	28.04	2	2	10.2765	28.04	2	3	2.51127	9.35	1	1	11.103	28.04	2	3	107	10.6834	11.9272
LOC_Os06g47320.1 protein	T-complex protein, putative, expressed	28.04	1	11	11	53	33.5935	20.71	9	10	28.3762	23.93	9	9	25.1125	14.11	6	7	28.9122	19.64	8	9	30.2023	17.86	8	9	31.7705	19.46	8	9	560	60.2272	6.56592
LOC_Os01g51700.1 protein	ras-related protein, putative, expressed	28.02	4	4	4	18	4.45584	10.63	2	2	9.93967	22.71	3	3	12.3579	28.02	4	4	11.7694	28.02	4	4	5.49528	15.94	2	2	8.3217	17.39	3	3	207	23.2466	5.98584
LOC_Os09g20820.1 protein	enolase, putative, expressed	27.97	1	9	9	54	34.5808	24.22	8	9	27.836	18.58	6	7	38.0249	22.34	7	10	36.6581	25.26	8	10	37.886	24.22	8	10	32.0373	22.34	7	8	479	50.7381	6.11279
LOC_Os11g35360.2 protein	actin polymerization factor, putative, expressed	27.94	2	1	1	4									3.54888	27.94	1	1					2.07406	27.94	1	1	6.34499	27.94	1	2	68	7.69878	5.32568
LOC_Os08g03520.1 protein	retrotransposon protein, putative, Ty1-copia subclass, expressed	27.92	1	3	3	28	18.8243	27.92	3	5	10.9235	27.92	3	3	18.9303	27.92	3	5	15.4749	27.92	3	4	17.3218	27.92	3	5	20.7429	27.92	3	6	197	18.6823	6.75635
LOC_Os02g33080.1 protein	N-carbamoylputrescine amidase, putative, expressed	27.91	2	5	5	11	2.00453	3.65	1	1	2.48291	3.65	1	1	4.52506	5.65	2	2	2.4066	3.65	1	1	8.88942	16.61	3	3	8.90295	14.95	3	3	301	33.4418	5.43994
LOC_Os01g55830.1 protein	glutathione S-transferase, putative, expressed	27.91	3	5	7	80	42.1815	18.14	5	12	48.4337	27.44	5	14	38.5032	17.67	4	11	43.2146	21.86	5	14	56.2359	23.72	6	16	47.96	17.67	4	13	215	23.9612	6.12549
LOC_Os03g64210.1 protein	T-complex protein, putative, expressed	27.91	2	9	14	95	46.7364	24.14	12	13	57.8828	26.37	13	17	57.3072	24.14	12	17	59.383	25.68	13	17	55.4166	26.37	13	16	52.5612	26.37	13	15	584	61.3628	5.46533
LOC_Os03g61600.1 protein	phosphoribosylformylglycinamidine synthase, putative, expressed	27.89	1	7	7	50	22.4416	20.6	5	7	28.4003	18.59	4	8	29.6268	24.37	6	8	31.8185	24.37	6	9	28.7764	25.88	6	8	36.7865	25.88	6	10	398	41.7235	6.03662
LOC_Os06g39344.1 protein	enoyl-CoA hydratase/isomerase family protein, putative, expressed	27.88	3	9	9	35	18.803	14.06	5	6	20.264	20.97	5	6	18.0975	14.98	3	5	13.0663	10.37	3	4	25.6233	18.2	6	8	20.2091	16.13	5	6	434	46.8539	6.93213
LOC_Os01g71990.1 protein	pyrroline-5-carboxylate reductase, putative, expressed	27.82	1	5	5	43	23.1191	27.82	5	6	28.2073	27.82	5	7	38.8794	23.94	4	9	28.155	23.94	4	7	27.8256	23.94	4	7	25.4133	27.82	5	7	284	29.6516	7.45947
LOC_Os03g19452.1 protein	SMP-30/Gluconolaconase/LRE domain protein, putative, expressed	27.78	3	6	6	24	13.6568	19.88	4	4	11.8852	14.04	4	4	19.2543	24.27	5	5	24.1897	24.27	5	6	10.7378	12.28	3	3	8.14781	7.89	2	2	342	35.5365	7.73779
LOC_Os02g32350.1 protein	TUDOR protein with multiple SNc domains, putative, expressed	27.69	1	19	19	90	37.5223	16.13	12	13	41.47	18.56	14	14	44.7245	16.33	13	16	53.6661	22.41	14	18	45.0887	15.31	13	15	41.5394	19.37	13	14	986	108.115	6.88818
LOC_Os03g48110.1 protein	expressed protein	27.66	1	2	2	5	2.46983	9.57	1	1					2.53453	9.57	1	1	5.54722	27.66	2	2					2.88343	9.57	1	1	94	11.1424	8.22119
LOC_Os07g10600.2 protein	cycloartenol-C-24-methyltransferase 1, putative, expressed	27.62	2	7	7	31	11.8493	16.86	4	4	22.1984	22.09	5	7	14.1399	16.86	4	4	12.4443	18.31	4	4	21.5239	24.71	6	7	16.3308	16.86	4	5	344	38.5871	6.3667
LOC_Os07g14610.1 protein	IAA-amino acid hydrolase ILR1-like 6 precursor, putative, expressed	27.59	1	2	3	15	6.77027	19.31	2	2	9.6041	27.59	3	3	6.16871	19.31	2	2	3.77593	11.72	1	1	10.2694	27.59	3	3	13.4761	27.59	3	4	145	15.3095	6.52197
LOC_Os08g25734.2 protein	glucose-1-phosphate adenylyltransferase large subunit, chloroplast precursor, putative, expressed	27.56	2	7	8	47	28.6359	19.83	6	8	24.8576	19.83	6	7	28.4062	21.71	7	9	26.9105	25.68	7	8	25.6454	13.99	5	7	30.0763	19.83	6	8	479	52.9171	6.23975
LOC_Os01g49290.1 protein	WD repeat-containing protein, putative, expressed	27.54	1	7	9	57	31.4147	26.95	7	9	29.3901	21.56	6	8	27.4347	21.56	6	8	33.9225	25.15	7	11	37.2412	23.65	7	11	33.5303	21.56	6	10	334	36.209	6.44287
LOC_Os02g58340.1 protein	oligopeptidase, putative, expressed	27.53	1	16	16	74	25.663	14.29	8	8	41.5185	18.18	11	13	46.1491	19.87	12	14	28.9752	14.55	7	9	56.031	22.86	14	18	40.5147	18.83	11	12	770	86.1641	6.07471
LOC_Os03g21460.1 protein	metallo-beta-lactamase family protein, putative, expressed	27.52	2	6	6	29	9.80299	18.6	4	4	7.0635	15.89	3	3	14.7656	23.26	5	6	15.3949	18.6	4	6	12.316	18.99	5	5	12.2939	23.26	5	5	258	28.5443	5.64307
LOC_Os11g14900.3 protein	thiol protease SEN102 precursor, putative, expressed	27.51	1	8	8	81	47.7874	24.87	7	13	36.8085	24.34	6	10	45.7751	26.98	7	13	54.8342	27.51	8	16	50.7647	26.98	7	14	52.318	27.51	8	15	378	40.9078	5.99854
LOC_Os10g35720.1 protein	- glutaredoxin subgroup II, expressed - [OsGrx_S17]	27.49	2	8	8	43	19.7746	15.07	4	5	33.7564	18.33	5	9	21.7694	15.07	4	6	29.8349	19.96	6	8	26.8533	22.61	6	7	29.5277	25.87	7	8	491	53.1211	5.24951
LOC_Os06g49470.1 protein	peptidyl-prolyl cis-trans isomerase, putative, expressed	27.4	1	5	6	31	13.6324	21.63	5	5	12.4413	16.83	4	4	14.2529	21.63	4	5	16.7348	27.4	5	6	20.2118	21.63	4	7	11.5674	16.83	3	4	208	22.0974	8.99756
LOC_Os12g13380.1 protein	adenylate kinase, putative, expressed	27.39	1	3	6	25	5.1445	9.96	2	2	15.4397	27.39	5	5	19.5638	25.31	5	6	10.0237	15.77	3	3	23.2999	27.39	6	7	6.03175	9.96	2	2	241	26.3889	8.27979
LOC_Os02g11050.1 protein	26S protease regulatory subunit, putative, expressed	27.36	2	8	9	44	19.409	13.92	4	5	22.4534	18.16	5	6	23.513	18.4	5	7	19.2938	16.51	5	6	46.9633	20.05	7	13	25.0794	18.4	5	7	424	47.1928	8.85107
LOC_Os04g38600.3 protein	glyceraldehyde-3-phosphate dehydrogenase, putative, expressed	27.36	4	5	7	37	22.6062	27.36	7	7	22.4805	27.36	7	7	16.7349	20.15	5	5	20.5395	23.88	6	6	18.5169	23.63	6	6	19.3602	22.89	6	6	402	42.6891	7.72314
LOC_Os04g52270.2 protein	coatomer subunit epsilon, putative, expressed	27.31	2	5	5	23	12.6971	22.27	4	4	13.73	22.27	4	4	17.1524	22.27	4	5	10.5267	21.85	3	3	10.9151	22.69	3	3	13.3937	22.27	4	4	238	26.3846	5.88428
LOC_Os11g26850.3 protein	erythronate-4-phosphate dehydrogenase, putative, expressed	27.3	2	10	10	86	43.157	22.7	8	14	45.7416	22.7	8	14	42.7551	22.7	8	13	51.1085	25	9	16	46.9019	25	9	15	47.1847	22.7	8	14	392	42.7693	5.24951
LOC_Os03g08010.1 protein	elongation factor Tu, putative, expressed	27.29	1	12	12	61	15.7654	10.74	6	6	36.9647	22.82	10	13	22.0418	12.53	7	8	39.7785	25.73	10	13	28.7733	18.79	7	11	27.4589	20.58	9	10	447	49.2617	9.05615
LOC_Os06g27850.1 protein	peroxidase precursor, putative, expressed	27.23	1	7	7	40	18.5732	19.34	5	5	24.6813	23.66	6	7	35.9422	27.23	7	10	26.5029	23.66	6	7	23.7475	15.27	4	6	17.8001	19.34	5	5	393	42.3302	6.65381
LOC_Os04g32020.1 protein	2-oxoglutarate dehydrogenase E1 component, mitochondrial precursor, putative, expressed	27.21	3	13	20	131	47.1187	18.92	15	17	68.7406	19.91	14	22	77.6089	23.45	17	26	60.6458	24.67	17	20	68.9643	22.46	16	22	72.3117	22.35	16	24	904	103.191	6.7124
LOC_Os07g40290.1 protein	OsGH3.8 - Probable indole-3-acetic acid-amido synthetase, expressed	27.11	2	12	12	85	46.6774	20.99	9	13	56.93	23.8	10	16	46.3115	20.99	9	12	56.5019	25.62	11	15	57.4536	22.48	10	16	49.227	20.99	9	13	605	66.8889	5.84619
LOC_Os06g39740.1 protein	ATP synthase subunit beta, putative, expressed	27.11	1	0	8	52	30.4526	15.86	4	8	37.1174	25.3	7	10	26.2715	19.68	5	7	40.6736	22.29	6	11	27.7763	17.67	5	8	28.9472	21.49	6	8	498	54.1612	5.50342
LOC_Os03g44620.2 protein	chaperone protein dnaJ, putative, expressed	27.1	1	5	7	19	3.02297	2.88	1	1	7.467	7.91	2	2	7.42934	7.91	2	2	12.1333	7.91	2	3	30.4957	27.1	7	8	11.2231	7.91	3	3	417	46.4558	6.41748
LOC_Os09g28690.1 protein	gibberellin receptor GID1L2, putative, expressed	27.01	1	6	6	23	14.4115	17.53	4	4	13.5892	16.09	4	5	3.28676	3.45	1	1	3.45698	3.45	1	1	18.3503	23.85	5	5	19.0126	21.26	5	7	348	37.4673	8.73389
LOC_Os05g23740.1 protein	DnaK family protein, putative, expressed	27	1	9	13	63	23.6533	14.37	8	8	36.7395	25.11	12	12	37.2851	19.74	9	11	37.1921	20.32	9	11	33.0381	21.63	10	10	34.6153	21.04	10	11	689	73.505	5.26221
LOC_Os06g45590.1 protein	glyceraldehyde-3-phosphate dehydrogenase, putative, expressed	26.99	1	2	9	42	26.4075	21.2	6	8	19.592	21.2	6	6	21.4387	18.55	5	6	20.5204	24.1	7	7	29.4843	24.34	8	9	18.9959	21.45	6	6	415	43.4671	8.60205
LOC_Os02g07760.2 protein	aldehyde dehydrogenase, putative, expressed	26.98	2	11	11	44	19.5987	9.74	4	6	22.6909	12.98	6	8	22.3737	11.36	5	7	20.586	12.98	5	6	29.9565	19.68	7	9	24.0246	14.2	7	8	493	52.5251	6.58057
LOC_Os10g27190.1 protein	40S ribosomal protein S17, putative, expressed	26.95	1	3	5	11	3.44964	7.8	1	1	2.91221	7.8	1	1	5.48531	12.77	2	2	11.0198	21.99	4	4	5.23936	12.77	2	2	3.17417	7.8	1	1	141	16.4187	10.1401
LOC_Os02g55140.1 protein	leucine aminopeptidase, chloroplast precursor, putative, expressed	26.92	1	13	13	75	32.4532	20.74	10	10	42.6992	23.08	11	14	38.5194	25.59	11	12	41.7498	25.59	11	13	46.7198	26.42	12	15	35.4291	22.58	11	11	598	61.7799	8.104
LOC_Os10g25130.1 protein	aminotransferase, classes I and II, domain containing protein, expressed	26.92	2	8	8	41	21.0948	15.32	5	6	21.0586	15.32	5	6	22.9431	15.32	5	7	21.9424	17.6	6	7	27.9233	24.64	7	8	24.1783	18.63	6	7	483	52.5599	6.65381
LOC_Os12g41390.3 protein	homocysteine S-methyltransferase protein, putative, expressed	26.92	3	2	2	22	16.3296	26.92	2	4	12.189	26.92	2	3	19.5291	26.92	2	5	16.4936	26.92	2	4	12.3087	26.92	2	3	13.0386	26.92	2	3	156	16.6284	5.32568
LOC_Os04g46190.1 protein	ubiquitin carboxyl-terminal hydrolase, family 1, putative, expressed	26.91	2	4	5	32	15.5893	22.87	4	5	14.7248	22.42	4	5	18.6434	22.42	4	6	14.7147	18.39	3	5	15.8517	16.59	3	5	16.4574	26.91	5	6	223	24.325	5.0083
LOC_Os03g58170.1 protein	stem-specific protein TSJT1, putative, expressed	26.91	2	6	6	36	15.7594	16.87	4	5	22.057	26.91	6	7	17.6723	16.87	5	6	16.3102	16.87	5	6	18.6426	16.87	4	6	18.6468	16.87	4	6	249	26.6582	5.65576
LOC_Os02g12800.1 protein	elongation factor 1-gamma, putative, expressed	26.79	2	4	9	50	18.0709	19.14	6	6	25.3862	21.77	7	8	29.4882	19.14	6	9	20.4094	17.46	6	7	35.9874	21.77	7	11	28.2786	21.53	7	9	418	47.448	6.46826
LOC_Os08g06200.1 protein	stomatin-like protein 2, putative, expressed	26.79	1	7	7	62	20.5534	17.51	5	7	37.2991	24.14	6	11	39.1677	24.14	6	11	32.5089	19.36	5	9	42.4223	26.79	7	13	39.5846	24.14	6	11	377	41.9018	7.51807
LOC_Os01g08350.1 protein	ATP synthase subunit alpha, mitochondrial, putative, expressed	26.72	1	2	3	26	19.3184	26.72	3	6	13.3058	26.72	3	4	11.697	26.72	3	4	15.234	26.72	3	5	9.30219	19.83	2	3	12.9551	26.72	3	4	116	12.3596	5.96045
LOC_Os08g21660.1 protein	WD domain, G-beta repeat domain containing protein, expressed	26.69	2	2	7	32	16.3918	23.31	6	6	12.7075	20.55	5	5	17.6299	16.56	4	6	12.9253	16.56	4	5	13.7744	20.86	5	5	14.7432	20.86	5	5	326	36.3563	6.39209
LOC_Os01g42650.1 protein	cytochrome c oxidase subunit 5B, mitochondrial precursor, putative, expressed	26.63	1	4	4	26	7.79039	18.93	2	3	22.6464	26.63	3	9	10.4734	18.93	2	4	10.5467	15.38	3	4	5.11505	7.69	1	2	10.3737	15.38	2	4	169	18.0358	5.14795
LOC_Os01g18070.1 protein	bacterial transferase hexapeptide domain containing protein, expressed	26.62	1	6	6	25	12.9733	10.27	2	4	13.7863	19.39	3	4	9.84969	10.27	2	3	9.70127	10.27	2	3	16.7622	26.62	6	6	14.4718	19.39	3	5	263	28.4513	6.85889
LOC_Os07g22720.2 protein	2-oxo acid dehydrogenases acyltransferase domain containing protein, expressed	26.62	2	7	12	77	37.9387	20.15	8	12	42.4172	24.21	11	14	46.1187	20.15	8	15	37.9871	21.07	9	12	40.3959	22.92	10	13	33.4498	20.15	8	11	541	58.7352	8.41162
LOC_Os04g44290.1 protein	expressed protein	26.57	2	5	7	17	4.458	6.27	2	2	12.1205	12.53	4	4					8.30467	10.28	3	3	6.67907	12.28	2	2	18.4788	24.31	6	6	399	41.677	7.04932
LOC_Os01g63010.1 protein	universal stress protein domain containing protein, putative, expressed	26.54	1	4	4	14	9.74116	19.14	3	3	2.48218	6.79	1	1	8.99398	25.31	3	3	8.7212	25.31	3	3	6.43444	17.9	2	2	6.44009	17.9	2	2	162	18.0183	6.53662
LOC_Os02g01190.1 protein	POEI25 - Pollen Ole e I allergen and extensin family protein precursor, expressed	26.48	3	7	7	59	20.1891	9.86	4	9	28.3097	23.38	6	11	20.4471	9.86	4	9	24.49	14.93	6	11	22.8087	12.96	5	10	20.1679	12.96	5	9	355	38.0104	9.05615
LOC_Os07g40740.1 protein	heparanase-like protein precursor, putative, expressed	26.47	1	12	12	88	46.7043	24.57	10	15	49.502	24.76	10	15	36.8926	24.57	10	12	44.5037	24.57	10	15	51.7121	24.39	10	16	48.9166	24.39	10	15	529	56.1842	8.45557
LOC_Os03g11060.1 protein	MFP1 attachment factor 1, putative, expressed	26.45	1	2	2	13	7.51152	26.45	2	2	6.78391	26.45	2	2	8.15217	26.45	2	2	12.1969	26.45	2	3	7.678	26.45	2	2	7.65045	26.45	2	2	155	15.6088	4.51318
LOC_Os05g48240.1 protein	dynamin family protein, putative, expressed	26.44	3	13	13	63	23.2772	12.15	6	7	49.7373	26.44	13	15	42.7096	17.08	8	12	28.5465	17.08	8	9	37.7391	16.91	8	11	30.394	14.94	7	9	609	68.6409	7.78174
LOC_Os11g47970.1 protein	AAA-type ATPase family protein, putative, expressed	26.39	3	7	7	27	15.2002	10.94	3	4	26.2838	24.46	6	8	11.8398	10.94	3	3	14.9547	12.88	4	4	18.3286	10.94	3	5	11.7318	10.94	3	3	466	52.0519	5.78271
LOC_Os03g22810.1 protein	copper/zinc superoxide dismutase, putative, expressed	26.3	1	3	4	36	21.1159	22.59	3	5	24.1422	26.3	4	6	25.2148	26.3	4	7	24.2026	21.85	3	6	19.5575	26.3	4	6	20.3287	26.3	4	6	270	27.8512	6.7417
LOC_Os02g18380.1 protein	60S ribosomal protein L27-3, putative, expressed	26.28	1	3	5	20	11.0253	20.44	3	4	12.3931	21.17	3	4	8.03755	15.33	2	2	13.7236	21.17	4	4	7.02735	9.49	1	2	13.2924	15.33	3	4	137	15.5687	10.4917
LOC_Os02g35500.1 protein	NAD binding domain of 6-phosphogluconate dehydrogenase containing protein, expressed	26.28	1	5	5	26	20.0848	22.53	4	5	11.975	18.43	3	3	14.0642	22.18	4	4	14.1733	22.18	4	4	17.9558	22.53	4	5	19.8791	22.53	4	5	293	30.4767	6.59521
LOC_Os04g42000.1 protein	6,7-dimethyl-8-ribityllumazine synthase, chloroplast precursor, putative, expressed	26.24	1	4	4	26	7.83102	17.65	3	3	19.5274	26.24	4	6	9.61054	23.08	3	3	20.3732	26.24	4	6	8.75316	17.65	3	3	18.0816	26.24	4	5	221	22.4576	8.96826
LOC_Os07g31380.1 protein	NAD-dependent malic enzyme, mitochondrial precursor, putative, expressed	26.21	1	11	11	66	37.0235	19.29	9	11	31.0012	16.56	7	9	40.7457	16.56	7	11	32.6254	13.67	6	9	48.9254	26.21	11	15	35.9799	21.38	9	11	622	68.8993	6.44287
LOC_Os08g33720.1 protein	lactate/malate dehydrogenase, putative, expressed	26.2	3	6	8	36	16.7177	17.13	5	5	17.2537	17.13	5	5	21.9306	17.13	5	6	30.3725	26.2	8	9	18.9873	17.13	5	6	16.4524	17.13	5	5	397	41.5128	7.44482
LOC_Os09g24230.1 protein	haloacid dehalogenase-like hydrolase family protein, putative, expressed	26.19	1	4	4	24	9.55175	12.7	2	3	9.79463	12.7	2	3	17.4365	20.63	3	5	18.8983	20.63	3	5	17.1391	26.19	4	5	10.9959	12.7	2	3	252	27.4953	5.04639
LOC_Os03g21040.2 protein	stress responsive protein, putative, expressed	26.15	2	6	6	51	28.285	26.15	6	9	22.7866	26.15	6	7	27.4476	26.15	6	8	29.9577	26.15	6	9	22.5219	26.15	6	7	34.3994	26.15	6	11	348	38.7978	6.80029
LOC_Os08g09200.1 protein	aconitate hydratase protein, putative, expressed	26.14	1	14	17	135	66.6093	14.93	11	20	80.7404	21.49	14	25	74.4999	17.56	12	22	92.8268	22.1	15	27	78.4163	16.75	11	22	59.7587	15.74	12	19	991	107.558	6.93213
LOC_Os05g49200.1 protein	aspartic proteinase oryzasin-1 precursor, putative, expressed	26.13	1	8	8	61	34.386	15.32	5	10	50.0403	19.45	6	13	38.2105	20.43	6	10	29.3566	14.54	4	8	42.0559	23.18	7	12	27.8862	13.36	4	8	509	54.0389	5.32568
LOC_Os02g09540.1 protein	expressed protein	26.13	1	1	1	8	10.7436	26.13	1	2	9.84836	26.13	1	2	3.99482	26.13	1	1	5.42443	26.13	1	1	6.04641	26.13	1	1	4.89933	26.13	1	1	111	11.5334	5.08447
LOC_Os04g37600.1 protein	phosphate carrier protein, mitochondrial precursor, putative, expressed	26.11	3	5	8	40	18.7376	23.61	7	7	17.6703	20.83	6	6	15.8003	18.61	6	6	26.5441	23.33	7	9	13.1012	15.56	5	5	18.2965	20.83	7	7	360	37.9536	9.30518
LOC_Os08g12520.1 protein	expressed protein	26.11	1	5	5	33	11.5842	13.72	3	4	18.7939	20.8	4	6	19.3643	20.8	4	6	19.8302	26.11	5	6	15.3838	13.72	3	5	20.171	20.8	4	6	226	24.8047	5.69385
LOC_Os03g15960.1 protein	hsp20/alpha crystallin family protein, putative, expressed	26.09	2	1	3	14	3.21255	8.07	1	1	3.37362	8.07	1	1	9.46134	26.09	3	3	9.51588	26.09	3	3	9.40007	26.09	3	3	8.8144	26.09	3	3	161	17.8991	6.06201
LOC_Os07g36470.1 protein	vacuolar ATP synthase subunit H, putative, expressed	26.03	1	7	7	24	16.1204	15.24	5	6	13.1824	19.05	4	4	9.15375	11.11	3	3	8.20409	10.79	3	3	16.97	13.97	4	6	6.59292	7.94	2	2	315	35.4985	7.94287
LOC_Os09g15820.2 protein	aldose 1-epimerase, putative, expressed	26.01	2	3	3	14	12.6265	20.63	2	3	9.77818	26.01	3	3	13.244	20.63	2	3	6.48075	20.63	2	2	8.01194	20.63	2	2	3.49571	7.62	1	1	223	24.724	4.89404
LOC_Os05g40230.1 protein	vacuolar ATP synthase subunit E, putative, expressed	25.97	1	6	6	29	13.4838	16.88	4	5	11.0822	12.99	3	4	13.5425	16.88	4	5	22.5049	25.97	6	8	8.96794	12.99	3	3	12.9744	12.99	3	4	231	25.998	9.31982
LOC_Os07g49150.1 protein	26S protease regulatory subunit 4, putative, expressed	25.89	1	1	9	49	25.4673	17.86	5	6	28.929	22.32	6	7	34.4676	21.65	6	8	27.4603	22.32	6	7	47.8182	25.89	9	12	35.4317	24.33	7	9	448	49.556	6.21436
LOC_Os11g10980.1 protein	pyruvate kinase, putative, expressed	25.81	1	9	9	75	34.7819	22.77	7	10	39.6034	22.96	7	12	44.0297	21.06	6	12	39.1975	22.96	7	11	50.9833	24.1	8	14	54.8788	21.06	6	16	527	57.1374	6.32861
LOC_Os11g11730.1 protein	cell wall adhesin, putative, expressed	25.81	1	7	7	31	10.9083	9.35	3	3	31.7036	22.15	6	9	26.0601	16.87	5	7	12.2317	9.35	3	3	19.3757	13.21	4	5	15.3362	13.21	4	4	492	48.5305	4.56396
LOC_Os07g01020.1 protein	SOR/SNZ family protein, putative, expressed	25.79	6	2	9	40	15.5579	17.3	6	6	21.5902	19.5	7	7	17.9745	18.87	6	6	22.2015	23.58	7	8	22.9166	19.5	7	8	15.2503	14.47	5	5	318	33.7153	6.88818
LOC_Os03g16040.1 protein	hsp20/alpha crystallin family protein, putative, expressed	25.79	3	1	3	10									9.13081	25.79	3	3	9.74639	25.79	3	3	6.05398	18.24	2	2	6.13463	18.24	2	2	159	17.647	6.60986
LOC_Os03g18690.1 protein	26S protease regulatory subunit 4, putative, expressed	25.78	1	1	9	43	18.9516	17.78	5	5	22.3735	22.22	6	6	27.9575	21.56	6	7	21.2784	22.22	6	6	40.8648	25.78	9	11	29.941	24.22	7	8	450	49.6831	6.21436
LOC_Os10g41470.1 protein	60S ribosomal protein L27-3, putative, expressed	25.74	1	2	4	14	7.24251	19.85	3	3	7.59776	20.59	3	3	5.44481	14.71	2	2	8.1682	20.59	3	3	4.91371	14.71	2	2	2.86775	8.82	1	1	136	15.4617	10.5503
LOC_Os01g16190.1 protein	26S proteasome non-ATPase regulatory subunit 14, putative, expressed	25.73	1	1	5	30	15.2646	21.82	4	5	10.482	21.82	4	4	18.8166	21.82	4	6	14.0617	21.82	4	5	14.2785	25.73	5	5	15.5247	21.82	4	5	307	34.3165	6.60986
LOC_Os05g30800.1 protein	26S proteasome non-ATPase regulatory subunit 14, putative, expressed	25.73	1	1	5	23	11.0068	11.4	3	4	13.8863	21.82	4	5	6.82285	11.4	3	3	11.1694	21.82	4	4	10.4614	15.31	4	4	7.90321	11.4	3	3	307	34.3716	6.75635
LOC_Os06g15360.2 protein	RAD23 DNA repair protein, putative, expressed	25.73	7	6	7	24	14.538	15.29	4	5	7.70436	9.71	3	3	13.4255	17.72	4	4	16.4349	21.84	5	5	13.09	15.29	4	4	8.94987	7.77	2	3	412	42.9629	4.76709
LOC_Os03g61920.1 protein	electron transfer flavoprotein subunit alpha, mitochondrial precursor, putative, expressed	25.7	1	5	5	30	19.2096	21.79	4	5	15.4898	16.2	3	4	24.9264	25.7	5	7	15.9191	16.2	3	4	17.7242	20.11	4	5	17.675	20.11	4	5	358	37.3294	6.55127
LOC_Os03g63430.2 protein	proteasome subunit, putative, expressed	25.57	2	10	10	35	8.19311	7.92	3	3	5.06849	3.85	2	2	15.5468	13.8	6	6	14.6152	11.54	5	6	29.0088	23.08	9	10	21.5769	16.29	7	8	442	50.4877	7.85498
LOC_Os06g09679.3 protein	chaperonin, putative, expressed	25.52	3	4	4	20	9.40127	21.88	3	3	6.74409	11.98	2	2	7.19248	11.98	2	2	10.0924	21.88	3	3	20.761	21.88	3	5	18.3571	25.52	4	5	192	20.1486	7.18115
LOC_Os05g48290.3 protein	T-complex protein, putative, expressed	25.5	1	1	7	40	22.5545	17.07	5	6	22.5986	15.08	4	6	22.3099	17.07	5	6	24.8822	17.07	5	7	27.6507	25.5	7	8	27.1791	17.07	5	7	451	49.2683	5.45264
LOC_Os02g22780.2 protein	T-complex protein, putative, expressed	25.4	3	9	9	45	29.8111	21.43	7	8	16.9377	10.71	4	5	27.5171	12.3	6	8	26.3867	21.23	6	7	32.9915	24.01	8	9	27.272	16.47	7	8	504	54.4269	6.7417
LOC_Os02g48110.1 protein	DnaK family protein, putative, expressed	25.39	1	16	16	95	43.0478	20.62	12	14	49.9168	20.07	12	16	48.3412	18.07	11	15	44.6045	18.74	11	15	43.0773	17.29	12	14	66.2987	25.39	16	21	902	99.3093	5.40186
LOC_Os02g17780.1 protein	ent-kaurene synthase, chloroplast precursor, putative, expressed	25.37	1	13	13	93	54.9874	16.72	9	14	77.124	23.53	12	20	58.4637	15.57	8	16	50.7112	15.8	8	13	50.5147	16.72	9	14	60.9586	18.57	10	16	867	97.9925	6.1001
LOC_Os08g10480.1 protein	heavy metal-associated domain containing protein, expressed	25.35	1	1	1	2									2.75108	25.35	1	1					2.36072	25.35	1	1					71	7.43876	6.56592
LOC_Os09g33800.2 protein	arabinogalactan protein, putative, expressed	25.29	2	3	3	13	7.23718	17.82	2	2	6.2708	17.82	2	2	2.80266	9.2	1	1	7.3826	17.82	2	2	13.9682	25.29	3	4	7.7154	17.82	2	2	174	19.6329	9.29053
LOC_Os01g16152.1 protein	peroxiredoxin, putative, expressed	25.25	1	4	4	21	10.5025	19.7	3	3	12.0759	25.25	4	4	11.6597	19.7	3	3	12.3389	25.25	4	4	10.6401	19.7	3	3	12.7743	25.25	4	4	198	20.8607	7.98682
LOC_Os08g32870.1 protein	aldehyde dehydrogenase, putative, expressed	25.25	1	7	7	35	25.2601	17.1	5	6	15.9123	12.92	5	5	23.8515	25.25	7	7	18.8091	17.1	5	5	22.1976	19.28	6	6	20.8919	19.28	6	6	503	54.6479	5.45264
LOC_Os03g61330.1 protein	fumarylacetoacetase, putative, expressed	25.22	4	3	3	22	10.983	16.37	2	3	13.5622	25.22	3	4	15.0906	25.22	3	4	9.92133	16.37	2	3	15.3493	25.22	3	4	14.6492	25.22	3	4	226	24.0557	5.90967
LOC_Os09g28810.1 protein	RNA recognition motif containing protein, putative, expressed	25.22	1	5	5	27	12.2506	14.2	3	4	8.61013	13.62	3	3	17.5714	22.03	4	5	16.2513	22.03	4	5	19.7129	25.22	5	6	11.1267	16.81	4	4	345	37.4609	6.65381
LOC_Os08g38086.4 protein	heat shock protein, putative, expressed	25.21	2	3	15	67	33.3956	17.19	8	9	34.5005	18.91	10	10	33.1826	19.2	9	9	33.9865	18.19	9	10	44.5755	22.35	12	13	58.5782	22.21	12	16	698	79.3102	4.94482
LOC_Os02g01500.1 protein	2-oxo acid dehydrogenases acyltransferase domain containing protein, expressed	25.18	1	5	11	77	34.5698	20.07	9	11	46.0832	25.18	11	14	37.4102	20.07	9	11	41.7595	20.44	10	13	44.719	25.18	11	14	46.7538	24.82	10	14	548	58.9613	8.01611
LOC_Os06g15990.1 protein	aldehyde dehydrogenase, putative, expressed	25.14	1	12	13	60	29.4509	22.04	10	10	27.622	20.4	9	9	35.1842	23.68	11	12	25.9596	20.58	8	8	35.5647	20.4	10	11	30.6453	21.86	10	10	549	59.2696	6.80029
LOC_Os09g21210.1 protein	beta-glucan-binding protein 4, putative, expressed	25.14	1	13	13	53	24.327	15.27	7	7	25.2854	15.95	7	7	29.7209	16.62	8	9	31.4247	19.05	9	10	31.9027	17.16	9	10	34.3417	17.7	9	10	740	81.2789	7.10791
LOC_Os03g21950.1 protein	fumarate hydratase, mitochondrial precursor, putative, expressed	25.1	1	10	10	61	30.6661	23.51	8	9	33.1238	23.9	9	10	42.0176	25.1	10	12	36.4247	23.9	9	11	26.4195	19.32	8	8	36.3517	25.1	10	11	502	53.6486	7.37158
LOC_Os08g05570.3 protein	monodehydroascorbate reductase, putative, expressed	25.05	1	9	9	33	15.6747	13.24	5	5	12.4262	11.81	4	4	19.8523	16.9	6	6	15.406	12.42	4	4	25.0899	22.2	8	8	19.7702	18.13	6	6	491	52.726	7.28369
LOC_Os07g27790.1 protein	glutamate--cysteine ligase, chloroplast precursor, putative, expressed	25	2	10	10	64	36.7656	25	10	11	34.5981	23.39	9	10	42.3168	21.17	8	12	37.244	23.39	9	11	36.1417	22.78	9	11	32.2662	21.17	8	9	496	56.1175	7.02002
LOC_Os01g68950.1 protein	ubiquitin family domain containing protein, expressed	25	2	2	2	8	2.632	10	1	1	2.05998	10	1	1	2.11359	10	1	1	2.44057	10	1	1	5.81918	25	2	2	5.55628	25	2	2	100	10.9213	5.09717
LOC_Os09g36450.1 protein	triosephosphate isomerase, chloroplast precursor, putative, expressed	25	3	4	5	18	5.26178	7.89	2	2	10.2511	15.46	4	4	12.3506	17.43	3	4	6.63104	10.53	3	3	7.77759	12.83	3	3	5.30346	7.89	2	2	304	32.3727	7.35693
LOC_Os03g57340.1 protein	chaperone protein dnaJ, putative, expressed	24.94	3	6	8	36	8.60338	11.03	3	3	16.6149	19.18	5	6	22.0105	21.1	6	7	18.7197	11.27	4	5	31.1695	22.78	6	9	18.8755	19.18	5	6	417	46.6607	6.18896
LOC_Os05g07720.1 protein	alliin lyase precursor, putative, expressed	24.94	1	9	9	73	37.5204	21.32	7	10	42.2861	21.32	7	11	45.6271	22.45	8	12	44.4295	21.32	7	12	53.1956	23.81	8	15	49.2786	21.32	7	13	441	47.3188	7.78174
LOC_Os08g13690.1 protein	60S ribosomal protein L7, putative, expressed	24.9	4	3	7	30	13.0709	9.39	3	4	11.7227	9.39	3	4	14.2826	12.65	4	5	13.3912	15.1	4	4	25.3078	19.18	6	9	11.0892	9.39	3	4	245	28.4356	10.0522
LOC_Os02g26290.1 protein	fasciclin-like arabinogalactan protein 8 precursor, putative, expressed	24.88	1	6	6	67	30.2192	24.41	5	11	34.1313	24.41	5	12	34.5995	24.41	5	12	37.5315	24.88	6	13	28.4949	24.41	5	10	27.2687	24.41	5	9	213	22.35	9.68604
LOC_Os08g44860.4 protein	aminopeptidase, putative, expressed	24.85	1	7	7	23	7.20741	8.28	2	2	24.7995	21.41	5	6	18.5675	13.33	3	4	16.0006	17.98	4	4	8.65596	6.87	2	2	18.0648	17.78	5	5	495	55.0876	5.56689
LOC_Os11g41890.1 protein	RNA recognition motif containing protein, putative, expressed	24.84	1	6	7	34	20.8785	16.92	4	5	22.376	23.98	6	6	23.4332	19.91	5	6	21.1115	20.77	6	6	17.9727	19.91	5	5	23.1874	19.91	5	6	467	49.0182	8.52881
LOC_Os05g29990.1 protein	NAD dependent epimerase/dehydratase family domain containing protein, expressed	24.83	3	5	9	41	17.2677	14.32	6	6	28.8134	24.61	8	10	17.8333	16.78	5	5	20.1657	18.57	6	7	22.3953	18.34	6	7	17.4931	13.65	6	6	447	48.6782	9.17334
LOC_Os09g10600.1 protein	enoyl-acyl-carrier-protein reductase NADH, chloroplast precursor, expressed	24.8	1	3	7	39	16.8983	13.48	4	5	12.4085	14.82	4	4	20.1396	14.82	4	6	17.9453	17.52	5	6	38.1749	19.95	5	11	24.5251	22.1	6	7	371	38.9962	9.01221
LOC_Os03g61120.1 protein	anthranilate synthase component I-1, chloroplast precursor, putative, expressed	24.78	5	13	13	78	36.9153	16.81	8	11	52.3181	20.45	10	16	49.8534	17.5	9	16	50.3557	17.68	9	15	39.01	19.41	10	12	28.9205	15.42	8	8	577	63.8256	7.1958
LOC_Os04g59210.1 protein	peroxidase precursor, putative, expressed	24.78	2	5	5	26	16.6838	24.78	5	5	15.7733	12.84	3	5	11.4831	19.4	4	4	9.91282	12.84	3	3	22.917	24.78	5	7	5.94182	7.46	2	2	335	35.5935	8.47021
LOC_Os06g37440.1 protein	elongation factor 1-gamma, putative, expressed	24.76	1	2	8	71	33.8004	21.88	7	11	38.059	21.88	7	11	45.1159	21.88	7	14	40.3861	24.76	8	13	37.4653	21.88	7	11	35.9782	21.88	7	11	416	47.36	6.46826
LOC_Os02g14770.1 protein	phosphoenolpyruvate carboxylase, putative, expressed	24.69	2	14	22	90	33.0859	12.19	9	10	40.8876	11.88	10	13	55.7211	16.12	15	19	48.4206	13.33	12	16	50.0855	16.43	15	16	52.1554	19.21	15	16	968	109.863	6.22705
LOC_Os03g40720.1 protein	UDP-glucose 6-dehydrogenase, putative, expressed	24.69	3	8	11	62	23.3449	18.05	7	7	36.7626	22.61	10	11	37.1185	21.37	9	11	40.3172	22.61	10	12	40.7749	19.29	8	12	30.6332	21.37	9	9	482	53.0802	7.18115
LOC_Os01g67134.1 protein	ribosomal L18p/L5e family protein, putative, expressed	24.58	1	5	5	30	15.474	24.58	5	5	11.5171	16.28	4	4	21.8701	21.93	4	6	19.0755	24.58	5	6	9.95494	13.62	3	3	17.0833	16.28	4	6	301	34.3055	9.08545
LOC_Os03g63940.1 protein	CBS domain containing membrane protein, putative, expressed	24.54	1	8	8	38	20.0691	19.88	6	6	16.492	17.85	5	5	29.3148	19.88	6	9	11.861	12.78	4	4	29.7982	24.54	8	9	19.0931	17.85	5	5	493	54.4586	6.68311
LOC_Os04g45970.2 protein	glutamate dehydrogenase protein, putative, expressed	24.54	1	3	4	27	12.6915	18.98	3	4	14.7457	24.54	4	5	14.8662	24.54	4	5	11.5297	24.54	4	4	15.4716	24.54	4	5	11.751	18.98	3	4	216	23.0938	7.23975
LOC_Os02g57180.1 protein	NADH dehydrogenase 1 alpha subcomplex subunit 9,mitochondrial precursor, putative, expressed	24.51	3	8	8	28	11.1882	11.76	4	4	16.5886	20.1	6	6	21.0151	15.69	4	7	7.92215	8.82	3	3	12.43	15.69	4	4	12.8005	10.29	4	4	408	44.2809	9.20264
LOC_Os06g35320.1 protein	polygalacturonase, putative, expressed	24.51	2	10	10	81	35.7748	24.03	9	11	37.9283	24.03	9	12	51.5923	24.03	9	16	49.5066	24.51	10	15	47.2083	24.03	9	15	39.3172	24.03	9	12	412	43.0878	7.81104
LOC_Os06g05550.1 protein	GDSL-like lipase/acylhydrolase, putative, expressed	24.5	1	5	5	15	6.75056	7.41	1	2	11.966	10.83	2	3	13.8464	18.23	3	4	6.4904	7.41	1	2	10.285	10.26	2	3	3.27161	7.69	1	1	351	37.6009	5.63037
LOC_Os07g16970.2 protein	rab GDP dissociation inhibitor alpha, putative, expressed	24.5	2	4	7	43	21.4844	19.37	5	6	25.8195	22.22	6	8	26.3362	16.52	4	8	22.5493	19.94	5	7	20.8845	21.65	6	7	23.6242	22.22	6	7	351	39.3482	8.60205
LOC_Os10g17660.1 protein	profilin domain containing protein, expressed	24.43	1	3	3	50	24.3562	24.43	2	7	30.0281	24.43	3	8	31.9818	24.43	3	9	35.3871	24.43	3	10	26.083	24.43	3	8	27.3227	24.43	3	8	131	14.234	5.021
LOC_Os06g05880.1 protein	profilin domain containing protein, expressed	24.43	1	2	2	15	7.03975	24.43	2	2	6.82502	24.43	2	2	12.6593	24.43	2	4	7.13692	24.43	2	2	10.8065	24.43	2	3	7.89958	24.43	2	2	131	14.1239	4.86865
LOC_Os10g10244.1 protein	alanyl-tRNA synthetase, putative, expressed	24.42	1	17	17	82	35.9787	14.81	12	12	41.4866	18.82	13	14	39.9316	15.82	12	12	37.3206	15.12	12	13	52.9743	23.52	16	17	43.7131	19.32	13	14	999	109.338	6.56592
LOC_Os06g44270.1 protein	synthase, putative, expressed	24.39	1	5	5	20	16.0742	10.98	3	5	9.02615	7.01	2	3	11.5693	8.23	2	3	11.2356	13.41	3	3	11.8255	16.46	3	4	7.22552	8.23	2	2	328	35.6925	7.13721
LOC_Os03g61510.1 protein	pectinesterase inhibitor domain containing protein, expressed	24.38	1	5	5	26	10.5495	20.4	4	4	12.8828	20.4	4	5	14.3553	24.38	5	6	9.92574	16.92	3	4	9.804	20.4	4	4	7.1318	16.92	3	3	201	21.5856	4.52588
LOC_Os01g59930.1 protein	NADH-cytochrome b5 reductase, putative, expressed	24.37	2	4	4	13	4.48595	10.75	2	2	9.47095	19.71	3	3	2.02332	3.94	1	1	6.10916	10.75	2	2	9.18684	17.56	3	3	6.0256	12.9	2	2	279	31.004	8.70459
LOC_Os03g59020.1 protein	T-complex protein, putative, expressed	24.36	2	10	10	56	33.5647	24.36	10	11	26.6913	19.78	8	9	26.3719	19.78	8	9	24.3711	17.77	7	8	31.3801	24.36	10	10	27.8517	21.79	9	9	546	58.7463	5.42725
LOC_Os08g41390.2 protein	peptidyl-prolyl isomerase, putative, expressed	24.31	3	13	14	71	22.6236	14.48	8	9	21.9028	10.17	6	9	35.6854	17.24	10	14	19.0358	14.14	7	7	46.3934	17.07	10	19	32.5742	16.72	9	13	580	64.0818	5.23682
LOC_Os11g05370.1 protein	60S ribosomal protein L26-1, putative, expressed	24.29	1	2	2	5	3.52841	15.71	1	1	2.58887	8.57	1	1	3.19581	15.71	1	1					3.37784	15.71	1	1	2.91953	15.71	1	1	140	15.5836	11.1509
LOC_Os05g34540.1 protein	rab GDP dissociation inhibitor alpha, putative, expressed	24.27	2	3	8	42	23.7181	16.85	5	6	25.2815	16.85	5	7	27.5193	17.98	5	8	21.5737	16.85	5	6	23.3888	18.65	6	7	28.4689	20.9	7	8	445	49.6658	5.73193
LOC_Os05g16660.1 protein	WD domain, G-beta repeat domain containing protein, expressed	24.23	2	1	6	30	13.8468	20.86	5	5	13.5436	20.55	5	5	13.8875	16.56	4	5	13.1639	16.56	4	5	14.2571	20.86	5	5	14.2559	20.86	5	5	326	36.0611	6.1001
LOC_Os02g54700.2 protein	RNA recognition motif containing protein, putative, expressed	24.22	2	6	6	41	25.2206	24.22	6	8	18.8392	21.11	5	6	33.7901	24.22	5	10	17.1985	21.11	4	5	23.3639	21.11	4	7	17.9626	21.11	4	5	289	31.9893	8.49951
LOC_Os07g01780.1 protein	GTPase activating protein, putative, expressed	24.22	2	3	3	18	11.4553	24.22	3	4	6.50473	14.91	2	2	9.00229	14.91	2	3	11.8831	24.22	3	4	9.64217	14.91	2	3	7.26846	14.91	2	2	161	18.1104	5.37646
LOC_Os03g27320.2 protein	steroid binding protein, putative, expressed	24.2	5	4	4	15	6.05753	9.24	2	2	6.14036	9.24	2	2	9.47745	12.74	2	3	6.60882	12.74	2	2	12.9544	24.2	4	4	6.42504	9.24	2	2	314	34.1303	7.12256
LOC_Os07g09680.1 protein	ras-related protein, putative, expressed	24.19	4	1	4	24	8.23205	10.23	2	3	7.94792	10.23	2	3	11.2814	18.6	3	4	11.0978	18.6	3	4	13.2675	24.19	4	5	13.5133	18.6	3	5	215	24.0262	7.85498
LOC_Os10g32680.1 protein	expressed protein	24.18	3	5	5	33	18.8844	14.29	3	5	21.575	18.13	4	6	22.2967	18.13	4	6	15.2694	14.29	3	4	18.2594	21.98	4	5	23.8844	24.18	5	7	364	39.9095	8.08936
LOC_Os05g04380.2 protein	peroxidase precursor, putative, expressed	24.17	2	4	4	47	26.2367	24.17	4	8	27.174	24.17	4	8	26.6197	24.17	4	8	22.8678	24.17	4	7	23.1945	24.17	4	7	29.4037	24.17	4	9	240	26.6308	8.35303
LOC_Os05g40740.4 protein	monocopper oxidase, putative, expressed	24.16	2	12	12	66	32.6914	19.48	9	11	33.9592	19.48	9	11	40.0331	20.97	10	13	30.317	20.22	10	10	30.7098	16.85	8	10	33.6443	20.97	10	11	534	58.7835	8.07471
LOC_Os01g36090.1 protein	DNA-damage-repair/toleration protein DRT102, putative, expressed	24.13	1	5	5	11	3.68686	5.4	1	1	3.34871	5.4	1	1	3.83949	5.4	1	1	5.31965	11.75	2	2	12.1435	17.78	4	4	6.98864	10.48	2	2	315	33.2605	5.51611
LOC_Os03g02260.1 protein	DnaK family protein, putative, expressed	24.11	1	4	13	88	39.4804	16.27	8	11	44.619	16.86	8	12	49.1743	19.53	10	14	57.5988	21.3	11	16	56.334	21.15	11	15	66.9423	21.3	11	20	676	72.5206	5.88428
LOC_Os05g05470.1 protein	T-complex protein, putative, expressed	24.11	1	9	9	41	18.8913	12.34	4	5	32.7875	17.76	6	9	19.7716	14.58	5	6	19.6425	14.58	5	6	26.4135	17.2	6	8	23.3088	16.07	6	7	535	59.1959	6.68311
LOC_Os02g57150.1 protein	tubulin-specific chaperone A, putative, expressed	24.11	1	3	3	8	6.09634	24.11	2	2	2.91804	8.04	1	1	5.08702	16.96	2	2					2.77469	8.04	1	1	6.61275	24.11	2	2	112	12.5314	5.09717
LOC_Os04g37710.1 protein	serine hydrolase domain containing protein, expressed	24.08	1	3	3	9	2.65872	6.12	1	1	2.58744	6.12	1	1	9.98656	24.08	3	3	2.82415	6.12	1	1	6.68657	11.02	2	2	2.61696	6.12	1	1	245	27.4789	5.40186
LOC_Os12g42980.2 protein	cysteine synthase, putative, expressed	24.05	2	4	5	28	13.5378	18.99	4	4	13.1358	14.87	3	4	13.2325	14.87	3	4	9.81898	8.86	2	3	25.9096	24.05	5	7	21.3906	24.05	5	6	316	33.8334	9.12939
LOC_Os04g38540.2 protein	aldose 1-epimerase, putative, expressed	24.03	2	4	4	23	19.0577	24.03	4	5	11.0472	16.02	3	3	14.2914	16.02	3	4	13.1999	16.02	3	4	14.1924	16.02	3	4	10.7986	16.02	3	3	362	39.4129	9.0415
LOC_Os03g49600.1 protein	Os3bglu7 - beta-glucosidase, exo-beta-glucanse, expressed	24.01	25	6	8	29	10.2416	9.13	3	3	6.85203	7.14	2	2	7.62871	7.54	3	3	15.9974	15.48	5	5	26.862	20.24	7	8	28.9917	18.85	6	8	504	56.8364	9.0415
LOC_Os11g16350.1 protein	expressed protein	24	1	5	5	37	24.758	24	5	7	19.5171	24	5	6	24.3136	24	5	8	17.0982	14.57	4	5	16.4804	14.57	4	5	18.8457	14.57	4	6	350	34.7612	4.56396
LOC_Os02g17390.1 protein	3-hydroxyacyl-CoA dehydrogenase, putative, expressed	23.97	1	13	13	88	41.7149	21.49	11	13	48.2431	21.49	11	15	49.163	19.97	10	15	43.8258	16.8	9	14	57.4022	19.97	10	17	45.7331	19.97	10	14	726	78.4103	8.98291
LOC_Os09g38550.5 protein	protein phosphatase 2C, putative, expressed	23.93	3	7	7	26	8.45595	9.97	3	3	14.6096	16.81	5	5	11.0551	13.39	4	4	11.1336	13.39	4	4	15.6947	17.66	5	5	14.8264	17.09	5	5	351	38.4418	5.42725
LOC_Os06g30310.1 protein	alpha-glucan water dikinase, chloroplast precursor, putative, expressed	23.93	1	27	27	143	71.5618	16.21	18	21	105.019	23.23	25	32	85.7876	18.04	19	24	79.0107	15.93	17	24	60.1341	16.14	17	19	77.3446	15.93	17	23	1425	160.03	6.03662
LOC_Os11g48040.1 protein	mitochondrial carrier protein, putative, expressed	23.92	1	7	7	36	19.4416	19.93	5	6	19.9844	17.28	4	6	20.4932	16.61	4	6	18.2549	20.93	5	6	23.0112	13.62	3	6	21.9127	16.61	4	6	301	32.071	9.43701
LOC_Os05g46560.2 protein	RAN GTPase-activating protein 1, putative, expressed	23.9	2	11	11	33	12.5463	9.01	5	5	16.3984	12.5	7	7	17.5572	13.97	7	7	7.05851	4.96	3	3	19.3574	15.63	7	8	8.18688	4.96	3	3	544	59.599	4.61475
LOC_Os11g13890.4 protein	chlorophyll A-B binding protein, putative, expressed	23.87	5	3	3	21	7.49876	19.37	2	2	15.4886	23.87	3	4	10.2381	23.87	3	3	12.1866	19.37	2	3	14.7263	23.87	3	4	18.5863	23.87	3	5	222	23.9241	4.85596
LOC_Os02g27760.1 protein	40S ribosomal protein S15a, putative, expressed	23.85	2	3	3	13	7.82492	23.85	3	3	11.6547	17.69	2	4	4.46046	13.08	2	2	2.78509	6.92	1	1	2.33501	6.92	1	1	4.63635	13.08	2	2	130	14.8089	9.93506
LOC_Os02g47600.2 protein	soluble inorganic pyrophosphatase, putative, expressed	23.83	5	1	4	38	13.8014	15.89	3	5	19.0745	23.83	4	6	24.4384	15.89	3	9	22.0291	23.83	4	7	15.868	15.89	3	6	15.4203	15.89	3	5	214	24.1443	5.85889
LOC_Os08g43540.1 protein	peptidase, T1 family, putative, expressed	23.82	1	3	5	19	7.0873	7.84	2	2	14.6046	20.38	4	4	6.66606	7.84	2	2	16.7825	23.82	5	5	10.6943	13.48	3	3	10.0177	13.48	3	3	319	35.3523	9.15869
LOC_Os01g25610.1 protein	40S ribosomal protein S4, putative, expressed	23.77	2	5	6	35	15.5403	15.47	4	6	16.6166	20	5	6	16.1693	16.6	4	6	13.1495	15.09	4	5	16.5294	20	5	6	15.8848	20	5	6	265	29.7892	10.1255
LOC_Os05g38150.1 protein	amino acid kinase, putative, expressed	23.74	1	9	11	83	49.805	23.74	11	14	56.0133	21.93	10	15	57.6623	20.81	9	15	43.9481	21.93	10	12	57.6109	20.81	9	14	54.5043	20.81	9	13	716	77.6969	6.84424
LOC_Os03g26430.1 protein	aldose 1-epimerase, putative, expressed	23.67	1	6	6	31	26.5278	17.29	4	8	24.4448	23.67	6	7	8.73324	15.69	3	3	5.12365	9.04	2	2	20.2551	20.74	5	6	15.4548	15.69	4	5	376	40.7345	8.646
LOC_Os09g36982.1 protein	protein of unknown function DUF1279 domain containing protein, expressed	23.66	1	1	1	1	3.83296	23.66	1	1																					131	13.8034	9.78857
LOC_Os08g41990.1 protein	aminotransferase, putative, expressed	23.64	1	7	7	35	17.7226	19.67	6	6	14.2674	13.39	4	4	21.5769	20.71	6	7	18.3171	19.67	6	6	15.7119	16.74	5	5	20.6979	19.67	6	7	478	50.2056	6.94678
LOC_Os03g53790.1 protein	periplasmic beta-glucosidase precursor, putative, expressed	23.6	1	14	14	119	65.0062	20.81	12	24	75.732	22.36	13	26	66.2865	22.05	13	24	54.2219	20.5	12	18	32.5764	18.01	9	10	52.8645	20.81	12	17	644	70.0178	8.08936
LOC_Os06g20150.1 protein	peroxidase precursor, putative, expressed	23.56	2	5	5	41	18.8387	23.56	5	6	21.0654	23.56	5	6	24.0336	23.56	5	7	31.2095	23.56	5	10	23.5154	23.56	5	7	16.429	20.54	4	5	331	35.2947	6.68311
LOC_Os01g37832.2 protein	thioredoxin, putative, expressed	23.56	3	2	2	8					7.98559	16.75	1	2	3.23911	16.75	1	1	6.31601	16.75	1	2	2.38679	6.81	1	1	6.61643	23.56	2	2	191	21.3244	5.021
LOC_Os06g04270.1 protein	transketolase, chloroplast precursor, putative, expressed	23.55	1	12	13	94	52.8836	21	11	14	52.9706	21.8	11	14	53.2953	20.19	10	13	61.1921	23.55	13	17	60.2112	21.94	12	16	77.8281	23.55	13	20	743	79.9784	6.58057
LOC_Os03g29180.1 protein	ubiquinone biosynthesis protein COQ9, mitochondrial precursor, putative, expressed	23.53	1	6	6	52	31.5632	23.53	6	9	31.9755	23.53	6	10	37.4571	23.53	6	11	27.6454	23.53	5	7	30.4137	21.05	5	8	29.4281	21.05	5	7	323	34.3817	8.98291
LOC_Os01g19450.1 protein	ATP-citrate synthase subunit 1, putative, expressed	23.52	2	9	9	47	17.861	13.82	5	5	16.5299	13.82	5	5	22.0373	13.82	5	7	25.1048	15.95	6	8	51.8612	21.38	8	17	17.063	13.82	5	5	608	66.028	7.6792
LOC_Os01g24680.1 protein	3-hydroxyacyl-CoA dehydrogenase, putative, expressed	23.52	3	11	11	80	36.3756	13.34	7	10	45.7242	20.22	10	13	46.1867	18.43	9	15	36.1397	13.34	7	12	52.4524	23.52	11	16	46.5577	21.73	10	14	727	79.3407	8.68994
LOC_Os02g46520.1 protein	hydrolase, putative, expressed	23.48	1	7	7	33	19.0217	15.8	5	6	16.1521	16.48	5	5	13.6984	10.61	3	4	16.7884	16.48	5	5	22.3402	23.48	7	7	18.0629	18.51	6	6	443	48.6469	5.36377
LOC_Os08g23810.2 protein	enoyl-acyl-carrier-protein reductase NADH, chloroplast precursor, expressed	23.47	1	2	6	38	18.9678	12.27	3	5	15.2702	15.73	4	5	21.3825	15.73	4	6	21.7579	18.4	5	7	31.2161	20.8	5	9	22.7418	15.73	4	6	375	39.1061	8.67529
LOC_Os01g12490.1 protein	flavin monooxygenase, putative, expressed	23.46	1	7	7	36	22.1097	16.4	5	6	21.266	21.41	6	6	19.533	21.41	6	6	17.1913	16.4	5	5	15.925	16.4	5	5	26.2026	23.46	7	8	439	48.1714	6.55127
LOC_Os12g43630.2 protein	lactate/malate dehydrogenase, putative, expressed	23.44	3	4	5	27	14.3528	19.69	4	4	16.629	23.44	5	5	15.1619	19.69	4	4	17.161	19.69	4	5	16.8056	19.69	4	5	13.7795	19.69	4	4	320	33.5525	7.62061
LOC_Os11g47820.2 protein	glucan endo-1,3-beta-glucosidase precursor, putative, expressed	23.43	2	4	4	12	9.72624	19.03	3	3	11.137	13.69	3	3	8.76527	19.03	3	3	3.18929	9.74	1	1					8.17773	17.17	2	2	431	45.9269	6.44287
LOC_Os05g23720.1 protein	mitochondrial carrier protein, putative, expressed	23.42	1	2	10	72	26.9735	15.53	6	10	30.1467	16.58	6	11	28.913	13.68	5	11	38.9839	21.05	9	15	36.0466	18.95	7	14	27.7748	14.74	6	11	380	40.951	9.74463
LOC_Os05g48220.2 protein	60S ribosomal protein L35a-3, putative, expressed	23.42	1	1	2	7	5.81833	23.42	2	2	3.68165	16.22	1	1	4.70068	16.22	1	1	3.80221	16.22	1	1	4.80295	16.22	1	1	3.66909	16.22	1	1	111	12.6527	10.6528
LOC_Os05g43360.1 protein	NADH dehydrogenase flavoprotein 2, mitochondrial precursor, putative, expressed	23.36	1	5	5	24	10.9701	15.33	3	3	16.0685	18.61	4	5	16.5978	18.61	4	5	13.348	20.07	4	4	9.95866	13.87	3	3	13.1768	18.61	4	4	274	30.0358	7.37158
LOC_Os07g35940.1 protein	beta-amylase, putative, expressed	23.36	1	8	8	41	25.7242	16.6	5	7	24.8157	16.6	5	6	22.4821	16.6	5	6	25.6332	18.24	6	7	27.5408	16.6	5	7	30.5376	21.72	7	8	488	55.0823	5.41455
LOC_Os06g07780.2 protein	vesicle-associated membrane protein, putative, expressed	23.35	2	3	3	8	8.72584	23.35	3	3	2.5415	8.12	1	1	4.01406	8.12	1	1	3.78106	8.12	1	1	3.89726	8.12	1	1	3.5066	8.12	1	1	197	22.2994	9.74463
LOC_Os05g02530.1 protein	glutathione S-transferase, N-terminal domain containing protein, expressed	23.23	3	6	6	57	30.3201	19.87	5	9	30.9502	23.23	6	9	24.1806	19.87	5	7	28.8578	23.23	6	9	44.1833	19.87	5	12	39.7629	23.23	6	11	297	32.5782	8.70459
LOC_Os05g47640.1 protein	threonine synthase, chloroplast precursor, putative, expressed	23.22	1	6	8	42	22.6671	13.24	6	7	18.9559	11.71	5	6	23.329	14.2	5	7	18.7913	11.71	5	6	27.7319	23.22	8	9	23.9193	13.24	6	7	521	57.18	7.1958
LOC_Os02g54470.2 protein	60S ribosomal protein L35a-3, putative, expressed	23.21	1	1	2	3	2.12802	7.14	1	1													3.76676	16.07	1	1	3.97688	16.07	1	1	112	12.7067	10.5503
LOC_Os06g44374.1 protein	protein transport protein SEC61 subunit gamma, putative, expressed	23.19	1	2	2	7	3.51541	23.19	1	1	4.14011	23.19	1	1	3.96586	23.19	1	1	4.09267	23.19	1	1	3.6251	23.19	1	1	6.58446	23.19	2	2	69	7.70422	9.71533
LOC_Os06g51150.2 protein	catalase isozyme B, putative, expressed	23.16	2	7	8	76	33.1456	20.21	7	10	42.784	20.21	7	14	52.5573	20.21	7	17	41.875	18.32	7	13	30.8679	15.37	6	10	37.5188	20.21	7	12	475	54.711	6.80029
LOC_Os01g16960.1 protein	pyruvate kinase, putative, expressed	23.14	3	8	8	68	39.4541	20.2	6	10	45.5425	21.76	7	12	43.8004	20.2	6	11	46.5976	21.76	7	12	47.9659	23.14	8	14	34.5621	20.2	6	9	510	54.8693	7.89893
LOC_Os12g01530.2 protein	ferritin-1, chloroplast precursor, putative, expressed	23.14	4	5	5	24	13.5969	23.14	4	4	12.6209	15.29	3	3	15.0504	19.22	3	4	13.5432	23.14	4	4	18.955	19.22	4	5	14.1858	19.22	4	4	255	28.1484	5.66846
LOC_Os08g02640.4 protein	succinate dehydrogenase iron-sulfur subunit 2,mitochondrial precursor, putative, expressed	23.13	2	9	9	50	17.5943	13.17	5	6	25.8582	18.15	7	9	29.4646	23.13	8	10	27.0541	18.15	7	9	26.3864	23.13	7	9	20.049	22.06	6	7	281	31.0986	8.48486
LOC_Os10g39620.2 protein	ubiquitin family protein, putative, expressed	23.13	6	7	7	27	14.2052	10.96	3	4	13.7498	13.04	3	3	17.1106	12.87	4	5	10.4149	10.09	3	3	23.3066	19.13	5	6	19.9091	18.09	5	6	575	59.2766	4.83057
LOC_Os06g42310.1 protein	beta-galactosidase precursor, putative, expressed	23.11	1	3	15	85	39.8471	18.91	11	13	56.9051	22.13	14	18	56.6725	19.65	12	17	46.1451	20.77	12	15	27.9034	12.61	7	8	46.1545	16.93	11	14	809	89.5589	6.69775
LOC_Os01g03510.1 protein	WD domain, G-beta repeat domain containing protein, expressed	23.11	1	10	10	47	28.9467	19.67	8	8	22.4243	11.64	6	7	27.7683	15.74	7	8	26.533	13.93	7	8	24.9347	15.74	7	7	30.0388	20.82	9	9	610	66.2413	6.91748
LOC_Os06g13810.1 protein	pyrophosphate--fructose 6-phosphate 1-phosphotransferase subunit beta, putative, expressed	23.1	2	8	8	51	17.2597	11.64	5	5	27.6806	19.4	7	9	36.7186	23.1	8	12	24.8411	13.93	6	8	26.4161	13.93	6	8	29.0974	19.4	7	9	567	61.223	6.41748
LOC_Os02g38440.1 protein	oxidoreductase, short chain dehydrogenase/reductase family, putative, expressed	23.08	1	5	6	11	4.16979	5.85	2	2	10.4885	14.77	4	4	4.45279	5.85	1	1	2.02379	2.46	1	1	2.28483	2.46	1	1	6.01461	8.92	2	2	325	35.5329	9.83252
LOC_Os01g15600.1 protein	PUR ALPHA-1, putative, expressed	23.05	1	4	4	22	8.65037	13.31	3	3	9.46416	13.31	3	3	9.10576	13.31	3	3	15.4947	23.05	4	5	13.902	23.05	4	4	12.7721	23.05	4	4	308	33.2998	6.06201
LOC_Os02g03260.3 protein	3-isopropylmalate dehydratase large subunit 2, putative, expressed	23.02	2	6	6	36	14.5468	15.8	4	4	18.0411	15.8	4	5	26.4727	23.02	6	8	15.2154	16.48	4	5	30.4489	23.02	6	9	16.5153	19.64	5	5	443	48.4049	5.45264
LOC_Os03g60740.1 protein	expressed protein	22.96	1	4	4	20	10.3949	14.01	3	3	8.00632	11.28	2	2	13.1819	14.01	3	4	9.29511	14.01	3	3	13.4994	22.96	4	4	13.5385	22.96	4	4	257	27.8934	6.81494
LOC_Os05g25550.1 protein	E1-E2 ATPase domain containing protein, expressed	22.94	2	12	18	88	44.0476	19.14	14	15	56.7256	21.09	15	19	61.562	20.99	15	19	52.1007	17.49	13	16	26.903	13.17	9	9	33.256	12.45	9	10	972	106.556	6.75635
LOC_Os02g05030.1 protein	sucrose-phosphatase, putative, expressed	22.93	2	7	9	55	26.8991	21.04	8	9	29.7082	21.04	8	10	26.2556	19.39	7	8	27.5425	21.04	8	9	32.1277	19.15	7	10	26.7908	21.04	8	9	423	47.2248	5.8208
LOC_Os09g16910.3 protein	cysteine desulfurase 1, mitochondrial precursor, putative, expressed	22.93	1	8	8	42	26.676	11.14	4	8	27.4121	15.5	5	8	25.0155	13.32	5	8	24.056	11.14	4	7	18.0956	11.35	4	5	21.0713	13.54	4	6	458	49.9937	7.29834
LOC_Os01g08860.1 protein	hsp20/alpha crystallin family protein, putative, expressed	22.89	2	4	4	18	3.57948	9.64	1	1	2.95415	9.64	1	1	9.67179	15.66	2	3	11.9452	22.89	3	4	13.3475	15.66	2	5	11.3347	15.66	2	4	166	18.0193	5.74463
LOC_Os06g45150.1 protein	pollen allergen, putative, expressed	22.88	1	3	3	14	6.26328	14.41	2	2	7.27476	14.41	2	2	7.87667	22.88	3	3	8.45479	22.88	3	3	6.36991	14.41	2	2	5.80499	14.41	2	2	118	12.4547	9.43701
LOC_Os06g36240.1 protein	POEI21 - Pollen Ole e I allergen and extensin family protein precursor, expressed	22.86	1	4	4	25	8.91727	17.71	3	3	10.7696	22.86	4	4	12.4017	22.86	4	4	11.2193	22.86	4	4	13.7759	22.86	4	5	14.1588	22.86	4	5	175	18.8485	6.03662
LOC_Os07g42950.1 protein	40S ribosomal protein S6, putative, expressed	22.8	2	6	6	26	13.4299	18	4	4	15.0003	18.4	5	5	16.2275	18.4	5	5	10.1714	12	2	3	18.365	22.4	5	6	9.00397	12	3	3	250	28.4546	10.6528
LOC_Os04g32330.2 protein	dihydrolipoyllysine-residue succinyltransferase component of 2-oxoglutarate dehydrogenase complex, mitochondrial precursor, putative, expressed	22.78	2	6	6	64	33.854	20.5	5	9	45.6134	22.78	6	12	38.9809	22.78	6	11	36.9433	22.78	6	10	40.2266	22.78	6	11	38.8138	22.78	6	11	439	48.0971	8.38232
LOC_Os02g41860.4 protein	aquaporin protein, putative, expressed	22.71	5	3	3	17	7.01018	14.01	2	2	9.76839	22.71	3	3	9.76087	22.71	3	3	9.34385	22.71	3	3	9.7852	22.71	3	3	9.78133	22.71	3	3	207	21.8192	5.85889
LOC_Os06g22070.1 protein	mitochondrial glycoprotein, putative, expressed	22.68	1	3	3	17	5.91813	13.38	2	2	10.3486	22.68	3	3	15.7929	22.68	3	5	13.1237	22.68	3	4	6.50545	13.38	2	2	3.13534	10.04	1	1	269	29.7275	4.84326
LOC_Os03g08440.2 protein	ribosomal protein S2, putative, expressed	22.68	3	1	5	31	14.9774	17.84	4	5	16.0556	17.84	4	5	13.0648	17.84	4	4	21.9375	22.68	5	7	14.8537	17.84	4	5	14.1887	17.84	4	5	269	29.838	5.47803
LOC_Os09g37006.2 protein	protein of unknown function domain containing protein, expressed	22.68	2	3	3	20	12.2044	18.59	2	3	10.6331	18.59	2	3	13.0028	22.68	3	4	14.1144	22.68	3	4	7.30807	18.59	2	2	13.7502	18.59	2	4	269	29.4258	9.86182
LOC_Os10g29760.1 protein	hypothetical protein	22.64	1	1	1	1																					3.47314	22.64	1	1	106	11.8019	8.06006
LOC_Os03g13730.1 protein	translocase of chloroplast 34, putative, expressed	22.63	2	6	6	38	19.4274	19.27	5	6	19.8204	19.27	5	6	18.6977	19.27	5	6	17.9458	19.27	5	6	26.6696	22.63	6	8	18.7829	16.21	4	6	327	36.2581	9.14404
LOC_Os03g59310.1 protein	ribosomal protein, putative, expressed	22.63	1	1	5	30	14.4292	18.25	4	5	19.9264	22.63	5	6	15.9837	18.25	4	5	15.8214	18.25	4	5	16.4209	22.63	5	5	12.3611	14.23	3	4	274	29.957	10.228
LOC_Os07g22600.1 protein	spermidine synthase, putative, expressed	22.6	2	3	4	20	18.0503	17.65	3	5	7.39962	14.86	2	2	11.3421	14.86	2	3	7.50573	14.86	2	2	11.038	19.81	3	3	17.5191	19.81	3	5	323	35.1236	5.40186
LOC_Os07g48490.4 protein	stress responsive protein, putative, expressed	22.6	2	3	4	24	10.2221	17.47	3	3	18.7282	22.6	4	6	13.35	17.47	3	4	11.7443	13.01	2	3	16.144	22.6	4	5	10.5469	17.47	3	3	292	32.8512	7.35693
LOC_Os04g36700.1 protein	proteasome subunit, putative, expressed	22.59	2	8	8	42	22.397	17.88	6	7	20.1644	16	5	6	19.8356	17.88	6	6	21.3772	17.88	6	7	26.2272	20.94	7	8	24.3134	22.59	8	8	425	47.5671	6.17627
LOC_Os05g33210.2 protein	cytochrome b-c1 complex subunit 9, putative, expressed	22.58	1	2	2	8	7.20863	22.58	2	2	3.3417	20.97	1	1	3.35736	20.97	1	1	2.97152	20.97	1	1	2.92804	20.97	1	1	6.86992	22.58	2	2	62	7.0716	8.57275
LOC_Os12g41500.1 protein	rhodanese-like domain containing protein, putative, expressed	22.55	1	6	6	27	13.2785	15.69	4	4	16.3462	21.81	5	5	15.1246	15.69	4	5	9.74919	9.56	3	3	17.5761	15.69	4	5	16.0115	16.42	5	5	408	43.4214	7.09326
LOC_Os05g04960.1 protein	phosphoglycerate mutase, putative, expressed	22.53	1	7	7	37	24.4773	19.44	6	7	15.9122	18.83	5	5	29.0564	22.53	7	9	15.6062	18.83	5	5	15.5646	18.83	5	5	18.7694	19.44	6	6	324	37.2181	5.61768
LOC_Os01g55350.1 protein	phosphoenolpyruvate carboxylase, putative, expressed	22.51	1	10	19	58	27.1231	12.01	10	10	28.7954	12.66	10	10	39.579	13.74	11	14	20.8936	9.42	7	7	24.7483	10.39	8	8	27.8859	11.15	9	9	924	105.248	6.62451
LOC_Os08g25090.2 protein	co-chaperone GrpE protein, putative, expressed	22.51	2	4	5	20	6.68378	10.61	2	2	10.3101	14.15	3	3	13.6433	18.01	4	4	11.8899	18.01	4	4	9.72655	14.47	3	3	13.7406	18.97	4	4	311	33.6982	5.35107
LOC_Os07g10660.1 protein	ribosomal protein, putative, expressed	22.46	1	1	5	24	12.1345	18.12	4	4	16.6097	22.46	5	5	12.4385	18.12	4	4	9.47563	13.41	3	3	16.4007	22.46	5	5	9.29388	14.13	3	3	276	30.0902	10.1987
LOC_Os07g17330.1 protein	B12D protein, putative, expressed	22.45	2	1	3	16	7.62168	22.45	3	3	2.80922	13.27	1	1	8.39954	22.45	3	3	7.90464	22.45	3	3	7.71909	22.45	3	3	8.3653	22.45	3	3	98	10.9187	9.83252
LOC_Os01g51210.1 protein	uncharacterized protein PA4923, putative, expressed	22.42	2	3	3	23	15.4595	22.42	3	4	15.8291	22.42	3	4	18.8069	22.42	3	5	10.1694	7.62	1	2	16.8689	22.42	3	4	16.2891	22.42	3	4	223	23.6038	5.14795
LOC_Os10g25990.1 protein	retrotransposon protein, putative, unclassified, expressed	22.4	2	4	4	19	5.08287	13.96	2	2	16.4293	22.4	4	5	9.32323	13.96	2	3	2.1442	3.25	1	1	15.1487	17.53	3	4	11.3974	22.4	4	4	308	33.9963	6.66846
LOC_Os01g36890.2 protein	DEAD-box ATP-dependent RNA helicase, putative, expressed	22.38	1	6	6	21	11.1763	15.7	4	4	10.5048	10.17	3	3	10.1902	10.17	3	3	10.2332	10.17	3	3	13.6235	14.83	4	4	12.6881	14.83	4	4	344	39.0371	7.10791
LOC_Os01g08560.2 protein	DnaK family protein, putative, expressed	22.37	1	10	15	83	30.2496	14.32	10	11	42.5945	19.76	13	15	40.2551	15.38	11	14	38.8213	15.03	10	13	33.3223	16.09	11	12	52.7734	19.64	14	18	845	93.0489	5.2749
LOC_Os01g43540.1 protein	suppressor of G2 allele of SKP1, putative, expressed	22.34	1	6	6	13					6.32256	3	1	2	3.40917	3	1	1	3.32861	3	1	1	11.7222	11.17	3	4	13.8064	18.8	5	5	367	40.9125	5.05908
LOC_Os10g17454.3 protein	RNA recognition motif containing protein, expressed	22.33	2	4	4	15	4.55743	7.67	2	2	11.4112	14.67	2	3	14.2166	19	3	4	5.95197	9.67	2	2	7.35003	9.67	2	2	6.44421	9.67	2	2	300	30.7921	4.77979
LOC_Os09g19790.1 protein	puromycin-sensitive aminopeptidase, putative, expressed	22.32	3	12	14	84	41.6819	16.06	11	13	47.1399	16.63	11	15	57.7126	18.91	12	18	45.2565	16.17	11	15	30.2085	13.78	9	10	42.4144	16.17	11	13	878	98.6204	5.74463
LOC_Os01g04730.1 protein	ribosomal protein L24, putative, expressed	22.29	1	3	3	8	3.08102	16.56	1	1	2.36643	5.73	1	1	2.55502	15.29	1	1	2.39232	5.73	1	1	6.4262	21.02	2	3	2.3134	5.73	1	1	157	17.4606	11.1216
LOC_Os04g38390.1 protein	wound/stress protein, putative, expressed	22.28	2	3	3	14	6.65825	15.03	2	2	5.75018	11.92	2	2	6.1883	15.03	2	2	6.35481	15.03	2	2	9.82501	22.28	3	3	10.2078	22.28	3	3	193	20.5239	4.97021
LOC_Os02g57240.1 protein	oxidoreductase, aldo/keto reductase family protein, putative, expressed	22.26	1	6	6	37	18.7093	19.82	5	6	16.5999	13.72	3	5	24.0477	17.07	4	8	21.3842	19.82	5	7	21.6117	22.26	6	7	14.5571	14.02	3	4	328	36.4266	7.40088
LOC_Os07g33240.1 protein	endoribonuclease, putative, expressed	22.22	1	3	3	16	8.78187	22.22	3	3	8.90872	15.56	2	3	6.78471	15	2	2	9.47302	22.22	3	3	6.2591	15.56	2	2	9.20908	22.22	3	3	180	18.8059	9.39307
LOC_Os05g07880.2 protein	phospholipase D, putative, expressed	22.21	2	11	13	114	76.4149	19.17	11	22	62.264	16.75	9	17	67.1247	19.78	10	19	78.3521	17.96	10	22	60.7814	20.87	11	17	62.3984	16.75	9	17	824	91.5427	6.354
LOC_Os05g06440.1 protein	dnaJ homolog subfamily B member 11 precursor, putative, expressed	22.19	1	8	8	27	5.72349	8.07	2	2	5.7325	8.07	2	2	17.6474	18.44	6	6	6.60116	6.34	3	3	23.1725	21.61	7	8	16.0867	22.19	6	6	347	39.252	6.88818
LOC_Os01g02880.1 protein	fructose-bisphospate aldolase isozyme, putative, expressed	22.16	1	6	6	34	14.5442	18.04	4	4	29.4533	18.04	4	8	22.3669	18.04	4	6	18.2877	18.04	4	5	21.0989	18.56	5	7	12.235	16.24	4	4	388	41.9677	8.6167
LOC_Os03g53650.3 protein	cysteine synthase, putative, expressed	22.15	3	2	5	25	5.57451	7.38	2	2	10.2347	12.31	3	4	12.5368	12.31	3	4	12.1827	12.31	3	4	17.0397	18.15	4	5	19.2684	22.15	5	6	325	34.285	5.41455
LOC_Os05g13850.1 protein	TsetseEP precursor, putative, expressed	22.13	1	2	6	23	6.8146	6.32	2	3	4.57503	6.32	2	2	9.18002	7.91	3	4	13.6645	22.13	4	6	6.75422	6.32	1	3	11.3978	6.32	2	5	253	27.3276	5.42725
LOC_Os04g01290.1 protein	proteasome subunit, putative, expressed	22.12	2	8	8	34	10.8607	11.54	4	4	18.4464	18.03	6	6	16.1671	15.14	5	5	17.2167	15.87	5	5	27.2834	22.12	8	9	16.0339	12.98	5	5	416	46.334	5.23682
LOC_Os05g37330.1 protein	60S acidic ribosomal protein, putative, expressed	22.12	1	2	2	10	6.20382	22.12	2	2	3.09442	9.73	1	1	3.37983	9.73	1	1	6.45152	22.12	2	2	5.82814	22.12	2	2	6.28459	22.12	2	2	113	11.5918	4.27197
LOC_Os01g15830.1 protein	peroxidase precursor, putative, expressed	22.09	1	6	6	30	16.8481	22.09	6	6	12.9428	14.93	4	4	14.072	17.01	5	5	12.2487	14.93	4	4	19.3475	20	5	6	15.1135	20	5	5	335	36.3432	8.01611
LOC_Os03g52870.1 protein	WD-40 repeat family protein, putative, expressed	22.09	1	8	8	39	15.6533	13.91	5	5	17.1358	17.38	6	6	17.9129	19.22	6	6	18.2353	10.84	4	6	27.1913	22.09	8	9	20.2867	21.68	7	7	489	52.227	8.17725
LOC_Os07g44660.1 protein	FGGY family of carbohydrate kinases, putative, expressed	22.06	1	9	9	47	18.6095	14.77	6	6	22.2669	14.59	6	7	21.4697	14.95	6	7	21.0178	14.41	6	7	29.0404	22.06	9	10	29.8915	22.06	9	10	562	61.7533	5.60498
LOC_Os10g41480.1 protein	phospho-2-dehydro-3-deoxyheptonate aldolase, chloroplast precursor, putative, expressed	22.05	1	9	10	44	26.4909	18.5	8	10	22.6981	18.31	8	9	9.13835	7.28	3	3	10.3702	8.07	3	4	20.7113	14.96	6	8	26.7102	20.47	9	10	508	56.3695	8.51416
LOC_Os02g19924.1 protein	aminotransferase, classes I and II, domain containing protein, expressed	22.01	1	7	7	33	13.4695	12.65	4	4	16.0231	15.93	5	5	20.2001	18.74	6	6	13.4579	10.54	3	4	22.9742	15.46	5	7	24.0554	18.74	6	7	427	45.2598	5.84619
LOC_Os09g29840.1 protein	heat shock protein, putative, expressed	22	2	2	14	61	27.6586	12.77	7	8	29.5842	14.29	9	9	27.9696	14.54	8	8	33.0924	16.06	9	10	39.8531	17.7	11	12	50.0322	16.81	11	14	791	89.1643	5.09717
LOC_Os02g42700.1 protein	thioredoxin, putative, expressed	21.97	1	2	2	8	4.94831	9.25	1	1	4.10325	9.25	1	1	4.27867	9.25	1	1	4.6925	9.25	1	1	12.0574	21.97	2	3	4.80284	9.25	1	1	173	18.5777	8.99756
LOC_Os07g47510.1 protein	stress-related protein, putative, expressed	21.96	2	4	4	18	6.82201	10.59	2	2	6.87388	10.59	2	2	11.859	16.47	3	4	7.21834	10.59	2	2	16.271	21.96	4	5	9.48999	16.47	3	3	255	27.3755	7.95752
LOC_Os05g36260.1 protein	soluble inorganic pyrophosphatase, putative, expressed	21.88	1	2	4	32	11.629	13.39	3	4	11.8885	13.39	3	4	20.1298	13.39	3	8	11.5793	13.39	3	4	20.5502	21.88	4	7	14.7781	21.88	4	5	224	25.4539	5.66846
LOC_Os05g45950.1 protein	outer mitochondrial membrane porin, putative, expressed	21.79	1	5	5	18	5.47177	7.5	2	2	4.81128	8.21	2	2	8.33659	7.5	2	3	9.0696	13.93	3	3	9.30615	12.14	3	3	13.9622	16.07	4	5	280	29.5843	8.646
LOC_Os06g10810.1 protein	phosphate carrier protein, mitochondrial precursor, putative, expressed	21.74	3	1	7	36	12.9957	14.67	5	5	17.2648	18.21	6	6	17.7151	19.29	6	6	23.8089	21.74	7	8	16.6039	16.58	6	6	14.4281	13.04	5	5	368	38.72	9.17334
LOC_Os02g50174.1 protein	caleosin related protein, putative, expressed	21.72	1	6	6	39	15.304	9.12	2	4	27.7653	20.64	5	8	19.255	17.96	4	5	26.9246	17.96	4	7	25.1371	20.64	5	7	29.1963	21.72	5	8	373	40.1665	8.646
LOC_Os09g36710.1 protein	peptidase, T1 family, putative, expressed	21.69	1	2	4	14	5.58445	8.84	2	2	7.19166	13.25	2	2	5.60827	8.84	2	2	9.53302	17.67	3	3	8.06672	12.85	3	3	6.37058	8.84	2	2	249	27.1972	7.92822
LOC_Os04g56590.1 protein	ATP/GTP binding protein, putative, expressed	21.68	2	5	5	9	2.10428	3.47	1	1					4.53432	6.65	2	2					9.86055	12.43	3	3	8.33861	15.32	3	3	346	40.2316	6.12549
LOC_Os06g40700.1 protein	OsSub50 - Putative Subtilisin homologue, expressed	21.65	1	12	12	43	20.7527	7.97	4	7	28.6631	14.94	7	9	23.7057	13.42	6	7	38.7826	16.46	9	11	15.2221	6.2	3	4	18.0569	6.2	3	5	790	83.49	7.07861
LOC_Os10g18400.1 protein	beta-galactosidase precursor, putative, expressed	21.62	1	1	15	103	56.764	17.51	11	17	74.2979	20.65	14	22	68.3749	18.24	12	19	58.9781	19.32	12	17	43.2056	14.13	8	11	57.4855	18.36	12	17	828	91.9409	6.52197
LOC_Os01g27750.1 protein	bifunctional 3-dehydroquinate dehydratase/shikimate dehydrogenase,chloroplast precursor, putative, expressed	21.61	1	7	7	22	5.70434	5.3	2	2	8.82994	8.45	3	3	9.26699	8.45	3	3	9.11417	8.45	3	3	21.87	21.61	7	7	13.0884	12.97	4	4	509	54.4742	6.22705
LOC_Os05g38170.1 protein	phosphoribosyl transferase, putative, expressed	21.59	1	4	4	18	9.3363	18.27	3	3	10.5732	18.27	3	3	8.17791	15.95	3	3	9.89136	18.27	3	3	10.8042	12.62	2	3	10.2273	18.27	3	3	301	31.6088	9.53955
LOC_Os10g42100.1 protein	pyruvate kinase, putative, expressed	21.58	1	6	7	56	30.7082	15.79	6	8	30.5423	19.65	6	8	37.6783	13.86	5	10	37.2256	21.58	7	11	33.1466	19.82	6	9	35.443	21.58	7	10	570	61.6064	6.44287
LOC_Os05g11780.1 protein	mitochondrial carrier protein, putative, expressed	21.57	1	5	5	38	23.3344	21.57	5	7	25.4213	21.57	5	7	20.8351	16.34	4	6	23.2109	21.57	5	6	23.3881	21.57	5	6	23.1202	21.57	5	6	306	32.781	9.5542
LOC_Os04g55040.1 protein	vacuolar ATP synthase subunit D 1, putative, expressed	21.56	1	5	5	31	16.1101	21.56	5	5	20.4688	21.56	5	6	14.5492	18.59	4	4	21.1895	21.56	5	6	21.6633	18.59	4	6	14.8804	18.59	4	4	269	29.1626	9.80322
LOC_Os01g43520.1 protein	neutral ceramidase precursor, putative, expressed	21.53	1	11	11	55	35.7947	16.05	9	11	35.0675	17.07	9	10	27.3447	13.12	7	8	28.0722	12.74	7	8	28.8788	15.16	8	9	32.1049	14.78	8	9	785	86.5383	7.00537
LOC_Os01g04360.1 protein	hsp20/alpha crystallin family protein, putative, expressed	21.48	1	1	2	5									3.06973	9.4	1	1	6.17317	21.48	2	2	3.32684	9.4	1	1	3.13006	9.4	1	1	149	16.8937	7.41553
LOC_Os05g31000.1 protein	nascent polypeptide-associated complex subunit alpha, putative, expressed	21.46	1	1	3	23	13.0993	21.46	3	4	13.0269	21.46	3	4	18.7314	21.46	3	5	15.1494	21.46	3	4	12.1501	14.63	2	3	10.0807	14.63	2	3	205	22.2639	4.48779
LOC_Os12g38000.1 protein	60S ribosomal protein L8, putative, expressed	21.46	1	5	5	22	13.3422	16.09	3	4	13.6159	21.46	5	5	9.4264	14.18	3	3	11.9668	16.09	3	4	8.97712	11.88	2	3	8.72429	14.56	3	3	261	28.2319	10.9897
LOC_Os07g43170.3 protein	adenylate kinase, putative, expressed	21.43	5	5	5	24	9.10463	12.86	3	3	13.5394	21.43	5	5	10.2008	19.52	4	4	11.1587	17.62	4	4	11.8734	16.67	4	4	11.2752	17.62	4	4	210	23.22	5.52881
LOC_Os06g04450.2 protein	Sec1 family transport protein, putative, expressed	21.4	1	12	12	60	29.9821	15.93	8	9	37.8758	15.93	8	11	40.1109	18.51	10	12	28.9273	14.26	8	9	29.0445	18.06	9	10	28.1085	15.93	8	9	659	74.6821	7.72314
LOC_Os01g42480.2 protein	Yip1 domain containing protein, expressed	21.4	2	3	3	8	3.0503	8.3	1	1	5.62612	12.23	2	2	3.88882	8.3	1	1	3.50259	8.3	1	1					9.64755	21.4	3	3	229	24.6521	5.59229
LOC_Os06g40620.2 protein	SNF7 domain containing protein, putative, expressed	21.36	2	3	3	17	7.1797	11.36	2	2	11.0423	11.36	2	3	8.09316	11.36	2	2	12.3655	11.36	2	3	12.5929	11.36	2	3	15.3534	21.36	3	4	220	24.2122	4.91943
LOC_Os09g14670.1 protein	phosphoenolpyruvate carboxylase, putative, expressed	21.33	1	6	18	58	20.4395	7.69	6	6	26.8763	8.51	7	8	32.6893	9.64	9	11	32.0917	10.26	9	10	40.2683	16.1	13	13	33.0683	12.62	10	10	975	110.405	6.22705
LOC_Os08g39550.1 protein	polygalacturonase inhibitor 2 precursor, putative, expressed	21.32	1	4	4	13	8.76346	15.53	2	2	9.16433	8.95	1	2	9.24839	15.53	2	2	4.05266	8.95	1	1	6.98554	12.63	2	2	14.5922	17.63	3	4	380	38.768	6.29053
LOC_Os03g27610.1 protein	patatin, putative, expressed	21.3	1	7	7	31	17.3978	19.44	6	6	20.137	21.3	7	7	16.337	15.74	5	6	10.0502	11.57	4	4	10.9116	11.57	4	4	10.1508	9.95	4	4	432	46.3704	8.44092
LOC_Os10g38950.1 protein	- CGMC includes CDA, MAPK, GSK3, and CLKC kinases, expressed - [CGMC_MAPKCMGC_2_ERK.14]	21.28	43	4	5	20	11.0153	9.31	2	3	6.92036	10.64	2	2	6.81623	8.78	2	2	3.4019	4.79	1	1	23.1831	21.28	5	7	16.8595	15.43	4	5	376	42.7456	6.40479
LOC_Os05g44340.1 protein	heat shock protein 101, putative, expressed	21.27	1	11	13	41	7.5822	3.73	2	2	7.51865	3.73	2	2	38.1486	12.61	7	10	28.878	13.16	8	8	23.3014	10.75	6	6	44.5276	18.53	11	13	912	100.834	6.25244
LOC_Os02g22260.1 protein	fruit protein PKIWI502, putative, expressed	21.25	2	4	4	15	6.23043	9.76	2	2	10.571	17.77	3	3	11.22	14.63	2	3	3.68407	6.62	1	1	7.10659	10.1	2	2	13.0206	13.24	3	4	287	30.6767	5.68115
LOC_Os04g51440.1 protein	villin protein, putative, expressed	21.25	1	13	13	63	33.7514	18.29	10	10	37.6497	17.44	11	12	46.0884	19.98	12	14	23.7618	12.9	7	7	29.2914	13.21	8	9	35.13	12.47	8	11	946	105.591	5.96045
LOC_Os01g53720.2 protein	expressed protein	21.25	2	7	7	34	17.7779	12.65	4	5	23.6586	18.21	6	7	13.5055	9.61	3	4	14.2508	8.6	3	4	23.1389	13.15	5	7	23.0735	17.2	6	7	593	65.0417	5.59229
LOC_Os03g06620.1 protein	1,2-dihydroxy-3-keto-5-methylthiopentene dioxygenase protein, putative, expressed	21.21	2	5	5	26	13.7524	17.17	4	4	13.0193	17.17	4	4	14.0803	17.17	4	4	14.4846	17.17	4	4	15.7622	21.21	5	5	16.8805	17.17	4	5	198	23.4835	5.19873
LOC_Os10g11810.2 protein	dehydrogenase, putative, expressed	21.19	3	6	6	26	13.8414	18.08	5	5	11.6901	11.3	4	4	11.8464	11.3	4	4	8.78791	8.47	3	3	14.5174	18.08	5	5	12.8268	14.41	5	5	354	38.4871	6.37939
LOC_Os03g10120.3 protein	proteasome subunit, putative, expressed	21.17	3	6	6	31	20.7198	21.17	6	6	18.7119	19.22	5	5	16.3987	16.71	5	5	13.7783	14.76	4	4	18.4774	19.22	5	5	20.8524	21.17	6	6	359	40.9024	5.5415
LOC_Os04g30780.2 protein	eukaryotic translation initiation factor 3 subunit H, putative, expressed	21.17	2	3	3	6					3.67244	8.11	1	1	6.04152	12.61	2	2	3.53211	8.11	1	1	9.39823	8.56	1	2					222	24.4892	4.60205
LOC_Os03g21940.1 protein	60S ribosomal protein L19-3, putative, expressed	21.15	1	1	3	20	12.4893	16.83	2	3	13.2411	16.83	2	4	11.4176	16.83	2	3	7.40608	8.17	1	2	8.85282	8.17	1	2	19.6168	21.15	3	6	208	24.1264	11.3853
LOC_Os02g53060.1 protein	peptidase, T1 family, putative, expressed	21.14	3	5	5	72	27.3104	21.14	5	11	15.7321	18.29	4	6	33.495	18.29	4	14	42.8682	21.14	5	18	24.31	21.14	5	10	30.6365	21.14	5	13	246	26.2572	5.78271
LOC_Os07g15880.1 protein	mitochondrial prohibitin complex protein 2, putative, expressed	21.11	1	3	4	32	24.585	16.61	3	5	22.6714	16.61	3	5	29.4932	16.61	3	6	26.1137	21.11	4	6	24.0333	16.61	3	5	24.5627	16.61	3	5	289	31.9352	9.77393
LOC_Os01g40570.1 protein	outer mitochondrial membrane porin, putative, expressed	21.09	1	4	4	25	13.7428	16.36	3	4	11.0365	16.36	3	4	13.2586	16.36	3	4	16.3098	16.36	3	5	12.4545	21.09	4	4	13.4389	16.36	3	4	275	29.8734	7.76709
LOC_Os04g33460.1 protein	1,4-alpha-glucan-branching enzyme 2, chloroplast precursor, putative, expressed	21.07	1	4	4	17	7.40311	11.2	2	2	12.8462	13.87	3	4	5.84319	7.2	2	2	3.48723	4	1	1	13.3795	11.2	2	4	12.9793	13.87	3	4	375	40.893	4.89404
LOC_Os02g26320.1 protein	fasciclin-like arabinogalactan precursor protein, putative, expressed	21.05	1	3	3	10	8.75874	12.83	2	2	3.95817	5.59	1	1	7.3967	12.83	2	2	7.1334	13.82	2	2					12.1837	12.83	2	3	304	30.7516	5.46533
LOC_Os06g02620.1 protein	chaperone protein dnaJ, putative, expressed	21.04	1	5	5	16	12.3365	12.67	4	4	3.87875	4.3	1	1	5.77752	7.24	2	2	6.98851	7.24	2	2	10.0919	9.5	3	3	15.1237	17.87	4	4	442	47.3479	9.0415
LOC_Os02g13640.1 protein	protein phosphatase 1 regulatory subunit SDS22, putative, expressed	21.02	1	4	4	33	15.859	17.42	3	4	22.6815	17.42	3	6	19.363	17.42	3	6	21.028	17.42	3	6	25.9282	21.02	4	7	16.2939	17.42	3	4	333	36.8951	4.84326
LOC_Os09g04790.1 protein	PAP fibrillin family domain containing protein, expressed	21	1	3	3	6					3.64714	5.64	1	1	6.39919	15.36	2	2	3.40989	4.7	1	1	6.36916	16.3	2	2					319	33.8988	5.09717
LOC_Os09g36810.1 protein	beta-galactosidase precursor, putative, expressed	20.97	1	16	16	80	51.3292	15.26	11	15	55.6684	19.54	14	18	42.498	12.4	10	13	37.083	13.83	10	12	40.1402	17.67	13	13	26.8532	11.09	9	9	911	102.308	7.51807
LOC_Os06g05860.1 protein	6-phosphofructokinase, putative, expressed	20.97	4	8	10	50	27.7427	17.03	8	9	25.4374	18.64	9	9	21.3701	15.59	7	7	25.6838	19	9	9	23.0369	17.03	8	8	23.5137	17.03	8	8	558	60.6997	7.6792
LOC_Os12g01520.2 protein	ubiquitin-activating enzyme, putative, expressed	20.97	1	1	14	73	33.0639	13.12	9	11	32.2675	11.78	8	10	44.1851	10.12	7	13	34.0038	11.36	8	11	51.9138	18.7	12	16	38.0205	12.6	8	12	968	108.236	5.40186
LOC_Os09g07510.1 protein	HEAT repeat family protein, putative, expressed	20.95	2	9	9	57	29.1594	13.46	6	8	36.7908	13.46	6	10	42.5234	13.46	6	11	41.7678	18.06	7	11	37.2993	14.65	7	10	26.2393	11.75	5	7	587	65.6581	5.03369
LOC_Os09g24540.1 protein	peptidyl-prolyl cis-trans isomerase, putative, expressed	20.95	1	2	2	2																					5.79078	20.95	2	2	148	15.3586	9.33447
LOC_Os01g17060.2 protein	expressed protein	20.9	2	1	1	2	3.03598	20.9	1	1																	2.4201	20.9	1	1	67	7.93706	9.83252
LOC_Os02g35039.1 protein	NAD dependent epimerase/dehydratase family protein, putative, expressed	20.89	2	4	4	45	23.3411	9.59	2	7	23.4566	9.59	2	7	21.0138	6.51	1	6	29.3671	16.1	3	9	22.8173	11.3	2	7	29.8216	9.59	2	9	292	31.1865	9.56885
LOC_Os05g33260.2 protein	1-5-phosphoribosyl-5-5-phosphoribosylaminomethylideneaminoimidazole-4-carboxamide isomerase, chloroplast precursor, putative, expressed	20.89	1	2	2	11	7.62451	20.89	2	2	7.09201	20.89	2	2	4.11739	8.23	1	1	6.87131	20.89	2	2	7.84235	20.89	2	2	8.18048	20.89	2	2	158	17.8913	6.11279
LOC_Os07g45090.1 protein	NADH-ubiquinone oxidoreductase 51 kDa subunit, mitochondrial precursor, putative, expressed	20.83	1	9	9	50	18.0822	12.5	5	6	26.5205	16.87	7	9	25.8909	17.06	7	9	27.2186	20.83	9	10	27.3638	14.88	6	9	20.8871	14.88	6	7	504	55.2251	8.04541
LOC_Os12g03190.1 protein	bifunctional aspartokinase/homoserine dehydrogenase, putative, expressed	20.83	5	7	7	23	10.1895	12.5	4	4	8.22717	9.9	3	3	8.88089	9.9	3	3	7.61709	5.47	2	3	18.2757	18.23	6	6	9.16567	10.68	4	4	384	40.8191	6.43018
LOC_Os05g19040.1 protein	prefoldin, putative, expressed	20.81	1	3	3	9					3.07393	8.14	1	1	6.86075	13.12	2	2	5.38618	13.12	2	2	2.5998	4.98	1	1	8.21495	20.81	3	3	221	25.2056	9.5542
LOC_Os03g55280.1 protein	semialdehyde dehydrogenase, NAD binding domain containing protein, putative, expressed	20.8	1	4	4	17	5.37796	5.6	2	2	9.10285	11.2	3	3	5.33202	5.6	2	2	9.6899	15.2	3	3	12.2599	11.2	3	4	8.01428	11.2	3	3	375	40.1526	7.1958
LOC_Os09g07460.1 protein	kelch repeat protein, putative, expressed	20.78	1	5	5	29	15.9424	20.78	5	5	16.2088	20.78	5	5	16.4169	20.78	5	5	12.9301	16.57	4	4	16.5022	20.78	5	5	16.9213	20.78	5	5	332	34.4034	5.19873
LOC_Os02g43594.3 protein	MSP domain containing protein, putative, expressed	20.77	3	2	3	14	5.88632	15.94	2	2	7.63773	15.94	2	2	7.60543	15.94	2	2	6.94801	15.94	2	2	9.46415	15.94	2	3	7.87986	20.77	3	3	207	23.6689	5.63037
LOC_Os04g58110.1 protein	pyruvate kinase, putative, expressed	20.74	1	8	8	27	15.5147	10.96	5	5	5.37103	6.26	2	2	16.5468	13.7	5	5	11.013	9.2	3	3	21.797	16.24	7	7	16.4203	12.33	5	5	511	55.1909	7.91357
LOC_Os10g35870.1 protein	cytochrome b5-like Heme/Steroid binding domain containing protein, expressed	20.69	2	3	3	20	10.2887	14.22	2	3	12.4596	20.69	3	4	10.3812	14.22	2	3	14.2794	20.69	3	4	9.81857	14.22	2	3	10.2378	14.22	2	3	232	24.6193	4.58936
LOC_Os03g37970.1 protein	ribosomal protein L13, putative, expressed	20.67	3	1	3	22	7.47388	16.83	2	2	13.746	16.83	2	4	20.5476	20.67	3	6	18.5958	16.83	2	5	10.242	16.83	2	3	7.56621	16.83	2	2	208	23.9991	10.9165
LOC_Os06g02510.1 protein	ribosomal protein L13, putative, expressed	20.67	3	1	3	22	11.5734	16.83	2	3	12.2367	16.83	2	3	22.962	20.67	3	6	14.9934	16.83	2	4	12.3077	16.83	2	3	11.7488	16.83	2	3	208	24.0392	10.9897
LOC_Os08g43560.1 protein	OsAPx4 - Peroxisomal Ascorbate Peroxidase encoding gene 5,8,9, expressed	20.62	3	4	5	30	12.7422	16.15	4	4	16.7082	20.62	5	5	16.6396	16.15	4	5	17.1131	16.15	4	5	17.3984	20.62	5	5	20.1168	16.15	4	6	291	31.7184	7.97217
LOC_Os09g06230.1 protein	serine/threonine-protein kinase 16, putative, expressed	20.62	1	5	5	32	18.0664	17.03	4	5	14.2266	17.03	4	4	20.8526	20.62	5	6	9.78588	12.71	3	3	29.1457	20.62	5	8	22.2766	20.62	5	6	417	45.9641	6.20166
LOC_Os11g01510.3 protein	ubiquitin-activating enzyme, putative, expressed	20.61	1	3	16	76	33.0639	12.12	9	11	37.7146	13.17	10	12	46.8321	10.5	8	14	33.6929	10.5	8	11	52.6232	17.27	12	16	38.0205	11.64	8	12	1048	117.047	5.37646
LOC_Os11g28610.1 protein	transporter family protein, putative, expressed	20.61	1	9	9	59	31.6115	13.34	6	10	39.1779	19.02	7	12	29.802	13.08	6	10	40.1591	11.62	5	12	19.367	11.23	5	6	30.9919	19.02	7	9	757	79.7145	4.75439
LOC_Os03g59160.1 protein	elongation factor P, putative, expressed	20.61	1	4	4	11	7.11154	7.63	2	3	3.59842	5.34	1	1	5.58611	12.98	2	2	3.11381	5.34	1	1	2.51093	7.63	1	1	7.60124	17.18	3	3	262	29.3264	9.20264
LOC_Os03g45320.1 protein	dehydrogenase, putative, expressed	20.59	2	6	6	17	10.6983	9.56	3	3	6.78206	6.62	2	2	10.8947	11.76	3	3	3.63228	3.68	1	1	15.7026	17.65	5	5	10.0173	9.56	3	3	408	43.3435	6.11279
LOC_Os07g30170.1 protein	nitrilase, putative, expressed	20.58	1	4	4	23	11.6792	17.68	3	3	8.70232	13.08	3	3	15.7903	17.68	3	4	16.0273	17.68	3	5	17.1057	16.71	3	4	15.1509	14.29	3	4	413	45.6838	6.46826
LOC_Os01g13700.1 protein	DNA-binding protein-related, putative, expressed	20.57	1	2	2	7	2.45912	8.51	1	1	2.7216	8.51	1	1	4.62324	20.57	2	2					2.4655	8.51	1	1	4.74258	20.57	2	2	141	15.1721	9.11475
LOC_Os12g08170.1 protein	2-oxo acid dehydrogenases acyltransferase domain containing protein, expressed	20.56	1	6	7	33	17.8911	14.78	5	6	14.4046	16.06	5	5	18.1258	18.42	6	6	15.3708	14.78	5	5	18.981	17.13	6	6	16.057	12.63	4	5	467	48.3302	8.77783
LOC_Os02g21970.1 protein	26S protease regulatory subunit 6B, putative, expressed	20.53	1	5	6	28	12.7668	6.68	2	3	11.4774	6.68	2	3	20.592	6.68	2	5	11.6157	7.4	2	3	30.9953	13.37	4	8	20.8465	10.98	3	6	419	46.426	6.07471
LOC_Os11g01380.1 protein	clathrin heavy chain, putative, expressed	20.49	2	30	30	139	79.9687	15.11	21	24	92.1589	18.44	26	29	65.7568	12.41	18	20	65.0645	13	18	21	60.2261	13.47	18	19	85.6183	17.39	24	26	1708	193.223	5.38916
LOC_Os09g08430.1 protein	ribosomal protein L22, putative, expressed	20.47	2	3	3	18	9.44904	20.47	3	4	9.73568	15.2	2	3	9.48226	15.2	2	3	9.67052	15.2	2	3	10.5778	15.2	2	3	7.00321	15.2	2	2	171	19.4833	10.3306
LOC_Os06g36400.1 protein	HAD superfamily phosphatase, putative, expressed	20.45	1	4	4	23	17.2511	17.05	3	5	14.7081	20.45	3	4	17.8459	14.39	2	5	9.74531	7.58	1	3	6.88855	7.58	1	2	14.1406	17.05	2	4	264	28.2373	4.98291
LOC_Os12g06840.1 protein	ATEXO70C2, putative, expressed	20.43	1	7	10	39	14.6956	8	5	5	28.1196	18.29	9	9	21.6323	12	7	7	15.0092	7.29	5	6	22.4685	12	7	7	16.8344	8	5	5	700	75.6477	6.16357
LOC_Os11g38650.1 protein	UDP-glucoronosyl/UDP-glucosyl transferase, putative, expressed	20.41	1	8	8	43	19.9323	16.53	5	6	23.6048	16.94	6	7	27.5958	16.94	6	7	22.5642	18.57	7	7	29.9301	20.41	8	9	24.8418	16.94	6	7	490	52.5009	6.15088
LOC_Os03g38260.1 protein	60S ribosomal protein L19-3, putative, expressed	20.39	1	1	3	20	13.992	16.02	2	4	10.2198	16.02	2	3	10.3602	16.02	2	3	7.40608	8.25	1	2	11.3615	16.02	2	3	16.6417	12.62	2	5	206	24.1064	11.312
LOC_Os05g45910.1 protein	expressed protein	20.39	1	1	1	6	3.49375	20.39	1	1	3.79284	20.39	1	1	2.93772	20.39	1	1	3.6879	20.39	1	1	3.65786	20.39	1	1	4.16384	20.39	1	1	103	11.2038	7.50342
LOC_Os06g06980.1 protein	caffeoyl-CoA O-methyltransferase, putative, expressed	20.38	1	3	3	17	9.55058	20.38	3	3	14.3488	20.38	3	4	3.99682	6.15	1	1	6.74555	10.77	2	2	14.5988	20.38	3	4	11.3804	20.38	3	3	260	28.8296	5.38916
LOC_Os09g04670.1 protein	DAG protein, chloroplast precursor, putative, expressed	20.35	1	2	7	26	19.4722	10.8	3	7	16.627	15.83	4	6	4.63743	7.79	2	2	5.26467	7.79	2	2	17.9023	17.59	6	7	5.12704	5.78	2	2	398	43.2721	8.57275
LOC_Os01g72240.1 protein	uridine 5-monophosphate synthase, putative, expressed	20.34	2	7	7	36	14.3294	14.47	5	5	21.0478	20.34	7	7	17.0342	14.68	5	5	18.6299	18.87	6	6	22.4131	18.87	6	7	19.2385	18.87	6	6	477	50.7719	7.21045
LOC_Os02g21250.1 protein	clathrin adaptor complex small chain domain containing protein, expressed	20.33	1	2	2	16	6.49928	20.33	2	2	7.89759	13.74	1	2	11.0059	20.33	2	3	10.0958	20.33	2	3	11.0385	20.33	2	3	11.2594	20.33	2	3	182	19.8553	4.80518
LOC_Os02g48660.1 protein	60S ribosomal protein L31, putative, expressed	20.33	1	1	1	5	4.15314	20.33	1	1					3.15856	20.33	1	1	4.18295	20.33	1	1	3.25136	20.33	1	1	4.64227	20.33	1	1	123	14.0526	9.89111
LOC_Os02g52940.2 protein	soluble inorganic pyrophosphatase, putative, expressed	20.28	3	5	5	31	14.8129	20.28	5	5	19.4387	20.28	5	6	15.0841	20.28	5	5	15.3119	20.28	5	5	15.3579	20.28	5	5	16.14	20.28	5	5	286	31.7615	6.0874
LOC_Os01g37837.2 protein	seryl-tRNA synthetase, putative, expressed	20.25	4	6	6	31	15.4594	14.75	4	5	18.2764	15	4	6	16.3654	15	4	5	12.8122	16.5	4	4	14.8362	8.75	3	5	20.5773	18.5	5	6	400	45.4153	6.7417
LOC_Os04g59150.1 protein	peroxidase precursor, putative, expressed	20.23	2	5	5	20	9.99477	11.85	3	3	9.78649	11.85	3	3	13.0446	15.9	4	4	9.51647	11.85	3	3	11.0922	11.85	3	3	14.0783	16.18	4	4	346	36.9647	5.93506
LOC_Os01g27990.2 protein	NPL4, putative, expressed	20.23	2	5	5	33	19.2824	20.23	5	6	17.638	17.66	4	5	16.9065	17.66	4	5	14.2583	14.25	3	4	21.4587	20.23	5	6	21.192	18.8	4	7	351	38.2717	5.31299
LOC_Os07g25420.1 protein	26S proteasome non-ATPase regulatory subunit 8, putative, expressed	20.22	2	5	5	26	12.3517	16.85	4	4	13.2182	16.85	4	4	15.3649	16.85	4	5	10.331	13.86	3	3	14.6864	20.22	5	5	15.3031	20.22	5	5	267	30.7526	5.07178
LOC_Os03g55070.2 protein	UDP-glucose 6-dehydrogenase, putative, expressed	20.21	3	4	7	40	20.5652	15.83	5	6	21.9744	18.13	6	6	14.7754	11.46	4	4	21.5866	13.54	5	6	31.5016	18.13	6	9	29.9909	18.13	6	9	480	52.8651	6.12549
LOC_Os03g51210.1 protein	expressed protein	20.18	1	3	3	6					3.85752	5.64	1	1	12.0743	9.5	2	3	3.28674	10.68	1	1					3.17544	10.68	1	1	337	36.0346	7.43018
LOC_Os01g13080.1 protein	60S acidic ribosomal protein, putative, expressed	20.17	2	2	2	13	5.92702	20.17	2	2	5.80147	20.17	2	2	5.56259	20.17	2	2	6.29442	20.17	2	2	8.09431	20.17	2	3	5.75179	20.17	2	2	119	11.8688	4.41162
LOC_Os01g64960.1 protein	chlorophyll A-B binding protein, putative, expressed	20.15	3	4	4	20	9.52266	14.18	3	3	9.76497	14.18	3	3	9.57599	14.18	3	3	12.4127	20.15	4	4	9.79557	14.18	3	3	13.309	20.15	4	4	268	27.886	6.87354
LOC_Os05g01050.2 protein	DNA-binding protein-related, putative, expressed	20.15	1	3	3	14	4.62834	11.94	2	2	6.93709	20.15	3	3	6.64307	20.15	3	3	2.60836	5.97	1	1	6.51384	20.15	3	3	4.1888	14.18	2	2	134	14.6725	7.44482
LOC_Os11g21990.1 protein	expressed protein	20.15	2	7	7	32	15.2672	15.53	5	5	15.887	14.32	5	5	19.3795	18.2	6	6	11.1897	12.14	4	4	17.6687	16.26	6	6	17.5691	18.2	6	6	412	47.2798	5.45264
LOC_Os07g23880.1 protein	glycosyl hydrolase, family 31, putative, expressed	20.15	2	14	14	67	37.2435	14.1	11	12	35.4965	13.34	10	11	40.6748	12.96	9	12	31.2713	13.15	9	10	32.8775	12.96	9	10	39.5784	17.03	11	12	1057	116.167	5.97314
LOC_Os05g44130.2 protein	gamma-glutamyl hydrolase precursor, putative, expressed	20.15	3	3	3	7	2.36937	4.48	1	1	3.61778	11.94	1	1	7.45411	20.15	3	3	2.21077	4.48	1	1	3.06144	11.94	1	1					268	28.9389	7.38623
LOC_Os07g39710.1 protein	NADH dehydrogenase iron-sulfur protein 4, mitochondrial precursor, putative, expressed	20.13	1	1	1	1																					3.56398	20.13	1	1	159	17.334	9.99365
LOC_Os01g04290.1 protein	glycosyl hydrolase family 10 protein, putative, expressed	20.11	1	9	9	35	16.8022	10.41	5	5	12.0776	10.76	4	4	13.1263	8.29	3	4	19.3187	16.23	6	7	24.1449	15.52	7	8	24.8543	14.11	6	7	567	62.208	6.22705
LOC_Os12g13390.2 protein	aspartyl aminopeptidase, putative, expressed	20.1	3	5	5	39	24.0224	20.1	5	7	16.7941	20.1	5	5	30.5677	20.1	5	10	16.7098	17.65	4	5	15.7688	16.91	4	4	23.2641	20.1	5	8	408	44.6257	7.48877
LOC_Os06g35540.1 protein	aminotransferase, classes I and II, domain containing protein, expressed	20.09	1	2	7	57	23.8483	20.09	7	7	38.0499	20.09	7	13	32.2613	20.09	7	10	28.6782	20.09	7	9	36.8581	20.09	7	11	24.3022	17.93	6	7	463	51.2878	8.26514
LOC_Os11g06700.1 protein	exo70 exocyst complex subunit, putative, expressed	20.09	1	6	9	27	6.7023	4.05	2	2	24.9707	15.61	8	8	19.4191	12.86	5	6	10.9708	5.49	3	4	10.0613	6.21	3	3	14.4513	8.38	4	4	692	75.0373	5.13525
LOC_Os12g37960.1 protein	diaminopimelate epimerase, chloroplast precursor, putative, expressed	20.06	1	4	4	16	5.92979	7.06	2	2	5.7898	7.06	2	2	10.4573	7.06	2	3	6.81903	7.06	2	2	14.0994	20.06	4	4	10.1925	13.28	3	3	354	37.806	6.68311
LOC_Os03g18810.1 protein	aminotransferase, classes I and II, domain containing protein, expressed	20.04	1	6	6	43	27.9259	20.04	6	8	24.0864	20.04	6	7	25.2037	20.04	6	7	25.8106	20.04	6	7	23.5334	20.04	6	7	24.7161	20.04	6	7	464	49.8263	8.41162
LOC_Os12g12850.1 protein	ATP-dependent Clp protease ATP-binding subunit clpA homolog,chloroplast precursor, putative, expressed	20.02	6	2	16	89	42.7763	16.65	13	14	43.0769	16.65	13	14	53.188	19.15	15	19	40.8835	16.65	13	14	47.884	16.65	13	15	38.768	16.65	13	13	919	101.954	7.06396
LOC_Os07g42450.1 protein	ribosomal protein S2, putative, expressed	20	2	1	5	30	14.9854	15.74	4	5	15.7296	15.74	4	5	12.9044	15.74	4	4	21.8605	20	5	7	15.1002	15.74	4	5	11.8986	15.74	4	4	305	32.9514	5.08447
LOC_Os07g10500.1 protein	cytochrome b-c1 complex subunit 7, putative, expressed	20	1	2	3	10	4.67978	12.41	2	2	4.83013	12.41	2	2	2.96354	7.59	1	1	2.67999	7.59	1	1	7.26518	20	3	3	2.62319	7.59	1	1	145	16.6057	9.42236
LOC_Os12g34018.1 protein	ATP synthase protein YMF19, putative, expressed	20	1	3	3	9	5.66089	14.84	2	2	5.86328	14.19	2	2	3.44448	9.03	1	1	5.68941	14.19	2	2	3.67159	9.03	1	1	3.52119	9.03	1	1	155	17.9775	9.94971
LOC_Os04g33720.1 protein	glycosyl hydrolases, putative, expressed	19.97	1	10	10	57	32.58	17.75	9	10	33.2309	19.62	9	11	28.1402	17.41	8	9	31.7944	17.41	8	10	25.6049	15.7	7	8	29.9387	15.7	7	9	586	66.1613	7.6499
LOC_Os01g15460.1 protein	zinc finger C-x8-C-x5-C-x3-H type family protein, expressed	19.96	2	5	5	31	21.1629	16.18	4	5	22.6631	16.18	4	6	15.0469	10.71	3	4	10.8012	13.66	3	3	25.4183	17.44	4	7	21.848	17.44	4	6	476	49.8023	7.56201
LOC_Os05g50120.1 protein	- CGMC includes CDA, MAPK, GSK3, and CLKC kinases, expressed - [CGMC_MAPKCMGC_2.3]	19.93	15	6	7	44	21.2131	12.2	5	7	25.568	11	4	7	27.0624	11	4	8	24.0977	11	4	7	32.5281	18.73	6	9	20.7576	11	4	6	582	66.4459	6.93213
LOC_Os08g04650.1 protein	pectinesterase inhibitor domain containing protein, expressed	19.9	1	4	4	16	7.10995	14.66	3	3	7.37838	15.71	3	3	5.07226	10.47	2	2	8.05427	14.66	3	3	7.13329	14.66	3	3	4.9468	10.47	2	2	191	19.7989	4.76709
LOC_Os03g54890.2 protein	ribosomal protein L13, putative, expressed	19.89	4	3	4	21	10.8165	19.89	4	4	9.81198	16.02	3	3	8.57975	16.02	3	3	11.4252	19.89	4	4	11.2011	19.89	4	4	7.70896	16.02	3	3	181	20.7203	10.272
LOC_Os08g34210.1 protein	aldehyde dehydrogenase, putative, expressed	19.84	2	6	6	30	16.3608	14.63	4	5	12.3508	8.22	3	4	26.5731	16.23	5	7	10.2015	8.22	3	3	16.3602	13.43	5	5	19.8064	19.84	6	6	499	53.3356	7.00537
LOC_Os10g31940.1 protein	inosine triphosphate pyrophosphatase, putative, expressed	19.84	1	1	1	5									3.71876	19.84	1	1	3.43898	19.84	1	1	6.39943	19.84	1	2	3.58517	19.84	1	1	126	13.956	8.45557
LOC_Os06g39050.1 protein	syntaxin, putative, expressed	19.81	2	4	4	11	3.53675	4.22	1	1	5.96742	13.64	2	2	8.43759	16.56	3	3	5.10753	7.14	2	2	6.16918	7.47	2	2	3.12734	4.22	1	1	308	33.9005	6.27783
LOC_Os07g10150.1 protein	coatomer subunit gamma-2, putative, expressed	19.8	1	10	14	55	24.8282	11.02	8	8	27.4882	13.39	10	10	24.3098	11.59	8	8	22.9434	9.11	7	8	31.1635	12.71	9	10	33.4143	15.64	11	11	889	98.4918	5.10986
LOC_Os05g51420.3 protein	hypersensitive-induced response protein, putative, expressed	19.79	3	3	5	25	9.74073	10.76	3	4	9.91214	10.76	3	4	10.5001	10.76	3	4	9.93392	10.76	3	4	12.0528	19.79	5	5	9.5461	14.24	4	4	288	31.6013	6.41748
LOC_Os03g53900.4 protein	universal stress protein domain containing protein, putative, expressed	19.78	4	2	2	5					3.08822	7.69	1	1	3.30103	7.69	1	1					7.75646	19.78	2	2	2.95874	7.69	1	1	182	18.9057	6.93213
LOC_Os01g68710.3 protein	peptidyl-prolyl cis-trans isomerase, FKBP-type, putative, expressed	19.71	2	1	2	7	3.42826	8.76	1	1	3.37667	8.76	1	1	4.00102	8.76	1	1	3.84056	8.76	1	1	6.04159	19.71	2	2	3.22608	8.76	1	1	137	14.3326	9.49561
LOC_Os06g50490.1 protein	expressed protein	19.67	13	7	7	36	19.8806	17.21	6	7	16.7382	15.37	5	5	19.5534	17.83	6	7	17.5668	15.37	5	6	14.0838	15.37	5	5	17.6575	17.21	6	6	488	53.77	6.48096
LOC_Os07g13980.1 protein	glucose-1-phosphate adenylyltransferase large subunit, putative, expressed	19.65	2	7	7	31	20.8249	12.57	5	6	15.3837	12.57	5	5	14.8914	12.57	5	5	7.86094	5.7	3	3	23.072	19.65	7	7	14.9946	11.98	5	5	509	55.7933	7.75244
LOC_Os02g32660.1 protein	1,4-alpha-glucan-branching enzyme, chloroplast precursor, putative, expressed	19.64	2	14	14	83	47.0982	14.42	11	14	43.1427	13.58	10	13	48.3487	13.58	10	14	38.8288	13.58	10	12	52.6022	18.79	13	16	45.8326	17.82	12	14	825	92.6983	6.07471
LOC_Os08g23740.1 protein	OsSub55 - Putative Subtilisin homologue, expressed	19.64	2	11	11	67	41.8301	17.56	9	13	51.95	18.08	10	17	35.2433	12.09	6	11	20.8134	10.79	5	6	36.8904	12.09	6	14	21.0107	10.53	5	6	769	81.7576	6.56592
LOC_Os05g46290.1 protein	T-complex protein, putative, expressed	19.62	1	8	9	41	21.6805	14.63	7	7	21.375	14.63	7	7	15.7002	10.33	5	5	15.5251	11.02	5	5	26.3612	19.62	9	9	26.0218	18.07	8	8	581	61.5503	7.02002
LOC_Os08g02060.1 protein	expressed protein	19.57	1	2	2	5									6.33158	8.7	1	2	3.35081	10.87	1	1	3.05531	10.87	1	1	4.02408	10.87	1	1	184	21.0696	5.5542
LOC_Os07g43390.1 protein	4-alpha-glucanotransferase, chloroplast precursor, putative, expressed	19.53	1	9	9	42	16.5445	11.62	5	5	25.6277	14.31	6	7	33.5516	16.33	6	10	22.8524	13.64	5	7	21.9797	16.5	7	7	19.7631	14.31	6	6	594	66.2429	5.8335
LOC_Os01g21320.1 protein	NAD dependent epimerase/dehydratase family domain containing protein, expressed	19.53	4	1	6	28	6.0368	5.18	2	2	22.4811	19.53	6	8	13.1623	16	4	4	16.3424	17.88	5	6	15.3136	15.29	4	5	7.64782	7.06	3	3	425	46.4169	8.23584
LOC_Os06g34690.1 protein	T-complex protein, putative, expressed	19.53	2	11	11	25	9.0406	6.63	4	4	9.67781	7.17	4	4	11.5005	8.96	4	4	9.3214	6.45	3	3	14.8239	9.32	5	5	12.2306	8.6	5	5	558	60.8599	6.65381
LOC_Os12g19470.1 protein	ribulose bisphosphate carboxylase small chain, chloroplast precursor, putative, expressed	19.53	5	3	3	13	7.7589	19.53	3	3	5.49151	14.79	2	2	4.63331	14.79	2	2	2.2991	4.73	1	1	7.31869	14.79	2	3	4.85405	14.79	2	2	169	19.6259	7.89893
LOC_Os01g37960.1 protein	hydrolase, putative, expressed	19.46	1	6	6	23	7.88106	9.05	3	3	14.1549	9.95	3	4	10.8397	10.86	3	3	7.03045	6.11	2	2	19.605	16.74	5	6	14.9366	14.71	5	5	442	47.105	6.03662
LOC_Os02g54340.2 protein	26S protease regulatory subunit 7, putative, expressed	19.45	3	5	5	32	15.0146	10.22	3	4	19.3067	14.96	4	5	26.2874	14.96	4	8	18.9183	14.96	4	5	19.5929	19.45	5	5	20.912	14.96	4	5	401	44.9269	5.77002
LOC_Os02g07890.2 protein	60S ribosomal protein L27a-3, putative, expressed	19.44	3	2	2	13	5.66262	19.44	2	2	5.64099	19.44	2	2	9.03483	19.44	2	3	5.64463	19.44	2	2	5.56213	19.44	2	2	5.79385	19.44	2	2	144	15.7856	11.1362
LOC_Os03g01900.1 protein	40S ribosomal protein S17, putative, expressed	19.44	1	1	3	11	5.95008	18.75	2	2	5.31014	18.75	2	2	3.28905	7.64	1	1	6.21076	8.33	2	2	8.54629	18.75	2	3	3.17417	7.64	1	1	144	16.6048	10.3306
LOC_Os01g51754.1 protein	alpha-amylase precursor, putative, expressed	19.43	3	8	8	34	17.4563	12.3	5	5	25.3757	18	7	7	20.2334	14.44	6	6	24.1426	14.44	6	7	16.6613	11.59	5	5	14.2389	10.16	4	4	561	63.6924	5.73193
LOC_Os04g45010.1 protein	OsPLIM2b - LIM domain protein, putative actin-binding protein and transcription factor, expressed	19.4	1	1	2	15	13.6368	19.4	2	4	8.35914	14.43	1	2	6.81384	19.4	2	2	13.5042	19.4	2	4	3.7009	14.43	1	1	7.15299	14.43	1	2	201	22.2765	7.50342
LOC_Os01g47550.1 protein	kinase, pfkB family, putative, expressed	19.35	1	5	5	28	10.3722	15.8	4	4	14.1674	15.8	4	5	11.372	11.17	3	4	14.2543	15.8	4	5	10.8957	14.71	4	4	18.3276	15.8	4	6	367	37.1413	5.19873
LOC_Os04g54810.1 protein	beta-D-xylosidase, putative, expressed	19.35	1	11	11	49	17.3924	10.2	6	6	21.4907	11.76	7	7	22.6952	13.99	8	8	24.1664	13.59	8	8	34.2476	17.78	10	11	28.615	16.34	9	9	765	80.8695	6.87354
LOC_Os06g08770.1 protein	ruvB-like 2, putative, expressed	19.33	2	7	7	30	12.6313	11.76	4	4	9.93345	9.03	3	3	18.4172	13.45	5	6	10.3744	9.03	3	3	21.3631	19.33	7	7	20.3462	19.33	7	7	476	51.811	5.96045
LOC_Os05g48840.1 protein	expressed protein	19.33	1	2	2	29	14.7681	19.33	2	4	19.5711	19.33	2	6	22.4608	19.33	2	7	16.6661	19.33	2	5	11.9156	19.33	2	3	12.8734	19.33	2	4	238	24.6686	8.20654
LOC_Os01g14580.1 protein	dehydrogenase, putative, expressed	19.32	1	2	8	47	25.4049	18.84	7	9	27.0289	17.39	7	9	19.4568	10.63	4	7	19.6083	12.8	5	7	23.1428	16.67	6	8	22.4832	14.73	5	7	414	46.5408	6.87354
LOC_Os02g39950.1 protein	EF hand family protein, putative, expressed	19.31	1	6	7	28	13.5549	12.58	5	5	14.9514	14.53	5	5	14.6477	14.53	5	5	11.5315	9.33	4	4	11.1334	9.33	4	4	13.0897	10.85	5	5	461	51.6973	6.75635
LOC_Os02g10470.1 protein	EF hand family protein, putative, expressed	19.3	2	3	3	21	11.4615	15.79	2	3	9.83749	19.3	3	3	14.4324	19.3	3	4	15.2612	19.3	3	4	10.0571	19.3	3	3	14.9203	19.3	3	4	228	26.2107	4.81787
LOC_Os02g56960.1 protein	ribosomal protein, putative, expressed	19.29	2	3	3	6	2.43892	6.43	1	1	2.21292	5.71	1	1					5.21959	12.86	2	2	2.30456	5.71	1	1	2.37264	5.71	1	1	140	15.021	10.3892
LOC_Os02g38210.1 protein	elongation factor Tu, putative, expressed	19.27	1	6	6	37	20.0003	19.27	6	6	25.3259	19.27	6	7	24.1639	16.7	5	6	19.1885	16.7	5	5	28.561	19.27	6	7	22.7408	16.7	5	6	467	50.3818	6.63916
LOC_Os07g32880.1 protein	ATP synthase gamma chain, putative, expressed	19.27	1	5	5	19	14.498	19.27	5	5	9.56813	12.29	3	3	8.6302	10.89	3	3	3.55479	3.63	1	1	7.35158	7.82	2	2	14.8904	19.27	5	5	358	39.682	8.32373
LOC_Os06g36700.1 protein	T-complex protein, putative, expressed	19.25	1	8	8	33	16.9937	15.7	6	6	15.977	14.21	5	5	19.4534	16.26	6	6	16.3047	14.21	5	5	24.2838	15.14	6	7	14.6188	11.59	4	4	535	59.0936	6.02393
LOC_Os03g28330.1 protein	sucrose synthase, putative, expressed	19.24	3	7	12	62	33.5042	11.4	7	11	42.344	16.91	10	14	30.9054	11.15	7	11	26.9394	11.89	7	9	28.6809	13.97	9	10	20.8045	10.78	7	7	816	92.8491	6.37939
LOC_Os11g48070.1 protein	GDSL-like lipase/acylhydrolase, putative, expressed	19.23	1	3	3	18	3.64961	12.31	1	1	10.9347	19.23	3	4	11.1252	19.23	3	4	12.8069	15.38	2	4	11.7066	19.23	3	4	2.15039	3.85	1	1	260	29.0966	5.49072
LOC_Os07g42600.1 protein	aminotransferase, classes I and II, domain containing protein, expressed	19.23	1	7	7	41	21.3185	17.4	6	6	27.407	17.4	6	8	21.6987	13.55	5	7	21.1925	17.4	6	6	29.5339	19.23	7	8	22.1395	17.58	6	6	546	59.0768	5.89697
LOC_Os01g55940.1 protein	OsGH3.2 - Probable indole-3-acetic acid-amido synthetase, expressed	19.22	1	8	8	44	20.1353	15.47	7	7	23.9609	16.94	7	8	18.1388	9.61	5	6	16.9504	9.45	5	6	27.0482	15.47	7	9	23.4925	15.47	7	8	614	67.9323	6.02393
LOC_Os01g43090.1 protein	oxidoreductase, aldo/keto reductase family protein, putative, expressed	19.19	1	4	4	24	16.8259	10.47	2	4	17.8648	15.41	3	5	12.0599	10.47	2	3	17.3792	15.41	3	5	14.9937	14.24	3	4	11.5508	10.47	2	3	344	37.8916	6.72705
LOC_Os01g54940.1 protein	dehydrogenase, putative, expressed	19.18	1	6	6	27	12.3618	13.42	4	4	11.5825	13.42	4	4	18.0558	19.18	6	6	12.7305	13.42	4	4	16.0701	16.44	5	5	12.4867	13.42	4	4	365	38.7905	9.08545
LOC_Os07g41150.1 protein	glycerophosphoryl diester phosphodiesterase family protein, putative, expressed	19.16	1	5	5	26	13.0006	13.65	4	4	11.3695	13.65	4	4	16.3288	19.16	5	5	10.7635	13.65	4	4	11.0427	12.34	3	4	15.4096	13.65	4	5	381	42.7241	6.55127
LOC_Os03g50520.1 protein	dynamin family protein, putative, expressed	19.15	3	8	9	41	20.4891	12.44	5	6	24.3022	12.44	5	7	28.5519	12.44	5	8	14.1471	6.38	3	4	31.5502	17.68	8	10	19.7852	9.49	5	6	611	67.9886	8.30908
LOC_Os03g03720.1 protein	glyceraldehyde-3-phosphate dehydrogenase, putative, expressed	19.14	2	4	6	32	18.603	19.14	6	6	19.3926	19.14	6	6	14.1265	12.61	4	4	16.8729	15.99	5	5	17.9777	15.77	5	6	14.0247	15.99	5	5	444	47.0813	6.68311
LOC_Os01g47660.1 protein	60S ribosomal protein L18a, putative, expressed	19.1	3	3	3	19	10.7188	14.04	2	3	14.8928	15.17	2	4	10.7371	14.04	2	3	19.2654	19.1	3	6	8.7423	10.11	1	2	3.62922	10.11	1	1	178	21.3723	10.5503
LOC_Os01g52214.1 protein	ubiquinone oxidoreductase, putative, expressed	19.1	2	4	4	18	7.87182	8.54	2	3	5.16519	10.55	2	2	5.81931	4.52	1	2	7.13895	10.55	2	3	10.1872	13.07	3	4	9.59828	8.54	2	4	199	21.862	9.5249
LOC_Os06g05660.5 protein	NAP domain containing protein, putative, expressed	19.1	5	6	6	26	12.852	14.04	4	4	13.1495	14.04	4	4	20.7323	19.1	5	6	10.2838	10.67	3	3	16.0491	17.42	5	5	12.9864	14.04	4	4	356	40.4866	4.48779
LOC_Os03g24580.1 protein	transmembrane protein 85, putative, expressed	19.1	1	2	2	10					5.53702	19.1	2	2	5.89306	19.1	2	2	5.51012	19.1	2	2	5.09274	19.1	2	2	6.12634	19.1	2	2	178	19.2868	9.0415
LOC_Os03g55040.1 protein	UDP-glucoronosyl and UDP-glucosyl transferase domain containing protein, expressed	19.04	1	5	5	20	13.7795	15.1	4	4	18.5389	19.04	5	5	10.0898	8.32	3	3	6.71288	6.56	2	2	13.3494	15.1	4	4	7.86688	6.56	2	2	457	50.1253	5.75732
LOC_Os01g01307.1 protein	translocon-associated protein beta domain containing protein, expressed	19.02	2	3	3	15	5.95257	11.22	2	2	8.23379	19.02	3	3	9.60759	19.02	3	3	9.3006	19.02	3	3	5.23723	11.22	2	2	6.49766	11.22	2	2	205	22.518	8.82178
LOC_Os11g48080.1 protein	SOR/SNZ family protein, putative, expressed	19.01	5	1	8	38	15.8654	15.15	6	6	21.5366	17.08	7	7	18.5742	16.53	6	6	17.5201	14.88	5	6	23.3915	17.08	7	8	15.2517	12.67	5	5	363	38.7596	6.53662
LOC_Os11g16590.1 protein	ATP-dependent Clp protease ATP-binding subunit clpA homolog CD4B,chloroplast precursor, putative, expressed	18.99	3	8	12	43	18.1351	7.73	6	6	30.905	16.2	10	10	18.7025	8.05	6	6	13.835	6.12	5	5	23.3366	10.09	6	7	28.567	14.81	9	9	932	100.821	8.25049
LOC_Os05g51540.1 protein	expressed protein	18.99	1	1	1	1									3.12796	18.99	1	1													158	17.4253	9.87646
LOC_Os03g62490.1 protein	prohibitin-2, putative, expressed	18.97	2	3	4	23	15.9534	14.48	3	4	15.8397	14.48	3	4	12.7705	14.48	3	3	18.5377	18.97	4	5	12.2061	14.48	3	3	16.0414	14.48	3	4	290	32.1702	9.64209
LOC_Os06g38510.2 protein	pectate lyase precursor, putative, expressed	18.97	2	7	7	34	12.7614	11.16	4	5	17.9361	14.73	5	6	12.9448	13.84	5	5	11.7404	9.15	4	4	20.7458	16.96	6	7	20.6037	14.51	5	7	448	50.2301	8.20654
LOC_Os03g15590.1 protein	eukaryotic translation initiation factor, putative, expressed	18.94	1	2	2	6	7.80281	18.94	2	2					3.22204	4.85	1	1	3.29983	4.85	1	1	4.18332	14.1	1	1	4.74255	14.1	1	1	227	26.5823	6.3667
LOC_Os02g42820.1 protein	OsPLIM2a - LIM domain protein, putative actin-binding protein and transcription factor, expressed	18.93	1	3	4	23	11.1039	18.93	4	4	7.95493	14.08	3	3	11.0046	18.93	4	4	10.0765	18.93	4	4	8.46312	14.08	3	3	14.9711	14.08	3	5	206	22.5767	7.89893
LOC_Os05g43440.1 protein	single-stranded DNA-binding protein, putative, expressed	18.93	1	3	3	11	7.67671	18.93	3	3	5.90473	10.19	2	2	6.38323	5.34	1	2	3.21574	5.34	1	1	2.99651	5.34	1	1	6.9765	5.34	1	2	206	23.0469	8.73389
LOC_Os10g42299.3 protein	mitochondrial carrier protein, putative, expressed	18.92	1	4	5	16	7.59735	10.47	3	3	7.45932	10.81	3	3	5.57367	7.77	2	2	7.2075	10.14	2	3	5.26454	7.77	2	2	8.18863	13.18	3	3	296	30.4011	9.45166
LOC_Os04g45970.1 protein	glutamate dehydrogenase protein, putative, expressed	18.92	1	2	3	20	14.2686	18.92	3	4	14.9783	18.92	3	4	7.52384	14.41	2	2	12.7443	18.92	3	4	11.3728	18.92	3	3	10.429	18.92	3	3	222	24.3182	6.26514
LOC_Os01g27880.1 protein	sucrose-phosphatase, putative, expressed	18.91	2	5	7	40	19.6807	18.91	7	7	20.7618	18.91	7	7	19.5888	17.26	6	6	21.0549	18.91	7	7	17.6337	16.78	6	6	21.074	18.91	7	7	423	47.0347	6.06201
LOC_Os10g05088.1 protein	GDSL-like lipase/acylhydrolase, putative, expressed	18.91	1	5	5	38	21.2079	18.91	5	7	24.3976	18.91	5	8	18.4647	16.33	4	5	20.7571	16.33	4	7	17.2378	16.33	4	5	19.893	18.91	5	6	349	37.4495	8.67529
LOC_Os08g44840.1 protein	transferase family protein, putative, expressed	18.88	1	6	6	22	6.56691	6.74	2	2	13.0454	11.01	3	4	9.59121	8.99	3	3	11.3689	8.99	3	4	21.8801	16.63	5	6	10.0412	7.19	2	3	445	47.5851	6.60986
LOC_Os05g25310.2 protein	acyl-CoA synthetase protein, putative, expressed	18.87	1	10	10	66	28.2376	14.19	8	9	39.3296	17.77	9	12	45.6675	16.53	9	14	37.7999	15.43	8	11	38.7171	18.87	10	12	29.3397	14.33	7	8	726	79.828	7.91357
LOC_Os01g49890.1 protein	threonine synthase, chloroplast precursor, putative, expressed	18.86	1	4	6	31	17.2788	9.33	4	5	20.8703	17.14	5	6	18.8452	12	4	5	17.364	12.76	4	5	20.5499	17.14	5	6	15.4425	7.62	3	4	525	57.6661	6.7124
LOC_Os01g61410.3 protein	NADH-ubiquinone oxidoreductase, mitochondrial precursor, putative, expressed	18.86	3	5	6	22	5.30677	4.39	2	2	15.5154	16.89	5	5	8.42923	10.31	3	3	12.8342	12.94	4	4	9.96221	10.31	3	3	14.12	14.91	5	5	456	49.4777	8.57275
LOC_Os09g26880.1 protein	aldehyde dehydrogenase, putative, expressed	18.86	2	7	7	25	11.6656	8.45	3	3	11.2694	8.45	3	3	14.5476	14.34	4	4	12.8023	10.02	4	4	11.8112	10.02	4	4	21.0546	18.86	7	7	509	54.4669	7.06396
LOC_Os06g06090.1 protein	- CGMC includes CDA, MAPK, GSK3, and CLKC kinases, expressed - [CGMC_MAPKCMGC_2_ERK.12]	18.84	2	5	5	28	14.6121	9.3	2	3	18.3485	15.08	4	5	22.5625	11.06	3	6	23.2892	13.07	3	6	15.1775	11.06	3	4	15.5263	13.07	3	4	398	44.8295	5.74463
LOC_Os04g42920.1 protein	dehydrogenase, putative, expressed	18.83	1	5	8	43	21.8659	11.92	5	7	22.574	10.25	4	7	21.868	10.25	4	7	19.8446	10.25	4	6	23.3262	15.06	7	9	22.7972	10.25	4	7	478	53.5236	8.39697
LOC_Os02g49420.1 protein	fasciclin-like arabinogalactan precursor protein, putative, expressed	18.8	1	4	4	13	6.06239	9.77	2	2	12.9627	18.8	4	4	3.83245	5.26	1	1	9.2804	11.65	2	2	3.27867	5.26	1	1	8.75396	9.77	2	3	266	27.4781	7.07861
LOC_Os03g50510.1 protein	threonine dehydratase biosynthetic, chloroplast precursor, putative, expressed	18.77	1	8	8	35	18.9135	9.8	5	6	15.0931	7.14	4	5	19.2234	8.8	5	6	7.55035	5.15	3	3	27.9366	9.8	5	8	23.8346	15.95	6	7	602	65.4986	6.02393
LOC_Os06g04290.1 protein	S10/S20 domain containing ribosomal protein, putative, expressed	18.75	1	2	2	12	6.50173	18.75	2	2	6.05436	18.75	2	2	5.8719	18.75	2	2	6.70865	18.75	2	2	6.13195	18.75	2	2	6.42582	18.75	2	2	128	14.0375	9.43701
LOC_Os02g14110.1 protein	aminotransferase, classes I and II, domain containing protein, expressed	18.75	1	2	7	38	19.9826	17.13	6	6	19.7209	17.13	6	6	20.7823	14.81	6	7	16.7831	13.19	5	5	26.6597	17.13	6	8	20.4878	14.81	5	6	432	48.077	7.97217
LOC_Os07g08340.2 protein	pyruvate kinase, putative, expressed	18.72	2	6	7	40	19.8672	13.88	5	7	25.0835	16.74	6	9	12.7283	8.15	3	4	14.0883	12.78	5	5	24.9798	18.72	7	8	20.6017	18.72	7	7	454	50.5048	5.71924
LOC_Os03g13300.1 protein	glutamate decarboxylase, putative, expressed	18.7	1	1	7	61	30.821	9.15	4	8	38.7147	8.54	3	10	41.6948	9.15	4	11	48.9631	18.7	7	14	35.4293	8.54	3	9	33.9416	9.15	4	9	492	55.9955	6.02393
LOC_Os02g30050.1 protein	ribosomal protein L29, putative, expressed	18.7	2	3	3	8					4.13478	13.01	2	2					4.30857	13.01	2	2	4.24062	6.5	1	2	4.29203	12.2	2	2	123	14.2354	11.2534
LOC_Os04g44920.1 protein	oxidoreductase, short chain dehydrogenase/reductase family domain containing protein, expressed	18.69	2	4	4	9					7.29694	11.87	2	2	2.48125	5.04	1	1	5.18041	11.87	2	2	6.36981	9.79	2	2	6.92495	11.87	2	2	337	36.5139	6.20166
LOC_Os07g47700.1 protein	NAD dependent epimerase/dehydratase family domain containing protein, expressed	18.65	3	1	6	27	6.0368	4.94	2	2	23.0671	18.65	6	8	10.2439	12.13	3	3	13.1169	13.93	4	5	16.3513	14.61	4	5	10.5602	9.89	4	4	445	48.2069	8.86572
LOC_Os07g49520.1 protein	2-oxoglutarate dehydrogenase E1 component, mitochondrial precursor, putative, expressed	18.65	1	10	17	117	64.4827	16.77	14	20	64.1035	14.48	12	19	71.2074	15.08	12	22	61.62	13.99	11	18	59.7431	15.28	12	18	67.5466	15.48	13	20	1008	114.216	7.32764
LOC_Os04g58900.1 protein	hydrolase, NUDIX family, domain containing protein, expressed	18.58	1	3	3	17	13.8093	18.58	3	4	6.85749	16.37	2	2	7.64136	16.37	2	2	11.7597	16.37	2	3	10.7019	16.37	2	3	10.6832	16.37	2	3	226	25.2518	6.23975
LOC_Os02g03610.1 protein	ADP-ribosylation factor, putative, expressed	18.56	6	3	3	9	2.05207	5.67	1	1	2.36958	5.67	1	1	5.11056	10.31	2	2	2.59489	5.67	1	1	2.42052	5.67	1	1	7.39442	18.56	3	3	194	21.7853	6.55127
LOC_Os02g32970.1 protein	hydrolase, alpha/beta fold family protein, putative, expressed	18.55	1	4	4	37	18.2729	10.22	2	4	28.5816	18.55	4	7	18.0527	12.37	3	5	31.8052	18.55	4	8	32.7915	12.37	3	8	20.6725	12.37	3	5	372	41.383	6.93213
LOC_Os08g08110.1 protein	diacylglycerol kinase, putative, expressed	18.53	1	5	6	17	9.23385	9.16	3	3	5.89936	5.98	2	2	10.1108	10.16	3	3	2.09488	2.19	1	1	15.7124	10.56	4	5	10.5638	10.56	3	3	502	55.8189	6.65381
LOC_Os02g38290.2 protein	cytochrome P450, putative, expressed	18.53	2	7	7	22	15.1639	10.46	4	4	17.9624	12.84	5	5	3.53273	2.94	1	1					23.8411	18.53	7	7	18.9714	12.84	5	5	545	59.2636	9.12939
LOC_Os03g12290.1 protein	glutamine synthetase, catalytic domain containing protein, expressed	18.49	1	2	3	40	17.4771	18.49	3	5	26.9492	18.49	3	6	29.023	18.49	3	7	37.7912	18.49	3	9	40.3731	18.49	3	9	16.8662	8.68	1	4	357	39.2337	6.07471
LOC_Os02g01010.1 protein	OsPDIL1-4 protein disulfide isomerase PDIL1-4, expressed	18.47	1	8	8	34	13.0227	11.55	4	4	17.5699	15.1	6	6	23.7488	14.92	6	7	17.027	13.32	5	5	18.964	13.32	5	6	19.0947	13.32	5	6	563	62.2144	4.93213
LOC_Os06g35470.1 protein	L1P family of ribosomal proteins domain containing protein, expressed	18.47	1	5	5	26	13.435	13.19	4	4	16.5405	13.19	4	5	10.6489	9.83	3	3	9.60473	9.83	3	3	16.0137	13.19	4	5	19.0161	18.47	5	6	417	44.7202	9.37842
LOC_Os05g44310.1 protein	vesicle-fusing ATPase, putative, expressed	18.44	1	11	11	53	25.4746	15.07	8	8	35.3267	17.23	9	11	28.0621	15.07	8	8	25.4789	11.57	7	8	30.9748	15.75	8	9	29.4252	14.54	8	9	743	81.078	6.06201
LOC_Os03g55090.1 protein	alpha-glucan phosphorylast isozyme, putative, expressed	18.44	1	7	7	38	24.7217	16.24	6	7	19.8018	14.21	5	6	30.094	16.24	6	8	20.925	8.29	3	5	24.5894	15.06	6	7	19.3265	11	4	5	591	67.1627	5.64307
LOC_Os03g45720.1 protein	glyoxalase family protein, putative, expressed	18.44	1	2	2	3													3.99545	9.22	1	1	2.35462	9.22	1	1	2.754	9.22	1	1	141	15.1647	5.79541
LOC_Os02g08260.1 protein	HD domain containing protein 2, putative, expressed	18.42	1	3	3	9	2.42766	3.95	1	1	2.9395	3.95	1	1	5.43535	10.96	2	2	8.02226	18.42	3	3	2.68963	3.95	1	1	2.40299	3.95	1	1	228	24.8617	6.69775
LOC_Os12g44150.1 protein	plasma membrane ATPase, putative, expressed	18.41	4	7	16	75	31.4094	12.55	11	11	49.9866	15.59	12	16	50.2901	15.06	11	15	34.8583	11.92	10	11	31.8713	14.85	11	11	37.1739	13.49	10	11	956	105.355	6.56592
LOC_Os12g14070.1 protein	DnaK family protein, putative, expressed	18.34	1	4	9	40	19.3092	11.75	6	6	27.3142	18.34	9	9	22.9441	11.17	6	7	23.0923	15.19	7	7	15.3691	9.74	5	5	18.8858	13.18	6	6	698	74.0413	5.24951
LOC_Os01g53910.1 protein	dehydrogenase, putative, expressed	18.31	1	3	3	14	6.244	6.4	2	2	5.59036	6.4	2	2	6.31768	6.4	2	2	8.82876	18.31	3	3	5.81474	6.4	2	2	7.96637	6.4	2	3	344	34.805	8.44092
LOC_Os02g21660.3 protein	L1P family of ribosomal proteins domain containing protein, expressed	18.3	5	2	4	16	5.46584	8.5	2	2	10.1382	18.3	4	4	3.44452	7.19	1	1	10.06	18.3	4	4	8.14682	13.73	3	3	5.42518	8.5	2	2	153	17.6495	9.77393
LOC_Os02g43830.1 protein	3-isopropylmalate dehydratase small subunit 2, putative, expressed	18.29	1	2	2	19	11.5582	18.29	2	3	15.337	18.29	2	4	10.9471	18.29	2	3	10.28	18.29	2	3	12.6955	18.29	2	3	12.1671	18.29	2	3	257	26.4545	7.69385
LOC_Os01g64262.1 protein	hydrolase, alpha/beta fold family, putative, expressed	18.28	2	4	4	8	4.62105	9.68	2	2	2.16234	3.76	1	1	4.51638	8.6	2	2					4.56903	9.68	2	2	2.70481	5.91	1	1	186	20.1261	8.54346
LOC_Os01g24690.3 protein	60S ribosomal protein L23A, putative, expressed	18.25	4	3	3	12	6.30155	12.41	2	2	6.45456	12.41	2	2	8.58954	18.25	3	3	3.50709	12.41	1	1	5.15067	12.41	2	2	6.60366	12.41	2	2	137	15.5018	10.272
LOC_Os01g31800.1 protein	Core histone H2A/H2B/H3/H4 domain containing protein, putative, expressed	18.24	9	3	4	17	8.76458	13.84	3	3	8.36962	13.84	3	3	8.90848	13.84	3	3	10.8917	18.24	4	4	2.34516	5.66	1	1	8.08187	13.84	3	3	159	16.3914	10.6821
LOC_Os12g20150.1 protein	phosphoglucan, water dikinase, chloroplast precursor, putative, expressed	18.24	2	15	15	78	45.0351	13.93	11	13	50.9724	15.67	13	15	44.1645	14.93	12	13	48.1147	15.67	12	14	45.6102	14.59	12	13	34.8209	11.19	9	10	1206	132.813	5.78271
LOC_Os07g30790.1 protein	ubiquinol-cytochrome C chaperone family protein, putative, expressed	18.21	1	4	4	25	13.57	18.21	4	4	8.35121	10.26	3	3	8.77827	10.26	3	3	5.67725	6.62	2	2	20.066	18.21	4	6	22.7437	18.21	4	7	302	33.3575	9.65674
LOC_Os04g10400.1 protein	electron transfer flavoprotein subunit beta, putative, expressed	18.18	1	3	3	22	10.5555	12.25	2	3	15.1188	18.18	3	4	10.6139	12.25	2	3	17.7679	18.18	3	5	11.2708	12.25	2	3	13.3447	18.18	3	4	253	27.4518	6.62451
LOC_Os05g06350.1 protein	importin subunit alpha, putative, expressed	18.16	1	6	8	34	18.4179	11.8	5	5	23.5426	16.48	6	6	20.0623	12.92	6	6	6.97684	4.87	2	2	29.1477	18.16	8	8	23.2804	14.61	7	7	534	58.5299	5.31299
LOC_Os12g10784.3 protein	2-dehydro-3-deoxyphosphooctonate aldolase, putative, expressed	18.15	2	4	4	16	3.10196	4.44	1	1	6.20665	9.63	2	2	13.7578	18.15	4	5	10.4685	14.44	3	3	6.95236	9.26	2	2	8.97517	12.96	3	3	270	29.3161	7.66455
LOC_Os10g35850.1 protein	cytochrome b5-like Heme/Steroid binding domain containing protein, expressed	18.11	1	3	3	7	2.22636	3.77	1	1	2.43174	3.77	1	1					5.5836	14.72	2	2	5.17307	7.17	2	2	2.06554	3.77	1	1	265	27.6931	4.80518
LOC_Os01g14940.1 protein	invertase/pectin methylesterase inhibitor family protein, putative, expressed	18.08	1	2	2	40	31.0608	11.86	1	6	30.2367	11.86	1	6	31.4912	11.86	1	6	36.286	18.08	2	8	32.1472	11.86	1	7	34.5762	11.86	1	7	177	18.9985	6.32861
LOC_Os01g64650.1 protein	VAMP-like protein YKT62, putative, expressed	18.06	2	3	3	13	6.3777	14.35	2	2					12.2895	18.06	3	4	6.0974	14.35	2	2	6.90823	14.35	2	2	10.8563	14.35	2	3	216	23.5979	8.26514
LOC_Os02g20930.1 protein	apoptosis inhibitor 5, putative, expressed	18.06	1	8	8	25	9.82711	8.38	3	3	11.0589	5.21	2	3	12.8469	6.89	3	4	7.3452	5.21	2	2	16.2793	13.04	5	5	24.6893	16.01	7	8	537	59.9481	9.23193
LOC_Os01g23610.1 protein	dihydrolipoyl dehydrogenase, putative, expressed	18	2	6	7	30	19.1402	16.04	6	6	9.0038	7.13	3	3	15.0879	12.48	5	5	12.31	9.63	4	4	14.785	13.19	5	5	22.6063	18	7	7	561	58.8088	6.99072
LOC_Os11g08820.1 protein	expressed protein	17.98	3	4	4	38	17.7534	13.6	3	5	28.905	17.98	3	8	26.3751	13.6	2	7	28.65	17.98	3	8	17.3101	13.6	2	5	14.2728	13.6	2	5	228	24.4353	5.84619
LOC_Os08g42560.1 protein	tRNA synthetase class II core domain containing protein, expressed	17.97	1	12	12	45	21.0913	11.76	7	7	21.1664	11.76	7	7	18.2907	11.22	6	6	17.4113	9.59	6	6	33.2696	17.97	11	11	25.145	13.38	8	8	740	81.6181	7.18115
LOC_Os06g49890.1 protein	coiled-coil domain-containing protein 90A, mitochondrial precursor, putative, expressed	17.94	1	4	4	19	5.54261	9.87	2	2	8.53109	14.8	3	3	9.19392	14.8	3	3	15.4721	17.94	4	5	9.89619	14.8	3	3	9.33305	14.8	3	3	223	25.0523	8.70459
LOC_Os07g07410.2 protein	oxidoreductase, 2OG-Fe oxygenase family protein, putative, expressed	17.94	2	7	7	61	42.7007	17.94	7	14	36.9568	17.94	7	13	32.3851	15.29	6	10	26.0756	15.29	5	8	23.2525	15.29	5	7	28.8965	15.29	5	9	340	37.5618	5.56689
LOC_Os09g29070.1 protein	glucose-6-phosphate isomerase, putative, expressed	17.92	1	8	10	30	16.6824	8.8	5	6	6.45239	4.32	2	2	9.28736	7.68	3	3	8.63968	6.08	3	3	25.855	12.8	6	8	23.2967	13.28	6	8	625	68.379	6.02393
LOC_Os02g52430.1 protein	regulator of ribonuclease, putative, expressed	17.86	2	2	3	17	7.51177	17.86	3	3	7.80395	17.86	3	3	7.81751	17.86	3	3	5.14798	11.9	2	2	7.72777	17.86	3	3	7.22811	17.86	3	3	168	18.0383	5.88428
LOC_Os03g05450.1 protein	expressed protein	17.84	1	3	3	13	6.70985	11.27	2	2	6.42712	11.27	2	2	6.02613	11.27	2	2	6.89032	11.27	2	2	9.24225	17.84	3	3	5.6303	12.68	2	2	213	23.649	5.12256
LOC_Os03g11970.1 protein	tubulin/FtsZ domain containing protein, putative, expressed	17.82	1	2	6	21	5.68108	6.46	2	2	14.3841	14.7	5	5	11.3947	10.91	3	3	13.6792	10.91	3	4	10.1655	10.91	3	3	12.4868	11.36	4	4	449	50.0289	5.24951
LOC_Os09g20900.1 protein	hypoxia-responsive family protein, putative, expressed	17.82	1	1	1	2	2.26156	17.82	1	1																	2.29728	17.82	1	1	101	10.6346	9.99365
LOC_Os07g37730.1 protein	NADH-ubiquinone oxidoreductase, mitochondrial precursor, putative, expressed	17.79	1	6	7	26	11.8273	12.1	4	4	12.3579	12.1	4	4	4.7161	3.91	2	2	5.30215	3.91	2	2	20.6707	17.79	7	7	21.1328	17.79	7	7	562	60.2202	8.89502
LOC_Os12g05730.1 protein	bifunctional monodehydroascorbate reductase and carbonic anhydrasenectarin-3 precursor, putative, expressed	17.79	1	4	4	23	12.172	11.74	3	4	10.3473	14.23	3	3	17.2188	17.79	4	5	12.6154	17.79	4	4	12.9132	17.79	4	4	9.06333	11.74	3	3	281	30.7405	6.85889
LOC_Os11g07020.1 protein	fructose-bisphospate aldolase isozyme, putative, expressed	17.78	5	6	6	21	12.9237	13.92	5	5	12.5955	15.21	5	5	10.5088	11.34	4	4	5.49154	5.67	2	2	8.08685	8.25	3	3	5.8066	5.67	2	2	388	41.9795	6.80029
LOC_Os07g39270.1 protein	polyprenyl synthetase, putative, expressed	17.76	1	5	5	9	6.38677	12.57	2	2	4.37513	5.19	2	2	3.31242	7.1	1	1	3.26967	7.1	1	1	6.13601	6.56	1	2	3.17675	7.1	1	1	366	38.6297	5.78271
LOC_Os03g16440.1 protein	outer membrane protein, OMP85 family, putative, expressed	17.75	3	8	8	42	19.1727	13.1	6	6	28.3947	17.75	8	9	21.6342	8.81	5	7	11.4146	4.77	3	4	25.3692	15.67	7	8	27.6154	15.67	7	8	817	87.6322	8.29443
LOC_Os05g46620.1 protein	chaperone protein dnaJ 10, putative, expressed	17.75	1	5	5	24	12.7674	13.91	4	4	15.4748	17.75	5	5	11.5029	9.76	3	4	9.73464	7.1	2	3	16.1038	13.91	4	5	9.4574	9.76	3	3	338	37.8793	6.58057
LOC_Os03g55380.1 protein	oxidoreductase, putative, expressed	17.74	1	3	3	7	3.17561	7.42	1	1	3.09001	10.32	1	1	6.59583	7.42	2	2	3.04295	7.42	1	1	3.79122	7.1	1	1	3.29778	7.1	1	1	310	33.859	6.91748
LOC_Os10g09330.1 protein	hypothetical protein	17.72	1	1	1	1																					3.14612	17.72	1	1	79	9.28833	5.17334
LOC_Os05g09500.1 protein	hexokinase, putative, expressed	17.71	3	4	5	25	12.5636	14.69	4	4	15.561	12.74	4	5	12.569	9.72	3	4	12.9878	9.72	3	4	12.1532	9.72	3	4	12.4039	9.72	3	4	463	49.7298	5.33838
LOC_Os04g47220.1 protein	aquaporin protein, putative, expressed	17.71	2	3	4	18	9.40979	14.24	3	3	9.14578	14.24	3	3	8.86768	14.24	3	3	12.7589	17.71	4	5	4.9441	6.6	1	1	9.4951	14.24	3	3	288	30.7279	8.63135
LOC_Os01g74520.2 protein	methyltransferase domain containing protein, putative, expressed	17.65	2	2	2	9	2.55826	6.86	1	1					5.53038	17.65	2	2	3.04052	6.86	1	1	10.107	17.65	2	3	6.68023	17.65	2	2	204	22.8395	5.60498
LOC_Os07g37240.1 protein	chlorophyll A-B binding protein, putative, expressed	17.59	1	3	3	13	5.18283	11.72	2	2	5.32458	11.72	2	2	3.05242	5.17	1	1	8.15389	17.59	3	3	5.37964	11.72	2	2	8.12198	11.72	2	3	290	31.33	5.50342
LOC_Os01g09890.1 protein	translation initiation factor SUI1, putative, expressed	17.59	1	3	3	5					3.68313	13.57	1	1	3.08272	11.06	1	1	3.6906	13.57	1	1	4.13992	11.06	1	1	2.09416	4.02	1	1	199	21.277	6.7124
LOC_Os11g26860.1 protein	serine hydroxymethyltransferase, mitochondrial precursor, putative, expressed	17.58	1	3	3	14	6.29379	12.5	2	2	6.4294	12.5	2	2	6.77826	12.5	2	2	6.77072	12.5	2	2	11.4317	17.58	3	4	7.00851	12.5	2	2	256	28.0084	8.73389
LOC_Os07g29620.1 protein	OsSCP39 - Putative Serine Carboxypeptidase homologue, expressed	17.56	1	5	6	26	13.5575	10.5	4	4	14.8462	13.55	5	5	9.68666	8.97	3	3	13.931	8.59	3	4	18.2325	15.65	5	5	16.5724	13.55	5	5	524	57.3153	5.59229
LOC_Os08g44770.1 protein	copper/zinc superoxide dismutase, putative, expressed	17.54	2	2	2	7	2.46569	6.16	1	1					4.03505	11.37	1	1	4.61486	11.37	1	1	7.26941	17.54	2	2	6.96194	17.54	2	2	211	21.2879	6.25244
LOC_Os01g56600.1 protein	signal recognition particle 54 kDa protein, putative, expressed	17.54	1	7	7	16	2.20144	2.02	1	1	7.09083	6.05	3	3	2.41081	2.02	1	1	2.44282	1.81	1	1	17.3042	14.72	6	6	9.81862	8.87	4	4	496	54.7189	9.18799
LOC_Os01g68500.1 protein	expressed protein	17.54	1	2	2	8	2.10126	6.43	1	1	6.15201	17.54	2	2	6.70154	17.54	2	2	3.97253	11.11	1	1	2.83262	6.43	1	1	2.57453	6.43	1	1	171	17.704	5.17334
LOC_Os02g37430.1 protein	LSM domain containing protein, expressed	17.54	2	1	1	12	8.66483	17.54	1	2	9.74471	17.54	1	2	7.9274	17.54	1	2	9.34207	17.54	1	2	8.80745	17.54	1	2	8.10382	17.54	1	2	114	12.654	11.2241
LOC_Os09g32526.1 protein	peptidyl-prolyl cis-trans isomerase, FKBP-type, putative, expressed	17.53	2	1	2	12	6.96779	17.53	2	2	6.80729	17.53	2	2	7.79316	17.53	2	2	7.96079	17.53	2	2	7.51719	17.53	2	2	7.21586	17.53	2	2	154	16.2804	5.37646
LOC_Os05g43830.2 protein	hydrolase, alpha/beta fold family domain containing protein, expressed	17.52	2	7	7	35	14.0602	14.8	5	5	22.5937	17.52	7	8	15.2263	14.8	5	5	13.8942	10.57	4	5	19.8274	17.52	7	7	13.2791	13.6	5	5	331	37.6706	6.0874
LOC_Os04g35290.1 protein	OsPDIL5-2 protein disulfide isomerase PDIL5-2, expressed	17.49	1	4	4	26	16.4678	13.71	3	4	21.9465	17.49	4	6	14.4847	13.71	3	4	18.3439	13.71	3	5	11.2862	9.22	2	3	14.7143	13.71	3	4	423	47.0263	4.95752
LOC_Os04g30430.1 protein	nuclear transport factor 2, putative, expressed	17.49	1	4	5	23	11.8247	9.67	4	4	15.5568	17.49	5	5	12.7588	15.84	4	4	7.22887	4.73	2	2	11.3228	9.67	4	4	11.5294	9.67	4	4	486	51.4145	5.18604
LOC_Os02g43020.1 protein	heat shock protein STI, putative, expressed	17.47	1	6	7	41	21.1891	11.07	5	6	23.5353	15.74	6	7	21.7648	8.48	4	7	22.8178	15.74	6	7	26.9491	15.74	6	8	18.8152	15.05	6	6	578	64.8737	6.37939
LOC_Os05g20050.2 protein	ras-related protein, putative, expressed	17.46	6	1	3	14	2.81951	7.41	1	1	5.60325	13.23	2	2	7.92282	17.46	3	3	5.49366	13.23	2	2	8.4168	17.46	3	3	8.09311	17.46	3	3	189	20.4894	7.95752
LOC_Os03g43020.1 protein	prefoldin subunit, putative, expressed	17.46	1	1	1	3									3.94361	17.46	1	1	7.34059	17.46	1	2									126	14.6603	4.66553
LOC_Os06g13820.1 protein	dynamin, putative, expressed	17.45	1	6	11	52	23.885	11.31	7	7	41.0736	16.03	10	12	32.0958	13.06	8	9	29.4472	11.31	7	9	21.1902	9.11	5	6	28.3744	13.39	8	9	911	99.1805	9.17334
LOC_Os03g59610.1 protein	oxidoreductase, short chain dehydrogenase/reductase family protein, putative, expressed	17.44	1	3	3	13	6.13957	11.39	2	2	7.73237	11.39	2	2	9.01967	11.39	2	2	7.59436	11.39	2	2	12.1983	17.44	3	3	7.83156	11.39	2	2	281	29.5833	6.354
LOC_Os09g22000.1 protein	hydrolase, HAD superfamily, Cof family, putative, expressed	17.43	1	4	4	30	14.4346	10.99	2	3	23.5243	17.43	4	6	23.1011	15.28	3	5	22.8105	15.28	3	5	22.3543	15.28	3	5	25.2991	15.28	3	6	373	40.5234	5.07178
LOC_Os09g33480.1 protein	DAG protein, chloroplast precursor, putative, expressed	17.42	1	2	7	33	15.0761	7.83	3	6	22.4912	12.88	4	9	11.4009	7.83	3	4	7.99029	7.83	3	3	17.4766	14.65	6	7	9.84621	8.33	3	4	396	42.9069	8.32373
LOC_Os12g35040.1 protein	2,3-bisphosphoglycerate-independent phosphoglycerate mutase, putative, expressed	17.42	1	6	6	27	15.281	13.57	5	5	8.71487	7.01	3	3	8.81802	9.05	3	3	8.66027	9.05	3	3	19.9633	17.42	6	6	23.8937	17.42	6	7	442	47.8465	5.77002
LOC_Os01g11970.1 protein	expressed protein	17.41	1	3	3	8	2.32565	4.45	1	1	3.94022	7.29	1	1	5.95595	10.12	2	2	2.23119	4.45	1	1	3.02326	4.45	1	1	6.69117	11.74	2	2	247	25.3646	8.23584
LOC_Os01g45530.1 protein	single-stranded DNA-binding protein, putative, expressed	17.41	1	2	2	13	6.2752	17.41	2	2	6.85824	17.41	2	2	2.84804	4.91	1	1	5.88844	17.41	2	2	13.4805	17.41	2	4	6.23595	17.41	2	2	224	24.3566	9.92041
LOC_Os05g34180.1 protein	hydrolase, NUDIX family, domain containing protein, expressed	17.41	1	4	4	25	15.9034	17.41	4	5	14.6324	12.97	3	4	12.2649	12.97	3	3	14.8473	12.97	3	4	17.5913	12.97	3	5	15.6856	12.97	3	4	293	32.5675	5.8335
LOC_Os02g13990.3 protein	U2 small nuclear ribonucleoprotein A, putative, expressed	17.39	3	2	2	5	3.86875	9.32	1	1	7.48502	17.39	2	2													7.37959	17.39	2	2	161	18.6932	8.90967
LOC_Os12g42550.2 protein	methyl-CpG binding domain containing protein, putative, expressed	17.39	2	3	3	7					6.13942	12.37	2	2	12.7807	17.39	3	4	4.82785	8.03	1	1									299	31.0181	4.79248
LOC_Os01g07760.1 protein	phospholipase D, putative, expressed	17.36	2	9	11	57	35.6658	14.66	9	10	35.105	14.04	8	10	35.2027	11.95	7	10	30.4333	10.84	6	9	31.1769	14.41	8	9	30.8231	12.81	7	9	812	92.161	5.96045
LOC_Os11g36230.1 protein	expressed protein	17.35	1	3	3	16	8.5569	17.35	3	3	6.93777	17.35	3	3	5.30581	10.05	2	2	5.02981	10.05	2	2	8.35401	17.35	3	3	8.11618	17.35	3	3	219	23.826	5.90967
LOC_Os10g36780.2 protein	OsProCP4 - Putative Lysosomal Pro-x Carboxypeptidase homologue, expressed	17.35	2	4	6	36	22.211	14.08	5	7	22.6711	15.71	5	7	16.9371	12.45	4	5	20.5627	12.45	4	6	19.5363	12.45	4	6	17.218	12.45	4	5	490	55.0063	8.32373
LOC_Os01g45190.1 protein	DEAD-box ATP-dependent RNA helicase, putative, expressed	17.33	3	4	7	41	21.049	13.37	6	7	18.3895	13.37	6	6	19.1212	11.39	5	6	25.1867	15.35	6	8	22.0559	13.37	6	7	20.0835	13.37	6	7	404	45.5696	6.3667
LOC_Os03g39380.3 protein	expressed protein	17.33	3	1	1	5	2.26028	17.33	1	1					3.32907	17.33	1	1	2.09183	17.33	1	1	3.3821	17.33	1	1	3.26921	17.33	1	1	75	8.57852	9.59814
LOC_Os04g34100.1 protein	expressed protein	17.32	1	3	3	15	4.94243	9.09	2	2	5.33405	9.09	2	2	5.57684	9.09	2	2	9.44817	17.32	3	3	13.8732	17.32	3	4	5.533	9.09	2	2	231	24.5677	8.646
LOC_Os11g33330.1 protein	peptidase, M24 family protein, putative, expressed	17.32	2	8	8	28	9.35486	4.89	3	3	12.225	7.26	4	4	15.7451	11.45	5	5	8.45624	4.89	3	3	24.2281	13.13	7	7	19.3963	11.59	6	6	716	80.3064	6.17627
LOC_Os12g27070.1 protein	heat shock protein DnaJ, putative, expressed	17.31	1	3	3	14	6.99194	11.92	2	2	3.57712	6.15	1	1	9.40469	17.31	3	3	6.24782	11.54	2	2	10.5461	17.31	3	3	10.7395	17.31	3	3	260	29.0327	8.63135
LOC_Os11g11710.1 protein	expressed protein	17.29	1	3	3	29	28.8813	17.29	3	6	18.8263	17.29	3	4	18.8694	17.29	3	4	24.9948	17.29	3	5	20.0641	17.29	3	4	27.1758	17.29	3	6	295	30.0708	4.88135
LOC_Os06g43060.1 protein	expressed protein	17.27	1	1	1	8	8.22487	17.27	1	2	3.72773	17.27	1	1	4.06375	17.27	1	1	3.30499	17.27	1	1	7.52342	17.27	1	2	3.45464	17.27	1	1	110	11.1594	4.58936
LOC_Os04g25490.1 protein	cytokinin-O-glucosyltransferase 2, putative, expressed	17.26	3	6	6	17	12.7089	12.42	4	4	14.846	14.32	5	5	2.29836	2.53	1	1					11.8054	11.79	4	4	8.85549	8.63	3	3	475	51.2937	5.24951
LOC_Os05g49150.1 protein	eukaryotic translation initiation factor 3 subunit D, putative, expressed	17.26	1	8	8	46	28.6708	15.56	7	8	28.8657	15.56	7	8	24.2254	11.97	5	6	29.761	14.02	6	8	27.1193	15.38	6	8	31.3199	13.5	6	8	585	65.0404	5.47803
LOC_Os02g33450.2 protein	peroxiredoxin, putative, expressed	17.24	2	4	4	27	10.6884	17.24	3	3	6.46739	10.34	2	2	19.8676	17.24	4	5	19.8233	17.24	3	5	20.8305	17.24	4	6	24.8902	17.24	4	6	261	28.0794	5.99854
LOC_Os01g57570.1 protein	NADPH-dependent FMN reductase domain containing protein, expressed	17.24	2	2	2	15	6.65554	17.24	2	2	6.39471	17.24	2	2	10.9402	17.24	2	3	10.6176	17.24	2	3	7.18705	17.24	2	2	9.84892	17.24	2	3	203	21.6908	6.53662
LOC_Os04g56070.1 protein	COP9 signalosome complex subunit 5b, putative, expressed	17.22	2	4	4	10	2.74361	3.06	1	1	3.23356	5.28	1	1	3.4213	5.28	1	1	3.38388	8.89	1	1	10.3242	14.17	3	3	9.40312	17.22	3	3	360	40.0118	5.2749
LOC_Os04g43200.1 protein	caleosin related protein, putative, expressed	17.21	2	3	3	26	16.7815	17.21	3	5	9.24649	17.21	3	3	17.6891	17.21	3	5	17.1142	17.21	3	5	14.1347	17.21	3	4	14.2198	17.21	3	4	244	27.3971	6.44287
LOC_Os02g29400.1 protein	expressed protein	17.2	1	1	1	4	3.20973	17.2	1	1					2.79881	17.2	1	1					3.46924	17.2	1	1	3.69902	17.2	1	1	93	9.65917	9.40771
LOC_Os03g61410.1 protein	expressed protein	17.18	1	1	1	9	3.26107	17.18	1	1	8.46902	17.18	1	2	3.72511	17.18	1	1	6.57067	17.18	1	2	7.77938	17.18	1	2	4.26854	17.18	1	1	163	16.5264	6.7417
LOC_Os01g47080.1 protein	pyruvate kinase, putative, expressed	17.15	1	6	7	31	18.4306	10.63	4	5	19.6767	13.21	4	5	11.7143	5.49	2	3	17.9523	10.63	4	5	27.4175	17.15	7	8	20.1655	10.63	4	5	583	63.2121	6.45557
LOC_Os02g24354.1 protein	pyridoxal-dependent decarboxylase protein, putative, expressed	17.14	1	7	7	22	5.23824	2.04	1	2	9.10029	8.57	3	3	10.5659	6.73	3	4	11.1781	11.84	4	4	13.9142	10.61	4	5	9.94566	8.98	4	4	490	53.1812	6.84424
LOC_Os06g48640.3 protein	proteasome/cyclosome repeat containing protein, expressed	17.14	4	5	11	44	17.0844	7.86	5	5	28.8097	12.68	8	9	16.5572	6.69	5	6	14.855	7.86	5	5	32.0717	12.44	8	11	22.8029	11.5	8	8	852	93.2558	5.19873
LOC_Os05g24770.1 protein	reticulon domain containing protein, putative, expressed	17.13	1	4	4	16	5.29559	7.17	2	2	7.78022	11.55	3	3	9.10291	12.75	3	3	5.3736	7.17	2	2	8.15215	13.94	3	3	7.603	11.55	3	3	251	28.3268	8.73389
LOC_Os05g02060.1 protein	mitochondrial import inner membrane translocase subunit Tim17, putative, expressed	17.12	1	2	2	23	14.4695	17.12	2	4	10.9183	17.12	2	3	14.0985	17.12	2	4	13.897	17.12	2	4	11.1535	17.12	2	3	19.1374	17.12	2	5	146	15.6059	8.60205
LOC_Os02g56130.1 protein	PCNA - Putative DNA replicative polymerase clamp, expressed	17.11	1	2	2	13	3.73927	7.98	1	1	11.8446	17.11	2	3	12.6519	17.11	2	3	7.42667	7.98	1	2	9.80323	17.11	2	2	8.80385	17.11	2	2	263	29.2525	4.75439
LOC_Os07g14590.1 protein	hydrolase, putative, expressed	17.07	1	5	5	21	9.60196	10.72	3	3	13.0645	10.72	3	4	9.42084	10.72	3	3	9.65945	10.72	3	3	14.8951	17.07	5	5	9.11029	10.72	3	3	457	48.1686	5.98584
LOC_Os03g12590.1 protein	coatomer subunit gamma-1, putative, expressed	17.06	1	8	12	54	24.2307	12.15	8	8	34.8598	17.06	12	12	28.1646	12.26	8	9	28.2167	12.15	8	9	25.9345	11.71	8	8	25.8272	12.15	8	8	897	99.9265	5.17334
LOC_Os06g30370.1 protein	osMFT1 MFT-Like1 homologous to Mother of FT and TFL1 gene; contains Pfam profile PF01161: Phosphatidylethanolamine-binding protein, expressed	17.05	1	2	2	10	6.04631	17.05	2	2	5.79802	17.05	2	2	5.42502	17.05	2	2	5.40621	17.05	2	2	2.63647	6.82	1	1	2.38043	6.82	1	1	176	19.1949	8.20654
LOC_Os01g51220.1 protein	transport protein particle component, Bet3, domain containing protein, expressed	17.01	1	3	3	10	2.17219	6.19	1	1	2.22063	6.19	1	1	5.38085	10.31	2	2	5.37187	10.31	2	2	5.18524	10.31	2	2	6.08716	12.89	2	2	194	21.7264	7.44482
LOC_Os08g09940.1 protein	GTP-binding protein, putative, expressed	17.01	1	6	6	19	2.68304	2.54	1	1	13.1856	15.74	5	5	12.8333	10.15	4	5	7.69712	10.15	3	3	9.3886	9.14	3	3	5.69955	5.84	2	2	394	44.3049	6.75635
LOC_Os05g07030.2 protein	arginyl-tRNA synthetase, putative, expressed	17	3	9	9	37	20.4354	13.7	7	7	14.976	9.74	5	5	18.2253	11.55	6	6	5.25028	3.47	2	2	26.0054	17	9	9	22.5529	13.37	7	8	606	68.2468	6.26514
LOC_Os01g73170.1 protein	peroxidase precursor, putative, expressed	16.98	2	4	4	12	3.63451	2.65	1	1	6.81401	8.75	2	2	6.78571	8.75	2	2	12.6708	16.98	4	4	3.66651	2.65	1	1	6.52164	8.75	2	2	377	39.6134	7.63525
LOC_Os02g30100.1 protein	cytochrome P450, putative, expressed	16.98	2	7	7	46	23.4572	16.98	7	7	25.4687	16.98	7	8	24.6894	13.17	6	8	22.4635	13.17	6	7	26.1331	16.98	7	8	26.7146	16.98	7	8	524	58.278	9.1001
LOC_Os04g40180.1 protein	expressed protein	16.96	1	2	2	7	8.06762	16.96	2	2	2.06002	3.91	1	1									7.69696	16.96	2	2	6.20645	16.96	2	2	230	24.9546	9.39307
LOC_Os07g10250.1 protein	DEAD-box ATP-dependent RNA helicase 52B, putative, expressed	16.93	11	1	9	41	10.8186	7.21	4	4	19.9108	10.66	5	7	22.0293	10.66	6	8	21.8335	10.5	6	8	21.1984	11.76	7	8	18.1467	10.66	6	6	638	67.1305	8.22119
LOC_Os03g19400.1 protein	expressed protein	16.93	1	2	2	7	7.86287	16.93	2	2	4.15222	6.69	1	1	4.24929	6.69	1	1	4.06294	6.69	1	1	5.22321	6.69	1	1	4.24481	6.69	1	1	254	28.1831	6.93213
LOC_Os03g52490.1 protein	nucleic acid binding protein, putative, expressed	16.89	1	5	5	21	8.50318	6.42	1	2	8.54861	9.8	3	3	12.0498	6.42	2	3	11.6334	12.5	4	4	12.665	9.8	3	4	17.1917	14.19	4	5	296	32.4979	9.94971
LOC_Os07g40620.1 protein	saccharopine dehydrogenase, putative, expressed	16.89	1	4	4	32	22.1278	16.89	4	6	15.1965	13.82	3	4	17.2837	16.89	4	5	15.4313	16.89	4	5	21.9187	16.89	4	6	22.0693	16.89	4	6	456	48.4094	9.18799
LOC_Os12g41715.1 protein	DEAD-box ATP-dependent RNA helicase, putative, expressed	16.88	1	7	7	30	22.2955	16.88	7	7	18.0826	13.22	6	6	9.77328	7.32	3	3	7.12325	5.25	2	2	20.85	15.45	6	6	18.5587	15.45	6	6	628	65.5542	9.51025
LOC_Os10g36760.1 protein	OsProCP3 - Putative Lysosomal Pro-x Carboxypeptidase homologue, expressed	16.88	1	3	5	35	20.048	13.85	4	6	19.0927	13.85	4	6	16.759	13.85	4	5	19.2226	13.85	4	6	22.6667	16.88	5	7	16.5243	13.85	4	5	397	43.8614	6.354
LOC_Os02g10510.1 protein	Ubiquitin family domain containing protein, expressed	16.87	1	5	5	19	6.01191	7.23	2	2	8.64614	10.12	3	3	9.47931	10.6	3	3	5.98285	7.23	2	2	19.4373	16.87	5	6	9.28741	10.6	3	3	415	45.6184	5.14795
LOC_Os05g05740.1 protein	proline synthetase co-transcribed bacterial homolog protein, putative, expressed	16.87	2	3	3	11	7.52884	13.17	2	2	8.92049	16.87	3	3	6.36808	13.17	2	2	6.68455	13.17	2	2	4.81787	7.82	1	1	3.54272	7.82	1	1	243	26.1083	6.771
LOC_Os11g11020.1 protein	DAG protein, chloroplast precursor, putative, expressed	16.84	1	3	3	10	8.46597	13.37	2	2	3.62292	5.08	1	1	6.78038	8.56	2	2	3.56676	5.08	1	1	6.17542	8.56	2	2	6.3475	8.56	2	2	374	40.6834	8.85107
LOC_Os08g45150.1 protein	GDSL-like lipase/acylhydrolase, putative, expressed	16.8	1	4	4	16	16.2333	10.85	2	4	15.7832	14.47	3	4	7.27386	5.94	1	2	13.6795	8.27	2	4	4.88366	5.94	1	1	4.7319	5.94	1	1	387	41.786	6.97607
LOC_Os05g49800.1 protein	ketol-acid reductoisomerase, chloroplast precursor, putative, expressed	16.78	1	5	10	44	15.905	8.65	5	6	20.1717	13.49	6	7	21.2092	10.03	5	8	15.0131	7.96	4	6	24.8717	16.09	8	9	24.3781	10.21	7	8	578	62.3377	6.43018
LOC_Os03g16030.1 protein	hsp20/alpha crystallin family protein, putative, expressed	16.77	1	1	2	8									5.82388	16.77	2	2	6.64847	16.77	2	2	6.58704	16.77	2	2	6.34108	16.77	2	2	161	18.0713	7.41553
LOC_Os02g05340.1 protein	proteasome/cyclosome repeat containing protein, expressed	16.7	2	5	11	32	9.39511	4.23	3	3	19.7269	9.91	7	7	13.0392	5.35	4	4	14.6761	7.46	5	5	19.3642	9.91	7	7	18.4536	8.91	6	6	898	98.0954	5.21143
LOC_Os01g65790.1 protein	pectinesterase, putative, expressed	16.67	1	6	6	23	12.5457	9.07	3	3	14.2052	11.3	4	4	11.6721	9.07	3	3	14.9053	11.3	4	4	17.3907	14.44	5	5	15.9293	11.3	4	4	540	57.8279	6.62451
LOC_Os04g36859.1 protein	signal peptidase complex subunit 2, putative, expressed	16.67	2	3	3	7	2.4505	4.69	1	1									4.73901	11.98	2	2	6.07217	11.98	2	2	4.5051	10.94	2	2	192	21.1162	9.17334
LOC_Os06g06250.2 protein	GDSL-like lipase/acylhydrolase, putative, expressed	16.67	2	3	3	10	2.19025	2.5	1	1	8.5983	16.67	3	3	2.10329	2.5	1	1	2.90153	2.5	1	1	4.84279	5.83	2	2	5.17188	5.83	2	2	360	38.4536	7.91357
LOC_Os06g07969.1 protein	cytochrome b-c1 complex subunit 8, putative, expressed	16.67	2	1	1	2					2.49813	16.67	1	1					2.11908	16.67	1	1									72	8.41041	9.59814
LOC_Os04g55410.1 protein	FGGY family of carbohydrate kinases, putative, expressed	16.64	1	8	8	24	8.10622	3.59	3	3	5.82058	5.86	2	2	14.364	9.83	4	5	9.94394	8.13	3	3	16.6324	12.48	5	6	15.4367	12.48	5	5	529	57.142	6.11279
LOC_Os03g06220.1 protein	DEAD-box ATP-dependent RNA helicase, putative, expressed	16.63	1	6	6	15	2.35716	1.98	1	1	2.42597	1.98	1	1	9.72165	8.32	3	3	6.4551	6.53	2	2	12.1233	11.49	4	4	12.6707	11.88	4	4	505	55.8194	5.74463
LOC_Os01g52390.1 protein	plasminogen activator inhibitor 1 RNA-binding protein, putative, expressed	16.58	1	2	2	3					3.56898	7.89	1	1	3.45048	8.68	1	1	3.27891	7.89	1	1									380	40.4018	6.7124
LOC_Os04g44560.1 protein	expressed protein	16.57	1	4	4	18	12.5814	16.57	4	4	5.8035	7.1	2	2	8.1926	9.47	2	2	9.2196	12.43	3	3	13.3976	16.57	4	4	10.8441	13.61	3	3	338	37.4849	7.43018
LOC_Os01g08760.1 protein	choline/ethanolamine kinase, putative, expressed	16.57	1	4	4	17	4.66635	5.43	2	2	8.87266	11.43	3	3	14.8398	11.43	3	4	5.42368	5.43	2	2	13.9692	16.57	4	4	4.7772	5.43	2	2	350	39.8488	5.8208
LOC_Os07g04840.1 protein	PsbP, putative, expressed	16.54	1	2	2	12	7.89564	16.54	2	2	7.20707	16.54	2	2	8.06329	16.54	2	2	7.51578	16.54	2	2	7.25744	16.54	2	2	7.16264	16.54	2	2	254	26.9227	8.49951
LOC_Os07g46460.1 protein	ferredoxin-dependent glutamate synthase, chloroplast precursor, putative, expressed	16.53	1	18	18	58	29.6502	9.41	10	10	33.4107	10.46	11	11	31.1688	10.71	10	10	22.9372	8.98	8	8	14.1433	5.7	5	5	39.7028	13.44	14	14	1615	174.934	6.84424
LOC_Os03g04260.1 protein	glutathione S-transferase, putative, expressed	16.52	1	3	3	15	6.5398	5.8	1	2	6.43509	5.8	1	2	6.8571	5.8	1	2	6.69197	5.8	1	2	9.19006	5.8	1	3	12.759	16.52	3	4	224	24.9736	6.07471
LOC_Os01g65560.1 protein	snRK1-interacting protein 1, putative, expressed	16.49	1	2	2	11	6.47884	16.49	2	2	5.4836	16.49	2	2	6.35405	16.49	2	2	3.72869	10.11	1	1	11.0483	16.49	2	3	3.77327	10.11	1	1	188	20.3885	7.04932
LOC_Os06g29180.1 protein	erythronate-4-phosphate dehydrogenase domain containing protein, expressed	16.49	2	7	7	14									14.2064	12.5	5	6	2.08457	2.39	1	1	13.5213	12.23	5	5	4.29185	5.32	2	2	376	41.3152	7.1665
LOC_Os04g54410.1 protein	expressed protein	16.46	1	6	6	17	7.23047	6.74	2	2	14.0432	9.87	4	4	8.40886	5.33	2	2	11.3072	9.56	3	3	12.2039	7.68	3	3	9.45999	5.64	2	3	638	70.0577	5.22412
LOC_Os04g31700.1 protein	methylisocitrate lyase 2, putative, expressed	16.45	1	4	5	46	25.6066	10.28	3	7	29.118	13.37	4	8	40.178	16.45	5	11	25.0724	10.8	3	7	21.7517	10.28	3	6	22.3612	13.37	4	7	389	41.2935	5.84619
LOC_Os01g02050.1 protein	phosphoenolpyruvate carboxylase, putative, expressed	16.43	4	15	16	62	23.9174	9.37	9	9	32.0931	11.01	11	11	32.3048	9.95	10	11	31.4054	11.4	11	11	25.8403	9.08	9	9	29.5593	10.43	10	11	1035	115.768	6.96143
LOC_Os12g13320.1 protein	argininosuccinate synthase, chloroplast precursor, putative, expressed	16.42	2	6	6	33	19.7506	14.35	5	6	19.1734	16.42	6	6	14.364	12.47	4	4	16.5983	12.47	4	5	22.5628	16.42	6	7	16.2249	14.55	5	5	481	52.1597	7.04932
LOC_Os06g49860.1 protein	methyltransferase, putative, expressed	16.4	1	10	10	38	26.1636	13.4	8	8	33.1252	15.22	9	10	28.7805	13.18	7	8	9.29298	5.36	3	3	6.01537	3.54	2	2	20.8619	12.43	7	7	933	102.318	5.13525
LOC_Os07g48244.1 protein	ubiquinol-cytochrome c reductase complex 6.7 kDa protein, putative, expressed	16.39	1	1	1	1																					2.15779	16.39	1	1	61	6.7415	9.5249
LOC_Os02g21080.1 protein	AGAP008475-PA, putative, expressed	16.38	1	1	1	4	4.1223	16.38	1	1	4.47425	16.38	1	1					3.47469	16.38	1	1					3.8008	16.38	1	1	177	18.8202	9.96436
LOC_Os12g42230.1 protein	transketolase, putative, expressed	16.37	1	2	5	39	21.784	16.37	5	7	14.7728	16.37	5	5	18.229	14.07	4	6	17.4387	16.37	5	6	18.8063	14.07	4	6	26.238	16.37	5	9	391	42.0934	6.84424
LOC_Os03g18220.1 protein	pyruvate decarboxylase isozyme 2, putative, expressed	16.36	5	3	6	31	14.7917	9.92	4	5	14.8237	11.24	5	5	16.4751	9.92	4	5	19.5215	15.04	5	6	16.0423	15.04	5	5	14.8456	9.92	4	5	605	64.6774	5.80811
LOC_Os01g51870.1 protein	methyltransferase, putative, expressed	16.35	1	4	4	16	7.89066	12.93	3	3	9.60092	12.93	3	4	7.09563	12.93	3	3	5.81826	9.89	2	2	5.19777	8.37	2	2	4.92876	8.37	2	2	263	29.0788	6.12549
LOC_Os02g37580.1 protein	fimbrin-like protein 2, putative, expressed	16.34	1	7	8	28	12.0885	10.85	4	4	11.9094	8.92	4	4	13.0389	8.92	4	4	18.2555	14.86	6	6	15.07	8.47	4	5	15.8745	10.4	4	5	673	75.6432	5.36377
LOC_Os05g35710.1 protein	coiled-coil domain-containing protein 47 precursor, putative, expressed	16.33	2	6	6	26	13.4668	12.04	4	4	10.5894	10	4	4	10.1992	9.39	3	3	11.4324	12.24	4	4	16.1027	14.69	5	5	18.8337	14.69	5	6	490	53.9086	6.01123
LOC_Os03g44300.2 protein	transketolase, putative, expressed	16.29	2	1	4	25	15.5332	16.29	4	5	11.9522	16.29	4	4	9.05435	6.51	2	3	14.5121	16.29	4	5	10.1535	13.36	3	3	14.1721	16.29	4	5	307	33.725	5.97314
LOC_Os08g15030.1 protein	aspartate carbamoyltransferase, putative, expressed	16.25	1	5	5	19	12.0741	13.22	4	4	5.40381	6.34	2	2	11.5526	13.22	4	4	6.2098	6.89	2	2	10.4374	12.67	4	4	10.1562	10.19	3	3	363	39.867	7.44482
LOC_Os03g12230.2 protein	caleosin related protein, putative, expressed	16.25	2	3	3	13	8.27117	16.25	3	3	6.04973	10.83	2	2	5.68928	10.83	2	2	5.89992	10.83	2	2	5.83118	10.83	2	2	5.42584	10.83	2	2	240	26.3532	8.1333
LOC_Os04g26910.1 protein	oxidoreductase, aldo/keto reductase family protein, putative, expressed	16.24	4	4	4	11	4.88902	6.84	2	2	3.22959	3.13	1	1	8.84602	10.83	3	3	2.9582	3.13	1	1	9.30618	12.25	3	3	2.82194	3.13	1	1	351	38.2095	6.45557
LOC_Os09g11250.1 protein	co-chaperone GrpE protein, putative, expressed	16.23	1	2	3	15	9.50006	12.58	2	2	11.2471	16.23	3	3	13.024	16.23	3	3	5.58642	7.28	2	2	7.75655	12.58	2	2	14.1345	12.58	2	3	302	33.0739	5.68115
LOC_Os06g17730.1 protein	plastocyanin-like domain containing protein, putative, expressed	16.22	1	3	3	12	4.57723	8.11	2	2	8.48238	16.22	3	3	4.94776	8.11	2	2	4.53849	8.11	2	2	2.42773	4.5	1	1	4.36458	8.11	2	2	222	22.5019	7.10791
LOC_Os05g02310.1 protein	soluble inorganic pyrophosphatase, putative, expressed	16.2	2	1	2	4					3.70523	7.87	1	1					7.21161	7.87	1	2	3.07817	8.33	1	1					216	24.2095	6.07471
LOC_Os02g01030.2 protein	tetratricopeptide repeat domain containing protein, expressed	16.18	4	4	4	19	10.9934	8.33	3	3	6.27712	8.33	2	2	13.4599	16.18	3	4	10.4331	8.33	3	3	14.0808	16.18	4	4	9.95764	8.33	3	3	408	44.1233	5.12256
LOC_Os09g29404.3 protein	glycogen operon protein glgX, putative, expressed	16.18	2	5	5	26	14.6033	14.06	4	5	11.6516	12.2	3	4	14.6587	14.32	4	5	11.9673	12.2	3	4	10.1115	9.55	2	3	15.3697	11.67	3	5	377	43.365	6.48096
LOC_Os11g24450.1 protein	mitochondrial carrier protein, putative, expressed	16.18	1	4	4	30	17.445	16.18	4	5	17.2379	16.18	4	5	16.663	16.18	4	5	18.0878	16.18	4	5	16.6631	16.18	4	5	16.847	16.18	4	5	309	32.5508	9.37842
LOC_Os04g46620.1 protein	T-complex protein, putative, expressed	16.15	1	7	7	34	14.0487	10.46	4	4	15.3352	11.74	5	5	20.9297	12.29	5	7	21.3053	10.46	4	6	21.9999	14.31	6	7	15.3923	10.46	4	5	545	59.1952	6.21436
LOC_Os07g26690.2 protein	aquaporin protein, putative, expressed	16.14	2	3	3	23	10.8203	12.98	2	4	14.6591	12.98	2	5	7.12881	8.07	1	2	10.2942	11.23	2	4	12.2518	12.98	2	4	12.2113	16.14	3	4	285	30.0744	7.2251
LOC_Os01g27520.1 protein	tRNA synthetases class II domain containing protein, expressed	16.1	2	7	7	27	10.8543	8.23	3	3	15.3472	11.99	5	5	11.8101	9.66	4	4	13.08	9.66	4	4	24.0898	13.77	6	8	10.4882	8.23	3	3	559	62.5491	5.93506
LOC_Os10g34540.1 protein	tetratricopeptide repeat protein 1, putative, expressed	16.1	1	2	2	2									7.12738	16.1	2	2													236	26.0508	4.70361
LOC_Os02g47590.1 protein	ornithine carbamoyltransferase, putative, expressed	16.08	1	4	4	21	12.0653	9.54	2	3	13.4691	12.81	3	4	14.8494	9.54	2	4	13.4273	9.54	2	4	14.2528	12.81	3	4	7.57404	9.54	2	2	367	39.6431	6.85889
LOC_Os08g43570.1 protein	beta-galactosidase precursor, putative, expressed	16.04	1	11	11	45	21.8435	9.55	7	8	27.4486	14.62	10	10	21.4947	11.56	8	8	23.5367	11.56	8	9	17.4782	9.08	6	6	11.7706	6.01	4	4	848	94.6788	8.96826
LOC_Os02g51100.1 protein	arsenical pump-driving ATPase, putative, expressed	16.03	1	4	4	15	5.60992	5.6	2	2	6.32937	8.91	2	2	8.62964	10.69	3	3	2.54671	3.56	1	1	15.4602	16.03	4	5	5.27689	5.6	2	2	393	42.4712	7.86963
LOC_Os01g21180.1 protein	translation machinery-associated protein 20, putative, expressed	16.02	2	2	2	15	8.09059	11.05	1	2	10.2642	11.05	1	3	5.18516	16.02	2	2	5.58779	11.05	1	2	7.78689	11.05	1	2	13.0921	16.02	2	4	181	20.3326	7.97217
LOC_Os03g59050.1 protein	DEAD-box ATP-dependent RNA helicase, putative, expressed	16.01	11	2	9	43	10.8186	7.22	4	4	16.3331	7.06	4	6	20.8657	11.62	6	8	24.1851	12.24	7	9	23.1717	14.44	8	9	20.7644	13.34	7	7	637	67.6237	7.88428
LOC_Os05g01270.1 protein	peptidyl-prolyl cis-trans isomerase, putative, expressed	16	1	3	3	40	19.7201	16	3	6	12.8761	16	3	4	20.6735	16	3	7	9.91368	10.8	2	3	28.3595	16	3	10	28.1879	16	3	10	250	26.5737	9.29053
LOC_Os09g12660.1 protein	glucose-1-phosphate adenylyltransferase large subunit, chloroplast precursor, putative, expressed	16	1	3	4	10	3.40992	2.8	1	1	3.5853	2.8	1	1	3.04259	2.8	1	1	4.83282	5.6	1	1	9.87704	10.4	3	3	9.53015	10.4	3	3	500	54.81	6.66846
LOC_Os07g15530.1 protein	expressed protein	16	1	1	1	4					2.17628	16	1	1	2.1384	16	1	1					2.39577	16	1	1	2.10895	16	1	1	75	7.60001	9.02686
LOC_Os07g43470.1 protein	GTP-binding protein, putative, expressed	15.99	1	4	4	18	6.9297	8.13	2	2	9.65529	11.92	3	3	9.3218	12.2	3	3	7.32299	8.13	2	2	13.7591	15.99	4	4	12.1482	15.99	4	4	369	41.1929	8.48486
LOC_Os05g11550.2 protein	serine/threonine protein phosphatase 5, putative, expressed	15.96	2	6	6	16	5.02351	4.66	2	2	8.55863	7.32	3	3	8.1921	6.65	3	3	4.16282	4.21	2	2	11.4069	11.75	4	4	5.73648	4.66	2	2	451	50.7535	5.59229
LOC_Os06g07960.1 protein	cystathionine gamma-synthase, putative, expressed	15.93	2	4	4	11	6.52458	9.66	2	2	10.1487	8.09	2	3	3.94951	5.22	1	1	6.07631	9.66	2	2	3.07569	3.39	1	1	6.6764	9.66	2	2	383	41.0803	7.13721
LOC_Os07g08950.1 protein	FAD-linked oxidoreductase protein, putative, expressed	15.92	1	6	6	30	14.9818	8.77	3	4	11.2708	6.8	2	3	25.5866	12.16	4	7	18.8635	10.55	3	5	19.4324	12.52	5	6	18.0893	12.16	4	5	559	61.0582	7.29834
LOC_Os03g32630.1 protein	ABC transporter, ATP-binding protein, putative, expressed	15.92	1	8	8	29	12.3246	8.31	3	3	14.3406	10	4	4	16.966	8.31	3	4	17.871	12.25	5	5	18.8484	10.14	5	6	23.4359	13.66	7	7	710	77.7681	6.62451
LOC_Os04g08350.2 protein	cysteine synthase, chloroplast/chromoplast precursor, putative, expressed	15.92	4	4	4	18	11.0756	13.53	3	4	14.1603	15.92	4	5	6.90834	9.81	3	3	5.63706	9.28	2	2	5.31994	7.43	2	2	5.20387	10.34	2	2	377	40.128	8.41162
LOC_Os01g05010.1 protein	mitochondrial glycoprotein, putative, expressed	15.91	1	4	4	11					11.7587	15.91	3	4	5.51022	10.61	2	2	5.78785	10.61	2	2	6.45411	7.95	2	2	3.13936	7.95	1	1	264	29.4185	4.61475
LOC_Os04g43750.2 protein	kinase, pfkB family, putative, expressed	15.88	2	4	4	39	22.0852	15.88	4	6	21.7865	7.35	2	6	23.1539	6.76	1	6	24.6231	7.35	2	7	23.1127	12.06	3	6	29.9685	12.06	3	8	340	36.9584	5.18604
LOC_Os03g01750.5 protein	dual specificity protein phosphatase, putative, expressed	15.88	4	4	4	20	9.16891	9.71	3	3	8.81649	9.71	3	3	9.37007	9.71	3	3	9.27787	9.71	3	3	13.0745	15.88	4	4	12.7283	15.88	4	4	340	38.3512	6.07471
LOC_Os10g32820.1 protein	60S ribosomal protein L21-2, putative, expressed	15.85	1	1	3	7	2.13215	4.88	1	1	4.17905	10.98	2	2					2.1073	6.1	1	1	4.12443	10.98	2	2	2.05309	4.88	1	1	164	18.7081	10.5796
LOC_Os03g04750.1 protein	60S ribosomal protein L21-2, putative, expressed	15.85	1	1	3	9					2.11104	6.1	1	1	2.01102	4.88	1	1	4.14077	10.98	2	2	6.23198	15.85	3	3	4.44947	9.76	2	2	164	18.6871	10.4038
LOC_Os07g07000.1 protein	syntaxin, putative, expressed	15.84	1	3	3	13	6.27426	8.58	2	2	6.6393	8.58	2	2	6.5253	8.58	2	2	6.6406	8.58	2	2	10.4177	15.84	3	3	6.69207	8.58	2	2	303	34.2289	7.94287
LOC_Os03g29770.1 protein	EF hand family protein, expressed	15.82	2	2	2	7	2.74127	6.96	1	1					6.17318	15.82	2	2	6.57267	15.82	2	2	3.0891	8.86	1	1	3.04882	6.96	1	1	158	16.5181	4.4624
LOC_Os05g50380.2 protein	glucose-1-phosphate adenylyltransferase large subunit, chloroplast precursor, putative, expressed	15.8	1	5	5	32	20.3216	9.63	3	5	19.0941	9.63	3	5	18.9021	9.63	3	5	19.5674	12.52	3	5	21.6114	14.26	4	6	22.2814	14.07	4	6	519	57.6169	6.78564
LOC_Os03g38980.2 protein	tRNA synthetases class II domain containing protein, expressed	15.8	3	6	6	17	2.36166	2.69	1	1	7.90199	6.05	3	3	5.57593	4.03	2	2	5.44619	4.03	2	2	11.3863	7.9	4	4	15.852	13.78	5	5	595	67.5481	6.23975
LOC_Os08g43580.2 protein	acyl carrier protein, putative, expressed	15.79	2	1	1	6	2.78203	15.79	1	1	2.71906	15.79	1	1	2.88358	15.79	1	1	2.68263	15.79	1	1	2.76775	15.79	1	1	2.83406	15.79	1	1	95	9.87013	8.99756
LOC_Os01g62900.1 protein	amino acid kinase, putative, expressed	15.78	1	7	9	47	25.155	14.15	8	8	27.7514	12.38	7	9	23.6067	12.38	7	8	20.7571	10.61	6	7	22.204	12.38	7	7	22.3296	14.01	8	8	735	79.4584	6.55127
LOC_Os08g32920.1 protein	dynamin-2B, putative, expressed	15.78	1	7	9	48	27.5154	11.6	6	8	30.4922	13.3	7	9	33.8058	14.47	8	11	21.0587	9.26	5	7	19.3931	7.95	4	6	20.1347	10.43	6	7	767	84.0207	9.14404
LOC_Os01g69080.1 protein	acyl-desaturase, chloroplast precursor, putative, expressed	15.75	1	4	4	17	13.3834	15.75	4	4	8.22773	11.25	3	3	6.31253	7.5	2	2	3.06	3.25	1	1	10.5143	11.5	3	3	13.4175	15.75	4	4	400	45.292	7.06396
LOC_Os08g40110.2 protein	peptidase, putative, expressed	15.75	2	6	6	27	11.2122	8.75	4	4	11.2135	8.75	4	4	11.3567	9.63	4	4	12.7947	8.75	4	5	15.3816	13.57	5	5	15.0797	11.82	5	5	457	49.9268	6.22705
LOC_Os11g38670.1 protein	DEAD-box ATP-dependent RNA helicase, putative, expressed	15.73	1	5	8	35	16.4024	8.83	4	5	22.317	10.43	5	7	19.1117	9.15	5	6	18.4726	10.27	5	6	15.9495	8.03	4	5	22.2537	10.59	5	6	623	65.9467	8.08936
LOC_Os11g41130.2 protein	vacuolar protein sorting-associated protein 26, putative, expressed	15.73	1	3	3	6	3.09819	4.87	1	1	3.11808	4.87	1	1	5.37412	8.99	2	2	2.64574	4.87	1	1	2.75309	6.74	1	1					267	31.139	6.43018
LOC_Os11g05410.1 protein	Ser/Thr protein phosphatase family protein, putative, expressed	15.72	1	4	4	30	13.8201	15.72	4	4	18.7399	15.72	4	5	17.3386	15.72	4	5	22.0856	15.72	4	6	17.1265	15.72	4	5	18.4017	15.72	4	5	439	47.7865	6.32861
LOC_Os05g03030.1 protein	50S ribosomal protein L10, chloroplast precursor, putative, expressed	15.71	1	2	2	8	7.36296	15.71	2	2	3.59883	7.33	1	1	3.52392	7.33	1	1	3.00242	7.33	1	1	2.87405	7.33	1	1	6.58376	15.71	2	2	191	21.0919	8.67529
LOC_Os02g15594.1 protein	protein phosphatase 2C, putative, expressed	15.7	1	5	5	15	9.29047	8.26	2	3	4.14808	4.96	2	2	4.32666	4.96	2	2	2.39654	2.75	1	1	10.4239	10.47	3	4	6.66502	5.23	2	3	363	38.9336	5.75732
LOC_Os02g34560.2 protein	plant neutral invertase domain containing protein, expressed	15.7	2	4	5	33	15.4215	7.53	2	4	9.14495	7.53	2	3	23.2115	13.33	4	7	16.3153	7.53	2	5	23.6085	13.33	4	7	22.1192	15.7	5	7	465	52.2699	5.99854
LOC_Os06g37660.1 protein	OsPP2Ac-1 - Phosphatase 2A isoform 1 belonging to family 1, expressed	15.69	1	2	4	17	7.2019	10.46	2	2	9.39653	13.07	3	3	10.1479	10.46	2	3	6.02042	10.46	2	2	11.525	15.69	4	4	8.60577	13.07	3	3	306	35.091	5.021
LOC_Os02g55060.2 protein	cytochrome b5-like Heme/Steroid binding domain containing protein, expressed	15.69	1	1	1	5	2.44345	15.69	1	1	2.95192	15.69	1	1	2.93728	15.69	1	1					2.62751	15.69	1	1	2.76017	15.69	1	1	102	10.8194	5.51611
LOC_Os01g01450.2 protein	stress responsive protein, putative, expressed	15.67	2	3	3	22	9.28481	10.07	2	3	14.8681	15.67	3	4	10.3141	10.07	2	3	14.3033	15.67	3	4	17.7935	15.67	3	5	11.3925	10.07	2	3	268	30.1273	6.771
LOC_Os12g23170.1 protein	Os12bglu38 - beta-glucosidase/beta-mannosidase/exoglucanase homologue, expressed	15.65	21	7	8	52	24.7865	8.54	5	10	22.8221	11.79	6	9	21.1668	8.54	5	9	24.9356	10.37	5	9	17.8712	10.98	6	7	19.9213	9.55	5	8	492	56.9674	7.69385
LOC_Os05g50110.1 protein	oleosin, putative, expressed	15.61	1	2	2	4	3.19691	10.4	1	1									5.73002	15.61	2	2					3.11917	10.4	1	1	173	18.0876	9.70068
LOC_Os01g16430.1 protein	cysteine proteinase inhibitor precursor protein, putative, expressed	15.6	1	3	3	14					5.30705	10	2	2	8.61025	9.2	2	3	4.67465	9.2	2	2	11.654	15.6	3	4	8.90087	15.6	3	3	250	27.2522	6.53662
LOC_Os03g07840.1 protein	adenylosuccinate synthetase, chloroplast precursor, putative, expressed	15.57	1	6	6	33	19.1168	13.11	5	6	16.6662	11.48	4	5	17.7352	13.93	5	6	19.5274	11.48	4	6	15.898	13.93	5	5	16.8786	11.48	4	5	488	52.1027	6.84424
LOC_Os09g37280.2 protein	peroxisomal multifunctional enzyme type 2, putative, expressed	15.56	1	2	2	12	8.88688	7.94	1	2	10.9405	15.56	2	3	3.20545	7.94	1	1	7.30901	7.94	1	2	6.07208	7.94	1	2	6.57167	7.94	1	2	315	34.3707	7.97217
LOC_Os08g05830.1 protein	transaldolase, putative, expressed	15.54	3	5	5	26	13.4673	12.28	4	4	11.4461	12.28	4	4	13.7739	12.53	4	4	11.4741	12.53	4	4	15.643	15.54	5	5	16.071	15.54	5	5	399	42.9923	5.31299
LOC_Os04g01240.1 protein	serine-type peptidase, putative, expressed	15.53	1	2	2	12	6.76838	15.53	2	2	6.52365	15.53	2	2	7.5857	15.53	2	2	6.43672	15.53	2	2	7.39363	15.53	2	2	6.94012	15.53	2	2	206	23.2728	5.68115
LOC_Os07g34570.2 protein	FAD dependent oxidoreductase domain containing protein, expressed	15.53	2	3	3	22	2.56855	4.21	1	1	2.47261	4.53	1	1	26.113	15.53	3	8	20.2602	15.53	3	6	9.29578	15.53	3	3	8.93176	15.53	3	3	309	32.7125	5.94775
LOC_Os03g04960.1 protein	cysteinyl-tRNA synthetase, putative, expressed	15.53	3	6	6	24	11.8194	5.3	2	3	11.8664	5.3	2	3	11.0248	5.3	2	3	15.6751	7.95	3	4	20.69	13.26	5	6	18.3503	10.23	4	5	528	60.8866	6.32861
LOC_Os03g13220.2 protein	expressed protein	15.53	2	2	2	2																	3.43655	8.07	1	1	2.2377	7.45	1	1	161	18.2165	4.75439
LOC_Os10g33230.1 protein	RNA recognition motif containing protein, putative, expressed	15.52	1	4	4	10	7.6393	12.07	2	2	4.27214	5.6	1	1	4.76006	5.6	1	1	4.25373	5.6	1	1	9.90984	14.44	3	3	7.21996	12.07	2	2	464	45.593	6.7417
LOC_Os07g07990.1 protein	uncharacterized protein At4g06744 precursor, putative, expressed	15.47	1	5	5	20	8.47052	9.6	3	3	11.3877	13.07	4	4	9.42635	9.6	3	3	7.70356	7.73	3	3	11.4324	13.07	4	4	9.86181	9.6	3	3	375	40.5954	6.17627
LOC_Os02g01300.1 protein	invertase/pectin methylesterase inhibitor family protein, putative, expressed	15.47	1	2	2	18	12.8128	15.47	2	3	13.1788	15.47	2	3	12.86	15.47	2	3	12.8255	15.47	2	3	11.8035	15.47	2	3	12.2819	15.47	2	3	181	18.8904	5.50342
LOC_Os08g17600.3 protein	SNARE domain containing protein, putative, expressed	15.43	2	2	2	10	3.73413	7.45	1	1	3.5657	7.45	1	1	8.2293	15.43	2	2	4.13906	7.45	1	1	7.36606	15.43	2	2	10.8854	15.43	2	3	188	21.1941	8.32373
LOC_Os03g15650.1 protein	vacuolar sorting protein, putative, expressed	15.42	3	4	4	15	7.73572	5.21	1	2	9.8437	10.83	3	3	10.1296	9.79	2	3	8.54568	8.75	2	2	11.0408	8.75	2	3	6.86934	5.21	1	2	480	53.8076	4.77979
LOC_Os07g04240.1 protein	succinate dehydrogenase flavoprotein subunit,mitochondrial precursor, putative, expressed	15.4	1	9	9	50	25.9034	12.38	7	8	23.3435	11.27	6	7	27.5724	12.7	7	9	26.1111	11.27	6	8	27.448	14.29	8	9	29.8666	9.68	5	9	630	68.8101	7.07861
LOC_Os10g31950.1 protein	3-ketoacyl-CoA thiolase, peroxisomal precursor, putative, expressed	15.4	1	4	4	17	8.06692	9.54	2	2	13.6398	13.67	3	3	9.25485	9.54	2	2	3.61916	4.99	1	1	19.8886	15.4	4	5	15.0848	13.67	3	4	461	47.9947	8.104
LOC_Os02g13840.1 protein	citrate synthase, putative, expressed	15.4	1	6	6	39	19.6688	15.4	6	6	27.0748	15.4	6	8	15.3573	11.2	4	5	25.2484	15	5	7	23.2142	11.2	4	7	19.5775	11.2	4	6	500	54.6063	8.85107
LOC_Os02g01310.1 protein	invertase/pectin methylesterase inhibitor family protein, putative, expressed	15.38	1	2	2	27	22.9402	15.38	2	6	15.7256	15.38	2	4	19.5385	15.38	2	5	15.7439	9.13	1	4	12.8081	15.38	2	3	19.7309	15.38	2	5	208	22.1943	4.95752
LOC_Os10g36170.1 protein	LTPL160 - Protease inhibitor/seed storage/LTP family protein precursor, expressed	15.38	1	1	1	6	3.34373	15.38	1	1	3.48857	15.38	1	1	3.30327	15.38	1	1	3.59225	15.38	1	1	3.17531	15.38	1	1	3.33168	15.38	1	1	91	9.27555	8.90967
LOC_Os01g05140.1 protein	expressed protein	15.38	1	1	1	4	2.24978	15.38	1	1									2.02127	15.38	1	1					4.91509	15.38	1	2	91	9.60219	11.2241
LOC_Os10g40730.1 protein	expansin precursor, putative, expressed	15.38	4	3	3	12					8.86268	12.59	2	3	9.68784	12.59	2	3	8.58579	12.59	2	3	5.84704	12.59	2	2	2.40579	2.8	1	1	286	31.338	6.41748
LOC_Os03g23000.1 protein	expressed protein	15.38	2	1	1	2									2.25524	15.38	1	1					2.53129	15.38	1	1					78	8.39547	9.979
LOC_Os07g36410.1 protein	expressed protein	15.35	1	2	2	4	3.06002	8.42	1	1	3.32411	8.42	1	1													6.52737	15.35	2	2	202	21.2669	5.60498
LOC_Os06g49780.1 protein	expressed protein	15.35	1	2	2	3									6.08013	15.35	2	2									4.22457	8.3	1	1	241	25.8301	5.04639
LOC_Os03g57120.1 protein	ferredoxin--NADP reductase, chloroplast precursor, putative, expressed	15.34	3	4	4	13	5.07769	6.35	2	2	8.40528	12.17	3	3	4.13926	5.29	2	2	7.22051	12.17	3	3	2.9066	3.17	1	1	4.28425	5.29	2	2	378	41.852	8.60205
LOC_Os03g58040.3 protein	glutamate dehydrogenase protein, putative, expressed	15.33	1	3	5	15	6.14879	4.62	2	2	5.8497	4.62	2	2	2.49624	2.19	1	1	8.09499	4.62	2	3	11.6908	12.41	4	4	8.10581	7.54	3	3	411	44.3137	6.60986
LOC_Os01g04340.1 protein	hsp20/alpha crystallin family protein, putative, expressed	15.33	1	1	1	2									3.78699	15.33	1	1	3.53278	15.33	1	1									150	16.6385	6.80029
LOC_Os02g24634.1 protein	photosystem II D2 protein, putative, expressed	15.3	3	4	4	22	13.6374	15.3	4	4	13.0806	15.3	4	4	10.0407	12.46	3	3	16.6365	15.3	4	5	10.4584	12.46	3	3	9.89085	12.46	3	3	353	39.5719	5.40186
LOC_Os01g70850.1 protein	esterase, putative, expressed	15.3	2	2	2	4																	9.17842	15.3	2	3	2.76184	5.22	1	1	268	28.8163	6.27783
LOC_Os04g02900.1 protein	dehydrogenase E1 component domain containing protein, expressed	15.29	3	6	6	22	13.7659	10.35	4	5	9.53408	8.24	3	3	6.54766	6.12	2	2	8.02942	6.12	2	2	15.4402	13.18	5	5	18.2829	11.53	4	5	425	46.1152	6.60986
LOC_Os04g38950.1 protein	class I glutamine amidotransferase, putative, expressed	15.28	3	4	4	15	8.05795	10.42	3	3	10.9073	15.28	4	4	4.50802	6.25	2	2	7.00777	11.11	3	3	5.24033	6.6	2	2	2.3609	2.43	1	1	288	30.7028	6.87354
LOC_Os07g08960.1 protein	RNA recognition motif containing protein, expressed	15.26	1	3	3	14	7.51872	12.01	2	2	6.79945	12.01	2	2	7.15544	12.01	2	2	6.28219	12.01	2	2	10.1076	15.26	3	3	8.34407	15.26	3	3	308	33.2305	9.26123
LOC_Os01g56460.1 protein	mitochondrial glycoprotein, putative, expressed	15.23	1	3	3	11	3.53496	4.94	1	1	5.55787	11.11	2	2	3.19634	4.94	1	1	5.87984	4.94	1	2	8.4753	15.23	3	3	6.47511	11.11	2	2	243	26.0833	7.57666
LOC_Os04g52320.1 protein	QRT3, putative, expressed	15.2	1	4	4	21	15.4021	12.8	3	4	12.1715	12.8	3	3	10.0073	9.4	2	2	13.4676	15.2	4	4	21.8549	12.8	3	5	12.5813	12.8	3	3	500	51.6039	6.96143
LOC_Os05g45740.2 protein	mitochondrial ATP synthase g subunit family protein, putative, expressed	15.2	2	2	2	8	4.49678	15.2	2	2	6.74018	15.2	2	3					2.0716	7.2	1	1	2.33512	7.2	1	1	2.16854	7.2	1	1	125	14.1662	8.93896
LOC_Os04g55650.2 protein	oryzain alpha chain precursor, putative, expressed	15.19	2	2	2	13	8.18197	15.19	2	2	8.70968	15.19	2	2	8.01902	15.19	2	2	8.14684	15.19	2	2	11.7603	15.19	2	3	8.72971	15.19	2	2	237	25.9467	4.98291
LOC_Os01g39790.2 protein	esterase/lipase/thioesterase, putative, expressed	15.19	2	2	2	6	6.73531	15.19	2	2	3.34663	5.91	1	1	4.10408	5.91	1	1					4.01487	5.91	1	1	3.10696	9.28	1	1	237	26.3642	6.13818
LOC_Os11g11390.1 protein	ribosomal protein, putative, expressed	15.18	1	2	3	18	9.99496	15.18	3	3	9.84048	15.18	3	3	9.58336	15.18	3	3	8.89211	15.18	3	3	9.93688	15.18	3	3	9.37182	15.18	3	3	224	25.3303	10.2427
LOC_Os03g53860.2 protein	periplasmic beta-glucosidase precursor, putative, expressed	15.18	3	6	6	16	8.60489	5.75	2	3	3.54663	4.63	1	1	9.40454	5.75	2	3	6.71994	7.99	2	2	12.7711	9.42	4	4	9.24151	7.83	3	3	626	67.5783	7.32764
LOC_Os07g49250.1 protein	thiamine pyrophosphate enzyme, C-terminal TPP binding domain containing protein, expressed	15.16	4	3	6	22	8.66193	7.16	3	3	10.9728	8.52	4	4	8.8813	7.16	3	3	11.6339	12.44	4	4	14.0779	13.8	5	5	8.99784	7.16	3	3	587	62.6024	5.94775
LOC_Os07g36190.1 protein	hydrolase, NUDIX family, domain containing protein, expressed	15.13	1	3	3	21	10.8845	15.13	3	3	10.45	15.13	3	3	15.3686	15.13	3	4	11.0821	15.13	3	3	14.5352	15.13	3	4	14.2663	15.13	3	4	238	27.3237	5.021
LOC_Os03g14690.1 protein	vacuolar ATP synthase 98 kDa subunit, putative, expressed	15.12	1	8	10	49	28.652	12.68	8	9	27.878	12.68	8	8	23.4389	11.95	7	7	33.0214	14.02	9	10	23.4268	11.34	7	7	27.4199	12.68	8	8	820	92.3132	6.22705
LOC_Os01g52500.4 protein	NADP-dependent malic enzyme, putative, expressed	15.12	5	3	5	35	19.9464	10.28	4	6	17.0274	10.28	4	5	25.5893	15.12	5	7	16.5476	10.28	4	5	21.3169	15.12	5	6	23.732	15.12	5	6	496	54.7093	6.85889
LOC_Os03g10640.1 protein	calcium-transporting ATPase, plasma membrane-type, putative, expressed	15.11	3	8	9	47	23.6832	10.11	6	7	36.1301	13.15	7	11	25.7388	9.22	5	7	35.3496	14.43	8	11	13.4596	7.07	5	5	19.9835	9.42	5	6	1019	110.426	6.16357
LOC_Os03g08810.1 protein	expressed protein	15.09	1	2	2	6	4.18291	10.34	1	1	4.48545	10.34	1	1					6.99357	15.09	2	2	4.96544	10.34	1	1	4.72679	10.34	1	1	232	24.6071	5.47803
LOC_Os01g47690.1 protein	metallo-beta-lactamase family protein, putative, expressed	15.08	2	3	3	14	6.30845	7.21	2	2	5.87072	7.21	2	2	9.78414	15.08	3	3	9.14488	15.08	3	3	6.34177	7.21	2	2	6.3261	7.21	2	2	305	33.1562	8.01611
LOC_Os06g15420.1 protein	asparagine synthetase, putative, expressed	15.06	1	6	6	26	8.67342	7.45	3	3	18.8679	13.37	5	6	16.053	9.14	4	5	6.0548	4.74	2	2	14.6364	11.34	5	5	14.5248	11.34	5	5	591	66.1852	6.45557
LOC_Os03g11570.1 protein	proteasome subunit, putative, expressed	15.06	3	4	4	26	12.9826	10.39	3	4	15.9172	15.06	4	5	16.1414	15.06	4	5	10.2533	9.61	2	3	16.3199	15.06	4	5	13.7357	10.39	3	4	385	43.642	5.68115
LOC_Os09g33790.1 protein	snRK1-interacting protein 1, putative, expressed	15.05	1	2	2	7	3.11919	8.06	1	1	2.84409	8.06	1	1	3.49777	8.06	1	1	5.384	15.05	2	2	2.89494	8.06	1	1	3.29912	8.06	1	1	186	20.0151	8.27979
LOC_Os03g04000.1 protein	AMP-binding domain containing protein, expressed	15.04	1	6	6	16	6.1904	4.17	2	2	3.64512	2.54	1	1	7.38263	5.43	2	2	5.50876	4.17	2	2	17.7198	13.41	5	5	10.9512	8.33	4	4	552	59.8277	8.88037
LOC_Os04g10360.1 protein	OsSub40 - Putative Subtilisin homologue, expressed	15.04	1	6	6	43	27.5793	13.98	5	7	21.6315	9.23	4	6	34.5868	13.98	5	10	30.4414	13.98	5	8	18.0045	8.18	3	5	25.2691	13.98	5	7	758	79.3486	8.70459
LOC_Os08g45010.1 protein	ABC transporter, ATP-binding protein, putative, expressed	15.03	3	7	7	26	12.1258	8.45	4	4	13.0722	10.47	5	5	8.99859	6.08	3	3	9.07814	6.42	3	3	18.6566	13.01	6	6	15.9038	11.66	5	5	592	66.1307	6.59521
LOC_Os06g16260.2 protein	OsSigP5 - Putative Type I Signal Peptidase homologue; employs a putative Ser/His catalytic dyad, expressed	15.03	2	2	2	9	6.1082	15.03	2	2	2.79718	7.84	1	1	3.41108	7.84	1	1	6.16392	15.03	2	2					8.04047	15.03	2	3	153	17.0412	7.15186
LOC_Os05g13830.1 protein	TsetseEP precursor, putative, expressed	15.02	1	2	6	30	11.9329	11.07	4	5	9.63879	11.07	4	4	13.8081	11.07	5	6	11.0063	15.02	4	5	9.2144	9.49	2	4	13.674	9.49	3	6	253	27.1385	5.41455
LOC_Os06g47000.3 protein	external NADH-ubiquinone oxidoreductase 1, mitochondrial precursor, putative, expressed	15.02	2	7	7	36	12.5463	10.09	5	5	17.7774	10.3	5	7	14.6851	12.23	6	6	17.2165	12.23	6	7	16.3254	12.88	6	6	13.8765	10.94	5	5	466	52.8374	6.48096
LOC_Os03g32314.1 protein	allene oxide cyclase 4, chloroplast precursor, putative, expressed	15	1	3	3	9	3.13297	5	1	1	3.29559	5	1	1	5.59442	8.75	2	2	2.30546	5	1	1	6.14204	11.25	2	2	5.03501	11.25	2	2	240	26.0345	9.23193
LOC_Os03g02540.1 protein	proteasome subunit, putative, expressed	14.97	1	6	6	31	14.4781	11.56	5	5	17.4524	14.97	6	6	14.1351	11.56	5	5	12.6938	9.75	4	4	17.0108	14.97	6	6	13.8993	11.56	5	5	441	49.7985	6.88818
LOC_Os02g10390.3 protein	chlorophyll A-B binding protein, putative, expressed	14.96	3	2	2	4																	4.53831	14.96	2	2	5.23159	14.96	2	2	234	25.68	5.33838
LOC_Os12g44010.1 protein	purple acid phosphatase precursor, putative, expressed	14.94	1	6	6	30	19.5586	13.42	5	6	19.8795	11.47	4	6	18.103	9.96	3	5	16.7798	11.47	4	5	11.9039	9.52	3	4	12.636	9.52	3	4	462	51.9565	7.18115
LOC_Os03g55150.6 protein	eukaryotic translation initiation factor 5A, putative, expressed	14.91	2	1	1	4	3.47961	14.91	1	1					3.87321	14.91	1	1	4.81226	14.91	1	1					4.58973	14.91	1	1	161	17.5337	6.13818
LOC_Os07g12250.1 protein	ribosomal protein L24, putative, expressed	14.91	2	2	2	6	3.05842	7.45	1	1					3.14871	7.45	1	1	5.38782	14.91	2	2	3.14665	7.45	1	1	2.88991	7.45	1	1	161	18.2232	10.7114
LOC_Os03g60460.1 protein	aminopeptidase, putative, expressed	14.89	1	6	6	34	15.9055	6.87	3	4	22.3515	12.11	5	6	18.4126	9.66	4	5	19.2558	9.66	4	5	25.442	14.89	6	7	25.1675	12.11	5	7	611	67.7488	5.13525
LOC_Os10g38670.1 protein	glutathione S-transferase, putative, expressed	14.89	2	3	3	5	4.75998	9.79	2	2					4.44586	8.94	2	2									2.69009	3.83	1	1	235	25.8984	6.59521
LOC_Os01g34620.7 protein	- glutaredoxin subgroup II, expressed - [OsGrx_S15.1]	14.88	3	2	2	8	3.25865	9.52	1	1	3.59251	9.52	1	1	2.35899	9.52	1	1	5.33764	14.88	2	2	5.92471	14.88	2	2	3.00247	9.52	1	1	168	18.1951	7.44482
LOC_Os01g70140.1 protein	ubiquitin-conjugating enzyme E2-22 kDa, putative, expressed	14.87	1	1	1	2	3.02994	14.87	1	1																	3.8988	14.87	1	1	195	21.3096	5.08447
LOC_Os04g39700.1 protein	60S ribosomal protein L6, putative, expressed	14.86	1	1	3	18	9.38036	14.86	3	4	9.34868	14.86	3	4	7.32993	14.86	3	3	6.83853	14.86	3	3	5.5492	10.36	2	2	4.27377	8.56	2	2	222	24.6134	10.0962
LOC_Os05g50200.1 protein	expressed protein	14.86	1	3	3	11	7.1742	5.42	1	2	4.20884	5.42	1	1					6.87759	5.42	1	2	6.87828	5.42	1	2	14.2259	14.86	3	4	424	47.489	8.70459
LOC_Os06g37364.2 protein	cytochrome P450, putative, expressed	14.85	4	6	6	46	15.7698	10.5	4	5	18.7537	12.87	5	6	30.3877	14.85	6	10	25.5108	12.87	5	8	31.3246	14.85	6	10	21.0839	14.85	6	7	505	57.133	7.18115
LOC_Os07g09340.1 protein	plasma membrane ATPase, putative, expressed	14.84	1	6	12	53	22.5042	8.67	8	8	31.5063	11.91	9	10	33.0054	10.55	8	10	31.4817	11.91	9	10	20.5267	8.57	7	7	23.9677	9.61	8	8	957	105.374	6.78564
LOC_Os08g15040.1 protein	ADP-ribosylation factor, putative, expressed	14.84	2	2	2	10	6.31237	14.84	2	2	6.85531	14.84	2	2	3.35373	6.04	1	1	7.36175	14.84	2	2	2.97054	6.04	1	1	7.43428	14.84	2	2	182	20.3846	5.63037
LOC_Os01g46380.1 protein	ketol-acid reductoisomerase, chloroplast precursor, putative, expressed	14.8	1	2	7	35	17.0563	12.39	6	7	15.1779	11.7	5	6	11.0418	9.64	4	5	11.5182	7.75	4	5	17.0668	14.11	6	7	12.4838	9.64	4	5	581	62.777	6.66846
LOC_Os08g02080.1 protein	rickettsia 17 kDa surface antigen family protein, expressed	14.79	1	1	1	12	10.0383	14.79	1	2	9.60754	14.79	1	2	9.04827	14.79	1	2	9.64111	14.79	1	2	10.2085	14.79	1	2	9.31824	14.79	1	2	142	15.718	8.86572
LOC_Os05g48020.1 protein	SNARE domain containing protein, putative, expressed	14.79	1	3	3	5									2.49143	4.93	1	1	2.34917	4.93	1	1	7.61221	14.79	3	3					284	31.8662	5.26221
LOC_Os08g44680.1 protein	photosystem I reaction center subunit II, chloroplast precursor, putative, expressed	14.78	1	2	2	13					5.78362	14.78	2	2	6.91771	7.39	1	2	6.13417	7.39	1	2	13.0612	14.78	2	4	10.5857	14.78	2	3	203	22.0204	9.70068
LOC_Os07g40800.1 protein	PPR repeat domain containing protein, putative, expressed	14.77	1	6	6	18	7.58196	4.49	2	2	10.5987	7.7	3	3	9.41702	3.85	2	3	6.08189	4.49	2	2	16.5466	11.56	5	5	9.93039	8.03	3	3	623	68.6779	6.43018
LOC_Os02g15550.1 protein	spermidine synthase, putative, expressed	14.77	2	1	2	9	3.49682	4	1	1	3.81494	4	1	1	11.4451	14.77	2	3	6.45631	14.77	2	2	3.4902	4	1	1	3.23475	4	1	1	325	35.2285	6.44287
LOC_Os04g51150.1 protein	transposon protein, putative, unclassified, expressed	14.76	2	5	5	15	5.6359	7.53	2	2	2.98196	3.01	1	1	2.60545	3.01	1	1	2.76668	3.01	1	1	17.3378	14.76	5	6	11.0997	12.05	4	4	332	37.1129	8.03076
LOC_Os01g61670.1 protein	ureidoglycolate hydrolase, putative, expressed	14.75	1	1	1	1									4.0005	14.75	1	1													244	26.4862	7.53271
LOC_Os03g04220.1 protein	glutathione S-transferase, putative, expressed	14.73	1	3	3	7					2.26113	4.39	1	1	2.39255	4.39	1	1	5.90304	10.97	2	2	4.2903	8.15	2	2	2.78837	4.39	1	1	319	35.6826	7.57666
LOC_Os01g69130.2 protein	dynamin family protein, putative, expressed	14.71	2	7	8	32	13.9399	8.57	5	5	15.3991	8.18	5	5	12.582	7.8	5	5	13.0827	7.8	5	5	18.7568	12.28	6	6	16.6058	9.08	6	6	782	86.2078	6.99072
LOC_Os10g06540.2 protein	vesicle-associated membrane protein, putative, expressed	14.71	2	1	1	1													3.14201	14.71	1	1									136	15.5792	9.83252
LOC_Os09g32968.2 protein	emp24/gp25L/p24 family protein, putative, expressed	14.69	2	2	2	11	5.47877	4.74	1	2	6.55119	14.69	2	2	6.21797	14.69	2	2	8.2154	14.69	2	3	2.93332	4.74	1	1	3.12594	4.74	1	1	211	24.5714	6.34131
LOC_Os08g25590.2 protein	UPF0041 domain containing protein, putative, expressed	14.68	2	2	2	6	3.32537	13.76	1	1					3.39016	13.76	1	1	5.53226	14.68	2	2					5.34054	14.68	2	2	109	12.2302	9.49561
LOC_Os08g41790.1 protein	phosphoribulokinase/Uridine kinase family protein, expressed	14.66	1	2	6	21	11.5144	7.94	4	4	9.85872	7.94	4	4	7.95886	6.31	3	3	5.90985	4.28	2	2	13.1432	12.42	5	5	7.41253	5.7	3	3	491	54.4126	6.44287
LOC_Os07g08030.1 protein	ribose-5-phosphate isomerase A, putative, expressed	14.64	1	3	3	26	18.8052	14.64	3	5	11.4773	13.93	2	3	20.5774	13.93	2	5	19.6676	14.64	3	5	16.2648	13.93	2	4	16.0242	13.93	2	4	280	29.1793	5.74463
LOC_Os08g44470.1 protein	expressed protein	14.63	1	1	1	3					3.11976	14.63	1	1									3.16802	14.63	1	1	3.30766	14.63	1	1	123	12.7408	9.74463
LOC_Os10g08930.1 protein	S10/S20 domain containing ribosomal protein, putative, expressed	14.62	2	2	2	11	5.09524	14.62	2	2	2.91402	9.23	1	1	5.15917	14.62	2	2	5.42078	14.62	2	2	4.34892	14.62	2	2	6.10513	9.23	1	2	130	14.1997	9.62744
LOC_Os02g48360.2 protein	pyrophosphate--fructose 6-phosphate 1-phosphotransferase subunit alpha, putative, expressed	14.62	3	4	6	11	4.14746	2.88	1	1	4.2912	2.88	1	1	4.7255	2.88	1	1	4.34322	2.88	1	1	14.2465	13.08	5	5	6.00142	4.42	2	2	520	56.6118	7.23975
LOC_Os11g13980.1 protein	hsp20/alpha crystallin family protein, putative, expressed	14.56	1	2	2	4													3.19449	8.74	1	1	4.79132	8.74	1	1	7.87549	14.56	2	2	206	21.8562	6.37939
LOC_Os05g28290.1 protein	ranBP1 domain containing protein, expressed	14.55	1	2	2	10	4.40777	9.09	1	1	4.85519	9.09	1	1	11.9414	14.55	2	3	4.34789	9.09	1	1	7.60318	14.55	2	2	7.56856	14.55	2	2	220	24.0679	4.77979
LOC_Os12g08280.1 protein	inositol-1-monophosphatase, putative, expressed	14.53	1	4	4	15	6.55389	8.1	2	2	6.29418	8.1	2	2	7.50772	8.1	2	2	7.67614	8.1	2	2	16.913	14.53	4	5	7.1481	8.1	2	2	358	37.457	4.7417
LOC_Os12g17910.1 protein	T-complex protein, putative, expressed	14.53	1	2	7	38	15.2337	9.69	5	5	19.095	9.69	5	6	18.4972	9.69	5	6	18.8696	9.69	5	6	21.4701	11.59	6	7	25.4658	14.53	7	8	578	61.0926	5.21143
LOC_Os06g44660.1 protein	fasciclin-like arabinogalactan precursor protein, putative, expressed	14.53	1	3	3	21	11.1376	10.03	2	3	18.4182	14.53	3	5	15.5931	14.53	3	4	12.2869	10.03	2	3	9.37084	10.03	2	3	10.5236	10.03	2	3	289	29.8921	9.53955
LOC_Os02g10520.1 protein	OsSub12 - Putative Subtilisin homologue, expressed	14.52	1	9	9	44	22.6588	11.64	6	6	30.0788	11.64	7	8	24.845	9.14	5	7	33.8992	13.14	7	10	19.8983	10.51	6	6	24.6082	11.64	6	7	799	83.1201	7.79639
LOC_Os08g28230.1 protein	IscA-like iron-sulfur assembly protein, mitochondrial precursor, putative, expressed	14.46	2	2	2	7	2.77422	7.23	1	1					4.83191	14.46	2	2					5.6525	14.46	2	2	5.23933	14.46	2	2	166	17.6357	7.29834
LOC_Os12g07740.1 protein	eukaryotic translation initiation factor 2 subunit gamma, putative, expressed	14.44	2	3	3	14	3.61321	6.9	1	1	10.2477	11.21	2	3	8.76147	10.13	2	3	13.7368	6.9	1	3	7.74308	11.21	2	2	8.72233	6.9	1	2	464	50.5747	8.71924
LOC_Os01g60110.1 protein	E2F-related protein, putative, expressed	14.43	1	4	4	19	9.17933	12.13	3	3	8.72786	12.13	3	3	9.55508	9.84	3	4	10.5562	14.43	4	4	8.1391	12.13	3	3	5.39764	8.85	2	2	305	34.4619	9.14404
LOC_Os08g02690.1 protein	MA3 domain containing protein, expressed	14.39	1	7	7	49	18.8612	8.38	4	6	29.323	12.15	6	9	24.6893	8.66	4	7	20.0593	8.38	4	6	31.4568	14.39	7	10	33.5531	14.39	7	11	716	78.5352	5.26221
LOC_Os06g21550.1 protein	thioredoxin domain-containing protein 17, putative, expressed	14.39	1	1	1	2									2.94041	14.39	1	1									3.46579	14.39	1	1	139	15.2227	5.10986
LOC_Os05g33140.1 protein	CHIT5 - Chitinase family protein precursor, expressed	14.37	1	2	2	15	14.2094	11.38	1	3	4.598	11.38	1	1	12.6107	11.38	1	3	10.7117	14.37	2	3	12.947	11.38	1	3	9.08834	11.38	1	2	334	34.3789	4.64014
LOC_Os12g16240.1 protein	nmrA-like family domain containing protein, expressed	14.37	1	1	2	6					2.07032	5.75	1	1	3.3408	8.62	1	1	3.13927	8.62	1	1	5.92714	8.62	1	2	3.77865	8.62	1	1	174	19.9439	5.77002
LOC_Os04g35570.1 protein	Regulator of chromosome condensation domain containing protein, expressed	14.35	4	4	4	13	2.35538	3.09	1	1	6.24161	6.84	2	2	2.86463	3.09	1	1	6.41611	6.84	2	2	12.5999	14.35	4	4	8.35202	10.15	3	3	453	48.1425	5.65576
LOC_Os02g50140.1 protein	caleosin related protein, putative, expressed	14.35	1	2	2	14	6.7505	14.35	2	2	9.14973	14.35	2	3	5.32685	14.35	2	2	6.45504	14.35	2	2	5.1204	14.35	2	2	9.31843	14.35	2	3	216	23.4628	8.79248
LOC_Os08g44360.1 protein	male sterility protein 2, putative, expressed	14.34	1	7	7	20	8.29382	5.5	3	3	8.32921	5.5	3	3	7.12882	5.7	3	3	5.1618	3.73	2	2	11.1713	8.06	4	4	12.1763	9.82	5	5	509	57.3989	8.04541
LOC_Os11g45730.1 protein	pectinesterase, putative, expressed	14.31	2	5	5	26	11.6194	9.15	4	4	17.6039	14.31	5	6	10.966	9.15	4	4	13.5366	9.15	4	5	8.20189	6.76	3	3	11.4007	9.15	4	4	503	53.4631	8.80713
LOC_Os08g12600.1 protein	expressed protein	14.29	1	2	2	11	7.32268	9.68	1	2	11.108	14.29	2	3	7.51215	9.68	1	2	8.52552	9.68	1	2	2.56001	4.61	1	1	2.93725	4.61	1	1	217	22.7562	4.67822
LOC_Os12g37590.1 protein	prefoldin, putative, expressed	14.29	1	2	2	7	3.60158	8.16	1	1	3.94988	8.16	1	1	3.70934	8.16	1	1	3.64981	8.16	1	1	6.93095	14.29	2	2	4.31095	8.16	1	1	196	21.5642	5.16064
LOC_Os03g42799.1 protein	expressed protein	14.29	1	1	1	6	2.84935	14.29	1	1	2.36563	14.29	1	1	2.70531	14.29	1	1	2.23693	14.29	1	1	2.24244	14.29	1	1	2.61892	14.29	1	1	56	6.37548	9.56885
LOC_Os02g01920.1 protein	GHMP kinases ATP-binding protein, putative, expressed	14.29	2	4	4	29	16.3109	14.29	4	5	17.3145	14.29	4	5	18.0266	14.29	4	5	14.4761	11.22	3	4	17.1652	14.29	4	5	17.1691	14.29	4	5	392	42.6248	6.7124
LOC_Os06g50090.1 protein	expressed protein	14.29	1	1	1	6	2.78123	14.29	1	1	2.4471	14.29	1	1	2.64667	14.29	1	1	2.60136	14.29	1	1	2.42259	14.29	1	1	2.61332	14.29	1	1	70	7.30555	8.00146
LOC_Os01g40470.1 protein	vacuolar ATP synthase subunit d, putative, expressed	14.25	1	5	5	19	10.5523	11.97	4	4	13.2291	11.97	4	5	7.78115	9.69	3	3	6.07029	6.55	2	2	7.94552	9.69	3	3	5.64776	6.55	2	2	351	40.7579	4.91943
LOC_Os11g07280.2 protein	coatomer subunit beta-1, putative, expressed	14.24	2	4	10	37	17.026	7.91	6	6	21.468	7.91	6	7	17.5625	6.1	5	6	13.5956	3.73	3	4	20.8552	8.14	6	7	21.3386	8.7	6	7	885	98.3039	5.73193
LOC_Os01g34700.1 protein	dienelactone hydrolase family protein, expressed	14.23	3	2	2	11	4.00883	6.41	1	1	10.1617	7.83	1	2	3.79092	6.41	1	1	9.25618	14.23	2	2	7.23407	14.23	2	2	12.0797	14.23	2	3	281	30.3913	6.80029
LOC_Os04g57350.1 protein	EH domain-containing protein 1, putative, expressed	14.21	1	5	6	18	8.93015	7.38	3	3	4.55923	3.32	1	1	9.94194	7.38	3	3	12.7769	9.96	4	4	16.026	12.18	5	5	7.44942	5.9	2	2	542	61.0114	7.59131
LOC_Os04g56160.3 protein	plasma membrane ATPase, putative, expressed	14.21	4	5	12	54	30.2049	12.44	10	10	32.2826	12	9	11	30.072	9.47	7	9	29.5247	9.58	8	9	22.4418	10.57	7	7	28.5199	11.56	8	8	908	99.8677	7.76709
LOC_Os05g33100.1 protein	endo-1,3;1,4-beta-D-glucanase precursor, putative, expressed	14.17	2	3	3	23	14.5055	14.17	3	5	14.2382	10.42	2	4	15.4354	10.42	2	4	7.21451	10.42	2	2	16.9678	10.42	2	5	11.412	10.42	2	3	240	25.7531	5.8335
LOC_Os10g40140.1 protein	MSP domain containing protein, expressed	14.16	1	1	2	18	8.5205	14.16	2	3	9.40153	14.16	2	3	11.4181	14.16	2	4	9.21676	14.16	2	3	9.28356	14.16	2	3	5.71913	14.16	2	2	233	26.1715	8.6167
LOC_Os10g35110.1 protein	alpha-galactosidase precursor, putative, expressed	14.15	2	4	4	21	10.6257	9.11	3	3	12.2285	9.11	3	4	11.8394	9.11	3	4	8.47405	9.11	3	3	13.2668	14.15	4	4	9.02506	9.11	3	3	417	45.7923	7.94287
LOC_Os10g25040.2 protein	red chlorophyll catabolite reductase, putative, expressed	14.15	2	3	3	11	2.59297	3.08	1	1	2.10093	3.08	1	1	6.25734	11.38	2	2	5.22635	11.38	2	2	4.70409	5.85	2	2	8.51351	14.15	3	3	325	33.7144	7.81104
LOC_Os02g47850.2 protein	class I glutamine amidotransferase, putative, expressed	14.13	3	4	4	21	9.43551	9.19	3	3	13.8536	11.88	3	4	10.4745	9.19	3	3	9.55399	9.19	3	3	13.8951	14.13	4	4	13.2783	14.13	4	4	446	48.4053	6.90283
LOC_Os12g35690.1 protein	RALFL5 - Rapid ALkalinization Factor RALF family protein precursor, expressed	14.12	1	1	1	7	4.56311	14.12	1	1	9.63349	14.12	1	2	3.664	14.12	1	1					10.2471	14.12	1	2	5.54058	14.12	1	1	170	17.0285	9.42236
LOC_Os07g01870.1 protein	ribosomal protein L13, putative, expressed	14.08	2	2	3	15	8.57626	14.08	3	3	5.93553	10.68	2	2	6.10145	10.68	2	2	8.73878	14.08	3	3	8.23816	14.08	3	3	4.97688	10.68	2	2	206	23.6569	10.4624
LOC_Os01g29469.1 protein	dual specificity protein phosphatase, putative, expressed	14.07	1	2	2	6	6.18458	7.54	1	2									2.75433	6.53	1	1	2.79022	6.53	1	1	4.54266	14.07	2	2	199	22.3482	6.53662
LOC_Os02g45530.1 protein	HOTHEAD precursor, putative, expressed	14.07	1	6	6	39	19.7938	11.84	5	6	19.8996	11.84	5	6	20.9397	14.07	6	7	21.7795	11.84	5	7	21.379	11.84	5	7	19.7653	9.95	4	6	583	63.045	8.03076
LOC_Os01g16940.1 protein	MazG nucleotide pyrophosphohydrolase domain containing protein, expressed	14.05	1	3	3	10	4.63023	7.52	2	2	2.57084	4.58	1	1	6.40985	11.11	2	2	5.52731	11.11	2	2	6.31099	11.11	2	2	3.72386	6.54	1	1	306	32.8598	8.29443
LOC_Os04g52130.1 protein	coproporphyrinogen III oxidase, chloroplast precursor, putative, expressed	14.04	1	4	4	18	12.027	8.77	3	4	8.8317	10.78	3	3	9.26105	10.78	3	3	3.64482	3.51	1	1	12.7834	14.04	4	4	9.26982	10.78	3	3	399	43.8439	6.66846
LOC_Os10g28200.1 protein	NAD dependent epimerase/dehydratase family protein, putative, expressed	14.02	2	3	4	18	6.34625	7.94	2	2	11.0469	14.02	4	4	8.29661	10.32	3	3	8.46744	11.64	3	3	10.1925	14.02	4	4	6.67679	7.94	2	2	378	42.7509	6.0874
LOC_Os12g38140.1 protein	expressed protein	14.02	1	1	1	6	3.95363	14.02	1	1	4.04702	14.02	1	1	3.90594	14.02	1	1	4.28459	14.02	1	1	5.017	14.02	1	1	5.26506	14.02	1	1	164	16.7294	8.04541
LOC_Os03g58700.1 protein	vacuolar protein sorting-associated protein 35, putative, expressed	14	1	6	6	14	7.28931	6.05	2	2	4.10602	2.27	1	1	6.24467	3.66	2	2	5.77713	4.79	2	2	12.5198	7.69	4	4	9.18147	4.79	3	3	793	89.7671	5.40186
LOC_Os11g03730.2 protein	alpha-N-arabinofuranosidase A, putative, expressed	13.98	1	2	6	38	19.3923	13.98	6	6	16.9572	12.61	5	5	18.2759	13.98	6	6	22.5099	13.98	6	7	22.6819	13.98	6	7	25.1076	13.98	6	7	658	72.4545	5.23682
LOC_Os03g56670.2 protein	photosystem I reaction center subunit III, chloroplast precursor, putative, expressed	13.98	1	2	2	11	5.65937	13.98	2	2	5.88108	13.98	2	2	2.54825	7.2	1	1	5.64751	13.98	2	2	6.16301	13.98	2	2	6.53623	13.98	2	2	236	24.7511	9.49561
LOC_Os02g48630.1 protein	expressed protein	13.97	1	4	4	15	8.99581	10.61	3	3	6.23919	6.42	2	2	8.54965	10.61	3	3	3.05454	3.91	1	1	6.54679	6.42	2	2	10.366	13.97	4	4	358	39.2789	6.25244
LOC_Os06g04380.1 protein	aminomethyltransferase, putative, expressed	13.97	1	4	4	14	8.06017	7.73	2	2	7.75332	7.73	2	2	8.10903	7.73	2	2	7.15633	7.73	2	2	8.06662	7.73	2	2	13.9351	13.97	4	4	401	44.1235	5.79541
LOC_Os06g14390.1 protein	1-aminocyclopropane-1-carboxylate oxidase homolog 4, putative, expressed	13.97	1	3	3	8	3.3818	4.38	1	1	3.87664	4.38	1	1	6.27061	8.49	2	2	3.74898	4.38	1	1	6.59737	9.86	2	2	3.97776	4.38	1	1	365	39.1446	5.41455
LOC_Os07g07550.1 protein	galactose-1-phosphate uridyl transferase, putative, expressed	13.96	1	3	3	13	2.79674	5.7	1	1	11.0371	10.83	2	3	14.0399	13.96	3	4	2.63499	5.7	1	1	5.26653	5.7	1	2	6.00089	5.7	1	2	351	38.6384	6.78564
LOC_Os01g45390.2 protein	HD domain containing protein 2, putative, expressed	13.96	1	3	3	15	9.35151	13.96	3	3	9.75344	13.96	3	3	9.99824	13.96	3	3	3.46694	4.53	1	1	10.0589	13.96	3	3	6.74985	10.57	2	2	265	28.5509	8.646
LOC_Os03g05780.1 protein	4-coumarate--CoA ligase-like 7, putative, expressed	13.95	2	6	6	26	9.82036	7.25	3	3	12.1089	8.7	4	4	12.6606	9.24	4	4	12.2793	9.24	4	4	14.9437	10.51	4	4	22.6079	13.95	6	7	552	58.9343	8.77783
LOC_Os04g56290.2 protein	aldose 1-epimerase, putative, expressed	13.95	1	3	3	12	7.58602	8.72	2	2	6.52406	8.72	2	2	6.02838	8.72	2	2	4.29366	4.65	1	1	7.05002	8.72	2	2	9.80056	13.95	3	3	344	37.926	5.23682
LOC_Os03g21560.1 protein	photosystem II 11 kD protein, putative, expressed	13.94	1	2	2	4									2.76295	7.88	1	1	2.21798	7.88	1	1					5.327	13.94	2	2	165	17.6423	9.90576
LOC_Os03g53800.2 protein	periplasmic beta-glucosidase precursor, putative, expressed	13.92	4	4	5	20	9.63587	4.96	2	3	9.08854	7.04	3	3	11.89	8.96	4	4	10.0105	7.04	3	3	13.458	12	4	4	9.44175	7.04	3	3	625	67.7346	7.54736
LOC_Os05g22970.1 protein	glyoxalase family protein, putative, expressed	13.92	1	3	3	18	7.98156	13.92	3	3	10.7367	10.97	2	3	9.40265	10.97	2	3	6.62367	10.97	2	2	11.8918	13.92	3	4	9.39868	10.97	2	3	237	26.3142	9.0415
LOC_Os01g63800.1 protein	pleckstrin homology domain-containing protein, putative, expressed	13.92	1	1	1	1																					4.98268	13.92	1	1	158	17.5608	7.1958
LOC_Os07g37550.1 protein	chlorophyll A-B binding protein, putative, expressed	13.91	1	2	2	9	4.04733	8.65	1	1	4.56177	8.65	1	1	3.8436	8.65	1	1	10.1248	13.91	2	3	4.14465	8.65	1	1	7.76887	8.65	1	2	266	28.7597	6.21436
LOC_Os11g10480.2 protein	dehydrogenase, putative, expressed	13.91	8	5	5	16	9.38883	10.14	3	3	5.7996	6.38	2	2	6.1738	6.38	2	2	13.391	13.91	5	5	5.71005	6.38	2	2	5.90325	6.38	2	2	345	37.4578	6.65381
LOC_Os04g33740.1 protein	glycosyl hydrolases, putative, expressed	13.9	2	6	6	22	18.6029	13.9	6	6	20.4834	13.9	6	7	3.03925	1.84	1	1	2.24243	1.84	1	1	9.83778	7.37	3	3	10.4282	9.21	4	4	597	66.0665	8.95361
LOC_Os01g17430.1 protein	coatomer subunit beta-1, putative, expressed	13.89	1	4	10	34	11.874	5.05	4	4	22.0168	8.53	6	7	17.391	4.53	4	6	13.0584	3.37	3	4	19.2324	5.79	5	7	17.9873	6.32	5	6	950	105.155	5.75732
LOC_Os08g36320.3 protein	decarboxylase, putative, expressed	13.88	5	2	6	61	30.821	9.05	4	8	38.7147	8.45	3	10	43.7781	11.47	5	12	40.194	9.05	4	11	38.3718	10.87	4	10	37.0684	11.47	5	10	497	56.1606	5.60498
LOC_Os03g53190.1 protein	Core histone H2A/H2B/H3/H4 domain containing protein, putative, expressed	13.87	9	1	2	12	4.60995	13.87	2	2	4.61034	13.87	2	2	5.50536	13.87	2	2	4.31971	13.87	2	2	5.43688	13.87	2	2	4.63412	13.87	2	2	137	14.4501	10.3892
LOC_Os05g29900.1 protein	expressed protein	13.87	1	2	2	7	3.40667	8.09	1	1	4.40963	13.87	2	2	2.0068	8.09	1	1	2.23443	5.78	1	1	2.42442	8.09	1	1	2.64537	8.09	1	1	173	18.4705	5.49072
LOC_Os09g27420.1 protein	formate--tetrahydrofolate ligase, putative, expressed	13.86	2	9	9	39	25.2291	9.19	5	7	15.1126	8.2	4	4	30.0754	13.15	8	9	18.2664	10.04	5	5	27.7989	11.6	7	8	23.4291	9.05	5	6	707	75.471	8.08936
LOC_Os10g33680.1 protein	serine/threonine-protein phosphatase 2A regulatory subunit B subunitbeta, putative, expressed	13.86	1	5	5	6	2.89609	2.03	1	1									2.2688	1.48	1	1	14.4495	10.35	3	4					541	61.8657	4.93213
LOC_Os04g41300.1 protein	ribosome recycling factor, putative, expressed	13.85	1	2	2	11	6.83895	13.85	2	2	5.53018	13.85	2	2	3.32605	5.77	1	1	5.87283	13.85	2	2	7.30651	13.85	2	2	6.86746	13.85	2	2	260	27.8199	9.86182
LOC_Os06g51130.1 protein	spotted leaf 11, putative, expressed	13.85	1	7	7	25	13.332	6.92	3	4	14.0993	10.47	5	5	10.4556	5.15	2	3	10.36	5.15	2	3	17.2691	8.53	4	6	14.007	6.76	3	4	621	68.6051	7.2251
LOC_Os02g41630.2 protein	phenylalanine ammonia-lyase, putative, expressed	13.84	8	7	7	22	8.24664	6.13	3	3	13.8614	9.99	5	5	8.35839	6.13	3	3	5.50714	3.85	2	2	14.4029	9.84	5	5	10.6301	8.27	4	4	701	75.4509	6.49365
LOC_Os11g28270.3 protein	zinc finger C-x8-C-x5-C-x3-H type family protein, expressed	13.82	4	3	3	11	6.53072	11.38	2	2	8.0039	13.82	3	3	2.87563	3.25	1	1	2.24519	3.25	1	1	7.2589	11.38	2	2	6.62869	11.38	2	2	369	39.9212	8.48486
LOC_Os01g68324.3 protein	dolichyl-diphosphooligosaccharide--protein glycosyltransferase 63 kDasubunit precursor, putative, expressed	13.81	1	4	4	14	6.10542	6.14	2	2	6.48024	6.14	2	2	6.01356	6.14	2	2	9.34188	9.21	3	3	9.88331	10.74	3	3	6.30972	7.67	2	2	391	42.6824	5.68115
LOC_Os04g55660.1 protein	GDSL-like lipase/acylhydrolase, putative, expressed	13.8	1	4	4	25	15.8074	13.8	4	5	19.0502	13.8	4	6	12.8897	10.99	3	4	16.8189	10.99	3	5	9.5438	10.99	3	3	7.36912	7.89	2	2	355	39.6547	8.48486
LOC_Os04g17050.1 protein	glutaredoxin family protein, expressed	13.79	1	4	4	23	14.5325	13.79	4	4	14.2896	13.79	3	4	14.9755	13.79	3	4	12.4806	9.4	2	3	13.5255	13.79	4	4	13.0046	13.79	4	4	319	35.3649	7.95752
LOC_Os07g26700.1 protein	UPF0041 domain containing protein, putative, expressed	13.76	1	1	1	1																					2.13685	13.76	1	1	109	12.1592	9.49561
LOC_Os11g07440.2 protein	plant neutral invertase domain containing protein, expressed	13.75	2	4	4	13	3.02143	3.55	1	1	2.48382	3.55	1	1	10.9027	7.76	2	3	9.59048	7.76	2	3	8.03682	5.99	2	3	6.12582	5.99	2	2	451	51.4854	5.70654
LOC_Os05g22940.1 protein	acetyl-CoA carboxylase, putative, expressed	13.71	3	24	24	75	49.677	9.4	17	17	69.293	12.59	23	24	39.4475	7.54	13	13	29.9507	6.13	11	11	11.1462	2.07	4	4	16.7116	2.78	6	6	2414	267.616	6.48096
LOC_Os10g34030.1 protein	zinc finger, C3HC4 type domain containing protein, expressed	13.69	1	1	1	2	3.48472	13.69	1	1																	4.02014	13.69	1	1	168	18.26	7.29834
LOC_Os03g59060.1 protein	OsPP2Ac-2 - Phosphatase 2A isoform 2 belonging to family 2, expressed	13.68	4	2	3	20	9.47691	11.07	2	3	15.1095	13.68	3	5	8.70578	4.23	1	3	10.4829	11.07	2	3	9.48374	6.84	2	3	9.25314	13.68	3	3	307	35.2201	5.32568
LOC_Os08g44930.2 protein	SNARE domain containing protein, putative, expressed	13.68	2	1	1	6	2.62294	13.68	1	1	2.73569	13.68	1	1	2.83019	13.68	1	1	2.29846	13.68	1	1	3.08307	13.68	1	1	2.63199	13.68	1	1	95	10.9303	6.52197
LOC_Os04g14790.1 protein	FAD dependent oxidoreductase domain containing protein, expressed	13.67	1	7	7	33	13.5928	8.11	4	4	9.12695	5.72	3	3	24.186	12.4	6	8	15.1122	8.11	4	5	19.7138	10.49	5	6	22.0529	13.67	7	7	629	68.309	8.52881
LOC_Os01g08400.1 protein	syntaxin, putative, expressed	13.66	1	2	2	9	3.2486	7.56	1	1	3.21083	6.1	1	1	7.47915	13.66	2	2	3.8034	6.1	1	1	7.28669	13.66	2	2	7.95859	13.66	2	2	344	37.5679	9.14404
LOC_Os07g14280.1 protein	WD domain, G-beta repeat domain containing protein, expressed	13.65	1	4	4	41	21.2453	10.16	3	9	30.8176	13.65	4	14	11.7834	10.16	3	5	5.11937	6.67	2	2	14.6522	10.79	3	6	11.5921	10.16	3	5	315	33.7359	7.04932
LOC_Os02g08490.1 protein	chaperone protein clpB 1, putative, expressed	13.63	2	7	9	28	2.81172	1.02	1	1	5.18585	2.75	2	2	11.9336	3.26	2	3	13.2286	4.58	3	4	26.8318	11.5	7	8	33.4505	11.8	8	10	983	109.179	7.23975
LOC_Os03g17000.2 protein	NAD dependent epimerase/dehydratase family domain containing protein, expressed	13.63	2	7	8	40	11.4278	6.07	4	4	23.033	12	7	9	19.3462	7.85	4	7	19.0436	7.41	5	7	19.1123	10.37	7	7	17.1663	10.96	6	6	675	76.0176	6.94678
LOC_Os09g31458.1 protein	expressed protein	13.62	1	5	5	21	8.13518	9.81	3	3	12.8297	10.63	4	4	8.98686	9.81	3	3	13.6229	13.62	5	5	8.86897	9.81	3	3	8.59083	9.81	3	3	367	38.8065	10.1548
LOC_Os07g22350.1 protein	glucose-6-phosphate 1-dehydrogenase, chloroplast precursor, putative, expressed	13.61	5	6	6	23	11.3165	7.82	3	3	10.6086	7.82	3	3	14.0418	9.52	4	4	9.06775	7.31	3	3	16.1858	9.35	4	5	16.2023	11.05	5	5	588	66.0109	8.19189
LOC_Os06g07140.1 protein	peptidase, T1 family, putative, expressed	13.6	2	3	3	15	5.37938	10	2	2	8.37147	10	2	3	4.72332	10	2	2	8.29634	10	2	3	7.70511	13.6	3	3	4.88424	10	2	2	250	27.0086	6.91748
LOC_Os05g06330.1 protein	nifU, putative, expressed	13.6	1	3	3	18	10.1932	13.6	3	3	9.96143	13.6	3	3	5.73024	8.09	2	2	9.99011	13.6	3	3	9.01418	13.6	3	3	12.2324	13.6	3	4	272	29.7158	5.5415
LOC_Os06g47330.1 protein	dynamin family protein, putative, expressed	13.6	2	4	5	17	7.3918	5.33	2	2	2.73217	2.02	1	1	6.48395	5.7	2	2	9.33274	8.27	3	3	14.1017	11.58	4	4	15.6992	13.6	5	5	544	61.0373	7.23975
LOC_Os05g48510.1 protein	phenylalanyl-tRNA synthetase beta chain, putative, expressed	13.59	2	6	6	26	13.7415	7.05	3	4	8.05523	6.38	3	3	17.8317	13.59	6	6	10.9747	5.2	2	3	12.3898	10.23	4	4	18.2329	12.25	5	6	596	67.3695	6.01123
LOC_Os06g40320.1 protein	expressed protein	13.59	1	3	3	13	14.4976	13.59	3	5	7.25276	10.1	2	2	6.22182	10.1	2	2	2.99427	4.18	1	1	7.16148	10.1	2	2	2.91722	4.18	1	1	287	31.7203	7.84033
LOC_Os03g07570.1 protein	aminotransferase, putative, expressed	13.58	2	5	5	14	6.08467	6.17	2	2	8.66737	10.29	3	3	3.22168	2.67	1	1	3.55875	2.67	1	1	12.4001	9.47	4	4	9.42158	7.61	3	3	486	52.69	8.27979
LOC_Os02g30460.1 protein	uncharacterized protein MJ0304, putative, expressed	13.57	1	3	3	14	6.28669	9.3	2	2	6.62456	9.3	2	2	8.47439	9.3	2	3	8.59151	13.57	3	3	6.95716	9.3	2	2	6.18831	9.3	2	2	258	27.4813	7.76709
LOC_Os05g07090.3 protein	acyl-coenzyme A dehydrogenase, mitochondrial precursor, putative, expressed	13.56	2	2	3	14	9.6477	13.56	3	3	6.98435	9.15	2	2	7.14255	9.15	2	2	6.60511	9.15	2	2	9.96152	13.56	3	3	6.63596	9.15	2	2	295	32.442	9.40771
LOC_Os08g43190.2 protein	dehydrogenase, putative, expressed	13.55	2	5	5	18	9.78377	9.76	3	3	9.34124	9.76	3	3	9.8981	9.76	3	3	15.7843	13.55	5	5	4.26204	4.61	1	1	9.89782	10.84	3	3	369	39.306	6.46826
LOC_Os05g29930.1 protein	late embryogenesis abundant protein, putative, expressed	13.54	1	1	1	5	3.19395	13.54	1	1					2.89411	13.54	1	1	3.34718	13.54	1	1	3.55434	13.54	1	1	3.83302	13.54	1	1	96	10.1772	6.07471
LOC_Os08g06450.1 protein	cytidylyltransferase domain containing protein, expressed	13.52	1	2	2	12	6.44984	13.52	2	2	6.05558	13.52	2	2	9.29716	13.52	2	3	4.39767	9.25	1	1	6.48232	13.52	2	2	6.60398	13.52	2	2	281	32.2721	6.55127
LOC_Os08g22864.1 protein	sec8 exocyst complex component specific domain containing protein, expressed	13.52	2	8	8	44	29.3873	12.29	7	8	30.852	9.74	6	8	26.7213	9.74	6	7	27.4719	10.78	6	8	19.0407	7.28	5	6	26.5555	7.56	5	7	1058	117.324	5.74463
LOC_Os01g39310.3 protein	SEY1, putative, expressed	13.52	2	6	6	32	10.4873	5.21	2	3	20.9169	13.52	6	7	22.9213	13.52	6	7	16.6939	8.17	4	5	19.5674	9.72	5	6	13.446	6.76	3	4	710	80.0467	5.8208
LOC_Os01g07950.1 protein	- glutaredoxin subgroup II, expressed - [OsGrx_S15.2]	13.51	1	2	2	10	5.23308	13.51	2	2	5.01817	13.51	2	2	2.91817	8.65	1	1	5.50736	13.51	2	2	5.78707	13.51	2	2	2.84787	8.65	1	1	185	20.1673	8.00146
LOC_Os03g22020.1 protein	peroxidase precursor, putative, expressed	13.5	1	3	3	5													3.09691	3.37	1	1	6.70476	7.98	2	2	6.87414	13.5	2	2	326	34.2702	6.53662
LOC_Os04g42140.1 protein	eukaryotic initiation factor iso-4F subunit p82-34, putative, expressed	13.49	1	9	9	37	14.2263	7.44	5	5	26.1347	11.1	8	9	18.1238	9.71	6	6	13.5408	6.94	5	5	16.883	8.2	6	6	17.3721	8.2	6	6	793	86.967	7.51807
LOC_Os11g02580.1 protein	esterase, putative, expressed	13.49	2	1	1	1					3.4233	13.49	1	1																	252	28.3652	4.91943
LOC_Os05g23950.1 protein	TRAF-type zinc finger family protein, expressed	13.47	3	2	5	20	10.0982	12.57	4	4	7.59072	8.98	3	3	11.6026	8.98	3	5	4.46107	6.29	2	2	8.96081	13.47	4	4	4.73873	6.29	2	2	334	38.2657	5.71924
LOC_Os08g40790.4 protein	DNA repair ATPase-related, putative, expressed	13.47	5	6	6	29	9.6834	10.62	4	4	13.9454	13.47	6	6	11.4314	8.55	4	4	11.6778	10.62	4	5	15.8023	13.47	6	6	9.76399	8.29	4	4	386	43.1471	9.01221
LOC_Os05g46230.1 protein	NAP domain containing protein, putative, expressed	13.46	1	4	4	12	6.49411	7.14	2	2	5.24424	6.32	2	2	5.42631	6.59	2	2	7.26351	9.62	3	3					8.38697	10.44	3	3	364	41.658	4.4624
LOC_Os05g07700.4 protein	ribosomal protein, putative, expressed	13.45	3	1	2	12	5.82004	13.45	2	2	6.21079	13.45	2	2	6.4957	13.45	2	2	6.27663	13.45	2	2	7.151	13.45	2	2	7.19338	13.45	2	2	171	19.4972	10.3306
LOC_Os05g05320.1 protein	PPR repeat domain containing protein, putative, expressed	13.44	2	6	6	22	12.1061	6.17	3	4	8.09841	6.17	3	3	5.88714	4.41	2	2	8.12592	6.17	3	3	13.4475	10.57	5	5	14.1682	11.01	5	5	454	50.8815	7.72314
LOC_Os09g02700.1 protein	polyadenylate-binding protein, putative, expressed	13.44	1	5	7	26	8.48452	7.25	3	3	11.7637	9.82	4	4	11.406	7.25	3	4	7.37203	4.23	3	3	18.9408	12.39	6	6	16.9442	13.44	6	6	662	71.5845	6.82959
LOC_Os10g35010.1 protein	ATTIC110/TIC110, putative, expressed	13.44	1	8	8	36	17.6359	10.49	6	6	19.0873	9.6	6	6	17.5491	9.9	6	6	17.9571	9.6	6	6	17.1624	10.49	6	6	17.7427	9.9	6	6	677	75.7166	5.57959
LOC_Os11g43640.1 protein	retrotransposon protein, putative, unclassified, expressed	13.42	2	13	13	109	53.7517	10.89	11	16	77.5996	11.31	11	23	83.6822	10.68	10	23	70.1418	11.1	11	20	50.1309	6.13	5	13	50.5496	8.77	9	14	946	99.1228	5.03369
LOC_Os03g01260.1 protein	expansin precursor, putative, expressed	13.41	1	3	3	14	5.99957	10.51	2	2	2.98067	6.88	1	1	6.57805	10.51	2	2	4.80682	6.88	1	1	13.0071	13.41	3	4	12.4969	10.51	2	4	276	29.7426	8.26514
LOC_Os04g41950.1 protein	calcium-binding mitochondrial protein anon-60Da, putative, expressed	13.41	2	6	8	32	17.4814	7.04	4	5	22.4933	11.55	7	7	21.7705	7.04	5	6	17.1944	7.04	5	5	17.1097	7.97	5	5	15.1938	6.11	4	4	753	85.227	6.34131
LOC_Os04g38450.1 protein	gamma-glutamyltranspeptidase 1 precursor, putative, expressed	13.41	1	5	5	35	21.7798	13.41	5	6	17.9417	10.8	4	5	25.3365	13.41	5	7	16.2167	13.41	5	5	22.3051	13.41	5	6	21.7691	13.41	5	6	574	61.0697	9.11475
LOC_Os02g57040.2 protein	dehydrogenase, putative, expressed	13.41	3	4	4	34	13.8804	13.41	4	5	19.8148	13.41	4	7	12.2892	8.94	3	5	9.28832	5.87	2	4	17.2209	13.41	4	7	17.4874	13.41	4	6	358	38.3963	6.99072
LOC_Os02g40000.4 protein	trafficking protein particle complex subunit, putative, expressed	13.39	3	1	1	2													3.04185	13.39	1	1					3.21226	13.39	1	1	112	12.7946	6.68311
LOC_Os03g06200.1 protein	aminotransferase, putative, expressed	13.38	1	4	4	21	9.38427	9.39	3	3	12.0924	13.38	4	4	9.37102	9.39	3	3	9.00053	9.39	3	3	12.8588	13.38	4	4	12.4639	13.38	4	4	426	44.9029	8.29443
LOC_Os08g30060.2 protein	proton pump interactor, putative, expressed	13.37	1	4	4	16	6.98243	8.86	2	2	5.65015	5.8	2	2	7.4897	5.8	2	3	7.02684	8.86	2	2	9.01109	8.7	3	3	12.0735	5.8	2	4	621	69.2702	8.71924
LOC_Os02g02720.1 protein	SNARE domain containing protein, putative, expressed	13.36	3	2	2	13	7.31178	13.36	2	2	6.15835	13.36	2	2	7.32299	13.36	2	2	10.1133	13.36	2	3	7.73322	13.36	2	2	7.24277	13.36	2	2	217	24.4167	8.76318
LOC_Os11g43890.1 protein	WD domain, G-beta repeat domain containing protein, expressed	13.31	1	2	2	2					2.28565	4.64	1	1	3.82106	8.67	1	1													323	33.9091	6.52197
LOC_Os02g48290.1 protein	thioredoxin reductase 2, putative, expressed	13.29	2	4	4	26	15.1163	12.99	3	4	14.9166	12.99	3	4	14.2421	12.99	3	4	16.0888	12.99	3	4	18.8398	13.29	4	6	14.9581	12.99	3	4	331	34.6545	6.63916
LOC_Os01g36930.1 protein	ubiquitin carboxyl-terminal hydrolase 6, putative, expressed	13.29	1	5	5	22	7.21759	6.96	3	3	10.6546	10.76	4	4	8.14679	6.96	3	3	11.5003	10.76	4	4	11.2693	9.49	4	4	12.0452	10.76	4	4	474	53.1318	6.16357
LOC_Os03g19280.1 protein	argininosuccinate lyase, putative, expressed	13.29	1	5	5	17	6.04576	6.74	2	2	6.80163	6.74	2	2	9.76517	9.06	3	3	3.97145	4.05	1	1	16.479	13.29	5	5	13.1155	10.98	4	4	519	57.3936	6.1001
LOC_Os07g43820.1 protein	glycosyl hydrolase, putative, expressed	13.29	1	3	3	11	2.18416	2.85	1	1	10.581	13.29	3	3	2.48743	2.85	1	1	9.78566	13.29	3	3	2.14301	2.85	1	1	5.01944	6.01	2	2	316	34.1731	8.27979
LOC_Os01g68770.1 protein	selenium-binding protein, putative, expressed	13.28	1	5	5	20	6.82477	5.39	2	2	11.9862	10.17	4	4	10.208	7.88	3	3	11.6562	10.17	4	4	9.9396	7.88	3	3	12.4469	11	4	4	482	53.1024	6.07471
LOC_Os02g46962.1 protein	VHS and GAT domain containing protein, expressed	13.27	2	4	4	10	4.31893	4.85	2	2	2.54843	3.06	1	1	2.53532	3.06	1	1	2.89968	3.06	1	1	10.732	11.48	3	3	4.78557	4.85	2	2	392	43.5797	4.76709
LOC_Os05g47470.2 protein	VIP1 protein, putative, expressed	13.27	1	3	3	13	2.54202	5.21	1	1	7.78117	13.27	3	3	5.2871	9.48	2	2	4.60922	9.48	2	2	7.4762	13.27	3	3	5.52529	9.48	2	2	211	21.6719	4.70361
LOC_Os04g57540.3 protein	adenylate kinase, putative, expressed	13.27	4	2	2	6	3.6716	6.63	1	1	4.35528	6.63	1	1	7.42861	13.27	2	2					3.76224	6.63	1	1	4.05395	6.63	1	1	196	21.9684	4.93213
LOC_Os03g47790.3 protein	transposon protein, putative, unclassified, expressed	13.27	5	5	5	16	10.0449	8.41	3	3	7.09933	6.54	2	2	10.4437	8.41	3	3	5.79752	4.49	2	2	14.4354	8.97	3	4	7.82832	6.54	2	2	535	59.512	7.1958
LOC_Os03g19930.1 protein	adenylosuccinate lyase, putative, expressed	13.26	4	6	6	25	11.9023	7	3	4	11.0488	7	3	4	8.96486	7.73	3	3	10.9084	10.13	4	4	9.38032	7	4	4	17.3082	10.87	5	6	543	60.1438	6.20166
LOC_Os01g27360.1 protein	glutathione S-transferase, putative, expressed	13.24	2	1	3	15	8.99343	13.24	3	3	5.98619	12.79	2	2	6.74017	12.79	2	2	7.22088	12.79	2	2	11.1018	13.24	3	4	7.00008	12.79	2	2	219	24.9076	6.40479
LOC_Os01g74280.1 protein	TGD2, putative, expressed	13.24	1	3	3	16	4.5841	4.32	1	1	15.683	13.24	3	4	13.5331	9.46	2	3	8.38103	9.46	2	2	12.0674	8.11	2	3	11.474	9.46	2	3	370	40.1943	7.7085
LOC_Os03g50350.1 protein	coatomer alpha subunit, putative, expressed	13.22	1	3	13	63	32.0485	8.95	9	11	36.1969	12.15	12	13	30.7287	8.37	8	10	32.5011	9.69	9	11	19.3705	6.98	7	7	31.4106	11	11	11	1218	136.221	6.96143
LOC_Os10g21268.1 protein	ribulose bisphosphate carboxylase large chain precursor, putative, expressed	13.22	5	6	6	47	18.0061	10.33	5	6	25.3544	13.22	6	8	22.9509	13.22	6	8	26.9232	13.22	6	9	27.9908	13.22	6	9	21.5565	13.22	6	7	484	53.6819	7.03467
LOC_Os02g20940.2 protein	CHCH domain containing protein, expressed	13.21	1	1	1	6	3.28744	13.21	1	1	3.90175	13.21	1	1	3.05141	13.21	1	1	3.60456	13.21	1	1	3.19614	13.21	1	1	3.50477	13.21	1	1	106	11.9047	7.78174
LOC_Os01g42820.2 protein	RNA recognition motif containing protein, putative, expressed	13.2	1	3	3	14	10.1426	13.2	3	3	7.06409	10.07	2	2	6.58407	10.07	2	2	2.33333	2.68	1	1	10.5721	13.2	3	3	10.7369	13.2	3	3	447	44.242	8.42627
LOC_Os08g05490.1 protein	tRNA synthetase, putative, expressed	13.2	2	4	4	13	2.5958	1.78	1	1	6.38104	5.08	2	2	4.85508	1.78	1	2	6.35826	8.12	2	2	11.2788	9.9	3	4	5.62343	5.08	2	2	394	44.2779	6.44287
LOC_Os01g32080.1 protein	thiamine pyrophosphate enzyme, C-terminal TPP binding domain containing protein, expressed	13.17	2	6	6	27	16.4323	8.49	4	5	14.8053	8.84	3	4	11.4578	6.93	2	3	11.8613	6.93	3	3	17.8141	11.09	4	5	30.0744	9.71	4	7	577	60.7875	6.354
LOC_Os01g50770.2 protein	adaptor complexes medium subunit family domain containing protein, expressed	13.17	3	3	3	8					2.31388	3.36	1	1	2.48498	3.36	1	1	2.27963	3.64	1	1	6.63386	9.52	2	2	9.18189	13.17	3	3	357	40.5647	6.354
LOC_Os03g01230.2 protein	DNA-directed RNA polymerase II subunit RPB9, putative, expressed	13.16	2	1	1	1									2.56144	13.16	1	1													114	13.0422	7.56201
LOC_Os03g06740.1 protein	glutathione reductase, putative, expressed	13.15	1	3	5	15	6.41375	4.14	2	2	5.80908	4.14	2	2	3.47697	2.52	1	1	3.45026	2.52	1	1	10.3073	7.57	4	4	16.8077	11.35	4	5	555	60.2152	7.60596
LOC_Os03g53270.1 protein	stem-specific protein TSJT1, putative, expressed	13.15	2	3	3	13	5.2594	8.76	2	2	5.70678	8.76	2	2	6.00372	8.76	2	2	5.33694	8.76	2	2	9.02029	13.15	3	3	5.58325	8.76	2	2	251	26.4162	6.52197
LOC_Os09g23730.1 protein	HMG-Y-related protein A, putative, expressed	13.15	1	1	1	1																	4.18282	13.15	1	1					213	21.7394	9.94971
LOC_Os10g23120.1 protein	pyridoxamine 5'-phosphate oxidase family protein, putative, expressed	13.14	1	5	5	26	12.9173	8.39	3	4	10.5236	6.2	2	3	15.4727	8.94	3	5	10.3749	6.2	2	3	19.8555	10.95	4	6	14.7001	10.4	4	5	548	60.4399	8.01611
LOC_Os11g06750.1 protein	ribosomal protein L3, putative, expressed	13.11	2	5	5	16	7.07835	5.4	2	2	10.2424	5.4	2	3	7.12498	5.4	2	2	11.9457	11.05	4	4	13.0819	7.46	3	4	3.00582	2.83	1	1	389	44.4627	10.0815
LOC_Os01g53000.1 protein	trehalose synthase, putative, expressed	13.1	4	7	8	15	9.63521	5.13	3	3	6.01112	2.62	2	2	8.17819	4.78	3	3	2.09022	1.82	1	1	8.80558	4.21	3	3	8.70719	5.35	3	3	878	99.3294	5.77002
LOC_Os02g42290.3 protein	OsClp3 - Putative Clp protease homologue, expressed	13.09	3	3	3	7					5.12145	9.73	2	2					4.56516	7.38	1	1	5.12265	9.73	2	2	4.65076	5.7	2	2	298	31.9405	7.2251
LOC_Os08g31830.1 protein	UPF0041 domain containing protein, putative, expressed	13.08	1	1	1	2													3.07087	13.08	1	1					3.22996	13.08	1	1	107	12.0688	8.51416
LOC_Os09g04110.1 protein	coatomer alpha subunit, putative, expressed	13.05	1	3	13	59	30.5203	9.77	10	11	33.7856	11.17	11	12	29.5738	9.03	9	10	26.9208	8.7	8	9	16.8574	5.99	6	6	31.1496	10.67	11	11	1218	136.478	6.88818
LOC_Os11g37640.1 protein	ADP-ribosylation factor, putative, expressed	13.04	1	2	2	10	2.61425	5.98	1	1	2.34028	5.98	1	1	3.08081	5.98	1	1	5.70168	13.04	2	2	5.41288	13.04	2	2	8.65259	13.04	2	3	184	20.3215	6.53662
LOC_Os11g08680.1 protein	expressed protein	13.04	3	2	2	20	11.7938	13.04	2	4	7.08492	5.98	1	2	11.6093	13.04	2	4	9.09225	5.98	1	3	9.67671	13.04	2	3	11.6802	13.04	2	4	184	19.294	7.92822
LOC_Os03g16110.1 protein	Ser/Thr protein phosphatase family protein, putative, expressed	13.04	2	3	3	4					6.2576	7.76	2	2									7.4583	9.94	2	2					322	36.1429	5.19873
LOC_Os12g13590.1 protein	exocyst complex component 5, putative, expressed	13.03	2	9	9	40	19.8282	7.94	5	7	25.2162	7.94	5	9	12.8501	5.09	4	5	8.89378	5.09	4	4	25.1935	9.31	6	9	17.5401	7.69	5	6	806	88.174	5.23682
LOC_Os02g12580.1 protein	OsPP2Ac-3 - Phosphatase 2A isoform 3 belonging to family 1, expressed	13.03	1	1	3	11	6.97071	10.42	2	2	5.56603	6.84	2	2	6.2064	10.42	2	2	2.43253	4.23	1	1	5.70304	6.84	2	2	4.85541	6.84	2	2	307	35.1221	5.08447
LOC_Os03g15120.1 protein	imidazole glycerol phosphate synthase hisHF, chloroplast precursor, putative, expressed	13.03	2	7	7	15	6.33689	4.75	2	2	6.83131	6.34	2	2	5.8904	5.28	2	2	6.42613	5.28	2	2	10.0328	8.27	4	4	8.44053	6.69	3	3	568	61.0162	6.75635
LOC_Os03g17450.1 protein	nucleotide binding protein, putative, expressed	13.03	1	3	3	7	2.22777	4.2	1	1	2.51096	4.2	1	1	2.10303	3.78	1	1	4.75262	9.24	2	2	2.05573	4.2	1	1	2.37922	4.2	1	1	238	26.1695	9.39307
LOC_Os09g34970.1 protein	arsenical pump-driving ATPase, putative, expressed	13.02	1	4	4	19	11.3758	13.02	4	4	11.1677	13.02	4	4	10.7486	6.93	2	3	6.3129	6.93	2	2	8.92663	10.53	3	3	8.88783	10.53	3	3	361	40.3847	5.021
LOC_Os06g40940.1 protein	glycine dehydrogenase, putative, expressed	13	5	8	8	36	10.72	6.01	4	4	22.8693	9.6	6	7	16.0441	6.89	5	5	16.7105	6.01	4	5	22.1772	9.7	6	7	26.5247	12.22	7	8	1031	111.401	6.81494
LOC_Os03g44660.1 protein	cytosolic 5-nucleotidase III, putative, expressed	12.99	1	3	3	14	9.93219	12.99	3	3	9.18723	12.99	3	3	10.4535	10.73	2	3					10.5079	12.99	3	3	7.3848	10.73	2	2	354	39.4125	6.81494
LOC_Os06g30750.2 protein	reticulon domain containing protein, putative, expressed	12.99	2	2	2	15	8.9754	12.99	2	3	3.31352	8.66	1	1	9.56652	12.99	2	3	4.81548	8.66	1	1	13.0675	12.99	2	4	10.4506	8.66	1	3	231	24.7043	6.11279
LOC_Os01g12660.1 protein	AAA-type ATPase family protein, putative, expressed	12.98	1	9	9	41	13.0391	5.95	4	4	24.3103	9.76	7	9	23.3308	9.76	7	8	18.1271	7.26	5	6	18.3426	9.05	6	6	21.455	9.76	7	8	840	93.3616	8.17725
LOC_Os02g30310.2 protein	ThiF family domain containing protein, putative, expressed	12.97	3	3	3	15	7.27672	9.48	2	2	9.45793	12.97	3	3	6.32774	9.48	2	2	2.49691	2.24	1	1	13.0928	12.97	3	4	8.14764	12.97	3	3	401	43.4704	4.61475
LOC_Os01g44430.1 protein	retrotransposon protein, putative, unclassified, expressed	12.96	1	4	4	7									4.27853	10.51	2	2	6.31968	3.16	3	3	2.61443	0.71	1	1	2.66484	0.71	1	1	1551	142.581	9.62744
LOC_Os07g39560.3 protein	RNA recognition motif containing protein, putative, expressed	12.92	1	3	4	25	10.6907	10.38	3	3	10.9801	10.38	3	3	14.3606	10.38	3	4	17.4627	12.92	4	5	13.3124	12.92	4	4	21.1557	12.92	4	6	472	50.446	6.34131
LOC_Os03g53950.1 protein	strictosidine synthase, putative, expressed	12.92	1	4	4	30	17.7869	12.92	4	5	18.0011	12.92	4	5	14.2011	12.92	4	4	22.7099	12.92	4	6	18.1383	12.92	4	5	18.7501	12.92	4	5	480	53.6723	8.48486
LOC_Os03g15880.1 protein	coronatine-insensitive protein, putative, expressed	12.9	1	5	5	41	22.8628	12.9	5	6	22.4487	12.9	5	6	28.4709	12.9	5	8	24.8851	12.9	5	7	24.1458	12.9	5	7	26.2736	12.9	5	7	589	66.2228	6.29053
LOC_Os04g56400.4 protein	glutamine synthetase, catalytic domain containing protein, expressed	12.86	3	1	2	30	12.1701	9.97	1	3	21.9224	12.86	2	5	21.9007	9.97	1	5	32.0234	9.97	1	7	29.59	9.97	1	6	16.8662	9.97	1	4	311	33.8301	8.03076
LOC_Os04g39100.1 protein	peroxidase precursor, putative, expressed	12.84	1	3	3	8	2.58773	5.37	1	1	2.70229	5.37	1	1	2.94141	5.37	1	1					8.74497	12.84	3	3	6.43225	7.46	2	2	335	35.5412	9.12939
LOC_Os02g40490.1 protein	expressed protein	12.84	1	1	1	3									3.56036	12.84	1	1					4.79952	12.84	1	2					148	16.3146	10.4331
LOC_Os04g31070.1 protein	acyl-desaturase, chloroplast precursor, putative, expressed	12.82	1	4	4	23	13.3397	12.82	4	4	13.3012	12.82	4	4	13.3285	12.82	4	4	10.516	8.97	3	3	14.1178	12.82	4	4	12.848	12.82	4	4	390	44.3133	7.00537
LOC_Os03g57420.1 protein	ML domain protein, putative, expressed	12.82	1	1	1	6	3.56326	12.82	1	1	3.89127	12.82	1	1	3.96125	12.82	1	1	3.87587	12.82	1	1	3.64694	12.82	1	1	3.56679	12.82	1	1	156	16.9357	6.06201
LOC_Os11g14950.1 protein	ACT domain containing protein, expressed	12.82	1	5	5	17	9.97998	10.29	4	4	7.5084	8.4	3	3	5.14491	5.04	2	2	2.82053	2.1	1	1	9.22464	7.98	3	3	11.6367	9.87	4	4	476	51.4602	8.96826
LOC_Os10g34180.1 protein	transcription factor BTF3, putative, expressed	12.8	1	1	1	11	9.16903	12.8	1	2	8.2932	12.8	1	2	9.62483	12.8	1	2	4.18249	12.8	1	1	7.84134	12.8	1	2	8.91536	12.8	1	2	164	17.6242	7.25439
LOC_Os03g36540.2 protein	magnesium-chelatase subunit chlI, chloroplast precursor, putative, expressed	12.8	2	2	2	14	10.5727	12.8	2	3	7.70086	12.8	2	2	7.25909	12.8	2	2	7.48406	12.8	2	2	7.66507	12.8	2	2	10.7132	12.8	2	3	250	26.4066	5.13525
LOC_Os05g42350.1 protein	ferredoxin--nitrite reductase, putative, expressed	12.79	1	5	5	33	17.7611	12.79	5	6	10.1962	9.2	4	4	20.5139	11.23	4	7	9.49489	7.64	3	3	21.0008	12.79	5	7	18.821	12.79	5	6	641	70.5292	8.48486
LOC_Os08g39070.1 protein	COP9 signalosome complex subunit 6a, putative, expressed	12.77	1	3	3	25	12.6001	12.77	3	4	13.5026	12.77	3	4	18.1478	12.77	3	5	12.765	12.77	3	4	11.0797	10.64	2	3	17.2088	12.77	3	5	329	36.0012	6.59521
LOC_Os02g09420.1 protein	cyclase family protein, putative, expressed	12.77	1	3	3	12	7.2679	12.77	3	3	5.51671	9.12	2	2	2.38177	6.2	1	1	5.90108	9.85	2	2	5.28036	9.85	2	2	5.36255	9.85	2	2	274	29.3752	6.68311
LOC_Os08g20270.1 protein	MEMO1, putative, expressed	12.75	2	3	3	8	9.14366	12.75	3	3					4.98222	9.06	2	3					4.93043	7.72	2	2					298	33.5264	6.58057
LOC_Os03g29240.1 protein	PDI, putative, expressed	12.74	3	4	4	18	10.3935	8.09	3	3	13.6638	8.09	3	4	7.06286	5.85	2	2	10.631	10.5	3	3	11.2193	10.5	3	3	10.216	8.09	3	3	581	64.3811	4.93213
LOC_Os04g37570.1 protein	aspartic proteinase nepenthesin precursor, putative, expressed	12.72	1	4	4	23	14.1969	8.84	3	4	14.2757	8.84	3	4	10.0481	8.84	3	3	10.2983	8.84	3	3	16.6093	12.72	4	5	12.2548	12.72	4	4	464	49.3228	6.02393
LOC_Os05g39390.1 protein	outer membrane protein, OMP85 family protein, expressed	12.69	1	6	6	22	8.52099	6.92	3	3	13.2971	8.85	4	5	8.12442	6.92	3	3	8.29009	6.92	3	3	10.5456	9.23	4	4	9.65755	8.46	4	4	520	56.3338	5.90967
LOC_Os03g42320.1 protein	Sec1 family transport protein, putative, expressed	12.68	1	6	6	26	14.3352	7.22	4	5	5.76754	1.77	1	2	15.7441	11.4	5	5	8.81198	6.74	3	3	19.8758	10.59	4	6	14.7639	3.53	2	5	623	67.774	6.1001
LOC_Os06g02420.1 protein	ATOZI1, putative, expressed	12.66	1	1	1	1																					2.09641	12.66	1	1	79	8.78046	8.77783
LOC_Os06g34040.1 protein	DJ-1 family protein, putative, expressed	12.64	1	4	4	30	19.4684	12.64	3	5	16.9682	12.64	4	5	18.2536	12.64	4	5	15.9268	12.64	3	4	19.9068	12.64	3	5	21.5679	12.64	4	6	443	46.8475	7.63525
LOC_Os10g26390.1 protein	uncharacterized oxidoreductase, putative, expressed	12.63	1	2	2	12	6.1167	12.63	2	2	6.9424	12.63	2	2	6.95967	12.63	2	2	6.35636	12.63	2	2	6.61529	12.63	2	2	6.44669	12.63	2	2	190	20.0633	8.33838
LOC_Os12g07820.1 protein	OsAPx6 - Stromal Ascorbate Peroxidase encoding gene 5,8, expressed	12.62	2	3	3	14	3.78614	6.47	1	1	7.24023	12.3	2	2	16.7266	12.62	3	5	4.054	6.47	1	1	12.0409	12.3	2	3	7.75086	12.3	2	2	309	33.4812	7.2251
LOC_Os06g49030.2 protein	activator of 90 kDa heat shock protein ATPase homolog, putative, expressed	12.62	2	1	1	2	2.5501	12.62	1	1																	2.56214	12.62	1	1	103	11.2096	7.86963
LOC_Os02g21460.2 protein	uncharacterized protein yqjG, putative, expressed	12.62	2	2	2	4					3.10034	8.92	1	1	2.51795	3.69	1	1					3.73704	8.92	1	1	3.13529	8.92	1	1	325	36.9685	6.30322
LOC_Os03g27230.1 protein	phospho-2-dehydro-3-deoxyheptonate aldolase, chloroplast precursor, putative, expressed	12.61	2	3	6	21	17.625	10.63	5	6	15.6209	10.63	5	6									14.2446	9.19	4	5	10.4437	9.01	4	4	555	60.5649	8.98291
LOC_Os08g02400.1 protein	40S ribosomal protein S13, putative, expressed	12.58	2	1	2	12	3.16414	7.95	1	1	7.30232	12.58	2	3	5.52292	7.95	1	2	2.70433	7.95	1	1	7.27238	7.95	1	3	5.31505	12.58	2	2	151	17.1045	10.5356
LOC_Os08g02410.1 protein	40S ribosomal protein S13, putative, expressed	12.58	2	1	2	21	7.37395	7.95	1	3	10.5731	12.58	2	4	8.54585	7.95	1	3	8.10205	7.95	1	3	7.93973	7.95	1	3	12.2799	12.58	2	5	151	17.1345	10.5356
LOC_Os12g03470.3 protein	alpha-N-arabinofuranosidase A, putative, expressed	12.58	3	1	5	33	16.5232	12.58	5	5	16.1053	12.58	5	5	15.7852	12.58	5	5	19.9419	12.58	5	6	19.9706	12.58	5	6	22.6589	12.58	5	6	660	72.8317	5.49072
LOC_Os05g06500.1 protein	universal stress protein domain containing protein, putative, expressed	12.57	1	2	2	12	5.73906	12.57	2	2	4.18846	12.57	2	2	5.03249	12.57	2	2	5.11665	12.57	2	2	4.66663	12.57	2	2	4.66476	12.57	2	2	167	17.9924	5.37646
LOC_Os07g43310.1 protein	ribosomal protein L7/L12 C-terminal domain containing protein, expressed	12.57	1	1	1	3	3.45016	12.57	1	1					3.68076	12.57	1	1									4.17285	12.57	1	1	167	17.0283	8.30908
LOC_Os01g40340.2 protein	SIT4 phosphatase-associated protein domain containing protein, expressed	12.56	3	3	4	17	9.68538	7.47	3	3	9.67347	7.47	3	3	12.2121	12.56	4	4	7.56675	7.47	3	3	5.61634	4.19	2	2	5.11015	4.19	2	2	669	73.2148	4.52588
LOC_Os08g23790.1 protein	polygalacturonase, putative, expressed	12.53	1	4	4	25	15.1178	12.53	4	5	17.6237	12.53	4	6	15.8056	9.58	3	5	11.5321	9.58	3	4	8.80125	9.58	3	3	6.26868	7.37	2	2	407	43.4626	8.52881
LOC_Os03g10370.1 protein	ADP-ribosylation factor, putative, expressed	12.5	1	2	2	11	2.89284	4.89	1	1	2.84486	4.89	1	1	7.51741	12.5	2	3	2.55414	4.89	1	1	5.7573	12.5	2	2	8.21729	12.5	2	3	184	20.6957	9.0415
LOC_Os03g30130.2 protein	phospholipase C, putative, expressed	12.5	2	3	3	13	8.33709	9.72	2	2	7.64751	9.72	2	2	7.95631	9.72	2	2	7.88003	9.72	2	2	10.958	12.5	3	3	8.50699	9.72	2	2	360	38.7687	5.50342
LOC_Os02g09840.1 protein	serine/threonine-protein phosphatase 2A regulatory subunit B subunitbeta, putative, expressed	12.5	1	5	5	33	13.7463	10.14	4	5	16.1071	12.5	5	6	16.5244	12.5	5	6	16.1171	12.5	5	6	13.9918	12.5	5	5	14.6574	12.5	5	5	552	62.4694	5.31299
LOC_Os02g44520.1 protein	OsSub19 - Putative Subtilisin homologue, expressed	12.44	1	11	11	44	25.6113	8.76	9	9	22.947	8.39	7	8	27.9117	7.8	7	9	16.9861	6.33	5	6	13.0559	4.93	4	4	24.331	8.46	7	8	1359	148.54	6.58057
LOC_Os07g39840.1 protein	expressed protein	12.44	1	4	4	16	12.073	12.44	4	4	6.44698	5.63	2	2	6.54266	5.63	2	2	3.45632	2.82	1	1	9.01018	9.86	3	3	12.9374	12.44	4	4	426	47.8166	8.68994
LOC_Os12g39860.2 protein	phosphoribosyl transferase, putative, expressed	12.39	2	2	2	16	8.97365	12.39	2	3	9.88747	12.39	2	3	10.3272	12.39	2	3	5.7997	12.39	2	2	9.96775	12.39	2	3	5.84542	12.39	2	2	226	23.8258	9.68604
LOC_Os11g39650.1 protein	WD domain, G-beta repeat domain containing protein, expressed	12.38	1	4	4	17	12.8969	12.38	4	4	8.89753	7.92	3	3	8.23646	9.9	3	3	6.02962	5.45	2	2	7.83571	7.92	3	3	7.39527	4.95	2	2	404	42.9577	5.33838
LOC_Os03g01190.1 protein	dehydrogenase, putative, expressed	12.37	1	3	3	17	8.49313	9.68	2	2	12.3445	9.68	2	3	13.8311	9.68	2	3	8.47235	9.68	2	2	15.2927	12.37	3	4	12.992	9.68	2	3	372	39.4194	7.88428
LOC_Os02g43180.3 protein	- glutaredoxin subgroup I, expressed - [OsGrx_C3]	12.37	3	1	1	1	2.80356	12.37	1	1																					97	10.3564	7.28369
LOC_Os09g26700.1 protein	choline/ethanolamine kinase, putative, expressed	12.37	2	3	3	14	7.7123	12.37	3	3	7.36423	10.05	2	2	6.6815	10.05	2	2	6.03261	10.05	2	2	5.82166	10.05	2	2	9.48812	10.05	2	3	388	43.5969	5.2876
LOC_Os04g01230.2 protein	phosphoglycerate mutase, putative, expressed	12.36	2	3	3	10	2.47058	5.45	1	1	6.04455	8.36	2	2	5.43826	8.36	2	2	2.33106	2.91	1	1	8.16812	12.36	3	3	2.74241	5.45	1	1	275	30.505	6.04932
LOC_Os01g16510.1 protein	expressed protein	12.34	1	1	1	2									3.08939	12.34	1	1					3.64982	12.34	1	1					235	24.1905	9.01221
LOC_Os07g05580.1 protein	ribosomal protein L7Ae, putative, expressed	12.32	1	1	1	7	4.622	12.32	1	1	4.01207	12.32	1	1	7.71925	12.32	1	2	4.46942	12.32	1	1	4.15571	12.32	1	1	3.42103	12.32	1	1	138	14.7895	5.51611
LOC_Os09g32230.1 protein	vignain precursor, putative, expressed	12.32	1	2	3	7	9.7058	12.32	3	3	2.76614	2.87	1	1									2.52487	2.87	1	1	5.69069	7.74	2	2	349	37.3553	5.13525
LOC_Os11g45590.3 protein	transposon protein, putative, CACTA, En/Spm sub-class, expressed	12.3	5	3	3	13	5.72917	6.28	2	2	2.31775	2.73	1	1	9.28257	12.3	3	3	6.7073	8.74	2	2	7.07399	8.74	2	2	10.3209	12.3	3	3	366	39.406	5.33838
LOC_Os02g58300.1 protein	expressed protein	12.29	1	3	3	14	10.3108	12.29	3	3	10.1026	12.29	3	3	7.24569	9.46	2	2	3.27457	3.31	1	1	6.26346	9.46	2	2	10.4647	12.29	3	3	423	45.7202	9.5542
LOC_Os05g51180.1 protein	hyaluronan/mRNA binding family domain containing protein, expressed	12.27	1	2	2	3					3.41417	4.96	1	1	11.3461	12.27	2	2													383	41.0044	6.06201
LOC_Os08g43370.1 protein	6-phosphogluconolactonase, putative, expressed	12.26	1	4	4	19	8.3733	8.02	3	3	6.26448	5.9	2	2	10.1046	5.9	2	3	9.6209	5.9	2	3	16.3938	12.26	4	5	9.72409	5.9	2	3	424	44.9171	7.66455
LOC_Os01g43700.2 protein	cytochrome P450 72A1, putative, expressed	12.25	2	5	5	21	10.1076	6.58	3	4	7.90807	5.3	2	3	11.7967	6.58	3	4	5.89775	5.3	2	2	8.38484	8.04	3	3	14.7415	10.97	4	5	547	61.0901	9.43701
LOC_Os09g12560.1 protein	ferrochelatase-2, chloroplast precursor, putative, expressed	12.24	1	4	5	23	9.67332	8.51	3	3	11.4597	10.58	4	4	11.099	10.58	4	4	8.96013	8.51	3	3	11.4729	10.58	4	4	13.6908	12.24	5	5	482	53.2185	6.55127
LOC_Os08g06100.1 protein	O-methyltransferase, putative, expressed	12.23	1	3	3	12	5.96495	8.97	2	2	8.18116	8.97	2	2	4.95961	5.98	1	1	2.4334	2.99	1	1	15.1952	12.23	3	4	7.11757	8.97	2	2	368	39.7238	5.65576
LOC_Os09g28050.2 protein	asparate aminotransferase, putative, expressed	12.23	2	3	3	13	6.52256	6.79	2	2	6.14432	6.79	2	2	5.92515	6.79	2	2	6.12978	6.79	2	2	8.18212	12.23	3	3	5.91612	6.79	2	2	368	40.5005	5.60498
LOC_Os04g42260.1 protein	protein phosphatase 2C, putative, expressed	12.22	1	3	3	18	9.77033	12.22	3	3	6.44257	7.67	2	2	10.3307	12.22	3	3	12.1436	12.22	3	4	10.2073	12.22	3	3	8.92415	12.22	3	3	352	38.1459	6.82959
LOC_Os02g45540.1 protein	synthase, putative, expressed	12.22	1	3	4	19	4.71544	6.43	2	2	12.0395	9.65	3	5	12.2426	9.65	3	5	8.30378	3.54	1	3	7.24931	9.32	3	3	2.40115	3.54	1	1	311	34.5374	6.25244
LOC_Os08g44250.1 protein	fiber protein Fb14, putative, expressed	12.22	1	1	1	8	2.51239	12.22	1	1	2.42224	12.22	1	1	2.6155	12.22	1	1	2.35744	12.22	1	1	6.79025	12.22	1	3	2.33792	12.22	1	1	90	10.5841	8.6167
LOC_Os09g21470.1 protein	expressed protein	12.22	1	1	1	2	2.58051	12.22	1	1	2.49762	12.22	1	1																	90	9.89239	10.1987
LOC_Os03g31510.1 protein	cysteine proteinase inhibitor 8 precursor, putative, expressed	12.2	1	1	1	3	2.86595	12.2	1	1									3.22615	12.2	1	1					3.61919	12.2	1	1	123	12.8706	8.68994
LOC_Os09g39550.1 protein	expressed protein	12.2	1	2	2	11	2.42488	6.5	1	1	5.34977	12.2	2	2	6.54089	12.2	2	2	6.32213	12.2	2	2	5.9107	12.2	2	2	6.57415	12.2	2	2	123	12.8947	9.5542
LOC_Os12g43700.1 protein	SCP-like extracellular protein, expressed	12.2	1	5	5	18	14.297	12.2	4	5	12.0998	10.53	3	4	5.63739	7.89	2	2	4.90829	7.89	2	2	5.78004	7.89	2	2	8.18334	7.89	2	3	418	43.3182	5.35107
LOC_Os01g62244.3 protein	ubiquitin-conjugating enzyme, putative, expressed	12.2	5	1	1	6	2.97145	12.2	1	1	2.66903	12.2	1	1	2.71143	12.2	1	1	3.11585	12.2	1	1	2.22181	12.2	1	1	3.13156	12.2	1	1	123	14.106	6.30322
LOC_Os05g04520.1 protein	protein kinase, putative, expressed	12.19	1	3	3	13	3.40933	4.16	1	1	6.98473	8.59	2	2	10.1455	12.19	3	3	5.84497	7.76	2	2	10.0544	12.19	3	3	7.56721	7.76	2	2	361	39.2861	7.79639
LOC_Os02g02840.1 protein	ras-related protein, putative, expressed	12.18	1	2	2	10	8.96311	12.18	2	2	9.4633	12.18	2	2	4.00357	12.18	1	1					9.75198	12.18	2	3	7.89187	12.18	2	2	197	21.6103	9.1001
LOC_Os03g19610.1 protein	pectinesterase, putative, expressed	12.17	1	4	4	14	6.82092	8.99	3	3	5.76311	6.09	2	2	7.34908	9.28	3	3	5.62446	6.09	2	2	4.27468	6.09	2	2	4.38769	6.09	2	2	345	37.9705	8.86572
LOC_Os05g06460.1 protein	dihydrolipoyl dehydrogenase, putative, expressed	12.17	1	4	5	23	8.19101	6.7	3	3	6.33098	4.41	2	2	14.5919	12.17	5	5	15.0238	12.17	5	5	11.6107	9.35	4	4	13.8126	9.52	4	4	567	59.0677	6.7417
LOC_Os04g51910.1 protein	proteasome/cyclosome repeat containing protein, expressed	12.16	1	3	6	21	10.4381	5.51	3	3	12.0764	9.35	3	3	12.9002	6.4	4	4	3.93798	1.92	1	1	12.774	10.37	4	4	17.5033	12.16	6	6	781	83.8866	5.50342
LOC_Os03g17310.1 protein	calcium-transporting ATPase, endoplasmic reticulum-type, putative, expressed	12.15	2	9	9	41	27.873	9.79	7	9	22.1899	8.1	6	7	32.9256	11.39	8	10	25.3713	9.79	7	8	9.91017	5.46	3	3	15.6937	5.46	3	4	1062	115.292	5.30029
LOC_Os03g61530.1 protein	invertase/pectin methylesterase inhibitor family protein, putative, expressed	12.15	1	2	2	5									2.70459	4.97	1	1	2.71698	4.97	1	1	5.21564	12.15	2	2	2.90585	4.97	1	1	181	18.7132	5.59229
LOC_Os07g39870.2 protein	eukaryotic peptide chain release factor subunit 1-1, putative, expressed	12.13	3	3	5	20	3.50012	2.75	1	1	5.89302	5.26	2	2	9.92247	10.53	3	3	9.62093	10.53	3	3	18.0193	12.13	5	6	15.7071	12.13	5	5	437	49.0599	5.60498
LOC_Os02g35760.1 protein	STRUBBELIG-RECEPTOR FAMILY 7 precursor, putative, expressed	12.12	1	4	4	15	11.1036	12.12	4	4	11.369	12.12	4	4	4.87217	4.41	1	1	6.38154	7.16	2	2	6.33244	7.16	2	2	6.43169	7.16	2	2	363	39.0269	8.04541
LOC_Os04g35900.1 protein	translocon Tic40, putative, expressed	12.12	1	4	4	6	3.49218	3.73	1	1	2.55163	3.73	1	1	2.26458	2.33	1	1					4.50575	6.06	2	2	2.00599	2.33	1	1	429	46.2955	5.37646
LOC_Os02g02990.1 protein	translation initiation factor eIF3 subunit, putative, expressed	12.12	1	2	2	10					6.51952	12.12	2	2	7.30789	12.12	2	2	6.50444	12.12	2	2	6.60482	12.12	2	2	6.58178	12.12	2	2	231	25.7738	4.89404
LOC_Os02g38810.1 protein	26S proteasome non-ATPase regulatory subunit 6, putative, expressed	12.11	4	4	4	19	9.75605	8.76	3	3	9.0379	8.76	3	3	8.94219	8.76	3	3	8.97848	8.76	3	3	12.0641	12.11	4	4	9.02831	8.76	3	3	388	44.1218	5.79541
LOC_Os06g48960.1 protein	AIG2-like family domain containing protein, expressed	12.11	1	1	1	4	2.21661	12.11	1	1					3.34474	12.11	1	1	3.03197	12.11	1	1					2.9923	12.11	1	1	190	21.1976	4.79248
LOC_Os10g22070.1 protein	glutathione S-transferase, putative, expressed	12.1	1	1	1	5	3.10161	12.1	1	1	3.2066	12.1	1	1	3.50681	12.1	1	1	3.80651	12.1	1	1	3.11485	12.1	1	1					248	26.0427	5.93506
LOC_Os05g13950.1 protein	eukaryotic translation initiation factor 3 subunit E-interacting protein, putative, expressed	12.1	2	5	5	19	9.77337	7.94	3	3	5.38028	3.78	2	2	15.6657	12.1	5	5	9.61556	8.13	3	3	10.3646	8.51	3	3	10.4428	8.51	3	3	529	61.2895	6.56592
LOC_Os06g39140.2 protein	hemoglobin-like protein HbO, putative, expressed	12.1	2	2	2	2									2.33653	5.73	1	1	2.91428	6.37	1	1									157	17.9108	6.52197
LOC_Os01g68300.1 protein	expressed protein	12.09	1	1	1	1													2.11015	12.09	1	1									91	10.533	6.40479
LOC_Os01g04814.4 protein	vacuolar protein sorting-associating protein 4B, putative, expressed	12.03	3	3	3	10	6.67911	9.27	2	2	2.75847	3.26	1	1	3.35222	3.26	1	1	3.23069	3.26	1	1	7.52376	6.02	2	3	5.23907	6.02	2	2	399	44.1434	7.43018
LOC_Os07g48460.1 protein	stress responsive protein, putative, expressed	12	1	2	3	18	9.8429	12	3	3	8.73808	12	3	3	6.62809	9.5	2	2	9.07122	12	3	3	12.4113	12	3	4	9.99999	12	3	3	400	44.9408	6.93213
LOC_Os09g36830.1 protein	Skp1 family, dimerisation domain containing protein, expressed	12	1	1	1	5	4.17696	12	1	1	4.28789	12	1	1	5.27039	12	1	1					5.02802	12	1	1	4.61009	12	1	1	175	19.1845	4.65283
LOC_Os01g04370.1 protein	hsp20/alpha crystallin family protein, putative, expressed	12	2	1	1	4									5.95178	12	1	2	6.63517	12	1	2									150	16.9288	6.60986
LOC_Os02g55880.1 protein	EF hand family protein, putative, expressed	12	1	1	1	1													2.89257	12	1	1									175	20.1921	4.729
LOC_Os06g51029.2 protein	OsFtsH1 FtsH protease, homologue of AtFtsH1/5, expressed	11.97	2	4	4	5	3.21109	2.27	1	1	3.16758	3.24	1	1									2.46209	2.43	1	1	6.76194	6.31	2	2	618	65.0862	6.82959
LOC_Os09g31260.1 protein	expressed protein	11.97	1	1	1	3									3.591	11.97	1	1	3.53501	11.97	1	1					3.47777	11.97	1	1	117	12.6534	8.20654
LOC_Os06g01390.1 protein	acyl-coenzyme A oxidase 1.2, peroxisomal, putative, expressed	11.96	1	6	6	35	18.9896	11.96	6	6	13.2809	7.77	4	4	22.028	11.96	6	7	20.3228	10.61	5	6	19.3869	11.96	6	6	17.7837	11.96	6	6	669	74.347	7.1665
LOC_Os06g05180.4 protein	coatomer subunit beta, putative, expressed	11.96	4	2	2	4	2.14119	5.98	1	1	2.01559	5.98	1	1	2.01016	5.98	1	1									2.26455	5.98	1	1	184	20.2744	4.95752
LOC_Os06g39240.2 protein	endothelial differentiation-related factor 1, putative, expressed	11.96	2	1	1	1									2.19191	11.96	1	1													92	9.88144	10.3306
LOC_Os10g05720.2 protein	LTPL37 - Protease inhibitor/seed storage/LTP family protein precursor, expressed	11.93	2	1	1	3	2.7713	11.93	1	1	2.87872	11.93	1	1													2.54537	11.93	1	1	109	11.4657	7.85498
LOC_Os03g01910.1 protein	transcription factor BTF3, putative, expressed	11.93	1	1	1	9	3.90232	11.93	1	1	4.0548	11.93	1	1	8.95464	11.93	1	2	3.48527	11.93	1	1	7.85202	11.93	1	2	6.6621	11.93	1	2	176	19.2669	5.36377
LOC_Os02g50550.1 protein	dynamin, putative, expressed	11.92	1	3	7	26	10.421	5.2	3	3	20.2362	8.02	5	6	11.7844	5.53	3	3	14.3113	7.15	4	4	13.2648	7.15	4	4	20.3066	10.83	6	6	923	100.331	9.15869
LOC_Os03g51000.3 protein	3,4-dihydroxy-2-butanone kinase, putative, expressed	11.92	3	3	3	20	7.47791	5.05	1	2	11.3126	7.88	2	3	15.6014	11.92	3	4	8.9135	5.05	1	2	20.012	11.92	3	5	16.1853	11.92	3	4	495	51.7765	5.5542
LOC_Os03g15950.1 protein	enolase, putative, expressed	11.92	1	3	3	22	18.387	11.92	3	4	13.8665	11.92	3	3	18.937	11.92	3	4	14.6361	11.92	3	3	19.1926	11.92	3	4	18.4876	11.92	3	4	478	51.5211	5.41455
LOC_Os01g52460.1 protein	regulator of ribonuclease, putative, expressed	11.9	1	1	2	10	2.64087	6.55	1	1	2.6272	6.55	1	1	4.95611	11.9	2	2	5.36149	11.9	2	2	5.00287	11.9	2	2	4.93462	11.9	2	2	168	18.0533	5.5542
LOC_Os10g33270.1 protein	cyanate hydratase, putative, expressed	11.9	1	1	1	5					3.43821	11.9	1	1	3.19026	11.9	1	1					2.7736	11.9	1	1	6.80412	11.9	1	2	168	18.5963	5.88428
LOC_Os02g45820.1 protein	mitochondrial import inner membrane translocase subunit Tim, putative, expressed	11.9	1	1	1	1																					2.28122	11.9	1	1	84	8.93027	6.48096
LOC_Os01g53460.1 protein	anthocyanidin 5,3-O-glucosyltransferase, putative, expressed	11.89	1	3	3	4	2.59852	3.82	1	1	3.73108	5.52	1	1	3.09781	5.52	1	1					3.00675	2.55	1	1					471	50.4709	5.8208
LOC_Os07g30090.2 protein	actin-depolymerizing factor, putative, expressed	11.88	1	1	1	6	3.36895	11.88	1	1	2.8521	11.88	1	1	2.69182	11.88	1	1	2.83747	11.88	1	1	2.99605	11.88	1	1	2.59863	11.88	1	1	101	11.6906	4.97021
LOC_Os06g39760.1 protein	WD domain, G-beta repeat domain containing protein, expressed	11.88	2	3	3	19	8.68437	8.41	2	3	9.10462	8.41	2	3	9.46595	8.41	2	3	8.8885	8.41	2	3	10.5146	11.88	3	4	7.89879	8.41	2	3	345	37.6243	5.73193
LOC_Os03g50320.1 protein	phosphatidylinositol 4-kinase PI4K, putative, expressed	11.86	1	5	5	10	5.617	2.81	2	2	8.1075	6.38	3	3	5.17736	5.23	2	2	5.29242	4.34	2	2	3.05695	3.95	1	1					784	88.0346	6.58057
LOC_Os02g01520.1 protein	IQ calmodulin-binding motif family protein, putative, expressed	11.81	1	3	4	16	5.08869	4.77	2	2	7.54652	7.79	3	3	5.05541	4.77	2	2	8.39367	7.79	3	3	8.18205	9.55	3	3	7.61786	7.79	3	3	398	44.9598	8.71924
LOC_Os03g03350.1 protein	polygalacturonase, putative, expressed	11.79	1	5	5	21	12.6071	9.39	4	4	12.0769	9.39	4	4	9.823	7.64	3	3	12.6895	9.83	4	4	9.53931	7.64	3	3	9.95783	7.64	3	3	458	48.8664	5.97314
LOC_Os05g40384.1 protein	cytochrome P450, putative, expressed	11.79	1	4	4	16	6.3889	5.55	2	2	8.72722	7.11	3	3	13.1601	10.23	3	3	6.84906	5.55	2	2	17.3711	11.79	4	5	4.56732	3.81	1	1	577	63.1483	8.71924
LOC_Os12g16410.1 protein	isoflavone reductase, putative, expressed	11.78	3	2	3	11	2.3695	3.82	1	1	4.22826	7.01	2	2	4.37361	3.82	1	2	2.06669	3.82	1	1	7.93931	8.6	2	3	6.2443	8.6	2	2	314	35.0308	6.18896
LOC_Os08g42690.1 protein	ankyrin repeat domain containing protein, expressed	11.78	1	3	3	8	3.71043	5.14	1	1	2.78769	2.72	1	1	4.83778	6.65	2	2	2.54694	2.72	1	1	4.95827	6.65	2	2	2.16819	2.72	1	1	331	35.6971	4.61475
LOC_Os04g40600.1 protein	peptide methionine sulfoxide reductase, putative, expressed	11.76	1	2	2	11	5.46251	11.76	2	2	5.78738	11.76	2	2	2.23235	5.35	1	1	4.81416	11.76	2	2	5.35153	11.76	2	2	5.3731	11.76	2	2	187	20.7941	6.29053
LOC_Os09g34190.1 protein	acyl-coenzyme A thioesterase 10, mitochondrial precursor, putative, expressed	11.75	1	5	5	21	9.58388	7.97	3	3	7.02411	4.58	2	2	9.66718	6.77	3	3	9.04567	6.77	3	3	16.46	9.36	4	5	15.5459	9.36	4	5	502	55.3064	6.87354
LOC_Os01g46980.1 protein	vacuolar ATP synthase subunit E, putative, expressed	11.74	1	3	3	19	6.019	9.57	2	2	9.39113	9.57	2	3	8.91235	9.57	2	3	9.55985	9.57	2	3	18.1942	11.74	3	5	11.1231	11.74	3	3	230	26.613	7.37158
LOC_Os07g42960.1 protein	phospho-2-dehydro-3-deoxyheptonate aldolase, chloroplast precursor, putative, expressed	11.73	3	2	5	12	5.72828	3.72	2	2	11.33	7.08	3	4									5.21258	4.84	2	2	10.5247	6.89	3	4	537	59.0409	8.23584
LOC_Os04g35520.4 protein	OsAPx7 - Stromal Ascorbate Peroxidase encoding gene 5,8, expressed	11.73	2	2	3	12	4.84673	5.59	1	1	6.9816	8.66	2	2	7.42469	8.66	2	2	7.41995	8.66	2	2	7.29418	8.66	2	2	9.60275	11.73	3	3	358	38.1734	8.45557
LOC_Os09g27210.1 protein	lecithine cholesterol acyltransferase, putative, expressed	11.72	1	5	5	18	9.83618	3.91	2	3	16.4218	8.68	4	5	7.62206	2.6	1	2	8.42632	2.6	1	2	12.6665	6.95	3	4	7.89914	2.6	1	2	691	76.096	6.87354
LOC_Os04g35180.1 protein	co-chaperone GrpE protein, putative, expressed	11.72	2	1	1	1	3.03645	11.72	1	1																					239	26.6358	5.78271
LOC_Os07g39070.1 protein	5-formyltetrahydrofolate cyclo-ligase, putative, expressed	11.7	1	2	2	15	10.6907	11.7	2	3	6.74599	11.7	2	2	7.84822	7.8	1	2	6.57515	7.8	1	2	10.077	11.7	2	3	10.1316	11.7	2	3	282	30.9563	9.34912
LOC_Os03g03034.3 protein	flavonol synthase/flavanone 3-hydroxylase, putative, expressed	11.7	4	1	1	2									3.82958	11.7	1	1					4.4287	11.7	1	1					171	19.59	8.60205
LOC_Os11g37560.2 protein	expressed protein	11.69	2	5	5	16	7.89433	6.01	3	3	7.36334	6.01	3	3	5.6879	4.71	2	2	2.6876	3.25	1	1	8.78349	8.28	3	3	9.67511	8.12	4	4	616	69.1114	5.97314
LOC_Os04g30740.1 protein	mitochondrial import inner membrane translocase subunit Tim17, putative, expressed	11.68	1	1	1	1	4.75528	11.68	1	1																					197	20.5797	8.99756
LOC_Os09g33810.5 protein	ankyrin repeat domain containing protein, putative, expressed	11.68	5	2	2	9	2.38285	4.21	1	1	6.8016	11.68	2	2	6.55836	11.68	2	2					6.49641	11.68	2	2	6.3063	11.68	2	2	214	23.0262	4.58936
LOC_Os07g47120.1 protein	beta-amylase, putative, expressed	11.66	1	4	4	29	23.6674	8.22	2	6	20.3699	11.66	4	6	19.2913	8.22	2	5	7.21962	3.82	1	2	18.7027	10.33	3	5	19.8293	10.33	3	5	523	56.7255	6.21436
LOC_Os04g40080.1 protein	leucine rich repeat containing protein, expressed	11.66	1	4	4	20	3.44094	4.48	1	1	20.6021	9.64	3	6	11.3936	11.66	4	4	9.42826	9.64	3	3	10.0482	9.64	3	3	9.32602	9.64	3	3	446	48.9733	4.98291
LOC_Os11g10850.1 protein	dirigent, putative, expressed	11.64	1	1	1	9	6.98863	11.64	1	2	5.10026	11.64	1	1	3.51886	11.64	1	1	3.31645	11.64	1	1	7.74086	11.64	1	2	7.67786	11.64	1	2	189	19.6898	6.63916
LOC_Os08g44530.1 protein	dihydroxy-acid dehydratase, putative, expressed	11.62	1	5	5	27	14.2927	10.44	4	4	14.4475	10.44	4	4	17.516	10.44	4	5	18.125	10.44	4	5	16.5526	11.62	5	5	13.8832	8.25	3	4	594	63.6094	7.41553
LOC_Os01g74580.2 protein	dnaJ homolog subfamily C member, putative, expressed	11.62	3	3	3	12	7.58787	5.92	2	2	10.2737	11.62	3	3	7.18472	5.92	2	2	3.58714	3.07	1	1	6.76602	5.92	2	2	7.34634	5.92	2	2	456	51.161	7.09326
LOC_Os02g11040.1 protein	expressed protein	11.61	5	3	4	8					2.25215	2.11	1	1	4.64352	6.07	2	2	2.61269	3.96	1	1	8.60753	11.61	4	4					379	40.1185	9.30518
LOC_Os08g33340.2 protein	RAD23 DNA repair protein, putative, expressed	11.6	5	2	3	5	4.10037	1.98	1	2					6.33307	9.63	2	2					3.74726	6.42	1	1					405	42.8737	4.4624
LOC_Os02g04710.1 protein	cycloartenol synthase, putative, expressed	11.59	3	6	6	22	11.2024	6.32	3	3	13.7067	7.91	4	4	10.0237	6.32	3	3	11.0806	6.32	3	3	15.9629	9.75	5	5	14.9424	8.17	4	4	759	85.6268	6.50732
LOC_Os07g38560.1 protein	adenylyl-sulfate kinase, putative, expressed	11.59	1	3	3	13	6.14393	8.99	2	2	6.76896	8.99	2	2	6.43788	8.99	2	2	6.07335	8.99	2	2	8.5972	11.59	3	3	6.65514	8.99	2	2	345	37.7254	8.45557
LOC_Os11g29780.1 protein	plant-specific domain TIGR01627 family protein, expressed	11.59	1	3	3	9	4.89645	8.61	2	2	4.82377	6.95	2	2	2.72869	3.97	1	1	2.55324	3.97	1	1	2.24569	3.97	1	1	4.46633	3.97	1	2	302	32.0645	9.21729
LOC_Os02g53820.2 protein	endoglucanase, putative, expressed	11.58	5	6	6	23	20.1123	11.58	6	6	10.2404	7.98	4	4	7.85116	5.79	3	3	8.50469	5.79	3	3	8.84049	5.79	3	3	12.8349	9.38	4	4	501	54.5062	7.89893
LOC_Os01g62870.1 protein	oxidoreductase, aldo/keto reductase family protein, putative, expressed	11.58	3	4	4	13	5.77042	5.47	2	2	5.94161	8.36	2	2	9.45426	10.93	3	3	3.48826	2.89	1	1	5.56335	5.47	2	2	8.64291	11.58	3	3	311	34.6128	7.04932
LOC_Os03g21490.1 protein	ABC transporter, ATP-binding protein, putative, expressed	11.58	1	3	3	14	5.95683	7.4	2	2	8.49453	11.58	3	3	5.30562	7.4	2	2	2.98018	3.54	1	1	8.2119	11.58	3	3	8.25818	11.58	3	3	311	33.3344	6.16357
LOC_Os08g43360.2 protein	RNA recognition motif containing protein, putative, expressed	11.57	2	2	2	2																	5.75201	11.57	2	2					268	28.6509	8.45557
LOC_Os08g44660.1 protein	EF hand family protein, putative, expressed	11.56	1	2	2	7	2.64344	6.03	1	1	2.97597	6.03	1	1	2.22749	6.03	1	1	2.95674	6.03	1	1	2.92196	6.03	1	1	6.20079	11.56	2	2	199	20.0803	4.22119
LOC_Os05g03480.5 protein	acyl-coenzyme A dehydrogenase, mitochondrial precursor, putative, expressed	11.56	3	2	2	11	6.13736	11.56	2	2	2.9417	3.75	1	1	4.843	3.75	1	2	2.30893	3.75	1	1	9.73266	11.56	2	3	6.12916	11.56	2	2	320	34.6424	7.26904
LOC_Os02g06890.1 protein	OTU-like cysteine protease family protein, putative, expressed	11.54	1	2	2	2									5.03161	11.54	2	2													208	23.4065	5.18604
LOC_Os01g38970.1 protein	carbamoyl-phosphate synthase large chain, putative, expressed	11.52	1	7	7	24	13.4487	6.06	4	4	14.2317	4.86	4	4	13.7548	4.86	4	4	11.2999	3.67	3	3	18.3411	7.94	5	5	16.6927	6.06	4	4	1172	127.687	6.01123
LOC_Os08g25720.1 protein	pyrophosphate--fructose 6-phosphate 1-phosphotransferase subunit alpha, putative, expressed	11.51	4	7	7	26	5.24423	3.08	2	2	7.8561	4.86	3	3	12.9277	9.08	5	5	8.18852	4.86	3	3	19.1773	11.51	7	7	15.3744	10.53	6	6	617	67.1114	7.15186
LOC_Os11g42350.3 protein	glutathione synthetase, chloroplast precursor, putative, expressed	11.5	3	4	5	14	3.09109	2.41	1	1	11.2683	8.72	3	4	4.69894	3.9	2	2	5.63791	7.24	2	2	11.5612	10.02	4	4	2.977	2.41	1	1	539	59.6906	6.771
LOC_Os12g06510.3 protein	calcineurin B, putative, expressed	11.5	5	2	2	4									2.09613	7.96	1	1	2.34134	7.96	1	1					5.01312	11.5	2	2	226	25.7711	5.04639
LOC_Os12g06780.1 protein	expressed protein	11.49	1	3	3	9	3.58715	4.18	1	1	5.71735	7.57	2	2	3.04727	4.18	1	1	8.12352	11.49	3	3	2.91	4.18	1	1	3.17132	4.18	1	1	383	40.7401	7.56201
LOC_Os05g04630.1 protein	retrotransposon protein, putative, SINE subclass, expressed	11.49	1	4	4	6					5.3961	4.64	2	2	2.27022	2.22	1	1					7.45288	6.05	2	2	3.93071	3.23	1	1	496	54.0551	6.15088
LOC_Os09g17730.2 protein	proton pump interactor, putative, expressed	11.48	1	7	7	33	19.6975	11.48	6	7	16.5322	10.85	6	6	12.7388	7.34	5	5	7.9114	5.58	3	3	16.7701	9.41	5	6	16.5566	10.85	6	6	627	70.1337	9.01221
LOC_Os05g30580.1 protein	OsSub46 - Putative Subtilisin homologue, expressed	11.48	2	6	6	19	15.2087	8.29	4	5	12.8146	4.72	3	4	3.40472	2.17	1	1					12.2053	8.93	4	4	15.1531	8.93	4	5	784	80.5042	6.41748
LOC_Os12g05650.1 protein	ACT domain containing protein, expressed	11.47	1	3	3	11	5.53399	8.24	2	2	5.51301	8.24	2	2	5.38076	8.24	2	2	5.14156	8.24	2	2	5.67614	7.89	2	2	3.22029	4.66	1	1	279	30.3657	5.31299
LOC_Os12g28270.2 protein	amidohydrolase, putative, expressed	11.46	1	3	3	21	9.00639	9.77	2	2	17.2955	11.46	3	4	13.2389	9.77	2	3	14.8543	9.77	2	3	18.235	11.46	3	5	15.957	11.46	3	4	471	51.2647	5.57959
LOC_Os03g01250.2 protein	expressed protein	11.46	6	3	3	13	7.19107	8.59	2	2	2.92031	3.58	1	1	8.55335	11.46	3	3	2.75236	3.58	1	1	11.1975	8.59	2	3	10.6391	8.59	2	3	419	47.2018	6.80029
LOC_Os02g10920.4 protein	zinc finger family protein, putative, expressed	11.45	3	2	2	11	7.18497	11.45	2	2	7.99781	11.45	2	2	7.6102	11.45	2	2	6.85085	11.45	2	2	2.80911	8.43	1	1	7.33615	11.45	2	2	166	17.4907	8.25049
LOC_Os03g10940.1 protein	casein kinase II subunit alpha-2, putative, expressed	11.45	1	2	3	13	6.4293	7.53	2	2	6.80861	7.53	2	2	6.7445	7.53	2	2	6.3036	7.53	2	2	8.65709	11.45	3	3	6.85461	7.53	2	2	332	39.3832	8.06006
LOC_Os05g07640.1 protein	expressed protein	11.45	1	2	2	7	2.91136	7.49	1	1	2.2461	3.96	1	1	2.96711	7.49	1	1	3.38034	7.49	1	1	2.60878	7.49	1	1	5.04859	11.45	2	2	227	25.8243	8.17725
LOC_Os03g05710.1 protein	acetyltransferase, GNAT family, putative, expressed	11.45	1	2	2	7	5.44451	11.45	2	2	5.30174	11.45	2	2	3.25089	7.93	1	1					3.93349	7.93	1	1	3.16641	7.93	1	1	227	24.3662	5.56689
LOC_Os06g39708.1 protein	photosystem II P680 chlorophyll A apoprotein, putative, expressed	11.42	4	4	4	23	11.2081	8.86	3	3	18.2305	11.42	4	5	11.5187	11.42	4	4	9.97879	8.86	3	3	10.0777	7.48	3	3	17.9216	11.42	4	5	508	56.1974	6.63916
LOC_Os01g08270.1 protein	aminotransferase, classes I and II, domain containing protein, expressed	11.42	2	4	4	7																	7.12863	7.87	3	3	9.54868	11.42	4	4	394	43.7192	5.77002
LOC_Os01g59530.2 protein	OsCML1 - Calmodulin-related calcium sensor protein, expressed	11.41	2	1	1	2									2.93042	11.41	1	1	3.6757	11.41	1	1									149	16.8089	4.33545
LOC_Os02g44870.1 protein	dehydrin, putative, expressed	11.38	1	2	2	8	7.59249	11.38	2	2	7.69782	11.38	2	2	2.74967	3.1	1	1	2.85155	3.1	1	1	2.71661	3.1	1	1	2.53372	3.1	1	1	290	30.9036	6.03662
LOC_Os03g60380.1 protein	cinnamoyl CoA reductase, putative, expressed	11.38	1	2	2	16	13.1714	11.38	2	4	6.99596	11.38	2	2	5.97096	5.09	1	2					23.4829	11.38	2	7	3.31233	6.29	1	1	334	35.3772	6.17627
LOC_Os04g36620.1 protein	hydrolase, alpha/beta fold family domain containing protein, expressed	11.37	2	2	2	21	10.4774	11.37	2	3	10.2293	11.37	2	3	14.7956	11.37	2	4	13.7305	11.37	2	4	13.0728	11.37	2	4	11.3317	11.37	2	3	343	37.6092	6.63916
LOC_Os08g32850.1 protein	methylcrotonoyl-CoA carboxylase beta chain, mitochondrial precursor, putative, expressed	11.36	2	3	3	3													2.71034	2.27	1	1	8.37566	9.09	2	2					572	60.7782	8.44092
LOC_Os02g43760.1 protein	ubiquitin carboxyl-terminal hydrolase, family 1, putative, expressed	11.35	1	1	2	10	2.72277	7.42	1	1	5.62177	11.35	2	2	5.08531	11.35	2	2	2.79753	7.42	1	1	5.42414	11.35	2	2	5.60594	11.35	2	2	229	24.8229	4.50049
LOC_Os01g25460.1 protein	uncharacterized protein At4g06744 precursor, putative, expressed	11.33	1	4	4	10	2.36906	1.99	1	1	6.29773	7.16	2	2	11.9372	11.33	4	4	2.48042	1.99	1	1	2.34253	1.99	1	1	2.60724	1.99	1	1	503	52.8939	5.32568
LOC_Os07g42810.2 protein	adaptor complexes medium subunit family domain containing protein, expressed	11.31	1	4	4	11					2.92192	2.44	1	1	5.72736	5.1	2	2	7.75507	7.32	3	3	5.91146	5.1	2	2	8.97733	9.09	3	3	451	50.615	6.68311
LOC_Os05g26660.1 protein	NADH-ubiquinone oxidoreductase, mitochondrial precursor, putative, expressed	11.3	1	6	6	33	14.6199	9.74	5	5	14.2768	9.74	5	5	15.265	9.74	5	5	14.4859	9.74	5	5	20.4354	11.3	6	7	17.2497	9.74	5	6	575	64.7612	8.99756
LOC_Os04g16874.1 protein	photosystem II 44 kDa reaction center protein, putative, expressed	11.3	3	4	4	16	6.60804	7.37	2	2	6.34817	7.37	2	2	6.53488	7.37	2	2	19.3295	11.3	4	6	5.0842	7.37	2	2	6.64355	7.37	2	2	407	44.73	6.59521
LOC_Os05g05830.1 protein	bifunctional protein folD, putative, expressed	11.3	2	2	2	8					6.3846	11.3	2	2	3.38468	4.11	1	1	6.1379	11.3	2	2	2.9949	4.11	1	1	5.82417	4.11	1	2	292	30.7145	7.92822
LOC_Os09g32820.1 protein	uridine/cytidine kinase-like 1, putative, expressed	11.29	1	1	5	25	14.5295	11.29	5	5	12.7535	11.29	5	5	10.9208	9.68	4	4	8.7057	7.66	3	3	11.2742	9.07	4	4	10.46	9.07	4	4	496	55.0084	7.12256
LOC_Os04g33220.1 protein	SAM domain family protein, expressed	11.28	1	2	2	10	6.61057	11.28	2	2	4.51674	6.39	1	1	6.66006	11.28	2	2	3.69572	6.39	1	1	6.41954	11.28	2	2	7.35791	11.28	2	2	266	27.6854	9.74463
LOC_Os07g14600.1 protein	hydrolase, putative, expressed	11.26	1	1	2	5	3.15748	5.86	1	1	6.04572	11.26	2	2									3.56278	5.41	1	1	3.19065	5.41	1	1	222	23.2887	5.5542
LOC_Os04g52760.1 protein	gamma-soluble NSF attachment protein, putative, expressed	11.26	1	2	2	9	2.12753	4.5	1	1	5.55985	11.26	2	2	8.95704	11.26	2	3					3.27467	6.76	1	1	6.22795	11.26	2	2	222	24.5589	4.80518
LOC_Os12g31800.1 protein	glycine-rich RNA-binding protein 7, putative, expressed	11.24	1	2	2	16	11.5372	11.24	2	3	8.66087	11.24	2	2	7.99644	11.24	2	2	15.455	11.24	2	4	11.985	11.24	2	3	8.70182	11.24	2	2	258	25.0295	4.93213
LOC_Os01g51800.1 protein	expressed protein	11.22	1	1	1	2	3.73803	11.22	1	1	4.7433	11.22	1	1																	205	22.0425	9.34912
LOC_Os07g06950.1 protein	ubiquitin carboxyl-terminal hydrolase, putative, expressed	11.22	1	5	8	30	9.86073	4.41	3	3	19.1378	7.92	5	6	13.8507	4.01	3	4	13.2921	3.21	2	4	16.1442	7.31	5	5	24.4606	9.42	7	8	998	117.098	6.12549
LOC_Os02g35950.1 protein	RNA recognition motif containing protein, putative, expressed	11.22	1	3	4	15	5.92828	8.01	2	2	7.1361	5.77	2	2	5.01317	8.01	2	2	5.35838	8.33	2	2	11.2844	11.22	4	4	7.82014	11.22	3	3	312	34.0525	8.66064
LOC_Os03g13540.1 protein	Ser/Thr protein phosphatase family protein, putative, expressed	11.21	1	3	3	19	10.305	11.21	3	3	12.7141	11.21	3	4	10.4299	11.21	3	3	10.0111	11.21	3	3	10.2478	11.21	3	3	10.3377	11.21	3	3	339	38.2603	7.59131
LOC_Os09g02284.1 protein	DNA-directed RNA polymerase subunit, putative, expressed	11.21	1	2	2	8	3.39538	6.36	1	1	2.32948	4.85	1	1	6.13809	11.21	2	2	6.51871	11.21	2	2	3.84705	6.36	1	1	3.59245	6.36	1	1	330	36.4373	4.88135
LOC_Os11g02389.1 protein	protease inhibitor/seed storage/LTP family, putative, expressed	11.21	3	1	1	5					2.78521	11.21	1	1	2.56471	11.21	1	1	2.93006	11.21	1	1	3.09756	11.21	1	1	3.18716	11.21	1	1	116	11.3098	9.33447
LOC_Os05g48410.1 protein	50S ribosomal protein L21, chloroplast precursor, putative, expressed	11.2	1	2	2	5	3.1133	4.4	1	1	2.92993	4.4	1	1									2.66652	4.4	1	1	6.08024	11.2	2	2	250	27.5683	6.88818
LOC_Os11g32260.2 protein	lysosomal alpha-mannosidase precursor, putative, expressed	11.2	2	8	8	42	19.6068	9.23	6	6	22.0265	10.31	7	7	21.8171	10.31	7	7	17.5889	9.33	6	6	23.3786	11.2	8	8	24.1989	10.31	7	8	1018	113.928	6.30322
LOC_Os08g44430.2 protein	vesicle-associated membrane protein 727, putative, expressed	11.2	1	1	1	2																	4.38515	11.2	1	1	4.03384	11.2	1	1	241	27.3389	6.53662
LOC_Os03g31170.1 protein	inosine-uridine preferring nucleoside hydrolase family protein, putative, expressed	11.18	1	2	2	9	5.95769	11.18	2	2	4.09615	8.39	1	1	6.23478	11.18	2	2	4.41969	8.39	1	1	6.06107	11.18	2	2	5.0106	8.39	1	1	322	34.4831	5.51611
LOC_Os03g51250.1 protein	adenylyl cyclase-associated protein, putative, expressed	11.18	1	4	4	15	8.70845	9.15	3	3	4.33282	3.46	1	1	7.37946	6.3	2	2	7.31469	6.3	2	2	11.7127	11.18	4	4	10.3973	9.15	3	3	492	52.0215	7.91357
LOC_Os06g06320.1 protein	osFTL2 FT-Like2 homologous to Flowering Locus T gene; contains Pfam profile PF01161: Phosphatidylethanolamine-binding protein, expressed	11.17	1	2	2	7	5.51505	11.17	2	2	3.06742	6.15	1	1	3.51205	6.15	1	1	3.41821	6.15	1	1	3.12866	6.15	1	1	3.14007	6.15	1	1	179	19.8258	7.88428
LOC_Os03g21370.1 protein	expressed protein	11.17	1	1	1	3									3.68108	11.17	1	1	3.69944	11.17	1	1					3.64617	11.17	1	1	206	23.5813	8.54346
LOC_Os02g04320.2 protein	WD domain, G-beta repeat domain containing protein, expressed	11.15	1	3	3	13	5.91098	7.21	2	2	5.64699	7.21	2	2	5.80347	7.21	2	2	8.80274	11.15	3	3	5.68929	7.21	2	2	5.98223	7.54	2	2	305	33.3483	6.01123
LOC_Os08g16570.1 protein	expressed protein	11.15	1	2	2	2																					5.41525	11.15	2	2	269	28.8859	5.51611
LOC_Os02g10300.1 protein	polygalacturonase, putative, expressed	11.14	1	4	4	35	14.5537	7.57	3	5	16.0833	11.14	4	5	23.6026	11.14	4	7	18.2152	11.14	4	6	17.1714	11.14	4	6	17.0132	11.14	4	6	449	46.3104	7.88428
LOC_Os02g14760.2 protein	CID11, putative, expressed	11.14	2	3	3	14	8.58721	11.14	3	3	5.74466	6.63	2	2	5.55029	6.63	2	2	5.20825	6.63	2	2	5.61115	6.63	2	2	9.82518	11.14	3	3	332	35.8941	5.45264
LOC_Os12g41170.1 protein	SEY1, putative, expressed	11.12	1	6	6	29	26.8847	9.48	5	7	17.8244	6.56	3	4	17.7896	7.73	4	5	7.21367	4.92	2	2	19.9983	7.73	4	5	25.9196	8.67	4	6	854	95.073	6.7124
LOC_Os03g62420.1 protein	expressed protein	11.11	1	1	1	16	2.59441	11.11	1	1	4.56974	11.11	1	2	4.82444	11.11	1	2	4.81932	11.11	1	2	14.9116	11.11	1	6	7.85431	11.11	1	3	126	12.9055	7.12256
LOC_Os04g37690.1 protein	RNA recognition motif containing protein, putative, expressed	11.11	1	2	3	13	7.33026	4.39	1	2	4.12838	4.39	1	1	6.62813	8.79	2	2	5.76474	6.72	2	2	10.6031	11.11	3	3	10.3372	11.11	3	3	387	41.7813	8.52881
LOC_Os09g36860.1 protein	acyl carrier protein, putative, expressed	11.11	1	1	1	3					2.77665	11.11	1	1									2.903	11.11	1	1	2.77082	11.11	1	1	135	14.1555	5.2749
LOC_Os04g55720.1 protein	D-3-phosphoglycerate dehydrogenase, chloroplast precursor, putative, expressed	11.09	2	5	6	20	15.2994	8.97	5	5	12.0437	6.2	3	3	8.33856	4.73	3	3	9.54582	5.55	3	3	10.3861	6.2	3	3	11.0878	6.2	3	3	613	63.9251	7.31299
LOC_Os02g37590.1 protein	glycerophosphoryl diester phosphodiesterase family protein, putative, expressed	11.08	1	5	5	35	13.385	6.81	3	4	16.7339	7.88	4	5	24.3242	7.88	4	7	21.5426	7.88	4	7	16.7629	6.81	3	5	23.9567	11.08	5	7	749	81.0329	6.0874
LOC_Os03g56790.1 protein	actin-depolymerizing factor, putative, expressed	11.03	1	1	1	7	8.35747	11.03	1	2	3.46028	11.03	1	1	3.86206	11.03	1	1	4.53452	11.03	1	1	4.68769	11.03	1	1	4.62727	11.03	1	1	145	16.7834	5.93506
LOC_Os01g60440.1 protein	HEAT repeat family protein, putative, expressed	11.03	1	5	5	18	7.09362	4.85	2	2	6.27707	3.64	2	2	15.3551	9.82	4	4	8.11101	6.42	3	3	12.7991	7.64	4	4	11.1617	6.42	3	3	825	89.572	8.1333
LOC_Os05g15520.1 protein	DNA-binding protein-related, putative, expressed	11.03	1	1	1	6	3.03679	11.03	1	1	3.88918	11.03	1	1	3.69957	11.03	1	1	3.96728	11.03	1	1	3.44933	11.03	1	1	3.59551	11.03	1	1	145	15.374	8.88037
LOC_Os09g32274.1 protein	30S ribosomal protein S16, putative, expressed	11.03	1	1	1	1																					3.05375	11.03	1	1	136	15.1529	9.979
LOC_Os07g48229.1 protein	vacuolar-sorting receptor precursor, putative, expressed	11.02	1	5	5	24	13.65	6.55	3	4	13.4852	9.74	4	4	11.6634	6.55	3	4	8.44468	6.55	3	3	19.5971	11.02	5	6	9.93599	6.55	3	3	626	69.6003	5.65576
LOC_Os12g23680.1 protein	hypothetical protein	11.02	1	1	1	1					2.03698	11.02	1	1																	127	14.0664	9.01221
LOC_Os11g02424.2 protein	LTPL9 - Protease inhibitor/seed storage/LTP family protein precursor, expressed	11.02	2	1	1	6					2.94912	11.02	1	1	2.5836	11.02	1	1	2.92684	11.02	1	1	6.21503	11.02	1	2	2.75127	11.02	1	1	118	11.5199	8.92432
LOC_Os01g34480.1 protein	NAD dependent epimerase/dehydratase family protein, putative, expressed	11.01	3	3	3	12	2.4729	2.68	1	1	5.63318	5.65	2	2	6.87726	11.01	3	3	5.92525	5.65	2	2	6.09333	5.65	2	2	5.09017	5.65	2	2	336	36.869	6.72705
LOC_Os04g39980.1 protein	gibberellin 20 oxidase 2, putative, expressed	11	1	3	3	36	23.0753	7.67	2	7	25.0563	4.33	1	8	26.8884	7.67	2	9					14.3673	4.33	1	5	20.784	4.33	1	7	300	32.0821	5.8208
LOC_Os08g40190.1 protein	expressed protein	11	1	1	1	6	2.79558	11	1	1	2.31312	11	1	1	2.76782	11	1	1	2.4911	11	1	1	2.68601	11	1	1	2.74202	11	1	1	100	11.0437	9.99365
LOC_Os02g13130.2 protein	KH domain-containing protein, putative, expressed	10.98	2	2	2	16	8.05678	10.98	2	2	12.3958	10.98	2	3	12.8662	10.98	2	3	6.56053	6.65	1	2	11.3008	10.98	2	3	10.9265	10.98	2	3	346	35.8972	6.94678
LOC_Os01g53140.1 protein	expressed protein	10.97	1	2	2	4	2.25712	5.16	1	1					2.44837	5.16	1	1									4.11905	10.97	2	2	155	18.0024	9.92041
LOC_Os08g34720.1 protein	D-3-phosphoglycerate dehydrogenase, chloroplast precursor, putative, expressed	10.95	1	4	5	33	15.123	10.95	5	5	17.0217	8.37	4	5	16.401	8.37	4	5	15.6135	9.34	4	5	20.6021	10.95	5	7	20.4599	10.95	5	6	621	64.5191	6.97607
LOC_Os03g01930.1 protein	retrotransposon protein, putative, unclassified, expressed	10.95	1	5	5	17	9.98486	7.54	3	3	9.63514	7.54	3	3	14.8241	9.47	4	4	11.7393	9.47	4	4	3.03227	2.22	1	1	5.27212	3.7	2	2	676	73.5847	5.41455
LOC_Os03g10930.1 protein	ribosomal protein L51, putative, expressed	10.92	1	1	1	6	3.4006	10.92	1	1	2.88842	10.92	1	1	3.20472	10.92	1	1	3.11985	10.92	1	1	3.37811	10.92	1	1	3.17554	10.92	1	1	119	13.7124	10.5503
LOC_Os04g20420.1 protein	DNA binding protein, putative, expressed	10.92	2	3	3	14	6.42707	5.83	2	2	6.33524	5.83	2	2	6.60836	8.25	2	2	5.5016	5.83	2	2	11.9899	10.92	3	4	6.0359	5.83	2	2	412	45.7738	8.30908
LOC_Os01g64090.1 protein	L1P family of ribosomal proteins domain containing protein, expressed	10.92	3	1	3	11	3.18914	4.62	1	1	7.72603	10.92	3	3	2.47395	4.62	1	1	7.4314	10.92	3	3	5.35764	7.98	2	2	3.01232	4.62	1	1	238	27.0837	9.93506
LOC_Os04g48770.2 protein	ubiquitin fusion degradation protein, putative, expressed	10.9	1	2	2	9	3.75439	6.77	1	1	6.17738	10.9	2	2	6.36482	10.9	2	2	2.69094	6.77	1	1	6.02599	10.9	2	2	3.62377	6.77	1	1	266	29.3616	5.78271
LOC_Os04g40660.3 protein	MA3 domain containing protein, expressed	10.89	2	4	5	29	12.0957	7.26	3	4	15.85	8.93	4	5	15.5124	8.93	4	5	9.71084	7.26	3	3	17.7753	10.89	5	6	18.9403	8.93	4	6	661	72.9344	5.10986
LOC_Os01g52490.1 protein	40S ribosomal protein S24, putative, expressed	10.87	3	1	1	6	3.04351	10.87	1	1	3.40234	10.87	1	1	3.40878	10.87	1	1	3.48003	10.87	1	1	2.97623	10.87	1	1	3.15395	10.87	1	1	138	15.7088	10.5649
LOC_Os01g67530.1 protein	AMP-binding enzyme, putative, expressed	10.86	1	3	3	12	3.97897	3.85	1	1	2.92799	3.85	1	1	6.79594	7.24	2	2	5.62646	7.47	2	2	9.89263	10.86	3	3	10.64	10.86	3	3	442	45.994	6.25244
LOC_Os08g23710.1 protein	ribosomal protein L7Ae, putative, expressed	10.85	3	3	3	13	4.37713	6.59	2	2	4.12642	6.59	2	2	4.71282	6.59	2	2	4.43756	7.36	2	2	7.18691	10.85	3	3	4.65241	7.36	2	2	258	29.2855	10.3452
LOC_Os03g44484.2 protein	DNA-directed RNA polymerase II subunit RPB2, putative, expressed	10.85	2	3	3	5					2.35833	3.88	1	1					2.10231	3.88	1	1	2.07169	2.58	1	1	5.12756	6.98	2	2	387	43.6479	9.21729
LOC_Os05g40010.1 protein	LTPL17 - Protease inhibitor/seed storage/LTP family protein precursor, expressed	10.85	1	1	1	1																	2.10533	10.85	1	1					129	12.6596	9.37842
LOC_Os08g03570.1 protein	NAD dependent epimerase/dehydratase family protein, putative, expressed	10.84	1	3	4	20	4.94892	5.17	2	2	7.63681	8.13	3	3	11.9545	10.84	4	4	7.22807	8.13	3	3	10.9822	10.84	4	4	11.4921	10.84	4	4	406	44.7991	9.01221
LOC_Os08g04280.2 protein	actin, putative, expressed	10.84	2	3	3	9	4.26043	5.19	1	1	5.09532	5.19	1	1					4.54227	5.19	1	1	7.71729	8.35	2	2	13.5764	7.67	2	4	443	48.4634	5.2876
LOC_Os03g46390.1 protein	ras-related protein, putative, expressed	10.84	1	1	2	6	2.11025	5.42	1	1					4.92377	10.84	2	2	2.00492	5.42	1	1					4.32134	10.84	2	2	203	22.1233	7.94287
LOC_Os12g43550.2 protein	ras-related protein, putative, expressed	10.84	2	1	2	7	4.1121	10.84	2	2					4.3618	10.84	2	2	4.07471	10.84	2	2					2.14373	5.42	1	1	203	22.1321	7.28369
LOC_Os02g07810.1 protein	inactive receptor kinase At2g26730 precursor, putative, expressed	10.84	1	3	3	13	12.3886	8.24	2	3	7.51411	2.89	1	2	7.94808	2.89	1	2	6.76524	5.49	2	2	6.93959	5.49	2	2	8.47655	5.49	2	2	692	72.4804	8.90967
LOC_Os05g51140.2 protein	expressed protein	10.83	2	2	2	7	7.0383	10.83	2	2	2.75015	3.7	1	1	2.77014	3.7	1	1	3.27275	3.7	1	1	4.40271	7.12	1	1	3.03995	3.7	1	1	351	39.4881	9.5835
LOC_Os03g63290.1 protein	oxidoreductase, short chain dehydrogenase/reductase family protein, putative, expressed	10.83	1	2	2	7					4.93638	10.83	2	2	2.55116	4.33	1	1	2.47853	4.33	1	1	2.59383	6.5	1	1	6.04525	10.83	2	2	277	29.5818	5.92236
LOC_Os03g02710.1 protein	hydroxymethylglutaryl-CoA synthase, putative, expressed	10.8	1	3	4	26	12.5347	6.26	2	4	11.2944	6.26	2	4	13.2441	8.42	3	4	6.22295	5.62	2	2	22.1181	9.07	3	8	14.6716	5.62	2	4	463	51.4573	6.17627
LOC_Os04g05050.2 protein	pectate lyase precursor, putative, expressed	10.79	2	2	2	9	6.31221	4.21	1	2	3.75719	4.21	1	1	3.35563	4.21	1	1	3.24956	4.21	1	1	5.94002	10.79	2	2	6.58851	10.79	2	2	380	41.7584	8.14795
LOC_Os09g32650.1 protein	leucyl-tRNA synthetase, cytoplasmic, putative, expressed	10.78	3	8	8	46	19.4872	8.49	6	6	20.2042	8.49	6	6	34.1402	10.78	8	10	25.0097	8.49	6	8	20.0706	7.67	6	7	30.1532	10.78	8	9	1095	123.544	6.56592
LOC_Os01g06580.1 protein	fasciclin domain containing protein, expressed	10.78	1	1	1	3	4.21418	10.78	1	1	3.57065	10.78	1	1	3.87771	10.78	1	1													269	27.1381	8.67529
LOC_Os01g13430.1 protein	importin-alpha re-exporter, putative, expressed	10.78	1	7	7	32	16.2703	5.29	3	5	20.2021	5.6	3	5	14.2074	6.31	4	4	17.2623	6.21	4	5	21.4441	5.7	4	6	27.8113	8.55	5	7	983	108.291	5.24951
LOC_Os11g32890.1 protein	expressed protein	10.78	1	1	1	1																	2.65485	10.78	1	1					167	17.1842	9.74463
LOC_Os01g21610.1 protein	uncharacterized aarF domain-containing protein kinase 4, putative, expressed	10.76	1	2	2	6	3.46252	7.57	1	1					4.7552	7.57	1	1	4.14683	7.57	1	1	5.22312	10.76	2	2	3.53555	7.57	1	1	251	28.7634	6.53662
LOC_Os03g62620.3 protein	late embryogenesis abundant protein, putative, expressed	10.76	1	3	3	16	6.06945	7.28	2	2	6.54543	7.28	2	2	9.8665	7.28	2	3	9.50783	7.28	2	3	10.0568	10.76	3	3	9.66232	10.76	3	3	316	34.7769	5.05908
LOC_Os05g04850.2 protein	RNA recognition motif containing protein, putative, expressed	10.76	2	1	1	6	3.40718	10.76	1	1	4.58427	10.76	1	1	3.71452	10.76	1	1	3.93071	10.76	1	1	4.40617	10.76	1	1	4.37124	10.76	1	1	158	16.572	4.729
LOC_Os01g32660.5 protein	- STE kinases include homologs to sterile 7, sterile 11 and sterile 20 from yeast, expressed - [STE_MEK_ste7_MAP2K.2]	10.76	5	2	2	3	2.48636	4.86	1	1													6.03821	10.76	2	2					288	32.5187	5.78271
LOC_Os11g02350.1 protein	LTPL25 - Protease inhibitor/seed storage/LTP family protein precursor, expressed	10.74	1	1	1	3																	3.09095	10.74	1	1	5.32281	10.74	1	2	121	12.1369	8.90967
LOC_Os09g35800.1 protein	UDP-glucose 4-epimerase, putative, expressed	10.72	1	4	4	17	5.24593	6.17	2	2	7.01302	8.58	3	3	9.90318	10.72	4	4	4.38768	4.83	2	2	6.3586	7.24	3	3	7.28373	8.31	3	3	373	40.3604	7.12256
LOC_Os03g63420.1 protein	- glutaredoxin subgroup II, expressed - [OsGrx_S14]	10.71	1	1	1	9	4.80948	10.71	1	1	8.35361	10.71	1	2	4.48161	10.71	1	1	7.19527	10.71	1	2	3.83803	10.71	1	1	8.42434	10.71	1	2	168	17.8222	8.30908
LOC_Os11g46230.2 protein	tetratricopeptide repeat domain containing protein, expressed	10.71	2	5	5	19	11.8975	6.33	3	4	9.82976	6.18	3	3	12.1671	7.69	4	4	3.31202	1.81	1	1	12.4069	9.2	4	4	9.41659	6.33	3	3	663	73.0968	5.64307
LOC_Os08g45230.1 protein	ENTH domain containing protein, expressed	10.7	1	2	2	17	11.4094	10.7	2	3	10.7666	10.7	2	3	16.3318	10.7	2	4	6.78628	10.7	2	2	11.1203	10.7	2	3	7.16094	10.7	2	2	355	39.7802	6.68311
LOC_Os02g03730.1 protein	SWIB/MDM2 domain containing protein, expressed	10.69	1	1	1	5	2.83811	10.69	1	1	3.34945	10.69	1	1	2.45563	10.69	1	1					3.07448	10.69	1	1	3.05846	10.69	1	1	131	13.7122	10.3745
LOC_Os01g51390.1 protein	mitochondrial-processing peptidase subunit, mitochondrial precursor, putative, expressed	10.69	1	3	3	17	10.4996	10.69	3	3	6.19256	8.32	2	2	7.1976	8.32	2	2	8.21171	8.32	2	3	8.60873	10.69	3	3	13.096	10.69	3	4	505	55.8091	5.89697
LOC_Os06g25640.1 protein	retrotransposon protein, putative, unclassified	10.69	2	1	1	1	2.29876	10.69	1	1																					131	14.778	5.45264
LOC_Os06g48200.1 protein	glycosyl hydrolases family 16, putative, expressed	10.69	1	2	2	10	4.20722	5.86	1	1	3.88316	5.86	1	1	10.9469	10.69	2	3	7.0032	10.69	2	2	8.03023	10.69	2	2	3.73797	5.86	1	1	290	32.3858	6.78564
LOC_Os12g34380.1 protein	glutathione synthetase, chloroplast precursor, putative, expressed	10.66	1	3	4	15	5.42942	6.15	2	2	8.52898	7.79	3	3	7.30916	7.79	3	3	5.8892	6.15	2	2	5.90391	6.15	2	2	7.57822	9.02	3	3	488	54.7498	6.12549
LOC_Os06g22820.1 protein	cyclin-dependent kinase F-1, putative, expressed	10.65	1	3	3	15	5.02948	4.8	2	2	8.39954	10.65	3	3	8.81179	10.65	3	3	9.19129	10.65	3	3	5.738	8.14	2	2	7.41934	8.35	2	2	479	52.0404	4.77979
LOC_Os05g42230.1 protein	universal stress protein domain containing protein, putative, expressed	10.64	1	1	2	12	2.72221	3.9	1	1	6.41911	10.64	2	2	6.21776	10.64	2	2	5.79069	10.64	2	2	10.8686	10.64	2	3	6.11429	10.64	2	2	282	29.7999	5.88428
LOC_Os02g39850.1 protein	transferase family protein, putative, expressed	10.63	2	3	3	8	4.33222	3.85	1	1	4.32968	3.85	1	1	4.03714	3.85	1	1	3.89135	3.85	1	1	11.5596	10.63	3	3	3.47044	3.85	1	1	442	47.9182	6.53662
LOC_Os12g40880.2 protein	phosphoribulokinase/Uridine kinase family protein, expressed	10.62	2	2	2	8	2.68146	6.19	1	1	2.29822	6.19	1	1	2.55877	6.19	1	1	2.77552	6.19	1	1	5.06298	10.62	2	2	5.32242	10.62	2	2	226	25.0786	8.32373
LOC_Os03g08800.1 protein	CutA, chloroplast precursor, putative, expressed	10.62	2	1	1	5									3.50994	10.62	1	1	6.50244	10.62	1	2	3.20422	10.62	1	1	3.68823	10.62	1	1	113	12.4755	5.19873
LOC_Os06g08840.8 protein	RNA recognition motif containing protein, expressed	10.61	4	2	2	4	2.18	5.03	1	1									2.03678	5.59	1	1	2.12782	5.03	1	1	2.64098	5.03	1	1	179	20.3652	11.1655
LOC_Os09g32090.2 protein	methyl-binding domain protein MBD, putative, expressed	10.61	2	2	2	3									2.27433	5.71	1	1					5.04251	10.61	2	2					245	27.7829	6.13818
LOC_Os03g42110.1 protein	semialdehyde dehydrogenase, NAD binding domain containing protein, putative, expressed	10.6	2	4	4	12	2.58834	2.17	1	1	5.81568	6.02	2	2	3.8519	3.86	1	1	4.81224	6.02	2	2	10.5389	10.6	4	4	5.8625	6.02	2	2	415	44.7582	8.39697
LOC_Os08g23180.1 protein	fasciclin-like arabinogalactan protein 8 precursor, putative, expressed	10.6	1	3	3	15	7.18036	7.47	2	2	10.5193	10.6	3	3	7.4255	7.47	2	2	7.42081	7.47	2	2	10.4358	10.6	3	3	10.6294	10.6	3	3	415	43.6268	8.23584
LOC_Os08g37380.2 protein	glucose-6-phosphate isomerase, putative, expressed	10.6	1	1	3	8	5.08032	8.76	2	2	2.30768	4.15	1	1	2.51817	4.15	1	1	2.65238	4.15	1	1	3.00757	4.15	1	1	5.09997	10.6	2	2	217	24.057	9.30518
LOC_Os04g01530.1 protein	adenylate kinase, putative, expressed	10.6	2	1	1	2	2.77766	10.6	1	1																	3.70695	10.6	1	1	151	16.9828	7.50342
LOC_Os04g47150.1 protein	OsSub43 - Putative Subtilisin homologue, expressed	10.59	1	6	6	27	13.4375	6.94	4	4	17.189	5.55	3	5	16.0224	5.55	3	5	19.2193	9.21	5	6	9.32588	5.55	3	3	12.054	7.06	4	4	793	83.5155	7.66455
LOC_Os03g57070.3 protein	amine oxidase-related, putative, expressed	10.59	3	2	2	5	3.31924	4.31	1	1	3.25752	4.31	1	1									4.07778	6.27	1	1	6.07171	10.59	2	2	255	27.736	7.89893
LOC_Os02g57590.2 protein	rRNA 2-O-methyltransferase fibrillarin 2, putative, expressed	10.59	4	2	2	8	4.98768	10.59	2	2	3.35009	5.93	1	1	3.19878	5.93	1	1	3.08104	5.93	1	1	3.22939	5.93	1	1	5.71	10.59	2	2	236	24.7178	10.9019
LOC_Os01g19400.1 protein	expressed protein	10.58	1	1	1	1									2.64507	10.58	1	1													104	11.3663	10.3306
LOC_Os03g09190.2 protein	OsSCP11 - Putative Serine Carboxypeptidase homologue, expressed	10.57	2	3	3	8	2.8558	3.25	1	1	3.49118	3.25	1	1	5.46479	7.05	2	2	6.10631	6.78	2	2	3.11013	3.25	1	1	3.42383	3.25	1	1	369	41.3017	6.58057
LOC_Os08g34780.1 protein	adenylyl cyclase-associated protein, putative, expressed	10.56	1	5	5	24	8.64754	8.41	3	3	10.5994	10.56	4	4	11.9507	10.56	4	4	12.6171	10.56	4	4	13.603	10.56	5	5	11.857	10.56	4	4	464	49.1488	7.09326
LOC_Os04g34450.1 protein	expressed protein	10.54	1	9	9	28	16.6561	6.27	6	6	15.2138	5.9	5	5	16.8248	6.36	5	5	12.989	4.72	4	4	14.2598	5.63	4	4	13.512	4.72	4	4	1101	122.67	6.02393
LOC_Os12g35570.1 protein	tRNA synthetase, putative, expressed	10.54	3	4	4	12	3.8265	4.17	1	1	6.64537	4.17	1	2	7.23051	4.17	1	2	3.56721	4.17	1	1	13.8754	10.54	4	4	6.56274	7.6	2	2	408	46.2445	5.89697
LOC_Os02g17240.1 protein	ATROPGEF7/ROPGEF7, putative, expressed	10.53	1	3	3	10	7.3113	6.04	2	2	4.99591	4.09	1	1	4.29985	4.09	1	1	4.9618	4.09	1	1	8.91354	8.58	2	2	11.849	8.58	2	3	513	57.4189	5.92236
LOC_Os04g18200.1 protein	dihydrodipicolinate synthase, chloroplast precursor, putative, expressed	10.53	1	4	4	21	13.9037	10.53	4	5	9.65903	10.53	3	3	11.256	10.53	4	4	9.04379	10.53	3	3	7.80046	7.11	3	3	8.77863	10.53	3	3	380	41.3662	6.46826
LOC_Os05g28940.1 protein	GTP-binding protein, putative, expressed	10.53	1	3	3	9	2.45286	2.26	1	1	6.43774	6.52	2	2	4.08854	4.26	1	1	4.10775	4.26	1	1	5.7327	6.27	2	2	6.37327	6.52	2	2	399	44.6194	8.77783
LOC_Os11g37890.1 protein	NAD dependent epimerase/dehydratase family protein, putative, expressed	10.51	3	1	3	8	3.50827	4.58	1	1	3.26204	4.58	1	1	3.08965	4.58	1	1	3.38287	4.58	1	1	6.93737	10.51	3	3	3.53111	4.58	1	1	371	42.1048	6.0874
LOC_Os04g55960.1 protein	NADPH reductase, putative, expressed	10.5	2	5	5	20	6.53051	4.46	2	2	11.8851	6.91	3	3	14.0253	8.78	4	4	2.639	1.29	1	1	19.4563	8.63	4	5	16.7068	8.78	4	5	695	76.1244	5.26221
LOC_Os08g44370.1 protein	inosine-uridine preferring nucleoside hydrolase family protein, putative, expressed	10.49	1	2	2	17	10.9357	10.49	2	3	11.1678	10.49	2	3	7.06289	10.49	2	2	11.4255	10.49	2	3	11.9892	10.49	2	3	10.5383	10.49	2	3	324	34.9967	5.21143
LOC_Os05g28510.1 protein	importin subunit beta, putative, expressed	10.48	1	5	6	23	12.6211	6.68	4	4	11.4172	6.68	4	4	14.7258	8.41	5	5	2.1618	1.04	1	1	16.4359	8.64	5	5	13.9252	6.57	4	4	868	95.5986	4.76709
LOC_Os11g48030.1 protein	skp1 family, tetramerisation domain containing protein, expressed	10.48	1	1	1	4	2.47708	10.48	1	1	2.11109	10.48	1	1	2.40717	10.48	1	1									2.24578	10.48	1	1	124	13.9227	4.729
LOC_Os07g06590.3 protein	ML domain protein, putative, expressed	10.48	3	1	1	6	3.05891	10.48	1	1	3.44395	10.48	1	1	3.42184	10.48	1	1	3.47744	10.48	1	1	3.37659	10.48	1	1	2.85323	10.48	1	1	124	13.361	8.5874
LOC_Os08g01180.1 protein	nicalin, putative, expressed	10.45	1	5	5	24	14.232	10.45	5	5	12.1207	9.01	4	4	12.6238	9.01	4	4	8.2149	6.49	3	3	13.4402	9.01	4	4	12.972	9.01	4	4	555	60.6188	6.85889
LOC_Os02g44630.3 protein	aquaporin protein, putative, expressed	10.45	3	1	2	11	5.58128	10.45	2	2	5.08401	10.45	2	2	5.23651	10.45	2	2	4.9781	10.45	2	2	2.53786	6.36	1	1	5.7149	10.45	2	2	220	23.2309	8.1333
LOC_Os05g08840.1 protein	DnaK family protein, putative, expressed	10.43	1	2	7	26	10.2414	5.74	4	4	15.1412	8.68	6	6	6.91537	3.28	3	3	11.6351	5.98	5	5	4.28396	2.34	2	2	14.9825	7.74	6	6	853	94.0649	4.95752
LOC_Os04g58710.1 protein	AMP-binding domain containing protein, expressed	10.42	1	4	4	7									3.20675	3.67	1	1	2.253	2.7	1	1	8.01083	6.76	3	3	4.5222	4.83	2	2	518	54.4405	6.99072
LOC_Os02g57690.1 protein	kelch repeat protein, putative, expressed	10.4	3	3	3	9	6.11213	7.51	2	2	5.57163	5.01	2	2	2.71064	2.12	1	1	2.67484	2.12	1	1	5.91525	7.51	2	2	2.41835	2.12	1	1	519	56.6204	5.89697
LOC_Os03g44420.1 protein	tubulin/FtsZ domain containing protein, putative, expressed	10.4	2	3	3	8	5.01486	3.98	1	1	8.31811	8.41	2	2	4.19203	3.98	1	1	4.83834	3.98	1	1	4.43356	3.98	1	1	7.30087	5.97	2	2	452	47.2122	6.62451
LOC_Os04g54850.1 protein	pectinesterase, putative, expressed	10.4	1	7	7	24	11.1041	5.77	4	4	22.0204	10.4	7	7	11.3169	4.94	4	4	9.85237	4.02	3	3	5.96257	2.16	2	2	12.9499	6.69	4	4	971	105.287	5.60498
LOC_Os06g51370.1 protein	OsSCP38 - Putative Serine Carboxypeptidase homologue, expressed	10.4	1	5	5	32	15.003	10.4	5	5	13.2755	10.4	5	5	16.5377	10.4	5	6	17.5647	10.4	5	6	14.5656	10.4	5	5	12.948	10.4	5	5	500	55.4426	6.52197
LOC_Os11g16320.1 protein	expressed protein	10.4	1	2	2	19	12.8169	10.4	2	3	12.2228	10.4	2	3	15.3784	10.4	2	4	9.11164	6.71	1	2	12.8524	10.4	2	3	15.0954	10.4	2	4	298	32.0525	7.98682
LOC_Os09g12290.1 protein	bifunctional aspartokinase/homoserine dehydrogenase, chloroplast precursor, putative, expressed	10.38	1	5	7	23	12.7558	5.79	4	4	15.1281	7.98	5	5	9.74209	4.37	3	3	11.4916	6.01	4	4	10.1713	4.37	3	3	11.1751	5.46	4	4	915	99.6014	7.37158
LOC_Os05g05640.1 protein	pectinesterase inhibitor domain containing protein, putative, expressed	10.38	1	1	1	4									8.46425	10.38	1	2	9.87883	10.38	1	2									183	18.3714	8.25049
LOC_Os05g31770.1 protein	tetratricopeptide repeat containing protein, putative, expressed	10.37	1	1	1	2									2.90975	10.37	1	1									3.72262	10.37	1	1	164	17.8823	7.86963
LOC_Os06g48020.1 protein	peroxidase precursor, putative, expressed	10.34	1	2	2	14	8.4945	10.34	2	2	10.9786	10.34	2	3	12.0625	10.34	2	3	10.9839	10.34	2	3	9.13464	10.34	2	2	4.14913	5.02	1	1	319	34.0737	7.26904
LOC_Os09g28720.1 protein	alpha/beta hydrolase fold, putative, expressed	10.34	1	2	2	2																	5.45112	10.34	2	2					319	33.8619	4.99561
LOC_Os11g45220.1 protein	IWS1 homolog A, putative, expressed	10.33	1	4	4	8	2.02206	1.54	1	1	5.05153	3.96	2	2	3.9135	6.37	1	1	5.7653	7.91	2	2	2.8828	4.18	1	1	2.10775	1.54	1	1	455	48.0667	5.31299
LOC_Os07g44410.1 protein	WD40-like Beta Propeller Repeat family protein, expressed	10.32	1	4	4	9	2.14676	1.52	1	1	2.67077	1.52	1	1	2.71348	1.52	1	1	2.64473	1.52	1	1	6.52228	5.61	2	2	8.57487	6.37	3	3	659	71.3014	5.74463
LOC_Os10g40540.1 protein	enoyl-CoA hydratase/isomerase family protein, putative, expressed	10.32	1	3	3	11	3.05888	2.91	1	1	4.43446	3.17	2	2	6.11145	10.05	2	2	4.59693	3.17	2	2	5.55246	3.17	2	2	4.75245	3.17	2	2	378	40.6956	6.20166
LOC_Os03g02390.1 protein	mitochondrial import inner membrane translocase subunit Tim17, putative, expressed	10.31	1	1	1	4	3.63546	10.31	1	1	3.42586	10.31	1	1					3.20081	10.31	1	1					3.12857	10.31	1	1	194	20.3933	9.49561
LOC_Os12g24080.1 protein	HECT-domain domain containing protein, expressed	10.3	1	5	5	16	8.67585	4	2	2	5.18949	2.9	2	2	9.91604	5.8	3	3	13.8548	5.8	3	4	7.25599	4.3	2	2	9.8206	7.4	3	3	1000	111.36	6.06201
LOC_Os03g40180.1 protein	60S ribosomal protein L15, putative, expressed	10.29	2	2	2	7	3.34955	6.86	1	1	3.78115	6.86	1	1	3.44016	6.86	1	1	6.02845	10.29	2	2	2.98204	6.86	1	1	3.69873	6.86	1	1	204	24.3183	11.5317
LOC_Os05g14194.1 protein	glyoxalase family protein, putative, expressed	10.29	2	3	3	14	5.49993	6.57	2	2	4.87272	6.57	2	2	5.82263	6.57	2	2	9.24086	6.57	2	3	9.42581	10.29	3	3	5.64246	6.57	2	2	350	38.4969	6.59521
LOC_Os02g13140.1 protein	xaa-Pro dipeptidase, putative, expressed	10.28	1	4	4	26	9.48804	8.5	3	3	9.40599	8.5	3	3	14.516	8.5	3	5	18.7783	8.5	3	6	15.6827	10.28	4	5	12.8337	8.5	3	4	506	56.2717	6.06201
LOC_Os05g38520.3 protein	60S ribosomal protein L36-2, putative, expressed	10.28	2	1	1	6	2.9755	10.28	1	1	2.95804	10.28	1	1	2.91202	10.28	1	1	2.65645	10.28	1	1	2.77028	10.28	1	1	3.0053	10.28	1	1	107	12.197	11.4146
LOC_Os02g16040.2 protein	ubiquitin-conjugating enzyme, putative, expressed	10.28	6	1	1	2									2.01869	10.28	1	1					2.18303	10.28	1	1					107	11.8022	8.45557
LOC_Os02g08380.1 protein	CR084 protein, putative, expressed	10.27	1	1	1	4	3.5121	10.27	1	1					4.21001	10.27	1	1	3.72381	10.27	1	1	4.57172	10.27	1	1					185	20.1412	7.82568
LOC_Os01g66330.1 protein	ATP-dependent Clp protease ATP-binding subunit clpX, putative, expressed	10.26	2	2	3	26	18.4068	10.26	3	4	17.7117	10.26	3	4	12.7238	10.26	3	3	15.3052	6.41	2	4	27.0691	10.26	3	6	21.5201	10.26	3	5	624	67.0182	6.7417
LOC_Os12g02660.6 protein	expressed protein	10.26	6	2	2	3	3.47556	6.95	1	1													5.89232	10.26	2	2					302	33.4064	9.51025
LOC_Os04g11195.1 protein	gamma-thionin family domain containing protein, expressed	10.26	1	1	1	1																					2.03338	10.26	1	1	78	8.63321	7.51807
LOC_Os06g11090.1 protein	CXE carboxylesterase, putative, expressed	10.25	1	2	2	8	2.74393	4.04	1	1	2.26492	4.04	1	1	5.41115	10.25	2	2	2.18477	4.04	1	1	6.88605	10.25	2	2	2.54086	4.04	1	1	322	34.0182	5.75732
LOC_Os01g70940.1 protein	potassium transporter, putative, expressed	10.22	2	5	5	20	12.7779	8.56	4	4	7.827	4.09	2	2	16.6976	8.17	4	5	10.0051	6.39	3	3	5.91013	4.6	2	2	14.9619	8.56	4	4	783	88.0935	8.63135
LOC_Os04g02870.4 protein	RNA recognition motif containing protein, putative, expressed	10.21	6	2	2	8	5.35425	10.21	2	2	3.78642	5.53	1	1	3.53591	5.53	1	1	3.34797	5.53	1	1	3.40718	5.53	1	1	6.35757	10.21	2	2	235	27.2426	9.89111
LOC_Os12g12370.1 protein	outer envelope protein, putative, expressed	10.2	1	3	3	8	2.62405	2.92	1	1	2.53212	2.92	1	1	2.02044	2.92	1	1	4.85899	6.12	2	2	2.3266	2.92	1	1	6.23791	7	2	2	343	37.5614	9.5249
LOC_Os08g41340.1 protein	ras-related protein, putative, expressed	10.19	6	1	2	6					2.3947	5.09	1	1	2.81811	5.09	1	1	2.82286	5.09	1	1	3.08311	5.09	1	1	5.40274	10.19	2	2	216	24.154	5.07178
LOC_Os04g48400.1 protein	HOTHEAD precursor, putative, expressed	10.15	1	4	4	12	9.41533	6.26	2	3	3.49276	3.55	1	1	8.27662	8.63	3	3	3.27551	2.71	1	1	8.7016	7.78	3	3	3.04397	2.71	1	1	591	63.941	6.43018
LOC_Os10g10500.1 protein	vacuolar ATP synthase 98 kDa subunit, putative, expressed	10.13	1	4	6	22	6.89153	3.17	2	2	10.6689	4.52	3	3	13.7273	7.33	4	4	10.1557	5.62	3	3	15.1223	6.35	4	4	21.2783	10.13	6	6	819	92.6794	5.64307
LOC_Os01g65880.3 protein	nodulin MtN3 family protein, putative, expressed	10.13	2	2	2	5	2.8917	5.29	1	1	5.15559	10.13	2	2					2.41232	4.85	1	1					2.05587	4.85	1	1	227	24.1667	7.7085
LOC_Os06g50154.1 protein	translocon-associated protein subunit alpha precursor, putative, expressed	10.12	1	1	1	18	8.22013	10.12	1	2	12.0069	10.12	1	3	17.3043	10.12	1	4	14.9985	10.12	1	4	11.8059	10.12	1	3	7.9813	10.12	1	2	257	27.3881	4.83057
LOC_Os08g33440.1 protein	2-oxo acid dehydrogenases acyltransferase domain containing protein, expressed	10.11	1	2	4	22	10.6519	8	3	4	7.69905	8	3	3	8.34265	8	3	3	10.048	10.11	4	4	10.853	10.11	4	4	11.9721	8	3	4	475	48.802	8.39697
LOC_Os05g06050.1 protein	N-acetylglucosaminyltransferase, putative, expressed	10.1	1	2	2	7	3.56139	4.19	1	1	8.53382	10.1	2	2	3.69611	4.19	1	1	3.49219	4.19	1	1	3.25389	4.19	1	1	3.86262	4.19	1	1	406	45.1129	8.1333
LOC_Os04g57440.1 protein	oryzain beta chain precursor, putative, expressed	10.09	2	3	4	26	15.4103	10.09	4	5	12.2232	10.09	4	4	11.9935	7.94	3	4	8.9581	7.94	3	3	15.1206	10.09	4	5	16.5297	10.09	4	5	466	49.7667	5.36377
LOC_Os02g09170.2 protein	sucrose-phosphate synthase, putative, expressed	10.09	2	6	8	22	17.6932	6.13	6	7	13.5337	7.22	5	5	10.0724	4.15	4	4	2.13358	1.09	1	1	6.26662	2.18	2	2	8.47892	3.66	3	3	1011	113.185	7.86963
LOC_Os04g51340.1 protein	pectinacetylesterase domain containing protein, expressed	10.09	1	4	4	16	8.0691	6.65	3	3	10.7885	8.15	3	3	8.14233	6.65	3	3	9.30728	8.15	3	3	5.97745	4.72	2	2	5.36054	4.72	2	2	466	50.3789	8.04541
LOC_Os01g03760.1 protein	expressed protein	10.07	2	6	6	22	6.06151	3.24	2	2	11.4796	7	4	4	8.54887	4.78	3	3	13.204	7	4	5	13.5011	8.87	5	5	8.11786	4.44	3	3	586	63.277	8.74854
LOC_Os07g48300.1 protein	eukaryotic translation initiation factor 2 subunit beta, putative, expressed	10.07	1	1	3	8	4.23692	6.34	2	2					4.38682	6.34	2	2					7.59032	10.07	3	3	2.11655	2.61	1	1	268	30.4756	6.41748
LOC_Os01g17180.1 protein	proteasome subunit, putative, expressed	10.06	1	5	5	12	2.12136	1.78	1	1	5.35737	6.31	2	2	3.54482	2.76	1	1					11.8378	8.28	4	4	12.2233	8.28	4	4	507	59.4001	8.51416
LOC_Os03g08790.1 protein	aspartic proteinase nepenthesin precursor, putative, expressed	10.05	1	3	3	8	2.15729	2.05	1	1	5.05147	4.11	2	2	2.10913	2.05	1	1					8.66508	10.05	3	3	2.09659	2.05	1	1	438	45.0484	7.06396
LOC_Os02g32980.1 protein	Cupin domain containing protein, expressed	10.04	1	2	2	7	2.57323	4.8	1	1	2.68575	4.8	1	1	3.19654	4.8	1	1	2.43822	4.8	1	1	4.77228	10.04	2	2	2.70299	4.8	1	1	229	24.3025	8.33838
LOC_Os02g32740.1 protein	SNARE domain containing protein, putative, expressed	10.04	1	2	2	7	3.03596	5.79	1	1	2.85217	5.79	1	1	4.3074	5.79	1	1	3.2104	5.79	1	1	5.86034	10.04	2	2	4.17027	5.79	1	1	259	28.1242	7.37158
LOC_Os05g38400.3 protein	OsFtsH8 FtsH protease, homologue of AtFtsH3/10, expressed	10.04	3	5	5	11	4.93264	3	2	2					8.05151	4.35	3	3	2.96611	1.35	1	1	2.23418	1.35	1	1	10.0396	8.7	4	4	667	73.6027	5.89697
LOC_Os02g42940.1 protein	MSP domain containing protein, expressed	10.04	1	2	2	2																	5.0583	10.04	2	2					259	28.4937	6.80029
LOC_Os03g18510.1 protein	expressed protein	10.03	1	2	2	22	11.5509	10.03	2	3	16.1126	10.03	2	4	16.3672	10.03	2	4	11.344	10.03	2	3	15.7135	10.03	2	4	16.1043	10.03	2	4	339	38.2106	5.38916
LOC_Os09g09460.1 protein	harpin-induced protein 1 domain containing protein, expressed	10.03	1	2	2	9	8.00525	5.01	1	2	3.94988	5.01	1	1	5.71461	10.03	2	2	6.09649	10.03	2	2	4.37906	5.01	1	1	3.34365	5.01	1	1	339	36.8125	7.79639
LOC_Os07g12110.1 protein	eukaryotic translation initiation factor 3 subunit E, putative, expressed	10.02	1	3	3	11	2.61733	2.51	1	1	9.5247	6.83	2	3	5.31923	6.83	2	2					5.55723	5.69	2	2	8.98149	10.02	3	3	439	51.2741	5.8335
LOC_Os02g43930.2 protein	chaperone protein dnaJ, putative, expressed	10	2	2	3	12	6.45734	7.14	2	2	6.99149	7.14	2	2	7.18517	7.14	2	2	6.27346	7.14	2	2	6.1567	5.71	2	2	7.14547	7.14	2	2	420	47.1032	7.32764
LOC_Os02g44330.1 protein	rho guanine nucleotide exchange factor, putative, expressed	10	1	1	1	4	3.38658	10	1	1					5.64331	10	1	2					3.04904	10	1	1					230	25.5583	7.21045
LOC_Os03g21550.1 protein	eukaryotic translation initiation factor 2 subunit beta, putative, expressed	10	1	1	3	11	4.23692	6.3	2	2	2.55768	3.7	1	1	7.61937	10	3	3					9.93907	10	3	4	2.11655	2.59	1	1	270	30.5295	6.93213
LOC_Os03g53310.1 protein	emp24/gp25L/p24 family protein, putative, expressed	10	1	2	2	9	4.87661	10	2	2	5.19745	10	2	2	2.8471	5.24	1	1	2.72605	5.24	1	1	2.71007	5.24	1	1	4.86834	10	2	2	210	23.6369	7.32764
LOC_Os04g42220.1 protein	GPI-anchored protein, putative, expressed	10	1	1	1	6	3.28334	10	1	1	3.67501	10	1	1	3.46062	10	1	1	3.84123	10	1	1	3.49328	10	1	1	3.67171	10	1	1	150	16.0658	4.97021
LOC_Os07g40580.1 protein	eukaryotic translation initiation factor 5A, putative, expressed	10	1	2	2	13	8.05953	10	2	2	6.3761	10	2	2	6.93241	10	2	2	7.4149	10	2	2	10.6863	10	2	3	6.60096	10	2	2	160	17.4467	6.20166
LOC_Os12g32240.1 protein	eukaryotic translation initiation factor 5A, putative, expressed	10	1	2	2	15	7.02268	10	2	2	7.05772	10	2	2	11.3846	10	2	3	7.58919	10	2	2	10.7791	10	2	3	11.3093	10	2	3	160	17.5457	5.98584
LOC_Os05g23600.2 protein	dolichyl-diphosphooligosaccharide--protein glycosyltransferase 67 kDasubunit precursor, putative, expressed	9.98	2	3	3	11	2.35912	1.66	1	1	4.53442	3.95	2	2	2.27199	1.66	1	1	2.27123	1.66	1	1	8.12898	9.98	3	3	8.31433	9.98	3	3	481	54.3035	7.40088
LOC_Os01g70090.1 protein	enoyl-CoA hydratase/isomerase family protein, putative, expressed	9.97	1	2	2	12	6.18414	9.97	2	2	5.7973	9.97	2	2	5.88019	9.97	2	2	6.2084	9.97	2	2	7.60331	9.97	2	2	6.72502	9.97	2	2	291	30.557	8.45557
LOC_Os03g02740.1 protein	phospholipase D, putative, expressed	9.96	1	5	6	28	9.99366	5.64	3	3	14.6155	7.41	5	5	13.4386	7.41	5	5	8.13454	3.98	3	3	15.9541	6.86	4	5	21.0284	9.96	6	7	904	100.801	7.43018
LOC_Os02g50830.1 protein	expressed protein	9.94	1	1	1	5	3.4326	9.94	1	1	3.16763	9.94	1	1	3.0382	9.94	1	1					3.20552	9.94	1	1	3.55499	9.94	1	1	181	19.9094	5.47803
LOC_Os01g57450.1 protein	universal stress protein domain containing protein, putative, expressed	9.93	1	1	2	10	2.72221	4.04	1	1	5.39776	9.93	2	2	5.48494	9.93	2	2	2.17405	4.04	1	1	6.65657	9.93	2	2	4.72754	9.93	2	2	272	28.7792	5.35107
LOC_Os04g28420.2 protein	peptidyl-prolyl isomerase, putative, expressed	9.93	2	4	5	12									7.13506	5.65	3	3	7.82084	6.34	3	3	11.5081	6.34	3	4	5.75445	3.77	2	2	584	65.4004	5.43994
LOC_Os07g38960.2 protein	chlorophyll A-B binding protein, putative, expressed	9.92	2	1	1	5	2.41526	9.92	1	1									7.3777	9.92	1	2					6.8779	9.92	1	2	262	28.0863	6.34131
LOC_Os11g08918.1 protein	expressed protein	9.92	1	3	3	13	6.45562	9.09	2	2	5.86348	9.09	2	2	5.77099	9.09	2	2	8.52655	9.92	3	3	6.38825	9.09	2	2	6.07414	9.09	2	2	242	26.2887	5.38916
LOC_Os06g08080.1 protein	inorganic H+ pyrophosphatase, putative, expressed	9.91	10	7	7	24	10.1049	6.91	3	3	12.1447	7.95	4	4	17.1157	8.87	5	5	17.2852	8.87	5	5	9.97959	6.78	3	3	11.4659	5.61	4	4	767	79.9935	5.78271
LOC_Os01g22010.2 protein	S-adenosylmethionine synthetase, putative, expressed	9.9	2	1	3	9	4.08793	3.81	1	1	3.37302	3.81	1	1	4.71795	6.09	2	2	7.76194	7.61	2	2	6.45311	6.09	2	2	3.49044	3.81	1	1	394	42.8736	6.04932
LOC_Os02g34840.1 protein	RNA polymerase II transcriptional coactivator KIWI, putative, expressed	9.9	2	1	1	2																	2.58564	9.9	1	1	2.18546	9.9	1	1	101	11.2709	9.70068
LOC_Os07g02210.1 protein	eukaryotic translation initiation factor 5A, putative, expressed	9.88	1	2	2	10	3.18601	7.41	1	1	5.9488	9.88	2	2	7.3662	9.88	2	2	8.67751	9.88	2	3	3.88406	7.41	1	1	2.94122	7.41	1	1	162	17.7547	5.75732
LOC_Os02g32530.1 protein	SAM domain family protein, expressed	9.88	1	1	1	6	4.03922	9.88	1	1	2.4326	9.88	1	1	3.60238	9.88	1	1	4.65402	9.88	1	1	4.17714	9.88	1	1	4.75112	9.88	1	1	172	18.4816	9.80322
LOC_Os03g60509.2 protein	expressed protein	9.87	1	1	1	3	3.65187	9.87	1	1					3.643	9.87	1	1	4.06623	9.87	1	1									233	23.8782	5.2749
LOC_Os12g38110.1 protein	importin subunit beta, putative, expressed	9.86	1	4	5	23	13.9851	4.93	3	4	13.736	5.96	4	4	8.9834	3.78	3	3	9.91115	4.93	3	3	17.2284	9.86	5	5	13.5236	5.96	4	4	872	96.0754	4.71631
LOC_Os12g08070.1 protein	TRAF-type zinc finger family protein, expressed	9.85	1	1	4	11	5.58278	6.27	2	2	2.45488	2.69	1	1	6.95412	2.69	1	3	2.34478	2.69	1	1	6.69113	9.85	3	3	2.47889	2.69	1	1	335	38.2527	5.85889
LOC_Os02g07230.3 protein	porphobilinogen deaminase, chloroplast precursor, putative, expressed	9.85	3	2	2	11	5.54549	9.85	2	2	5.27583	9.85	2	2	6.15534	9.85	2	2	3.43439	6.06	1	1	6.0761	9.85	2	2	5.96846	9.85	2	2	264	28.4995	5.71924
LOC_Os02g08480.1 protein	ubiquitin fusion degradation protein, putative, expressed	9.84	1	2	2	2													3.35163	6.98	1	1	2.45711	2.86	1	1					315	35.1215	6.02393
LOC_Os01g58580.1 protein	ICE-like protease p20 domain containing protein, putative, expressed	9.83	1	4	4	13	6.23852	5.52	2	2	3.74961	3.36	1	1	7.22015	5.52	2	2	7.21645	5.52	2	2	12.657	9.83	4	4	6.5498	5.52	2	2	417	45.8565	5.8208
LOC_Os01g59730.1 protein	ribosomal protein L7Ae, putative, expressed	9.82	3	1	1	6	3.08156	9.82	1	1	2.63267	9.82	1	1	3.05799	9.82	1	1	3.48746	9.82	1	1	2.78872	9.82	1	1	3.04843	9.82	1	1	112	12.3895	9.51025
LOC_Os03g18590.1 protein	malonyl CoA-acyl carrier protein transacylase, mitochondrial precursor, putative, expressed	9.82	1	3	3	11	7.54183	9.82	3	3	4.84673	4.91	2	2	4.56164	4.91	2	2					4.67052	4.91	2	2	4.53091	4.91	2	2	387	40.431	7.59131
LOC_Os03g20520.1 protein	endoplasmic reticulum-Golgi intermediate compartment protein 3, putative, expressed	9.82	4	5	5	25	11.7062	7.24	4	4	10.675	7.24	4	4	11.8	7.24	4	4	11.2487	7.24	4	4	10.3918	7.75	4	4	13.1731	7.24	4	5	387	43.791	6.354
LOC_Os11g47350.1 protein	beta-D-xylosidase, putative, expressed	9.8	1	5	5	21	17.2913	6.74	4	5	17.8949	9.8	5	6	8.47353	4.66	3	3	6.28158	3.31	2	2	4.9531	3.06	2	2	9.4213	5.15	3	3	816	88.7021	6.65381
LOC_Os01g13210.1 protein	salt stress root protein RS1, putative, expressed	9.8	1	2	2	3																	5.28946	9.8	2	2	3.1452	6.37	1	1	204	21.7875	4.91943
LOC_Os04g44240.1 protein	cytokinin-O-glucosyltransferase 3, putative, expressed	9.76	1	4	4	33	14.8456	2.99	1	4	21.3428	8.76	3	6	18.8923	9.76	4	6	20.0778	8.76	3	6	21.5318	8.76	3	6	17.7254	6.77	2	5	502	53.824	6.21436
LOC_Os07g47820.1 protein	acyl-CoA dehydrogenase family member 10, putative, expressed	9.75	2	6	6	20	11.5549	5.9	3	3	9.12472	4.57	2	2	13.6069	6.86	4	4	9.13525	4.57	2	2	17.998	8.78	5	5	13.3554	6.86	4	4	831	92.0158	8.27979
LOC_Os05g08480.1 protein	cytokinin-O-glucosyltransferase 1, putative, expressed	9.74	1	3	3	15	7.21226	5.88	2	2	6.57301	5.88	2	2	6.79988	5.88	2	2	12.2235	9.74	3	3	16.6179	9.74	3	4	7.01512	5.88	2	2	544	56.625	6.7124
LOC_Os04g39450.2 protein	expressed protein	9.74	2	1	1	4	3.92064	9.74	1	1	3.51415	9.74	1	1	3.7824	9.74	1	1	3.77903	9.74	1	1									195	20.8159	9.36377
LOC_Os03g58940.1 protein	LTPL83 - Protease inhibitor/seed storage/LTP family protein precursor, putative, expressed	9.74	1	2	2	4	2.3902	5.13	1	1	4.99746	9.74	2	2									2.47272	5.13	1	1					195	19.783	8.47021
LOC_Os01g55270.1 protein	SGS domain containing protein, expressed	9.73	1	2	2	6									2.97308	4.42	1	1	2.96115	4.42	1	1	4.70986	9.73	2	2	5.79083	9.73	2	2	226	24.857	8.77783
LOC_Os08g44450.2 protein	L1P family of ribosomal proteins domain containing protein, expressed	9.72	3	2	3	11	2.32809	5.09	1	1	5.1762	8.8	2	2	2.39671	5.09	1	1	4.72148	8.8	2	2	7.64767	9.72	3	3	5.54778	6.02	2	2	216	24.4673	9.81787
LOC_Os04g20164.1 protein	amine oxidase precursor, putative, expressed	9.65	2	3	3	12	2.13855	2.72	1	1	4.94205	4.7	2	2	2.04129	2.72	1	1					11.3966	9.65	3	4	10.8912	9.65	3	4	404	45.5655	6.21436
LOC_Os01g51060.1 protein	hydrolase, putative, expressed	9.65	1	3	3	11					5.84524	6.58	2	2	5.20943	6.58	2	2	2.10847	1.97	1	1	5.95644	6.58	2	2	12.9487	9.65	3	4	456	48.1726	6.55127
LOC_Os08g39350.1 protein	glycerophosphoryl diester phosphodiesterase family protein, putative, expressed	9.64	4	5	5	18	8.17643	5.01	3	3	8.96862	5.01	3	3	13.8321	8.1	4	4	9.48433	5.01	3	3	2.88846	1.16	1	1	12.5171	6.56	4	4	778	83.526	5.63037
LOC_Os03g61930.2 protein	ACBP4, putative, expressed	9.62	4	6	6	13	5.45291	3.36	2	2	6.13091	3.51	2	2	5.93828	3.36	2	2					11.7884	6.26	4	4	8.95349	4.89	3	3	655	71.3705	5.33838
LOC_Os01g74152.1 protein	haloacid dehalogenase-like hydrolase family protein, putative, expressed	9.61	1	1	1	5									7.08572	9.61	1	2					6.68038	9.61	1	2	3.16439	9.61	1	1	281	31.2551	5.69385
LOC_Os04g37500.1 protein	glutamate decarboxylase, putative, expressed	9.6	1	1	4	19	10.2181	9.6	4	4	10.9953	6.8	2	3	9.17315	7.4	3	3	4.31171	2	2	2	16.8959	9	3	5	4.47401	2	2	2	500	55.5947	6.56592
LOC_Os10g41960.1 protein	eukaryotic translation initiation factor 3 subunit B, putative, expressed	9.6	1	6	6	19	8.9127	4.45	3	3	8.61709	4.45	3	3	5.05565	2.64	2	2	4.954	2.64	2	2	8.29519	4.45	3	3	17.2571	9.6	6	6	719	83.1294	5.07178
LOC_Os07g36420.1 protein	proteasome inhibitor-related, putative, expressed	9.59	1	2	2	9	3.47693	5.48	1	1	4.9149	5.48	1	2	5.79345	5.48	1	2	3.00477	5.48	1	1	4.83684	9.59	2	2	3.31507	5.48	1	1	292	30.9383	5.63037
LOC_Os06g14240.1 protein	hsp20/alpha crystallin family protein, putative, expressed	9.59	1	1	1	1																					2.14841	9.59	1	1	146	16.0135	8.55811
LOC_Os04g45480.1 protein	heat shock protein STI, putative, expressed	9.58	1	3	4	14	3.58776	1.92	1	1	2.87979	1.92	1	1	9.51916	6.45	3	3	5.25755	3.83	2	2	8.78751	6.45	3	3	10.474	9.58	4	4	574	64.4154	6.91748
LOC_Os09g35970.1 protein	6-phosphogluconolactonase, putative, expressed	9.57	1	3	3	19	5.19032	7.1	2	2	14.5579	7.1	2	5	5.59235	4.32	1	2	8.14399	7.1	2	3	12.8746	9.57	3	5	5.71923	7.1	2	2	324	34.4748	8.45557
LOC_Os01g51280.1 protein	5-nucleotidase surE, putative, expressed	9.57	2	3	3	9					6.24357	6.7	2	2	5.24539	6.7	2	2	2.3294	4.07	1	1	6.59398	6.94	2	2	5.68381	6.7	2	2	418	43.2999	5.13525
LOC_Os01g14690.4 protein	Lg106, putative, expressed	9.52	5	1	1	3	2.5498	9.52	1	1					3.66398	9.52	1	1	2.52861	9.52	1	1									126	13.7277	5.33838
LOC_Os06g38550.1 protein	expressed protein	9.52	1	4	4	10	9.35318	7.29	3	3	2.68808	1.49	1	1	3.41626	2.08	1	1	11.5077	5.95	2	3					8.8372	5.8	2	2	672	74.1774	8.82178
LOC_Os03g17010.1 protein	RNA recognition motif containing protein, putative, expressed	9.52	1	1	1	7					8.16627	9.52	1	2	4.02444	9.52	1	1	8.35853	9.52	1	2	4.53087	9.52	1	1	4.85145	9.52	1	1	273	27.685	10.0522
LOC_Os01g13190.1 protein	histidinol dehydrogenase, chloroplast precursor, putative, expressed	9.51	1	3	3	21	14.3801	9.51	3	4	10.4193	6.77	2	3	12.1563	6.77	2	3	11.7536	6.77	2	3	17.1494	9.51	3	4	15.8332	9.51	3	4	473	50.5339	6.46826
LOC_Os03g60780.1 protein	armadillo/beta-catenin-like repeat containing protein, expressed	9.5	3	3	3	13	6.59762	6.86	2	2	6.38573	6.86	2	2	9.64962	9.5	3	3	7.40243	6.86	2	2	7.16768	6.86	2	2	7.28517	6.86	2	2	379	41.0767	5.17334
LOC_Os05g49320.1 protein	ribosomal protein L7/L12 C-terminal domain containing protein, expressed	9.5	2	1	1	3	3.24013	9.5	1	1	2.96631	9.5	1	1									3.30805	9.5	1	1					179	18.1977	6.34131
LOC_Os02g07410.1 protein	glycine cleavage system H protein, putative, expressed	9.49	1	1	1	8	3.48206	9.49	1	1	3.51093	9.49	1	1	5.20623	9.49	1	2	5.85603	9.49	1	2	3.45243	9.49	1	1	4.0221	9.49	1	1	158	17.0474	4.97021
LOC_Os01g48910.2 protein	AMP-binding enzyme, putative, expressed	9.47	2	5	5	18	5.70876	3.91	2	2	11.5736	8.12	4	4	9.58213	6.47	3	3	10.2193	6.92	4	4	9.96229	6.47	3	3	6.47368	4.21	2	2	665	73.5283	6.44287
LOC_Os12g22030.2 protein	serine hydroxymethyltransferase, mitochondrial precursor, putative, expressed	9.47	2	4	4	15	5.26544	5.11	2	2	6.43341	5.11	2	2	3.55038	3.03	1	1	3.89034	3.03	1	1	13.28	9.47	4	5	11.4333	6.82	3	4	528	57.8711	6.96143
LOC_Os03g60939.1 protein	dolichyl-phosphate beta-glycosyltransferase, putative, expressed	9.47	1	2	2	7					2.14622	4.94	1	1	6.01072	9.47	2	2	2.099	4.94	1	1	3.59022	4.53	1	1	5.27384	9.47	2	2	243	27.0963	9.01221
LOC_Os11g24610.1 protein	60S ribosomal protein L38, putative, expressed	9.46	1	1	1	1					2.09295	9.46	1	1																	74	8.76877	10.0083
LOC_Os03g50130.1 protein	microsomal glutathione S-transferase 3, putative, expressed	9.46	1	1	1	1																					3.01682	9.46	1	1	148	16.6208	9.37842
LOC_Os03g13970.1 protein	26S proteasome non-ATPase regulatory subunit 4, putative, expressed	9.45	1	2	2	6	4.11104	4.23	1	1	5.39221	4.23	1	2									6.76451	9.45	2	2	2.70928	4.23	1	1	402	42.3568	4.64014
LOC_Os07g39620.1 protein	C2 domain containing protein, putative, expressed	9.44	1	3	3	18	11.0316	9.44	3	3	11.4237	9.44	3	3	10.7415	9.44	3	3	11.3126	9.44	3	3	10.8537	9.44	3	3	11.2495	9.44	3	3	445	46.0245	4.66553
LOC_Os04g57810.1 protein	GA18008-PA, putative, expressed	9.43	2	2	2	7	3.51651	4.91	1	1	2.68572	4.91	1	1	3.38332	4.91	1	1	3.09336	4.91	1	1	6.11138	9.43	2	2	2.51604	4.91	1	1	265	27.7422	4.95752
LOC_Os03g19250.1 protein	AMP-binding enzyme, putative, expressed	9.41	1	5	5	21	9.67366	6.79	3	3	9.83143	6.79	3	3	10.5159	6.79	3	3	12.4259	8.01	4	4	11.8196	8.19	4	4	11.9445	8.19	4	4	574	62.6548	7.63525
LOC_Os12g25710.4 protein	bifunctional aminoacyl-tRNA synthetase, putative, expressed	9.41	2	3	3	8	9.74207	9.41	3	3	3.16607	2.45	1	1									7.31292	7.16	2	2	6.20057	4.7	2	2	489	55.6639	6.59521
LOC_Os03g27900.1 protein	ZIM motif family protein, expressed	9.41	1	1	1	1																	2.47888	9.41	1	1					202	20.6097	9.81787
LOC_Os01g14830.1 protein	ribosomal protein L3, putative, expressed	9.4	1	2	2	8	5.69896	9.4	2	2	7.3143	5.96	1	2	5.94478	5.96	1	2					3.5878	5.96	1	1	3.2432	5.96	1	1	319	34.1167	9.5835
LOC_Os01g23680.3 protein	rossmann fold nucleotide-binding protein involved in DNA uptake, putative, expressed	9.39	2	1	1	1	2.66937	9.39	1	1																					213	23.8722	5.60498
LOC_Os03g24460.2 protein	aminotransferase domain containing protein, putative, expressed	9.39	2	3	3	15	9.2354	6.77	2	2	9.81196	9.39	3	3	8.40942	6.77	2	2	11.4993	9.39	3	3	12.8073	6.77	2	3	8.0026	6.77	2	2	458	50.9674	6.48096
LOC_Os01g51170.1 protein	glycylpeptide N-tetradecanoyltransferase 1, putative, expressed	9.38	1	3	3	9	2.47031	5.03	1	1	2.64322	5.03	1	1	5.11887	6.86	2	2	3.12616	5.03	1	1	4.34219	6.86	2	2	4.674	7.55	2	2	437	49.6784	7.06396
LOC_Os08g23150.1 protein	indole-3-glycerol phosphate synthase, chloroplast precursor, putative, expressed	9.38	1	3	3	3	3.47127	3.13	1	1													4.89134	6.25	2	2					384	41.8989	6.69775
LOC_Os07g17070.1 protein	expressed protein	9.38	1	1	1	1	2.01402	9.38	1	1																					128	13.2238	12.0005
LOC_Os06g11180.1 protein	OsPOP12 - Putative Prolyl Oligopeptidase homologue, expressed	9.37	2	4	4	13	9.33965	8.05	3	3	6.60468	6.44	2	2	6.58218	6.44	2	2	2.85585	1.32	1	1	6.45216	6.44	2	2	9.62697	8.05	3	3	683	75.4357	5.51611
LOC_Os02g39820.1 protein	PPR repeat domain containing protein, putative, expressed	9.37	1	3	3	7					6.60398	6.88	2	2	6.56742	2.49	1	2					11.0703	7.47	2	3					683	76.4829	6.97607
LOC_Os04g32650.1 protein	tRNA synthetase class II core domain containing protein, expressed	9.36	1	4	4	14	5.93131	5.35	2	2	3.26794	2.53	1	1	5.39851	5.35	2	2	3.03324	2.53	1	1	13.7288	7.13	3	4	12.5044	7.58	3	4	673	74.692	6.17627
LOC_Os03g11720.1 protein	glycosyl hydrolase, family 31, putative, expressed	9.36	1	6	6	34	16.0818	8.16	5	5	18.7138	9.36	6	6	19.8437	9.36	6	7	17.5216	7.51	5	6	13.9441	8.16	5	5	16.9955	8.16	5	5	919	103.15	6.02393
LOC_Os05g39990.1 protein	expansin precursor, putative, expressed	9.35	1	1	1	6	5.00231	9.35	1	1	4.74981	9.35	1	1	4.10199	9.35	1	1	3.37126	9.35	1	1	3.92588	9.35	1	1	4.27271	9.35	1	1	246	25.8673	7.91357
LOC_Os03g38020.1 protein	mps one binder kinase activator-like 1A, putative, expressed	9.35	2	1	2	6	2.02195	5.61	1	1	2.06832	5.61	1	1	4.40814	9.35	2	2					4.75131	9.35	2	2					214	24.4837	7.89893
LOC_Os07g01370.1 protein	peroxidase precursor, putative, expressed	9.33	1	2	2	10	4.16907	4.96	1	1	6.68247	9.33	2	2					7.30493	4.96	1	2	7.38523	9.33	2	2	8.94497	9.33	2	3	343	37.2947	7.86963
LOC_Os06g09850.2 protein	25.3 kDa vesicle transport protein, putative, expressed	9.33	4	1	1	6					3.16199	9.33	1	1	3.71405	9.33	1	1					6.77261	9.33	1	2	6.78969	9.33	1	2	150	17.5413	9.30518
LOC_Os02g01450.1 protein	expressed protein	9.32	1	2	2	12	6.5579	9.32	2	2	6.45057	9.32	2	2	6.45953	9.32	2	2	6.76423	9.32	2	2	7.01653	9.32	2	2	6.78037	9.32	2	2	279	29.5954	9.24658
LOC_Os03g01420.1 protein	expressed protein	9.32	2	3	3	12	8.39561	6.8	2	3	5.05251	6.8	2	2	5.75244	6.8	2	2					8.3449	9.32	3	3	6.28092	6.8	2	2	397	43.7159	7.40088
LOC_Os02g52040.1 protein	phosphate-induced protein 1 conserved region domain containing protein, expressed	9.32	1	1	1	1																					3.0317	9.32	1	1	311	32.3771	8.36768
LOC_Os07g48500.1 protein	stress responsive protein, putative, expressed	9.31	1	1	1	6	3.15978	9.31	1	1					7.73003	9.31	1	2	3.64527	9.31	1	1	3.0767	9.31	1	1	3.83653	9.31	1	1	204	22.807	7.81104
LOC_Os05g50840.1 protein	mitochondrial carrier protein, putative, expressed	9.3	2	3	3	9	5.33736	6.76	2	2	5.29251	6.76	2	2					2.82634	4.23	1	1	5.18181	6.76	2	2	6.65618	6.76	2	2	355	38.7141	9.36377
LOC_Os08g18044.1 protein	tetraspanin family protein, putative, expressed	9.3	2	1	1	3													2.66019	9.3	1	1	4.37712	9.3	1	2					129	14.7234	5.5415
LOC_Os10g29470.1 protein	dehydrogenase, putative, expressed	9.29	1	2	2	8	5.6347	5.19	1	1	4.2192	5.19	1	1	6.62876	9.29	2	2	7.61425	9.29	2	2	4.74566	5.19	1	1	4.21808	5.19	1	1	366	38.4982	6.34131
LOC_Os07g38100.1 protein	HVA22, putative, expressed	9.28	1	1	1	4									4.19029	9.28	1	1	3.60288	9.28	1	1	3.51992	9.28	1	1	3.79455	9.28	1	1	194	21.7193	8.60205
LOC_Os02g01980.1 protein	GDSL-like lipase/acylhydrolase, putative, expressed	9.27	1	3	3	18	8.06097	7.28	2	2	9.78122	9.27	3	3	9.81348	9.27	3	3	13.3533	9.27	3	4	10.21	9.27	3	3	9.70305	9.27	3	3	453	49.509	8.52881
LOC_Os03g01150.2 protein	palmitoyl-protein thioesterase 1 precursor, putative, expressed	9.27	2	3	3	8	4.64222	6.39	2	2	2.34923	3.19	1	1	2.52407	3.19	1	1					4.69391	6.07	2	2	4.97629	6.39	2	2	313	34.1614	6.13818
LOC_Os10g25674.1 protein	mps one binder kinase activator-like 1A, putative, expressed	9.26	2	1	2	10	4.76526	9.26	2	2	4.78812	9.26	2	2	5.08304	9.26	2	2	2.68844	3.7	1	1	5.02573	9.26	2	2	2.63635	3.7	1	1	216	24.8008	8.1333
LOC_Os02g37910.1 protein	expressed protein	9.25	1	3	3	15	7.90476	7.71	2	2	11.2296	7.71	2	3	7.99673	7.71	2	2	9.26482	7.71	2	3	7.45168	7.71	2	2	10.3157	9.25	3	3	454	50.9144	8.39697
LOC_Os06g09840.1 protein	expressed protein	9.25	1	1	1	3	2.99096	9.25	1	1									2.94095	9.25	1	1					3.15749	9.25	1	1	173	19.3939	10.1841
LOC_Os06g02600.1 protein	DAG protein, chloroplast precursor, putative, expressed	9.25	1	1	1	1																	3.88681	9.25	1	1					227	24.9375	9.0708
LOC_Os06g12500.1 protein	membrane associated DUF588 domain containing protein, putative, expressed	9.24	1	1	1	5	3.77963	9.24	1	1	4.07602	9.24	1	1	3.98163	9.24	1	1					4.10054	9.24	1	1	4.11453	9.24	1	1	184	19.7757	9.71533
LOC_Os02g51620.1 protein	glycosyl hydrolase family 3 protein, putative, expressed	9.23	1	5	6	17	5.03351	2.82	2	2	7.82822	4.1	3	3	4.7786	2.95	2	2	7.66003	4.1	3	3	10.7116	6.28	4	4	9.78007	4.87	3	3	780	84.2531	6.78564
LOC_Os03g21810.1 protein	insulin-degrading enzyme, putative, expressed	9.23	1	7	7	17	16.1975	8.56	6	6	10.3732	3.56	3	3	10.1407	4.33	3	3	4.08041	1.54	1	1					12.3339	4.23	4	4	1040	119.289	4.90674
LOC_Os04g52164.2 protein	transferase family protein, putative, expressed	9.23	2	2	2	10	2.46094	4.8	1	1	4.4494	9.23	2	2	2.90467	4.8	1	1	5.15924	9.23	2	2	4.48372	9.23	2	2	4.7698	9.23	2	2	271	29.3818	5.04639
LOC_Os03g02150.2 protein	adapitin protein, putative, expressed	9.22	2	6	6	24	14.9277	7.38	5	5	13.5627	4.99	3	4	12.5905	6.4	4	4	11.0799	4.23	2	3	10.8959	5.1	3	3	17.1176	6.4	4	5	922	103.54	5.84619
LOC_Os07g38300.5 protein	ribosome recycling factor, putative, expressed	9.22	3	1	1	1																					2.56187	9.22	1	1	141	15.7345	9.49561
LOC_Os01g59740.1 protein	expressed protein	9.2	1	3	3	18	12.2976	6.32	2	3	6.77191	7.76	2	2	12.9643	6.32	2	3	10.9305	6.32	2	3	11.1791	7.76	2	3	15.1885	9.2	3	4	348	35.03	8.79248
LOC_Os02g44690.1 protein	HSPC171 protein, putative, expressed	9.2	1	1	1	5	2.87983	9.2	1	1					3.28528	9.2	1	1	3.45676	9.2	1	1	2.92786	9.2	1	1	3.45816	9.2	1	1	174	19.9134	9.62744
LOC_Os02g58550.1 protein	chloroplast channel forming outer membrane protein, putative, expressed	9.19	1	1	1	6	2.52811	9.19	1	1	2.55519	9.19	1	1	2.80323	9.19	1	1	2.39711	9.19	1	1	2.66036	9.19	1	1	3.13555	9.19	1	1	185	20.9352	10.1401
LOC_Os08g23730.1 protein	class I glutamine amidotransferase, putative, expressed	9.19	1	4	4	14	9.37817	7.17	3	3	7.93327	5.7	2	2	7.4183	5.7	2	2	7.76568	5.7	2	2	10.3292	7.72	3	3	7.60649	5.7	2	2	544	59.5487	6.53662
LOC_Os02g34710.1 protein	expressed protein	9.18	1	2	2	7	3.63556	4.75	1	1	5.97138	9.18	2	2	2.68057	4.75	1	1	3.20085	4.75	1	1	3.57652	4.75	1	1	3.32314	4.75	1	1	316	32.7606	6.16357
LOC_Os11g32240.1 protein	cytochrome P450 51, putative, expressed	9.18	1	3	3	11	3.08533	3.27	1	1	3.61204	3.27	1	1	6.52687	6.53	2	2	3.21213	3.27	1	1	10.3481	9.18	3	3	10.0024	9.18	3	3	490	55.4988	8.49951
LOC_Os12g06850.3 protein	transcription elongation factor protein, putative, expressed	9.17	6	2	2	2					2.04566	3.93	1	1									2.2685	5.24	1	1					229	25.7191	9.61279
LOC_Os02g02850.1 protein	bifunctional protein folD, putative, expressed	9.16	1	2	2	9	2.68059	4.58	1	1	3.10688	4.58	1	1	4.96736	9.16	2	2	2.48937	4.58	1	1	6.66231	9.16	2	2	6.65012	9.16	2	2	371	39.334	9.02686
LOC_Os08g27850.1 protein	endothelial differentiation-related factor 1, putative, expressed	9.15	1	2	2	10	6.54675	9.15	2	2	6.71516	9.15	2	2	2.96978	8.45	1	1	3.32807	8.45	1	1	6.64296	9.15	2	2	5.70513	9.15	2	2	142	15.6193	9.94971
LOC_Os12g14930.1 protein	ATP synthase protein MI25, putative, expressed	9.14	1	2	2	9	4.61413	9.14	2	2	2.23031	5.08	1	1	2.85229	5.08	1	1	4.68226	9.14	2	2	2.5522	5.08	1	1	4.18867	9.14	2	2	197	22.1057	8.88037
LOC_Os07g14340.1 protein	retrotransposon protein, putative, unclassified, expressed	9.14	1	2	2	2													3.23965	7.48	1	1	2.07031	1.66	1	1					361	34.6413	4.38623
LOC_Os08g38900.1 protein	caffeoyl-CoA O-methyltransferase, putative, expressed	9.13	2	2	2	11	6.35072	9.13	2	2	6.9743	9.13	2	2	6.02163	9.13	2	2	2.66805	3.97	1	1	6.33064	9.13	2	2	6.65017	9.13	2	2	252	27.7543	5.31299
LOC_Os01g03950.1 protein	glycosyl hydrolase, family 31, putative, expressed	9.12	1	7	7	31	11.0875	5.47	4	4	16.3043	7.94	6	6	12.8592	5.58	4	4	14.8544	6.76	5	5	19.3003	7.94	6	7	15.9353	6.55	5	5	932	102.902	6.53662
LOC_Os07g11060.2 protein	expressed protein	9.12	2	2	2	11	5.05251	9.12	2	2	3.41495	4.91	1	1	5.15595	9.12	2	2	4.84028	9.12	2	2	4.99597	9.12	2	2	5.87413	9.12	2	2	285	31.8595	4.7417
LOC_Os11g34350.1 protein	ATP-binding cassette sub-family E member 1, putative, expressed	9.11	1	4	4	24	12.9597	9.11	4	4	12.9003	9.11	4	4	13.5796	9.11	4	4	13.4754	9.11	4	4	13.7797	9.11	4	4	13.6669	9.11	4	4	604	68.0595	7.82568
LOC_Os02g56840.1 protein	OsFBX70 - F-box domain containing protein, expressed	9.09	2	2	2	7	3.62769	5.05	1	1	3.76055	5.05	1	1	3.71532	5.05	1	1	3.40866	5.05	1	1	6.35897	9.09	2	2	3.61857	5.05	1	1	297	33.4096	4.98291
LOC_Os06g11135.1 protein	gibberellin receptor GID1L2, putative, expressed	9.09	1	2	2	5	2.20139	5.02	1	1	4.29373	9.09	2	2					2.21483	5.02	1	1	2.42328	5.02	1	1					319	34.2552	5.96045
LOC_Os12g42090.3 protein	methyltransferase domain containing protein, putative, expressed	9.09	4	2	2	8	5.83135	9.09	2	2	2.52658	3.76	1	1	5.21391	9.09	2	2	6.49801	9.09	2	2	3.14144	3.76	1	1					319	35.6532	9.56885
LOC_Os11g04480.1 protein	peflin, putative, expressed	9.09	3	2	2	3																	5.07899	9.09	2	2	3.42409	5.19	1	1	308	32.2076	6.20166
LOC_Os06g07090.2 protein	AP-1 complex subunit gamma-1, putative, expressed	9.08	1	6	6	29	14.0926	7.93	5	5	11.6973	6.78	4	4	17.6269	9.08	6	6	5.5209	2.76	2	2	17.5902	9.08	6	6	17.1352	9.08	6	6	870	95.0511	6.15088
LOC_Os02g58170.1 protein	transposon protein, putative, unclassified, expressed	9.08	2	7	7	36	17.9777	8.03	6	6	18.1539	7.22	5	6	18.0802	8.03	6	6	21.6101	8.03	6	7	20.9122	9.08	7	7	12.312	6.17	4	4	859	96.8793	5.36377
LOC_Os02g36340.2 protein	riboflavin biosynthesis protein ribAB, chloroplast precursor, putative, expressed	9.07	5	2	2	12	6.77225	9.07	2	2	6.34157	9.07	2	2	5.87606	9.07	2	2	6.22248	9.07	2	2	6.47384	9.07	2	2	7.16071	9.07	2	2	386	42.1007	8.47021
LOC_Os12g30540.1 protein	ubiquitin carboxyl-terminal hydrolase, putative, expressed	9.07	2	5	8	34	15.3058	4.71	4	5	27.2001	9.07	8	9	19.2608	5.6	5	6	13.4908	3.82	3	4	16.9509	6.49	6	6	13.0599	4.53	4	4	1125	131.854	5.8208
LOC_Os03g36750.1 protein	cbbY, putative, expressed	9.06	1	3	3	17	7.90391	9.06	3	3	8.08834	9.06	3	3	8.45515	9.06	3	3	5.82497	6.56	2	2	8.42014	9.06	3	3	8.39543	9.06	3	3	320	33.6815	8.07471
LOC_Os02g44510.1 protein	UDP-glucose glycoprotein glucosyltransferase 1 precursor, putative, expressed	9.05	2	5	5	10	8.15636	5.52	3	3	7.69188	5.37	3	3					4.52089	3.68	2	2	2.53039	1.84	1	1	3.11687	1.84	1	1	652	74.9514	6.75635
LOC_Os12g35360.1 protein	vesicle tethering family protein, putative, expressed	9.04	1	6	6	23	9.18344	4.09	3	3	13.9517	6.89	5	5	14.3079	7.43	5	5	5.8269	3.01	2	2	11.1154	5.27	4	4	11.1806	5.27	4	4	929	102.237	4.81787
LOC_Os02g56190.1 protein	expressed protein	9.03	1	1	1	6	3.58915	9.03	1	1	3.00435	9.03	1	1	2.6334	9.03	1	1	3.29245	9.03	1	1	3.50819	9.03	1	1	3.72691	9.03	1	1	144	16.2062	9.51025
LOC_Os09g36800.1 protein	3-dehydroquinate synthase, putative, expressed	9.03	1	3	3	13	5.23487	4.74	2	2	4.8959	4.74	2	2	11.3143	7	2	3	8.01756	7	2	2	8.75897	9.03	3	3	3.45165	2.71	1	1	443	47.0654	7.89893
LOC_Os02g36600.1 protein	aldose 1-epimerase, putative, expressed	8.99	1	2	2	16	10.4618	8.99	2	3	6.84488	5.29	1	2	11.367	8.99	2	3	9.6667	8.99	2	3	7.76626	5.29	1	2	8.91295	8.99	2	3	378	40.2516	9.36377
LOC_Os08g22354.2 protein	polyadenylate-binding protein, putative, expressed	8.99	2	2	4	12	2.9088	1.4	1	1	6.23795	6.05	2	2	5.26073	1.4	1	2	4.78844	2.48	2	2	5.02603	3.26	2	2	8.38213	7.13	3	3	645	70.1832	7.97217
LOC_Os08g09100.1 protein	RNA recognition motif containing protein, putative, expressed	8.99	1	2	2	15	9.75753	4.84	1	2	11.6802	8.99	2	3	8.49262	4.84	1	2	9.63949	4.84	1	2	13.2008	8.99	2	3	13.753	8.99	2	3	434	46.9128	6.23975
LOC_Os07g41710.2 protein	expressed protein	8.98	1	1	1	7	3.51076	8.98	1	1	3.9867	8.98	1	1	4.51512	8.98	1	1	3.48748	8.98	1	1	7.90607	8.98	1	2	3.60401	8.98	1	1	245	26.606	9.0708
LOC_Os03g38390.1 protein	GDSL-like lipase/acylhydrolase, putative, expressed	8.97	1	3	3	12	6.05419	5.54	2	2	3.35937	2.64	1	1	9.62487	8.97	3	3	9.00315	5.54	2	3	6.23976	5.54	2	2	3.73552	2.64	1	1	379	41.0665	6.93213
LOC_Os07g41330.1 protein	mitochondrial import inner membrane translocase subunit Tim17, putative, expressed	8.97	1	1	1	3	2.75851	8.97	1	1													4.0512	8.97	1	1	3.45675	8.97	1	1	223	22.8043	5.33838
LOC_Os11g24560.1 protein	protein transport protein, putative, expressed	8.95	4	4	4	15	6.2529	3.4	2	2	9.55078	5.67	3	3	3.43594	2.02	1	1	3.53054	2.02	1	1	10.1041	5.67	3	3	18.9882	8.95	4	5	793	86.6267	6.01123
LOC_Os05g49890.3 protein	ras-related protein, putative, expressed	8.94	3	1	1	7	2.23069	8.94	1	1					4.26827	8.94	1	2	2.27962	8.94	1	1	2.31766	8.94	1	1	4.36954	8.94	1	2	123	14.0149	7.37158
LOC_Os02g01510.1 protein	lactate/malate dehydrogenase, putative, expressed	8.93	2	3	3	12	8.44537	8.93	3	3	9.45334	8.93	3	3	4.71986	6.12	2	2	9.46442	8.93	3	3	2.88932	2.81	1	1					392	42.6932	7.26904
LOC_Os05g04170.4 protein	AMP-binding enzyme, putative, expressed	8.93	3	4	4	15	7.63579	6.94	3	3	4.88181	4.96	2	2	2.04729	2.15	1	1	2.42771	2.15	1	1	11.9646	8.93	4	4	12.6521	8.93	4	4	605	67.8246	7.00537
LOC_Os06g51510.1 protein	expressed protein	8.93	1	2	2	2					2.16774	2.75	1	1	2.17591	6.19	1	1													291	31.271	7.59131
LOC_Os08g04180.1 protein	tryptophan synthase beta chain 1, putative, expressed	8.92	1	4	4	11	7.26769	5.52	2	2	5.97523	5.52	2	2	2.09359	1.91	1	1					16.1744	8.92	4	5	4.16421	3.61	1	1	471	49.9684	6.771
LOC_Os05g14750.1 protein	- ACG kinases include homologs to PKA, PKG and PKC, expressed - [AGC_PVPK_like_kin82y.12]	8.89	3	4	4	12	2.09095	1.74	1	1	6.77276	6.27	3	3	3.75113	2.61	1	1	5.85876	5.05	2	2	6.60838	5.05	2	2	9.41793	7.14	3	3	574	61.3957	7.44482
LOC_Os04g44830.1 protein	thioredoxin, putative, expressed	8.89	1	1	1	3													3.26502	8.89	1	1	2.619	8.89	1	1	4.16251	8.89	1	1	180	19.1347	8.96826
LOC_Os04g57930.1 protein	thioredoxin, putative, expressed	8.89	1	1	1	1																					3.6577	8.89	1	1	180	19.1091	8.27979
LOC_Os06g08720.2 protein	OsSCP32 - Putative Serine Carboxypeptidase homologue, expressed	8.88	2	2	2	11	4.21955	3.72	1	1	3.98032	3.72	1	1	7.05737	3.72	1	2	3.03399	3.72	1	1	7.47203	8.88	2	2	16.9283	8.88	2	4	484	53.3602	5.8335
LOC_Os12g07110.1 protein	acyl-CoA synthetase protein, putative, expressed	8.88	1	4	4	13	5.03274	4.3	2	2	5.78371	4.73	2	2	8.45273	6.3	3	3	5.10409	4.15	2	2	2.03004	2.01	1	1	8.39535	6.3	3	3	698	76.6979	7.40088
LOC_Os07g32400.1 protein	- STE kinases include homologs to sterile 7, sterile 11 and sterile 20 from yeast, expressed - [STE_PAK_Ste20_MST_like.1]	8.87	3	3	3	4	2.28072	2.26	1	1					5.40603	5.47	2	2									3.00838	3.4	1	1	530	58.1234	9.29053
LOC_Os06g12690.3 protein	DCN1-like protein 2, putative, expressed	8.87	2	2	2	7	3.30162	4.44	1	1	3.33786	4.44	1	1	3.38238	4.44	1	1	3.33475	4.44	1	1	5.81636	8.87	2	2	3.71242	4.44	1	1	248	29.0185	5.38916
LOC_Os02g55990.1 protein	vesicle-associated membrane protein, putative, expressed	8.85	1	2	2	8	6.92104	8.85	2	2	4.05764	7.52	1	1	4.29137	7.52	1	1	4.01148	7.52	1	1	7.55347	7.52	1	2	4.40077	7.52	1	1	226	25.2307	8.71924
LOC_Os10g42420.1 protein	GTPase-activating protein, putative, expressed	8.85	2	3	3	12	3.39935	3.19	1	1	6.41667	5.65	2	2	6.64113	5.65	2	2	6.13654	5.65	2	2	9.01333	8.85	3	3	5.82366	5.65	2	2	407	43.9658	8.66064
LOC_Os08g05820.1 protein	monocopper oxidase, putative, expressed	8.83	1	3	3	10	12.7646	8.83	3	4	4.15549	2.67	1	1	2.60526	2.67	1	1	2.52175	2.67	1	1	4.25023	2.67	1	1	7.36594	6.17	2	2	600	66.1871	6.81494
LOC_Os02g53180.3 protein	1-aminocyclopropane-1-carboxylate oxidase protein, putative, expressed	8.83	3	2	2	5	2.5161	3.89	1	1	2.1124	3.89	1	1									4.4281	8.83	2	2	2.41285	3.89	1	1	283	31.4829	6.23975
LOC_Os02g52140.1 protein	RNA recognition motif containing protein, putative, expressed	8.8	1	1	1	1																	3.24316	8.8	1	1					216	24.3767	5.17334
LOC_Os01g09000.1 protein	glutaminyl-tRNA synthetase, putative, expressed	8.79	1	4	6	38	13.2349	5.15	3	4	13.1039	4.77	3	4	24.4445	7.54	5	9	20.3392	6.16	4	7	17.7255	6.16	4	6	24.033	7.41	5	8	796	89.8471	6.55127
LOC_Os04g34930.2 protein	COP9 signalosome complex subunit 8, putative, expressed	8.78	2	1	1	6	4.33628	8.78	1	1	4.23797	8.78	1	1	4.01331	8.78	1	1	4.1885	8.78	1	1	3.96503	8.78	1	1	4.47801	8.78	1	1	148	16.0658	5.66846
LOC_Os02g38300.1 protein	SNF7 domain containing protein, putative, expressed	8.77	2	1	2	2	2.02753	3.07	1	1													3.47687	5.7	1	1					228	25.4523	4.70361
LOC_Os06g08090.2 protein	heparanase-like protein precursor, putative, expressed	8.76	3	3	3	11	5.07421	6.86	2	2	3.02883	4.19	1	1					3.47233	2.67	1	1	8.51012	6.1	2	3	11.5832	6.86	2	4	525	56.5606	7.89893
LOC_Os05g30530.1 protein	40S ribosomal protein S4, putative, expressed	8.75	1	2	3	21	11.8298	8.75	3	5	9.03353	8.75	3	4	7.02611	6.46	2	3	7.11167	6.46	2	3	7.23427	6.46	2	3	6.90027	6.46	2	3	263	29.644	10.1401
LOC_Os07g37750.1 protein	ATMIN7, putative, expressed	8.75	1	10	10	39	20.8339	4.76	5	6	34.6199	7.86	9	11	20.4416	4.94	5	6	13.8129	3.15	3	4	14.3165	3.15	3	4	23.8488	6.13	7	8	1680	185.433	5.52881
LOC_Os02g11720.1 protein	lipase, putative, expressed	8.75	1	2	2	4	2.18441	3.21	1	1													2.24103	3.21	1	1	4.42481	8.75	2	2	343	37.2996	6.55127
LOC_Os10g41400.1 protein	peptide methionine sulfoxide reductase, putative, expressed	8.75	2	2	2	5					2.19444	4.56	1	1									8.6783	8.75	2	3	2.87571	4.56	1	1	263	28.6211	8.35303
LOC_Os02g07160.1 protein	glyoxalase family protein, putative, expressed	8.74	1	2	2	6	4.31111	6.73	1	1									5.73939	8.74	2	2	6.70964	8.74	2	2	3.21872	6.73	1	1	446	46.9104	5.5542
LOC_Os06g14350.2 protein	caleosin related protein, putative, expressed	8.74	2	1	1	1													3.28027	8.74	1	1									183	19.8662	8.77783
LOC_Os02g46150.1 protein	GAMM1 protein-like, putative, expressed	8.71	1	3	3	4					2.97838	3.17	1	1									7.74262	8.71	3	3					379	42.5564	6.84424
LOC_Os09g39180.1 protein	RNA recognition motif containing protein, putative, expressed	8.7	1	2	2	8	3.19263	4.35	1	1	5.74618	8.7	2	2	2.9468	4.35	1	1	3.74636	4.35	1	1	2.40033	4.35	1	1	5.93195	8.7	2	2	322	35.4035	4.48779
LOC_Os01g08200.1 protein	ubiquitin carboxyl-terminal hydrolase 14, putative, expressed	8.69	1	5	5	24	11.0924	6.8	4	4	10.267	6.8	4	4	11.3531	6.8	4	4	11.7495	5.42	3	4	10.8115	7.3	4	4	10.4273	6.8	4	4	794	88.6086	5.24951
LOC_Os02g02240.1 protein	expressed protein	8.68	2	3	3	14	8.60149	8.68	3	3	5.91343	6.61	2	2	3.74824	4.13	1	1	9.13614	8.68	3	3	6.97454	6.2	2	2	9.08758	8.68	3	3	484	54.0963	5.89697
LOC_Os05g45300.1 protein	enoyl-CoA hydratase/isomerase family protein, putative, expressed	8.68	1	2	2	6	4.5474	8.68	2	2					4.88697	8.68	2	2					2.96363	5.37	1	1	2.76439	5.37	1	1	242	25.4344	8.19189
LOC_Os02g48610.2 protein	mitochondrial import inner membrane translocase subunit Tim17, putative, expressed	8.67	1	1	1	2													2.23406	8.67	1	1					2.37483	8.67	1	1	150	15.6671	8.77783
LOC_Os01g12260.1 protein	vacuolar ATP synthase subunit E, putative, expressed	8.66	1	1	1	10	8.77319	8.66	1	2	4.94718	8.66	1	1	7.93776	8.66	1	2	5.09991	8.66	1	1	9.38672	8.66	1	2	9.38174	8.66	1	2	231	26.3729	6.58057
LOC_Os01g08470.1 protein	retrotransposon protein, putative, unclassified, expressed	8.65	2	3	4	20	8.57215	6.15	3	3	10.0519	8.65	4	4	8.78075	6.15	3	3	11.4439	8.65	4	4	8.47138	6.15	3	3	8.64541	6.15	3	3	520	55.3972	7.13721
LOC_Os06g49800.1 protein	ubiquitin interaction motif family protein, expressed	8.65	1	3	3	18	11.5589	6.32	2	3	11.384	8.65	3	3	16.8469	8.65	3	4	15.5955	8.65	3	4	4.33589	4.12	1	1	10.4121	8.65	3	3	728	80.0185	4.51318
LOC_Os09g36440.1 protein	transcription initiation factor IIB, putative, expressed	8.65	1	2	2	5									2.8569	4.49	1	1	2.56425	4.49	1	1	4.81704	8.65	2	2	2.60746	4.49	1	1	312	34.2762	6.27783
LOC_Os01g32790.1 protein	expressed protein	8.65	1	1	1	1																	3.23808	8.65	1	1					266	28.9706	10.2427
LOC_Os05g24601.1 protein	coatomer subunit delta, putative, expressed	8.6	7	4	4	10	4.73401	3.63	2	2	2.8385	2.29	1	1	5.29227	3.63	2	2	6.53222	5.35	2	2	5.39274	4.21	2	2	3.02904	2.29	1	1	523	57.4664	5.85889
LOC_Os03g50620.2 protein	ATP binding protein, putative, expressed	8.6	3	1	1	4	4.22791	8.6	1	1					4.08406	8.6	1	1					4.90435	8.6	1	1	4.01972	8.6	1	1	221	24.9002	4.7417
LOC_Os03g52310.1 protein	transposon protein, putative, unclassified, expressed	8.59	4	4	4	26	11.0136	6.65	3	3	15.7606	8.59	4	5	17.2842	8.59	4	5	12.1204	8.59	4	4	13.3372	8.59	4	4	17.3121	8.59	4	5	722	80.9242	5.32568
LOC_Os01g31690.2 protein	oxygen-evolving enhancer protein 1, chloroplast precursor, putative, expressed	8.57	2	2	2	5					3.29346	5.4	1	1					2.24583	3.17	1	1	4.96941	8.57	2	2	2.09993	3.17	1	1	315	32.9968	7.72314
LOC_Os09g26730.1 protein	chaperonin, putative, expressed	8.57	1	1	1	2																	2.72435	8.57	1	1	3.20353	8.57	1	1	245	25.4785	6.26514
LOC_Os03g30790.1 protein	erlin-2 precursor, putative, expressed	8.56	1	4	4	7	5.12758	6.15	2	2	2.51943	3.21	1	1					2.19595	3.21	1	1	4.81094	5.61	2	2	2.14857	2.41	1	1	374	42.6429	6.75635
LOC_Os11g41900.1 protein	acyltransferase, putative, expressed	8.56	1	2	2	7	3.1455	4.01	1	1	6.21728	8.56	2	2	2.96134	4.01	1	1	2.52502	4.01	1	1	2.46	4.01	1	1	3.55667	4.01	1	1	374	42.4019	9.83252
LOC_Os08g41830.1 protein	sulfite oxidase, putative, expressed	8.56	1	3	3	3					2.49088	2.77	1	1									2.56514	3.02	1	1	2.3542	2.77	1	1	397	43.7524	8.03076
LOC_Os01g73790.1 protein	NAD dependent epimerase/dehydratase family protein, putative, expressed	8.54	1	2	2	13	9.48363	8.54	2	3	6.27642	8.54	2	2	5.6672	8.54	2	2	6.04873	8.54	2	2	5.60223	8.54	2	2	6.95308	8.54	2	2	398	44.3044	6.25244
LOC_Os02g07120.1 protein	HEAT repeat family protein, putative, expressed	8.54	2	7	7	24	10.4184	4.19	3	3	15.4582	6.4	5	5	11.0929	2.96	2	3	9.65598	2.46	2	3	6.67615	2.87	2	2	24.5962	7.72	6	8	1218	134.188	6.11279
LOC_Os06g13050.1 protein	peroxidase family protein, expressed	8.54	1	5	5	20	8.85707	4.63	3	3	9.77541	4.63	3	3	17.1369	6.29	4	6	6.57642	3.56	2	2	14.899	7.47	4	4	5.81266	3.56	2	2	843	89.953	6.3667
LOC_Os05g51900.1 protein	expressed protein	8.54	1	1	1	1																	2.08061	8.54	1	1					82	8.16422	9.31982
LOC_Os03g56800.2 protein	CBS domain containing membrane protein, putative, expressed	8.54	2	2	2	5																	7.67075	8.54	2	2	11.2717	8.54	2	3	492	51.9253	5.89697
LOC_Os01g16870.1 protein	argonaute, putative, expressed	8.52	2	5	6	21	8.53574	3.76	3	3	14.1173	4.54	4	5	7.04499	2.65	2	2	6.37929	2.65	2	2	12.0016	6.08	4	4	14.7801	7.74	5	5	904	100.576	8.96826
LOC_Os03g06960.1 protein	vesicle-associated membrane protein, putative, expressed	8.52	1	1	2	2					2.06036	3.14	1	1									2.5802	5.38	1	1					223	25.236	9.18799
LOC_Os04g01690.1 protein	pyridoxal-dependent decarboxylase protein, putative, expressed	8.51	1	4	4	14	6.17433	4.49	2	2	4.99999	4.49	2	2	8.58714	5.62	3	3	7.62917	5.62	3	3	6.04352	4.49	2	2	6.18179	4.49	2	2	623	67.2921	6.94678
LOC_Os03g19960.2 protein	ATP-dependent RNA helicase, putative, expressed	8.51	2	4	4	11	2.5145	1.77	1	1	2.39894	1.77	1	1	5.17226	4.61	2	2					8.33609	5.67	3	3	10.1866	8.51	4	4	564	62.6653	7.15186
LOC_Os06g11130.1 protein	gibberellin receptor GID1L2, putative, expressed	8.51	1	1	1	9	5.50452	8.51	1	2	2.8688	8.51	1	1	7.83363	8.51	1	2	7.2877	8.51	1	2	2.27947	8.51	1	1	3.58313	8.51	1	1	329	34.8725	5.63037
LOC_Os12g16350.14 protein	enoyl-CoA hydratase/isomerase family protein, putative, expressed	8.51	5	2	2	5					5.03354	8.51	2	2	5.53743	8.51	2	2					2.03159	3.19	1	1					282	30.8619	7.92822
LOC_Os05g51680.2 protein	SCP-like extracellular protein, expressed	8.5	2	2	2	8	2.80291	4.86	1	1	4.97743	8.5	2	2	3.52347	4.86	1	1	5.32659	8.5	2	2	2.77197	4.86	1	1	3.13355	4.86	1	1	247	26.8908	5.87158
LOC_Os03g60370.1 protein	histidine acid phosphatase, putative, expressed	8.48	1	3	3	18	10.445	8.48	3	3	7.05805	3.28	1	2	10.8309	6.74	2	3	12.6818	6.74	2	3	14.9715	8.48	3	4	10.3448	8.48	3	3	519	57.9516	7.6499
LOC_Os09g31310.1 protein	acetyltransferase, GNAT family, putative, expressed	8.48	2	1	1	6	2.64494	8.48	1	1	2.38313	8.48	1	1	2.78092	8.48	1	1	2.66902	8.48	1	1	5.89915	8.48	1	2					165	17.7093	7.31299
LOC_Os06g21600.1 protein	selenoprotein O, putative, expressed	8.47	1	5	5	12	5.87483	3.19	2	2	3.34218	1.44	1	1	3.40128	1.44	1	1	2.84194	1.44	1	1	12.9462	7.19	4	5	5.40592	2.72	2	2	626	69.4523	6.72705
LOC_Os03g44150.1 protein	aminotransferase, putative, expressed	8.46	1	3	3	9	4.71166	5.71	2	2	2.87964	2.11	1	1	2.60961	2.11	1	1	5.09177	5.71	2	2	4.73451	4.86	2	2	2.52594	2.11	1	1	473	51.4094	7.60596
LOC_Os05g41010.1 protein	oxidoreductase, putative, expressed	8.46	1	2	2	8	5.34838	8.46	2	2	3.43404	5.33	1	1	5.81124	8.46	2	2	3.02007	5.33	1	1	5.31756	8.46	2	2					319	34.2691	6.97607
LOC_Os10g28320.1 protein	oxidoreductase, aldo/keto reductase family protein, putative, expressed	8.45	2	2	2	5	2.70087	4.08	1	1	2.64035	4.08	1	1	2.84339	4.08	1	1					6.75567	8.45	2	2					343	37.6195	6.12549
LOC_Os02g43720.2 protein	enoyl-CoA hydratase/isomerase family protein, putative, expressed	8.45	2	1	1	2	2.04106	8.45	1	1													2.7412	8.45	1	1					142	15.4843	10.5063
LOC_Os03g10360.1 protein	SURF1, putative, expressed	8.45	1	1	1	1					3.81445	8.45	1	1																	343	38.3567	9.24658
LOC_Os06g05080.1 protein	cytochrome c oxidase subunit 5B, mitochondrial precursor, putative, expressed	8.44	1	1	1	6	2.71617	8.44	1	1	2.49821	8.44	1	1	2.47042	8.44	1	1	2.78094	8.44	1	1	2.56238	8.44	1	1	2.70423	8.44	1	1	154	17.0754	5.70654
LOC_Os07g46370.1 protein	WD domain, G-beta repeat domain containing protein, expressed	8.43	1	7	7	52	27.158	7.28	6	7	27.5162	7.28	6	8	34.6937	7.72	6	10	31.3525	7.72	6	9	31.0152	7.72	6	9	32.679	8.43	7	9	1127	121.67	5.35107
LOC_Os03g63740.1 protein	NFD2, putative, expressed	8.43	1	1	1	10	6.65506	8.43	1	2	3.64644	8.43	1	1	6.05483	8.43	1	2	3.46076	8.43	1	1	6.83411	8.43	1	2	6.65198	8.43	1	2	178	18.0666	10.1401
LOC_Os02g35160.2 protein	ligatin, putative, expressed	8.43	2	2	2	9	2.96517	4.21	1	1	4.21589	4.21	1	1	6.36008	8.43	2	2	2.86034	4.21	1	1	5.22991	4.21	1	2	6.60495	4.21	1	2	451	49.8093	5.88428
LOC_Os06g06560.1 protein	starch synthase, putative, expressed	8.42	1	3	3	4					3.2256	2.81	1	1									6.37225	5.62	2	2	3.57177	2.5	1	1	641	70.9066	6.30322
LOC_Os10g35690.1 protein	ribosomal protein S18 containing protein, expressed	8.39	1	2	2	4	2.95066	4.38	1	1													2.35103	4.01	1	1	4.70971	8.39	2	2	274	30.3631	5.16064
LOC_Os12g33922.1 protein	NADH-ubiquinone oxidoreductase chain 3, putative, expressed	8.39	1	1	1	6	2.93106	8.39	1	1	2.60872	8.39	1	1	2.8635	8.39	1	1	3.32429	8.39	1	1	2.84882	8.39	1	1	3.3445	8.39	1	1	155	17.4959	4.62744
LOC_Os08g10600.3 protein	UTP--glucose-1-phosphate uridylyltransferase, putative, expressed	8.38	3	2	2	2																	4.40961	8.38	2	2					382	42.2605	6.04932
LOC_Os05g50600.1 protein	OsSCP31 - Putative Serine Carboxypeptidase homologue, expressed	8.37	3	3	3	10	6.45964	5.88	2	2	3.12958	3.39	1	1	3.50232	3.39	1	1	6.64154	5.88	2	2	3.49246	3.39	1	1	8.80362	8.37	3	3	442	47.3375	7.02002
LOC_Os06g01500.3 protein	IQ calmodulin-binding motif family protein, putative, expressed	8.37	3	2	3	13	6.33997	4.65	2	2	6.67004	4.65	2	2	9.7477	8.37	3	3	6.63185	4.65	2	2	8.32465	6.28	2	2	6.72528	4.65	2	2	430	48.3637	7.81104
LOC_Os02g41470.1 protein	tRNA synthetases class II domain containing protein, expressed	8.36	1	3	3	12	6.45495	5.29	2	2	5.79846	5.29	2	2	6.68448	5.8	2	2	2.4699	2.56	1	1	11.0505	8.36	3	3	6.8869	5.29	2	2	586	65.7915	6.771
LOC_Os04g56480.2 protein	pelota, putative, expressed	8.36	2	1	1	2									3.46584	8.36	1	1					3.3062	8.36	1	1					335	38.2214	7.6499
LOC_Os03g17030.1 protein	polyadenylate-binding protein, putative, expressed	8.35	1	5	5	18	7.50139	6.18	3	3	7.19838	5.87	3	3	9.93593	6.18	4	4	3.34618	2.32	1	1	7.57895	5.87	3	3	10.5923	8.04	4	4	647	72.5814	8.26514
LOC_Os03g57880.3 protein	glucan endo-1,3-beta-glucosidase precursor, putative, expressed	8.35	1	2	2	10	6.78468	8.35	2	2	3.67419	4.68	1	1	8.22925	8.35	2	2	3.54232	4.68	1	1	7.63377	8.35	2	2	7.6979	8.35	2	2	491	52.7492	4.97021
LOC_Os05g47545.1 protein	expressed protein	8.35	6	3	3	10	6.62	6.11	2	2	3.51708	2.85	1	1	5.45377	5.5	2	2	2.68011	3.26	1	1	9.28545	8.35	3	3	2.28425	2.24	1	1	491	55.8621	5.47803
LOC_Os01g10504.2 protein	OsMADS3 - MADS-box family gene with MIKCc type-box, expressed	8.33	2	2	2	5	2.17714	4.71	1	1	4.28659	8.33	2	2									2.56199	4.71	1	1	2.06096	4.71	1	1	276	30.8833	9.05615
LOC_Os04g45190.3 protein	MSP domain containing protein, expressed	8.33	1	1	1	2													2.59644	8.33	1	1					2.4559	8.33	1	1	156	17.2376	8.32373
LOC_Os09g04730.1 protein	dehydrogenase/reductase SDR family member 2, putative, expressed	8.3	1	2	2	9	4.9519	8.3	2	2	2.16544	3.95	1	1	2.3537	3.95	1	1	2.52651	3.95	1	1	5.23991	8.3	2	2	5.68987	8.3	2	2	253	26.7834	8.80713
LOC_Os03g61990.2 protein	glycine-rich RNA-binding protein 7, putative, expressed	8.29	1	1	1	4	2.98739	8.29	1	1					3.6354	8.29	1	1					4.02415	8.29	1	1	4.18668	8.29	1	1	205	21.8101	8.11865
LOC_Os01g13440.1 protein	pollen allergen Cyn d 23, putative, expressed	8.28	1	1	1	6	3.02817	8.28	1	1	3.14325	8.28	1	1	3.61329	8.28	1	1	3.28981	8.28	1	1	3.49313	8.28	1	1	2.94946	8.28	1	1	157	16.4343	4.91943
LOC_Os10g06720.2 protein	aldose 1-epimerase, putative, expressed	8.28	2	2	2	10	5.10787	8.28	2	2	3.27683	4.3	1	1	5.04804	8.28	2	2	2.0555	3.97	1	1	4.80716	8.28	2	2	4.28576	8.28	2	2	302	32.9722	5.88428
LOC_Os08g41300.1 protein	60S ribosomal protein L32, putative, expressed	8.27	4	1	1	6	3.18059	8.27	1	1	3.24243	8.27	1	1	2.84266	8.27	1	1	3.00438	8.27	1	1	2.8364	8.27	1	1	2.5518	8.27	1	1	133	15.7066	10.4185
LOC_Os03g07910.1 protein	nitrilase, putative, expressed	8.26	1	2	2	7	4.82491	8.26	2	2	2.88454	3.42	1	1	2.18975	3.42	1	1	2.66948	3.42	1	1	3.0687	3.42	1	1	2.44476	3.42	1	1	351	37.9033	7.04932
[truncated: 1,396 more rows]

## Sheet: NSAF
Supporting information table data S2. List of proteins identified in IR64 and the analysis of differentially expressed proteins
[truncated: 3,269 more rows]

[truncated: 1 more sheets: Master matrix]
