# Supplementary material for: Heat-induced proteomic changes in anthers of contrasting rice genotypes under variable stress regimes
Source: Front Plant Sci. 2023 Jan 13;13:1083971. doi: 10.3389/fpls.2022.1083971 (PMC9901367; doi:10.3389/fpls.2022.1083971)
Supplement: Supplementary file 7 [file Table_3.xlsx]

## Sheet: Proteome Discoverer Output
Supporting information table S3. List of proteins identified in N22 and the analysis of differentially expressed proteins.
Accession	Description	ΣCoverage	Σ# Proteins	Σ# Unique Peptides	Σ# Peptides	Σ# PSMs	Score A2	Coverage A2	# Peptides A2	# PSM A2	Score B2	Coverage B2	# Peptides B2	# PSM B2	Score C2	Coverage C2	# Peptides C2	# PSM C2	Score D2	Coverage D2	# Peptides D2	# PSM D2	Score E2	Coverage E2	# Peptides E2	# PSM E2	Score F2	Coverage F2	# Peptides F2	# PSM F2	# AAs	MW [kDa]	calc. pI
LOC_Os05g37330.1 protein	60S acidic ribosomal protein, putative, expressed	77.88	1	5	5	12	17.4781	49.56	3	5	12.4291	69.03	4	4					5.93695	18.58	2	2					3.5496	27.43	1	1	113	11.5918	4.27197
LOC_Os05g02520.1 protein	cupin domain containing protein, expressed	74.09	3	19	21	298	159.887	56.82	15	43	182.321	66.3	19	50	158.271	58.22	16	43	202.384	61.84	18	55	197.514	62.67	18	53	205.443	67.13	19	54	359	38.1706	6.16357
LOC_Os04g40950.1 protein	glyceraldehyde-3-phosphate dehydrogenase, putative, expressed	72.4	7	8	20	176	87.6239	52.23	13	25	102.869	67.36	17	31	105.397	53.71	13	29	93.112	54.01	13	27	117.959	59.64	14	33	107.163	62.02	17	31	337	36.7499	6.81494
LOC_Os04g25150.1 protein	pollen allergen, putative, expressed	70.09	2	1	9	69	39.481	52.14	6	12	38.0218	39.32	6	12	37.5841	36.75	6	12	32.4878	31.62	4	10	32.1591	36.75	5	11	36.0738	70.09	7	12	117	12.3655	5.47803
LOC_Os04g26230.1 protein	pollen allergen, putative, expressed	70.09	2	1	9	78	43.0278	52.14	6	13	46.8458	59.83	7	14	46.3431	57.26	7	14	39.6264	52.14	5	12	35.5129	57.26	6	12	41.1407	70.09	7	13	117	12.3515	5.47803
LOC_Os08g37320.1 protein	expressed protein	69.82	1	13	13	79	46.7173	63.91	11	15	47.5226	68.64	12	15	47.1712	62.72	12	16	31.5245	49.7	8	10	27.036	49.7	8	9	44.2014	57.4	10	14	169	19.7129	5.26221
LOC_Os05g51530.2 protein	vacuolar ATP synthase subunit C, putative, expressed	69.5	2	19	19	105	50.1428	42.71	11	14	59.4603	51.99	14	18	59.5953	47.75	12	17	51.8547	23.87	7	15	72.0518	54.38	14	21	69.8618	53.32	15	20	377	42.6517	5.64307
LOC_Os02g02560.1 protein	UTP--glucose-1-phosphate uridylyltransferase, putative, expressed	68.95	1	22	30	240	130.077	59.1	22	36	124.414	59.31	25	35	168.251	59.1	26	47	136.161	58.24	24	37	159.255	59.1	23	45	150.365	55.46	24	40	467	51.58	5.78271
LOC_Os03g17690.1 protein	OsAPx1 - Cytosolic Ascorbate Peroxidase encoding gene 1-8, expressed	68	2	13	15	164	91.7562	46.4	9	25	89.5165	50	10	24	90.2423	50	10	24	78.7434	50	10	23	107.656	54.4	11	29	135.016	64.4	14	39	250	27.1387	5.65576
LOC_Os02g38920.1 protein	glyceraldehyde-3-phosphate dehydrogenase, putative, expressed	67.7	1	9	21	166	96.095	48.03	13	26	85.711	59.83	16	25	103.619	54.78	16	30	86.1015	48.88	13	26	106.687	60.39	17	30	101.287	58.71	17	29	356	39.007	6.94678
LOC_Os03g50290.1 protein	14-3-3 protein, putative, expressed	67.69	3	14	22	263	130.78	63.85	18	41	145.097	65	19	49	151.39	63.85	18	48	113.384	67.69	18	36	137.439	63.85	17	44	147.194	65	19	45	260	29.1596	4.88135
LOC_Os07g49400.2 protein	OsAPx2 - Cytosolic Ascorbate Peroxidase encoding gene 4,5,6,8, expressed	66.93	3	12	15	128	63.988	54.18	10	19	63.3544	53.78	10	18	73.1795	58.17	11	22	39.6421	50.2	9	13	80.2702	58.17	11	24	112.516	62.55	13	32	251	27.1006	5.36377
LOC_Os01g68540.1 protein	rho GDP-dissociation inhibitor 1, putative, expressed	64.98	3	10	10	99	49.6664	51.15	7	14	56.3849	51.15	7	15	54.3931	51.15	7	14	57.5151	57.6	8	15	71.0166	50.69	7	19	81.9729	61.75	9	22	217	24.8173	4.60205
LOC_Os06g45180.1 protein	pollen allergen, putative, expressed	64.96	3	1	9	71	37.4066	45.3	5	11	44.6937	59.83	8	14	37.116	50.43	6	11	35.0951	45.3	5	10	38.1088	50.43	6	12	42.8073	64.96	8	13	117	12.2964	6.68311
LOC_Os06g45190.1 protein	pollen allergen, putative, expressed	64.96	2	1	9	67	34.4513	45.3	5	10	41.2277	55.56	7	13	37.5194	50.43	6	11	34.9841	45.3	5	10	34.9256	50.43	6	11	37.2975	64.96	8	12	117	12.3565	6.68311
LOC_Os05g47980.1 protein	ATP synthase, putative, expressed	64.86	1	4	28	384	206.748	62.14	24	58	224.116	64.86	26	63	209.963	59.6	22	61	177.902	58.51	22	52	252.375	64.86	27	70	281.175	64.86	27	80	552	58.8978	6.3667
LOC_Os09g23899.1 protein	pollen allergen Cyn d 23, putative, expressed	64.18	3	4	13	119	64.2994	45.52	7	16	68.4998	57.46	10	18	89.5922	64.18	11	24	67.9499	52.24	9	18	66.0183	51.49	8	17	100.535	64.18	11	26	134	13.9834	6.75635
LOC_Os11g34450.1 protein	14-3-3 protein, putative, expressed	63.77	3	14	19	230	139.681	60.38	15	41	121.902	60.38	15	36	154.372	60.38	15	44	107.305	60.38	14	32	130.087	60.38	16	38	131.505	63.77	18	39	265	29.2436	4.90674
LOC_Os08g33370.2 protein	14-3-3 protein, putative, expressed	63.67	3	8	17	174	90.0363	63.67	15	27	98.1164	59.38	15	29	93.9189	63.67	16	28	86.955	56.64	13	25	100.627	59.38	16	30	116.359	59.38	15	35	256	28.8084	4.84326
LOC_Os06g37180.1 protein	ATP synthase, putative, expressed	63.32	1	3	22	232	120.952	60.45	19	34	106.038	57.17	19	30	150.945	58.4	21	43	150.518	57.17	19	41	133.962	57.17	19	40	154.168	57.17	19	44	488	54.0246	5.18604
LOC_Os01g49190.1 protein	ATP synthase, putative, expressed	62.3	1	3	27	388	223.716	59.61	23	61	228.999	62.3	25	64	210.39	59.07	22	61	181.982	56.01	21	53	251.545	62.3	26	69	283.987	62.3	27	80	557	59.426	6.55127
LOC_Os07g48780.2 protein	OsCam1-2 - Calmodulin, expressed	61.95	4	3	3	20	39.4623	61.95	3	10	7.58257	15.04	1	2	10.8018	47.79	2	3	4.04639	15.04	1	1					13.1303	47.79	2	4	113	12.8881	4.32275
LOC_Os04g39150.1 protein	pathogenesis-related Bet v I family protein, putative, expressed	61.78	1	7	7	40	20.0859	48.41	6	7	15.2746	30.57	4	5	17.2306	38.22	5	6	15.2899	40.76	5	6	18.8126	56.69	6	6	32.2709	61.78	7	10	157	17.2558	4.88135
LOC_Os06g46770.1 protein	ubiquitin family protein, putative, expressed	61.73	23	3	5	87	49.7553	61.73	4	16	39.3413	61.73	4	13	51.2164	61.73	4	17	38.8196	61.73	4	13	39.8103	61.73	4	13	46.4698	49.91	4	15	533	59.6571	7.62061
LOC_Os06g44470.1 protein	pollen allergen, putative, expressed	61.54	1	7	8	76	41.7042	59.83	7	12	36.5041	55.56	6	11	44.2437	59.83	6	12	45.9534	59.83	6	13	44.1881	59.83	6	13	50.5871	61.54	8	15	117	12.3644	5.40186
LOC_Os03g50480.1 protein	phosphoglucomutase, putative, expressed	61	2	28	28	203	112.873	46.22	21	33	112.348	47.08	23	33	109.552	44.67	20	33	98.0951	45.36	20	30	113.024	54.3	25	36	130.127	52.58	22	38	582	62.9097	5.63037
LOC_Os06g45120.1 protein	ATP synthase, putative, expressed	60.97	2	15	31	262	141.994	52.1	22	38	153.276	54.52	25	41	155.193	50.97	21	40	160.571	53.87	23	43	171.868	57.42	26	46	194.486	56.45	27	54	620	68.4257	5.33838
LOC_Os04g25160.1 protein	pollen allergen, putative, expressed	60.68	2	3	8	66	42.0362	43.59	5	11	38.4393	43.59	4	10	42.9578	43.59	5	12	38.4791	43.59	4	10	38.4322	45.3	5	11	40.6764	60.68	7	12	117	12.3114	5.47803
LOC_Os12g43600.1 protein	RNA recognition motif containing protein, expressed	60.49	1	4	8	40	22.4666	60.49	7	7	23.8357	53.09	6	8	20.9398	53.09	6	7	13.2688	38.89	5	5	19.8158	53.09	6	6	20.636	53.09	7	7	162	16.0734	6.7417
LOC_Os05g44760.1 protein	hexokinase, putative, expressed	60.16	3	18	21	220	111.023	53.85	18	32	124.454	59.96	20	37	142.084	57.99	20	41	115.529	50.49	17	34	128.607	51.87	18	37	134.605	59.96	20	39	507	54.6243	6.11279
LOC_Os06g45230.1 protein	pollen allergen, putative, expressed	59.83	1	4	8	46	19.3055	31.62	4	6	20.1607	37.61	5	8	27.8521	36.75	5	9	24.5901	45.3	5	8	23.6108	36.75	5	8	18.953	41.88	5	7	117	12.3945	6.68311
LOC_Os01g67860.1 protein	fructose-bisphospate aldolase isozyme, putative, expressed	59.78	5	7	18	89	39.1756	37.43	11	12	53.792	45.81	13	17	38.9474	37.43	11	12	47.116	32.96	11	14	51.3853	49.16	14	16	56.8184	48.6	15	18	358	38.7992	8.1626
LOC_Os02g05330.1 protein	DEAD-box ATP-dependent RNA helicase, putative, expressed	59.66	1	4	19	157	83.9832	46.14	14	26	76.4456	37.44	13	25	84.4898	46.14	14	27	62.6027	27.78	10	20	91.0294	42.51	15	28	99.0224	46.86	16	31	414	47.108	5.66846
LOC_Os01g63270.1 protein	alpha-glucan phosphorylast isozyme, putative, expressed	59.22	2	46	46	475	270.567	48.16	36	73	273.785	49.23	36	73	342.416	52.56	40	93	228.204	36.03	24	61	329.334	55.53	39	89	328.139	51.61	39	86	841	94.4113	7.23975
LOC_Os01g05490.1 protein	triosephosphate isomerase, cytosolic, putative, expressed	58.89	2	10	10	86	38.3008	50.2	8	12	57.0429	50.59	9	15	48.1897	50.2	8	14	34.1106	37.55	7	10	62.6983	58.89	10	18	63.9786	58.89	10	17	253	27.046	5.49072
LOC_Os01g60190.1 protein	2,3-bisphosphoglycerate-independent phosphoglycerate mutase, putative, expressed	57.78	2	15	24	145	58.2099	43.83	15	17	91.227	50.63	18	26	84.1046	47.05	18	24	66.0972	37.39	13	20	95.314	54.03	22	28	100.795	47.05	19	30	559	60.7519	5.68115
LOC_Os07g30970.1 protein	nucleoside diphosphate kinase, putative, expressed	57.72	2	6	7	102	58.355	46.98	6	19	55.69	57.72	7	18	53.328	57.72	7	17	61.3477	57.72	7	20	43.4001	57.72	7	14	45.5154	51.01	6	14	149	16.8506	6.80029
LOC_Os03g50885.1 protein	actin, putative, expressed	57.03	1	5	21	314	177.659	50.4	16	46	185.972	53.58	18	48	227.753	55.17	18	62	179.876	55.17	17	48	208.267	55.17	19	56	204.525	55.44	19	54	377	41.7859	5.49072
LOC_Os08g03290.1 protein	glyceraldehyde-3-phosphate dehydrogenase, putative, expressed	56.97	4	6	15	116	67.6968	40.65	10	19	68.1031	48.66	12	20	58.9203	46.59	11	17	61.245	44.51	10	18	83.3166	51.63	13	23	66.7274	53.12	13	19	337	36.3898	7.10791
LOC_Os06g48750.1 protein	DEAD-box ATP-dependent RNA helicase, putative, expressed	56.76	2	3	18	155	83.0943	46.14	14	26	76.163	37.44	13	25	81.2447	42.03	13	26	60.3582	23.67	9	19	95.7944	51.21	16	29	96.4322	42.75	15	30	414	47.058	5.56689
LOC_Os05g33380.1 protein	fructose-bisphospate aldolase isozyme, putative, expressed	56.7	5	8	20	108	53.8243	38.55	14	17	59.9534	50	16	19	57.3154	46.93	15	18	54.1734	41.34	13	17	55.8076	52.51	15	18	59.071	51.68	17	19	358	38.8391	7.32764
LOC_Os03g05770.1 protein	peroxidase precursor, putative, expressed	56.58	1	28	28	231	125.689	53.7	24	39	110.561	51.23	24	34	129.348	49.38	23	42	118.129	45.27	21	41	111.113	46.91	22	32	143.808	48.35	24	43	486	50.7261	4.97021
LOC_Os06g45710.1 protein	phosphoglycerate kinase protein, putative, expressed	56.36	1	9	16	107	55.0189	41.15	11	16	57.5825	46.13	13	17	59.585	43.64	12	17	59.074	38.65	11	18	58.616	46.88	13	17	78.3026	45.64	12	22	401	42.2525	6.60986
LOC_Os01g46070.1 protein	lactate/malate dehydrogenase, putative, expressed	56.18	1	6	12	150	85.1665	38.53	9	23	93.4207	48.24	10	27	89.4245	56.18	11	25	69.6566	35.29	8	20	81.3819	53.82	10	21	121.775	56.18	11	34	340	35.4386	8.55811
LOC_Os08g02420.1 protein	OsCML7 - Calmodulin-related calcium sensor protein, expressed	56.08	1	7	7	35	17.4205	50	6	6	17.5734	50	6	6	14.8201	42.57	5	5	17.0613	50	6	6	16.0828	48.65	6	6	17.5168	50	6	6	148	16.6725	5.05908
LOC_Os12g07220.1 protein	bacterial transferase hexapeptide domain containing protein, expressed	56.04	2	9	9	51	27.7327	38.83	6	9	27.7587	42.86	7	9	19.1526	23.44	5	7	18.642	17.58	4	7	32.2408	28.94	6	11	25.0969	34.8	7	8	273	29.6134	6.91748
LOC_Os09g33986.1 protein	peptidase, T1 family, putative, expressed	55.47	2	11	11	64	50.1483	41.8	7	12	43.2589	47.66	8	11	36.6691	42.19	7	9	22.8378	38.28	6	7	40.7476	47.66	8	12	48.1198	50.78	9	13	256	28.4583	7.60596
LOC_Os09g38030.1 protein	UTP--glucose-1-phosphate uridylyltransferase, putative, expressed	55.44	2	15	23	151	82.2175	50.32	19	23	77.1313	46.7	19	22	92.7598	51.39	19	27	84.4291	47.97	17	23	97.4376	51.81	20	29	97.0081	52.03	21	27	469	51.6502	5.59229
LOC_Os02g07260.2 protein	phosphoglycerate kinase protein, putative, expressed	55.22	2	14	21	175	105.462	48.01	14	30	87.9979	52.99	17	27	106.877	52.49	18	31	90.8727	51.99	15	26	107.718	52.74	19	32	105.222	52.74	17	29	402	42.0815	5.85889
LOC_Os08g02120.1 protein	kinase, pfkB family, putative, expressed	55.06	1	17	17	188	133.19	47.32	15	36	117.07	44.64	13	31	77.1156	44.35	13	22	112.842	49.7	14	32	117.369	52.38	15	32	131.476	50	14	35	336	35.494	5.17334
LOC_Os03g16900.1 protein	rab GDP dissociation inhibitor alpha, putative, expressed	55.03	1	20	22	170	76.5284	49.22	18	21	89.8118	50.56	19	25	109.648	52.57	20	32	93.8601	46.76	18	27	94.976	49.44	20	28	120.96	50.78	21	37	447	50.0132	5.75732
LOC_Os07g42300.1 protein	elongation factor protein, putative, expressed	54.98	1	8	10	67	42.2082	54.58	9	12	32.1075	51.39	8	9	41.5278	54.58	9	12	36.0165	41.04	7	10	34.0068	54.58	9	10	49.5728	51.79	9	14	251	27.5357	4.65283
LOC_Os10g08550.1 protein	enolase, putative, expressed	54.58	3	10	21	287	160.919	47.92	17	39	194.627	50	19	47	199.76	50	19	48	203.726	46.04	16	50	189.416	43.96	16	45	248.528	53.75	20	58	480	51.5503	5.98584
LOC_Os06g49480.2 protein	peptidyl-prolyl cis-trans isomerase, putative, expressed	54.55	2	9	11	100	50.007	50.91	10	17	53.1826	50.91	10	18	47.6916	47.73	9	16	46.2442	47.27	9	15	42.9885	51.36	9	14	59.0377	54.55	11	20	220	23.4772	9.67139
LOC_Os02g36974.1 protein	14-3-3 protein, putative, expressed	54.2	5	2	14	135	66.5098	51.53	12	21	59.9189	47.33	11	19	76.0933	45.42	11	23	65.4608	43.89	11	21	80.8007	47.33	12	25	83.2417	47.33	11	26	262	29.6738	4.76709
LOC_Os10g36650.1 protein	actin, putative, expressed	54.11	1	1	16	212	121.771	49.6	13	32	119.103	52.52	14	32	129.539	44.3	12	37	121.995	46.42	12	33	140.178	54.11	15	39	145.971	52.52	15	39	377	41.653	5.49072
LOC_Os11g06390.2 protein	actin, putative, expressed	54.11	2	2	16	213	121.575	46.15	12	32	114.237	49.07	13	30	143.609	49.07	13	41	125.83	49.07	13	34	138.613	50.66	14	38	141.404	52.52	15	38	377	41.5959	5.49072
LOC_Os03g26970.1 protein	peptidase, T1 family, putative, expressed	54.04	2	2	8	67	37.4095	40.85	6	10	43.9657	54.04	8	12	38.5198	40.85	6	10	35.6626	43.4	6	10	46.2334	49.79	7	12	47.453	40.85	6	13	235	25.8283	5.47803
LOC_Os02g42320.2 protein	peptidase, T1 family, putative, expressed	54.04	4	2	8	73	41.9384	40.85	6	11	48.8533	54.04	8	13	42.2326	40.85	6	11	39.6342	43.4	6	11	50.7042	49.79	7	13	52.8689	48.51	7	14	235	25.8283	5.47803
LOC_Os06g50300.1 protein	heat shock protein, putative, expressed	53.94	1	44	44	324	159.353	42.36	34	46	163.908	42.36	33	47	196.835	52.83	40	58	160.475	42.12	32	47	230.916	51.23	38	66	213.149	50.37	40	60	812	92.9874	4.98291
LOC_Os08g39140.2 protein	heat shock protein, putative, expressed	53.8	4	6	34	263	104.48	38.14	24	34	114.883	45.12	27	36	115.759	45.74	27	36	111.709	42.64	25	36	166.621	50.39	30	51	216.331	53.8	34	70	645	74.1977	5.12256
LOC_Os12g38310.1 protein	mitochondrial import inner membrane translocase subunit Tim, putative, expressed	53.76	1	5	5	19	11.5638	41.94	4	4	13.8113	53.76	5	5	8.34163	41.94	3	3	5.80509	33.33	2	2	12.383	41.94	3	4	2.69425	12.9	1	1	93	10.8322	6.11279
LOC_Os01g16030.3 protein	ADP-ribosylation factor, putative, expressed	53.59	9	9	9	82	49.2716	53.59	8	14	54.5539	53.59	9	15	44.3411	53.59	8	13	38.6527	53.59	7	12	47.3328	53.59	9	14	45.009	53.59	8	14	181	20.6837	6.94678
LOC_Os02g02410.1 protein	DnaK family protein, putative, expressed	53.53	3	33	37	317	170.15	42.26	26	48	173.246	43.46	28	50	170.43	49.32	30	49	163.033	46.77	27	48	196.261	48.27	32	56	234.221	48.87	34	66	665	73.3449	5.18604
LOC_Os11g47760.1 protein	DnaK family protein, putative, expressed	53.47	7	7	31	234	126.073	45.76	22	34	135.092	46.53	25	38	141.832	47.92	24	40	108.984	36.67	18	31	163.929	51	27	47	151.723	51.62	27	44	649	71.1402	5.21143
LOC_Os01g68790.3 protein	RNA recognition motif containing protein, putative, expressed	53.33	2	4	4	20	20.9145	53.33	4	5	16.8766	34	3	4	4.83319	15.33	1	1	15.8523	34	3	4	12.1471	34	3	3	11.1479	34	3	3	150	15.5373	8.44092
LOC_Os09g23999.1 protein	pollen allergen Cyn d 23, putative, expressed	52.99	4	2	11	69	30.2233	46.27	8	10	38.9445	46.27	8	12	44.1484	52.99	9	13	31.3702	46.27	8	10	31.6537	45.52	7	10	43.767	52.99	10	14	134	13.9585	8.07471
LOC_Os05g38530.1 protein	DnaK family protein, putative, expressed	52.94	2	5	30	219	101.176	36.22	18	29	106.281	36.38	20	31	107.512	38.39	20	32	114.348	38.85	19	33	151.873	48.45	26	46	163.022	51.55	28	48	646	70.7909	5.21143
LOC_Os07g46790.1 protein	4-alpha-glucanotransferase, putative, expressed	52.54	1	46	46	252	136.849	38.9	31	42	153.427	42.81	35	46	168.979	45.14	39	51	101.151	31.5	24	31	120.823	41.44	31	37	141.794	43.55	33	45	946	108.226	6.40479
LOC_Os04g37460.1 protein	glutamate decarboxylase, putative, expressed	52.48	1	14	19	130	66.3582	34.5	13	20	80.7208	42.36	14	23	77.2884	39.46	14	23	64.4447	23.14	10	19	71.0923	33.06	12	21	78.9716	41.74	15	24	484	54.3905	6.04932
LOC_Os03g16860.1 protein	DnaK family protein, putative, expressed	52.46	3	12	32	283	136.992	46.15	23	39	150.445	48.77	28	43	154.994	48.92	25	46	159.795	43.54	22	46	174.36	50.62	28	51	210.456	50.77	29	58	650	71.0559	5.21143
LOC_Os01g51380.1 protein	ATP synthase, putative, expressed	52.05	1	1	20	194	100.637	49.18	17	29	90.2902	45.9	17	26	118.204	47.13	19	34	121.922	45.9	17	34	115.096	45.9	17	35	123.487	45.9	17	36	488	54.2457	5.14795
LOC_Os12g44350.1 protein	actin, putative, expressed	51.72	2	2	17	306	180.84	48.28	14	46	175.542	51.19	15	45	244.48	51.72	16	65	185.491	51.19	14	48	198.333	51.19	15	53	188.982	51.19	15	49	377	41.628	5.71924
LOC_Os04g38870.4 protein	14-3-3 protein, putative, expressed	51.53	3	2	13	142	70.612	51.53	12	22	64.9046	47.33	11	20	83.3254	51.53	12	25	70.419	47.33	11	22	85.2949	47.33	12	26	87.3587	47.33	11	27	262	29.845	4.80518
LOC_Os01g62420.1 protein	triosephosphate isomerase, cytosolic, putative, expressed	51.37	4	8	8	65	33.2433	51.37	7	9	38.8088	39.22	7	11	39.6998	45.49	7	11	31.1288	29.41	5	9	42.1302	39.22	7	12	45.4951	39.22	7	13	255	27.2562	5.73193
LOC_Os02g57854.2 protein	vacuolar ATP synthase subunit F, putative, expressed	50.98	2	2	2	3					2.38769	23.53	1	1	3.08799	27.45	1	1					3.43037	27.45	1	1					51	5.85602	7.41553
LOC_Os07g46750.1 protein	elongation factor protein, putative, expressed	50.89	1	8	8	66	40.5482	50.89	8	11	42.9141	46.88	7	11	34.0831	46.88	7	9	31.5755	44.64	6	9	49.1129	50.89	8	14	44.8752	50.89	8	12	224	23.785	4.76709
LOC_Os03g14450.1 protein	enolase, putative, expressed	50.79	2	6	18	254	153.719	47.19	15	36	172.925	49.44	17	40	166.839	49.44	17	38	183.829	41.57	13	43	187.936	49.44	16	43	237.186	50.79	18	54	445	47.9424	5.46533
LOC_Os01g09560.1 protein	mitochondrial-processing peptidase subunit alpha, mitochondrial precursor, putative, expressed	50.69	1	20	20	134	64.9693	42.57	16	22	77.8095	42.77	14	26	66.4403	42.77	15	21	59.2188	28.71	10	18	69.3549	48.32	17	24	74.9536	44.36	14	23	505	53.9127	7.13721
LOC_Os01g73310.1 protein	actin, putative, expressed	50.66	1	2	15	164	100.228	46.15	12	26	86.9116	43.5	12	23	107.087	43.5	12	29	95.5427	46.42	12	26	111.329	50.66	14	31	107.532	43.5	13	29	377	41.7009	5.40186
LOC_Os01g61920.1 protein	Core histone H2A/H2B/H3/H4 domain containing protein, putative, expressed	50.49	1	5	5	31	13.7227	50.49	5	5	15.0179	50.49	5	5	14.684	50.49	5	5	13.8478	50.49	5	5	16.8689	50.49	5	6	14.8006	50.49	5	5	103	11.4024	11.4731
LOC_Os08g37490.1 protein	14-3-3 protein, putative, expressed	50.38	3	3	13	148	73.2261	50.38	11	22	75.3286	46.21	11	22	90.7026	50.38	12	26	74.4201	46.21	10	21	92.2524	46.21	12	27	105.146	46.21	11	30	264	28.9824	4.94482
LOC_Os07g14270.3 protein	calreticulin precursor protein, putative, expressed	50	5	14	21	113	61.0708	32.55	12	17	65.4733	41.27	15	19	54.0362	29.01	11	16	60.5477	33.02	13	19	74.9912	40.57	16	22	70.7825	45.75	15	20	424	48.2792	4.62744
LOC_Os03g46490.1 protein	40S ribosomal protein S21, putative, expressed	50	2	4	4	31	15.9994	50	4	5	16.1569	50	4	5	13.4535	50	4	4	16.5369	50	4	5	17.9716	50	4	6	17.7416	50	4	6	82	9.27764	7.34229
LOC_Os02g05630.4 protein	protein phosphatase 2C, putative, expressed	50	6	6	11	55	30.9223	40.36	9	10	34.0189	46.43	10	11	31.2725	40.36	9	10	21.6964	32.5	7	8	22.4196	32.5	8	8	24.2557	35	8	8	280	30.3221	5.09717
LOC_Os08g44340.1 protein	monodehydroascorbate reductase, putative, expressed	49.89	1	11	12	85	43.1492	39.31	9	12	41.4179	33.56	8	11	71.0891	49.89	12	19	50.7021	28.97	7	13	55.1848	45.52	10	15	57.0106	35.4	8	15	435	46.656	5.46533
LOC_Os03g10510.1 protein	outer mitochondrial membrane porin, putative, expressed	49.82	2	12	12	61	31.1884	42.96	9	10	28.4199	32.85	7	9	33.1348	41.16	9	10	32.5458	42.96	9	10	30.7368	41.88	9	10	36.6883	49.82	11	12	277	29.4565	9.17334
LOC_Os09g30412.1 protein	heat shock protein, putative, expressed	49.64	1	1	34	262	109.359	37.48	26	36	116.081	41.63	28	37	119.376	42.2	28	38	110.772	39.06	25	36	166.112	46.49	30	51	195.559	48.64	33	64	699	80.1497	5.05908
LOC_Os03g52690.8 protein	CBS domain containing membrane protein, putative, expressed	49.64	4	5	5	49	35.384	41.73	4	10	25.8135	41.73	4	7	22.708	41.73	4	8	22.3326	34.53	4	7	18.8234	41.73	4	6	35.3654	49.64	5	11	139	15.333	9.0415
LOC_Os01g46610.1 protein	dehydrogenase, putative, expressed	49.51	2	12	19	138	67.5212	35.92	12	21	76.2571	37.38	12	22	68.5764	34.22	11	21	61.1316	27.91	9	18	86.3129	45.87	16	26	96.4337	43.45	16	30	412	46.0135	6.80029
LOC_Os10g08022.1 protein	fructose-bisphospate aldolase isozyme, putative, expressed	49.44	5	9	16	80	38.2242	40.22	11	13	46.115	43.58	14	15	39.7309	35.2	12	13	30.7516	25.98	9	10	35.8938	35.2	11	12	50.5159	49.44	14	17	358	38.681	6.97607
LOC_Os01g62290.1 protein	DnaK family protein, putative, expressed	49.38	3	4	27	214	95.7467	33.95	17	27	105.691	36.42	20	31	112.116	42.75	21	33	126.067	41.36	19	36	141.507	45.22	24	42	158.151	47.99	25	45	648	70.907	5.21143
LOC_Os06g44374.1 protein	protein transport protein SEC61 subunit gamma, putative, expressed	49.28	1	3	4	9	9.39707	49.28	3	3	6.18107	23.19	2	2	3.41022	23.19	1	1	3.7655	23.19	1	1	3.82709	23.19	1	1	3.71286	23.19	1	1	69	7.70422	9.71533
LOC_Os12g42980.1 protein	cysteine synthase, putative, expressed	49.26	2	9	12	64	29.953	21.57	6	9	38.4939	26.96	8	12	26.1554	22.79	6	7	32.0434	25.98	7	9	38.6519	28.92	8	11	56.2773	42.4	10	16	408	43.4997	8.54346
LOC_Os01g66940.1 protein	kinase, pfkB family, putative, expressed	49.23	2	14	15	90	47.1508	38.39	10	13	65.1185	41.8	12	18	57.5222	41.49	11	16	43.3159	37.15	11	13	50.9184	45.82	13	15	52.8759	46.13	13	15	323	34.698	5.18604
LOC_Os03g38000.1 protein	40S ribosomal protein S3-1, putative, expressed	49.12	2	4	10	81	43.094	42.11	8	14	40.0995	45.61	9	12	29.7969	41.23	7	10	43.1099	44.74	8	14	36.1735	41.23	7	12	59.1507	45.61	9	19	228	25.4186	9.5249
LOC_Os03g61970.1 protein	actin, putative, expressed	49.07	2	3	15	212	105.611	42.71	12	29	124.902	49.07	14	34	144.972	36.34	12	41	111.309	41.11	13	31	139.079	45.62	13	39	137.437	41.11	14	38	377	41.679	5.49072
LOC_Os02g38040.1 protein	leucine-rich repeat family protein, putative, expressed	48.7	1	17	17	81	44.4612	36.13	12	14	64.7195	38.92	14	18	48.7052	36.13	12	14	28.5943	23.15	8	9	41.1412	33.33	11	13	41.8842	29.74	11	13	501	55.1738	5.71924
LOC_Os06g11800.1 protein	annexin, putative, expressed	48.58	1	17	17	112	54.6019	39.75	14	18	58.4447	45.43	16	19	52.3391	43.22	15	18	48.6139	38.17	13	17	56.6205	45.74	15	20	60.1245	41.32	15	20	317	35.6985	6.65381
LOC_Os07g31370.1 protein	ras-related protein, putative, expressed	48.56	3	9	10	73	26.2921	44.23	8	10	32.7335	44.23	9	12	32.9086	38.94	8	12	39.6405	44.23	8	15	27.8509	44.23	8	10	36.8977	48.56	9	14	208	22.9308	7.89893
LOC_Os07g41750.1 protein	40S ribosomal protein S3-1, putative, expressed	48.5	3	3	9	47	26.6055	34.33	6	9	19.3862	37.77	7	7	15.2131	25.75	5	6	22.592	30.47	6	8	25.305	41.63	7	9	21.1477	30.47	6	8	233	25.9828	9.59814
LOC_Os03g04970.1 protein	T-complex protein, putative, expressed	48.35	1	9	26	185	101.084	43.33	21	31	94.5429	37.78	19	29	92.619	36.57	20	27	94.257	37.61	18	28	107.569	43.67	22	32	129.1	44.02	23	38	577	61.0071	5.71924
LOC_Os02g40830.1 protein	succinyl-CoA ligase beta-chain, mitochondrial precursor, putative, expressed	48.34	3	20	20	119	58.7995	37.44	14	17	62.7933	38.86	15	19	66.1349	44.31	18	21	58.0409	38.86	15	18	62.8236	42.18	16	19	81.1815	44.31	17	25	422	45.0627	6.31592
LOC_Os02g03860.1 protein	mitochondrial ATP synthase precursor, putative, expressed	48.33	1	14	14	102	53.1244	44.58	12	16	48.3833	44.58	12	14	60.1946	47.08	12	19	45.8733	43.33	12	17	46.892	42.92	10	15	60.6607	44.17	11	21	240	27.3226	6.93213
LOC_Os03g05980.1 protein	40S ribosomal protein S9-2, putative, expressed	48.21	2	10	10	34	18.0426	25.64	5	6	17.7844	35.9	6	6	9.30429	17.95	4	4	11.6459	22.05	5	5	12.3486	23.08	5	5	21.2489	36.92	8	8	195	22.6591	10.2866
LOC_Os08g33460.1 protein	expressed protein	48.04	1	4	4	31	21.1516	48.04	4	6	15.5898	48.04	4	5	17.1415	48.04	4	5	17.5378	48.04	4	5	15.7119	48.04	4	5	17.537	48.04	3	5	102	11.0136	9.5249
LOC_Os01g74480.1 protein	cupin domain containing protein, expressed	48.01	1	11	13	291	182.885	41.64	10	48	180.809	37.67	10	46	140.289	45.09	12	38	211.201	48.01	13	56	186.648	48.01	13	50	198.851	45.89	12	53	377	40.2384	5.93506
LOC_Os01g23740.2 protein	OsPDIL2-2 protein disulfide isomerase PDIL2-2, expressed	47.78	2	8	13	69	34.5326	29.75	8	11	31.442	32.59	10	11	34.3369	43.99	10	11	36.3168	37.66	8	11	33.48	38.92	11	12	40.3256	43.04	10	13	316	34.4135	5.79541
LOC_Os03g63410.1 protein	elongation factor Tu, putative, expressed	47.68	2	14	14	156	93.1828	44.37	13	24	90.2159	37.09	12	25	98.3983	44.37	13	26	87.3811	42.83	12	24	103.958	47.68	14	28	106.708	44.37	13	29	453	48.3932	6.48096
LOC_Os01g73990.1 protein	cytochrome b5-like Heme/Steroid binding domain containing protein, expressed	47.41	1	4	5	27	18.5768	40.74	4	5	18.1066	45.93	4	5	18.6715	40.74	4	5	15.2652	39.26	3	4	10.7199	31.85	3	3	16.3673	45.93	4	5	135	15.0096	5.30029
LOC_Os01g11230.1 protein	SOUL heme-binding protein, putative, expressed	47.25	2	9	9	69	44.6554	41.28	7	11	46.9235	41.28	7	11	37.7024	40.83	6	9	39.2219	40.83	6	10	46.9088	47.25	8	11	66.254	47.25	9	17	218	23.5815	4.88135
LOC_Os05g40420.1 protein	2,3-bisphosphoglycerate-independent phosphoglycerate mutase, putative, expressed	46.87	4	12	21	106	50.3516	30.95	11	14	66.9071	40.97	14	20	64.2328	36.14	13	17	46.9611	27.91	9	13	66.6363	36.31	14	19	74.4672	44.19	18	23	559	60.7748	5.47803
LOC_Os02g07870.1 protein	ATP synthase, putative, expressed	46.86	1	6	22	191	108.885	41.71	19	30	110.808	40.9	18	29	109.789	40.9	17	29	109.786	38.33	17	31	119.27	44.61	20	31	139.812	43.48	20	41	621	68.5479	5.52881
LOC_Os03g59220.1 protein	cytochrome b-c1 complex subunit 7, putative, expressed	46.83	1	5	6	44	21.1019	36.51	4	8	27.3247	46.83	6	11	15.7226	36.51	4	5	10.5594	21.43	2	3	17.9934	42.06	5	6	25.989	42.06	5	11	126	15.0257	9.5249
LOC_Os01g62950.1 protein	ras-related protein, putative, expressed	46.76	3	5	9	42	19.4681	37.04	7	7	19.0563	37.04	7	7	18.9324	33.33	6	6	20.7076	33.33	6	7	19.646	37.04	7	7	23.9004	37.04	7	8	216	23.9071	6.80029
LOC_Os07g46990.2 protein	copper/zinc superoxide dismutase, putative, expressed	46.71	1	3	4	21	11.0559	40.13	3	3	21.3396	40.13	3	5	11.2415	40.13	3	3	7.08514	16.45	2	2	13.1096	46.71	4	4	17.3644	40.13	3	4	152	15.0714	6.41748
LOC_Os05g36290.2 protein	actin, putative, expressed	46.59	2	9	12	81	42.7439	43.6	10	12	51.6241	43.6	10	15	44.5419	38.69	9	13	45.4124	35.42	9	13	56.6706	38.69	9	16	39.2524	26.16	8	12	367	40.4112	5.46533
LOC_Os06g42000.1 protein	peroxiredoxin, putative, expressed	46.55	2	8	8	72	37.2212	46.55	7	10	50.8568	46.12	7	13	50.8663	46.12	6	14	43.7484	46.12	7	11	39.9848	46.12	6	10	54.2131	46.55	7	14	232	23.6736	8.79248
LOC_Os01g08350.1 protein	ATP synthase subunit alpha, mitochondrial, putative, expressed	46.55	1	2	4	34	17.1742	46.55	4	5	12.5079	26.72	3	4	24.9605	46.55	4	7	22.7176	39.66	3	6	21.8649	39.66	3	6	22.8623	46.55	4	6	116	12.3596	5.96045
LOC_Os03g60620.1 protein	DnaK family protein, putative, expressed	46.53	2	3	27	220	112.45	38.21	18	31	117.459	40.99	22	34	118.809	40.52	20	34	129.16	42.99	20	38	138.677	46.07	24	41	147.729	44.84	24	42	649	71.2672	5.21143
LOC_Os04g32560.2 protein	ATP-dependent Clp protease ATP-binding subunit clpA homolog CD4B,chloroplast precursor, putative, expressed	46.51	6	18	37	188	109.013	38.24	29	34	95.103	35.29	26	30	109.726	39.87	30	33	92.288	33.88	24	28	100.233	37.8	27	31	101.789	34.31	26	32	918	101.739	6.50732
LOC_Os01g41710.1 protein	chlorophyll A-B binding protein, putative, expressed	46.36	2	1	5	24	11.9674	35.25	4	4	11.5882	17.24	3	4	8.62869	20.31	3	3	9.51039	20.31	3	3	18.7034	46.36	5	6	13.6813	20.31	3	4	261	27.535	5.42725
LOC_Os10g32550.1 protein	T-complex protein, putative, expressed	46.21	1	9	27	212	120.487	43.53	23	37	111.793	41.32	21	34	94.1241	37.38	22	28	101.63	36.44	19	31	125.644	42.9	23	36	159.307	44.95	26	46	634	67.2656	7.32764
LOC_Os07g08330.1 protein	ribosomal protein L4, putative, expressed	46.17	1	10	15	111	53.2769	35.31	11	16	51.5808	39.26	12	15	41.1381	29.38	9	13	61.3567	30.86	10	19	81.3627	46.17	15	23	91.0414	41.48	12	25	405	44.7112	10.5356
LOC_Os12g30550.1 protein	protein of unknown function domain containing protein, expressed	46.15	1	5	5	33	17.9666	26.04	3	4	20.9971	41.42	4	5	20.9028	41.42	4	5	23.7927	41.42	4	6	26.4406	46.15	5	7	24.3645	46.15	5	6	169	18.7555	4.86865
LOC_Os01g70170.1 protein	transaldolase, putative, expressed	46.06	1	14	14	90	53.1338	41.9	12	15	57.6218	35.42	11	16	39.4451	31.25	8	11	54.6048	41.9	11	16	62.449	46.06	13	17	53.1456	38.19	11	15	432	46.4023	6.44287
LOC_Os11g09280.1 protein	OsPDIL1-1 protein disulfide isomerase PDIL1-1, expressed	45.9	1	25	25	145	73.4919	34.38	19	23	71.9068	36.91	19	23	70.6101	37.3	19	22	79.4249	39.06	19	26	74.8897	39.06	20	24	81.9082	45.7	23	27	512	56.8191	5.12256
LOC_Os07g44650.1 protein	LYR motif containing protein, putative, expressed	45.8	1	5	5	24	18.9252	41.22	4	6	14.6264	32.06	3	4	17.0593	41.22	4	5	6.97665	16.03	1	2	10.6065	22.14	2	3	12.6437	26.72	3	4	131	14.9546	9.01221
LOC_Os07g47290.1 protein	xylose isomerase, putative, expressed	45.72	2	19	19	106	51.3411	31.32	12	17	59.1731	44.05	17	19	46.1354	32.78	14	16	58.1342	38.41	15	20	44.8634	33.82	12	15	60.1791	36.53	15	19	479	53.4607	5.65576
LOC_Os10g42540.1 protein	expressed protein	45.71	1	6	6	25	11.8191	43.81	4	4	16.8063	45.71	5	6	16.3591	43.81	5	6	10.8884	43.81	4	4	4.98924	20.95	2	2	8.86062	33.33	3	3	105	12.4843	6.68311
LOC_Os09g17740.1 protein	chlorophyll A-B binding protein, putative, expressed	45.66	2	1	5	34	16.4243	34.72	4	5	23.4115	30.94	4	7	18.4135	20	3	5	8.85401	20	3	3	28.7027	45.66	5	8	21.2129	20	3	6	265	27.9962	5.26221
LOC_Os06g02470.1 protein	ATOZI1, putative, expressed	45.45	2	3	3	12	6.57831	35.06	2	2	6.36196	35.06	2	2	9.62023	35.06	2	3					2.20878	16.88	1	1	10.4103	45.45	3	4	77	8.39725	9.24658
LOC_Os08g02340.1 protein	60S acidic ribosomal protein, putative, expressed	45.45	1	2	2	10	3.94984	35.45	1	1	6.45372	45.45	2	2	8.05209	35.45	1	2	8.27154	35.45	1	2	6.87492	35.45	1	2	3.35535	35.45	1	1	110	11.0756	4.51318
LOC_Os05g01820.1 protein	cytochrome b5-like Heme/Steroid binding domain containing protein, expressed	45.26	1	4	5	43	24.5378	38.69	4	7	18.1413	38.69	4	4	32.4366	45.26	5	9	24.1237	45.26	4	7	30.4636	38.69	4	8	30.7495	38.69	4	8	137	15.2727	5.32568
LOC_Os09g31180.1 protein	ribosomal protein L6, putative, expressed	45.26	2	2	8	33	19.5239	28.42	5	6	22.0267	28.42	5	6	12.6843	22.63	4	4	22.2625	22.63	5	6	21.6989	34.21	5	6	17.0509	27.89	4	5	190	21.3354	9.61279
LOC_Os04g45290.1 protein	glycosyl hydrolases, putative, expressed	45.26	2	12	13	128	91.0815	40	10	23	73.3951	36	9	19	89.6202	45.26	13	24	63.3991	32	10	18	66.7793	37.47	11	18	88.7001	45.26	13	26	475	51.9412	4.88135
LOC_Os03g61670.1 protein	calreticulin precursor, putative, expressed	45.25	2	12	19	100	46.983	28.96	9	14	56.7742	37.78	12	17	55.4264	36.88	11	16	36.6691	20.14	9	12	70.0129	42.53	14	21	69.9489	39.59	13	20	442	50.0785	4.84326
LOC_Os04g36750.1 protein	hsp20/alpha crystallin family protein, putative, expressed	45.12	1	8	8	32									3.94048	11.63	1	1	17.7322	25.12	3	5	46.3183	33.02	6	12	53.0445	45.12	8	14	215	23.2138	5.5415
LOC_Os01g71230.2 protein	nascent polypeptide-associated complex subunit alpha-like protein 3, putative, expressed	45	2	5	7	49	29.8858	45	7	8	29.7576	45	6	8	27.8065	38	6	8	33.506	38	6	9	27.4616	38	5	7	35.8335	45	6	9	200	21.9508	4.55127
LOC_Os02g55420.1 protein	aminotransferase, classes I and II, domain containing protein, expressed	44.98	1	17	17	99	49.307	36.03	12	14	62.9491	44.98	17	20	59.2028	40.61	14	18	48.6789	26.86	9	14	52.2427	40.61	14	16	56.9526	35.15	13	17	458	50.3186	8.08936
LOC_Os02g53420.1 protein	DnaK family protein, putative, expressed	44.92	1	12	24	175	94.1889	39.76	20	28	96.4614	36.23	18	27	80.55	41.09	21	25	92.3044	32.84	18	27	102.772	38.29	18	28	137.414	43.3	23	40	679	72.8527	5.59229
LOC_Os07g44740.1 protein	chaperonin, putative, expressed	44.9	2	4	4	14	5.16149	28.57	2	2	7.59426	37.76	3	3	4.74519	28.57	2	2	2.20872	16.33	1	1	4.70054	28.57	2	2	11.0719	44.9	4	4	98	10.637	8.39697
LOC_Os09g15790.1 protein	ras-related protein, putative, expressed	44.44	6	1	9	35	14.5778	29.17	6	6	17.0651	36.57	7	7	15.2897	29.63	6	6	11.4442	20.83	4	4	19.8873	37.04	8	8	12.0072	23.15	4	4	216	24.0062	6.01123
LOC_Os06g30460.5 protein	2-oxo acid dehydrogenases acyltransferase domain containing protein, expressed	44.44	4	14	14	58	35.1516	34.47	8	10	26.3399	24.72	7	7	47.4937	39.68	10	13	25.1416	21.54	8	8	22.3133	19.05	6	7	40.3755	31.97	11	13	441	47.7179	5.79541
LOC_Os01g70960.1 protein	cytochrome c1-1, heme protein, mitochondrial precursor, putative, expressed	44.41	2	2	10	120	77.9832	41.78	9	20	76.5672	33.55	7	20	68.9243	41.45	8	19	68.5017	27.63	5	17	68.4378	41.45	8	18	97.8308	44.08	8	26	304	33.2476	6.45557
LOC_Os05g23620.2 protein	cytochrome c1-1, heme protein, mitochondrial precursor, putative, expressed	44.41	2	3	11	132	87.2968	41.78	9	23	80.6806	33.55	8	22	75.1458	41.45	8	21	71.8788	27.63	5	18	76.3678	41.45	9	21	100.586	44.08	8	27	304	33.2728	6.62451
LOC_Os02g01332.1 protein	ribosomal protein L6, putative, expressed	44.27	1	1	7	28	16.174	23.96	4	5	18.3424	23.96	4	5	9.64238	18.23	3	3	18.0413	21.88	4	5	20.8956	33.33	5	6	13.5028	18.23	3	4	192	21.6296	9.61279
LOC_Os02g51750.1 protein	annexin, putative, expressed	44.27	2	16	16	99	49.8037	39.81	14	16	54.9205	39.81	14	17	49.5773	41.08	14	16	44.9942	41.4	13	15	47.2905	42.68	13	16	59.601	42.99	15	19	314	35.5326	7.25439
LOC_Os05g48980.1 protein	ras-related protein, putative, expressed	44.24	4	2	9	38	15.7139	29.03	6	6	20.7477	36.41	7	8	16.4217	29.49	6	6	14.0277	25.35	5	5	19.5334	36.87	8	8	14.8731	27.65	5	5	217	24.0711	5.89697
LOC_Os10g22450.1 protein	inositol-3-phosphate synthase, putative, expressed	44.2	5	20	20	183	93.6257	40.08	17	29	77.1572	38.51	16	22	116.083	39.49	17	34	111.687	38.51	15	33	102.451	41.65	17	29	120.73	42.63	18	36	509	55.9795	6.41748
LOC_Os05g49880.1 protein	lactate/malate dehydrogenase, putative, expressed	44.12	2	4	10	114	52.2042	36.18	8	15	66.7774	36.18	8	20	64.8673	44.12	10	19	59.0534	35.29	8	17	57.1291	41.76	9	15	97.8391	44.12	10	28	340	35.4137	8.104
LOC_Os02g29400.1 protein	expressed protein	44.09	1	2	2	12	8.50779	44.09	2	2	8.81394	44.09	2	2	7.64619	44.09	2	2	12.2361	44.09	2	3	3.65062	17.2	1	1	7.97013	44.09	2	2	93	9.65917	9.40771
LOC_Os03g58050.1 protein	ribosomal protein S13p/S18e, putative, expressed	44.08	3	9	9	51	26.1344	36.84	6	9	25.1047	32.24	6	9	15.5155	26.32	4	6	16.8553	32.24	5	6	26.6001	39.47	8	10	30.8806	38.16	7	11	152	17.6515	10.7407
LOC_Os06g02380.1 protein	T-complex protein, putative, expressed	43.93	1	15	22	134	76.8741	38.27	18	22	82.5257	43.43	21	24	70.2282	36.61	18	21	78.2967	39.1	17	22	77.1919	41.1	18	21	84.0979	36.27	18	24	601	64.0459	5.66846
LOC_Os10g40090.1 protein	expansin precursor, putative, expressed	43.87	1	7	8	107	44.9811	37.17	6	14	67.4827	38.66	6	20	99.9921	43.87	8	30	32.4444	32.34	6	11	52.4394	31.6	6	16	45.6369	43.87	8	16	269	28.9664	8.35303
LOC_Os12g32986.1 protein	heat shock protein, putative, expressed	43.77	1	20	28	151	75.3358	34.03	18	22	63.165	31.2	17	19	55.2448	30.7	17	17	60.5049	22.93	16	19	105.649	40.07	24	32	139.592	40.94	24	42	811	91.4232	5.32568
LOC_Os06g23440.1 protein	eukaryotic translation initiation factor 1A, putative, expressed	43.75	2	4	4	23	12.0585	43.75	4	4	12.1359	43.75	4	4	11.9513	43.75	4	4	9.29672	22.92	3	3	10.7473	36.11	3	3	16.6346	43.75	4	5	144	16.3291	5.35107
LOC_Os01g69030.1 protein	sucrose-phosphate synthase, putative, expressed	43.54	2	37	38	255	120.539	32.58	30	36	157.178	36.4	32	46	165.859	38.55	34	48	126.151	32.09	25	37	136.413	34.15	32	41	164.609	40.9	32	47	1022	114.147	6.82959
LOC_Os02g08180.1 protein	protein transport protein SEC61 subunit gamma, putative, expressed	43.48	1	1	2	7	6.86037	43.48	2	2	4.07265	23.19	1	1	4.43869	23.19	1	1	4.60214	23.19	1	1	3.69772	23.19	1	1	4.04731	23.19	1	1	69	7.66217	9.71533
LOC_Os10g33800.1 protein	lactate/malate dehydrogenase, putative, expressed	43.37	3	11	11	119	67.451	37.95	9	19	68.5268	40.66	10	19	67.2323	37.95	9	18	62.3444	37.95	9	18	86.3721	43.37	11	24	77.0947	37.95	9	21	332	35.5461	6.0874
LOC_Os01g48420.1 protein	peroxiredoxin, putative, expressed	43.21	1	5	5	43	25.8619	43.21	5	7	29.8529	43.21	5	8	29.3914	43.21	5	8	19.441	43.21	5	6	20.5778	43.21	5	6	28.7343	43.21	5	8	162	17.2801	5.88428
LOC_Os09g07830.1 protein	acetyl-CoA acetyltransferase, cytosolic, putative, expressed	43.14	2	11	11	96	60.7689	40.15	9	15	70.4751	40.15	9	17	59.3794	39.65	9	15	59.1709	37.16	8	15	65.9691	42.64	10	17	65.8756	43.14	11	17	401	40.9983	6.56592
LOC_Os01g16900.1 protein	dehydrogenase, putative, expressed	43.09	2	13	13	74	43.4909	27.9	9	14	38.5553	25.14	8	12	38.0413	29.28	9	12	27.6155	18.51	6	9	45.2227	32.32	11	14	39.1932	29.83	10	13	362	39.4172	7.43018
LOC_Os01g53930.1 protein	hexokinase, putative, expressed	42.89	2	12	14	84	47.9612	32.81	11	14	53.3467	32.41	12	15	50.1511	31.82	11	14	47.8036	25.69	9	14	44.2987	28.06	10	12	48.8614	37.15	12	15	506	55.0864	6.34131
LOC_Os07g17310.1 protein	B12D protein, putative, expressed	42.7	1	5	5	31	13.6634	41.57	4	5	18.253	42.7	5	6	17.4236	42.7	5	6	12.0478	41.57	3	4	18.0174	41.57	4	6	11.404	32.58	3	4	89	10.2343	10.1987
LOC_Os02g03480.1 protein	THION24 - Plant thionin family protein precursor, expressed	42.68	1	5	5	15	4.25264	5.86	1	1	3.85015	5.86	1	1	8.30575	15.06	2	2	4.21685	5.86	1	1	17.8449	33.47	4	4	28.0123	31.8	4	6	239	19.4219	8.85107
LOC_Os04g28180.1 protein	ribosomal protein, putative, expressed	42.53	1	4	11	69	44.1404	38.91	9	11	52.8863	42.53	11	14	36.7588	37.56	8	9	50.5318	38.91	9	13	44.747	38.91	9	11	44.8022	38.91	9	11	221	24.9133	10.4038
LOC_Os06g50000.1 protein	LYR motif containing protein, putative, expressed	42.48	2	5	5	33	15.96	38.05	4	5	15.0174	38.05	4	5	20.0684	38.05	4	6	17.472	38.05	4	5	19.5764	42.48	5	6	19.1665	42.48	5	6	113	13.1777	8.42627
LOC_Os03g31090.1 protein	40S ribosomal protein S19, putative, expressed	42.47	2	7	7	36	15.9187	19.86	4	6	16.3374	19.86	4	6	10.63	19.18	3	4	10.4403	19.18	3	4	24.0672	42.47	7	9	18.1313	32.19	6	7	146	16.3766	10.0376
LOC_Os08g43640.1 protein	26S proteasome non-ATPase regulatory subunit 3, putative, expressed	42.39	2	7	16	69	33.9521	30.04	11	11	48.1945	38.27	14	15	28.9833	21.4	8	9	25.9196	19.96	7	8	48.4457	37.86	14	15	36.3405	30.86	11	11	486	55.1628	8.42627
LOC_Os05g06430.2 protein	OsPDIL2-1 protein disulfide isomerase PDIL2-1, expressed	42.35	2	7	12	89	51.5218	36.07	9	13	53.2352	33.33	9	14	53.0736	39.62	10	15	57.4124	39.34	10	16	54.6501	38.25	10	15	57.5673	41.53	11	16	366	39.8875	6.99072
LOC_Os01g55770.1 protein	expressed protein	42.34	1	3	3	25	13.6865	42.34	3	4	10.6703	42.34	3	3	14.8989	42.34	3	5	13.6946	42.34	3	4	15.5439	42.34	3	4	16.3647	42.34	3	5	137	15.4348	9.31982
LOC_Os02g49720.3 protein	aldehyde dehydrogenase, putative, expressed	42.31	5	17	18	129	80.5083	39.42	17	23	69.2208	39.42	17	20	75.542	39.42	17	22	58.3705	32.19	13	18	72.006	39.42	17	21	88.937	40.87	17	25	553	58.8663	6.69775
LOC_Os09g08910.1 protein	ATP synthase, putative, expressed	42.24	3	13	19	208	103.631	40.67	18	32	105.433	34.77	15	32	109.161	34.58	13	31	118.824	39.29	16	34	142.548	38.31	16	43	124.579	40.67	17	36	509	55.2908	6.34131
LOC_Os11g40140.1 protein	peptidase, T1 family, putative, expressed	42.19	1	8	8	42	24.902	31.65	6	7	28.3297	31.65	6	7	23.8162	38.4	7	7	14.3611	22.78	4	4	20.8269	33.33	6	6	37.4822	35.44	7	11	237	25.977	4.75439
LOC_Os02g06700.2 protein	ribosomal protein, putative, expressed	42	3	9	9	47	26.7565	39.33	6	8	31.2194	32.67	7	9	26.5161	40	7	8	23.2109	39.33	6	7	19.9402	39.33	6	6	27.9623	42	8	9	150	16.3527	10.4478
LOC_Os03g46770.1 protein	RNA recognition motif containing protein, expressed	41.98	1	2	6	33	15.81	41.98	5	5	18.1899	41.98	5	6	13.3865	32.1	4	5	13.6169	41.98	5	5	18.3802	41.98	5	6	16.4867	41.98	6	6	162	15.8922	6.7417
LOC_Os03g51080.1 protein	glutamate decarboxylase, putative, expressed	41.87	2	11	18	109	53.8231	26.83	10	15	71.7344	29.47	13	21	67.8766	25.81	11	20	47.869	16.46	7	14	69.9205	31.71	12	19	69.5583	24.8	12	20	492	55.0309	5.79541
LOC_Os03g21950.1 protein	fumarate hydratase, mitochondrial precursor, putative, expressed	41.83	1	13	13	71	40.6633	25.3	10	12	44.2971	41.43	12	13	30.1159	21.12	8	9	32.8262	23.51	8	9	37.5667	32.27	11	12	57.9008	32.27	11	16	502	53.6486	7.37158
LOC_Os09g30418.1 protein	heat shock protein, putative, expressed	41.81	1	1	34	264	114.703	31.57	26	37	120.507	35.06	28	38	124.083	35.54	28	39	107.608	32.89	25	35	163.843	39.16	30	50	199.559	40.96	33	65	830	94.1365	5.24951
LOC_Os03g05730.1 protein	cell division control protein 48 homolog E, putative, expressed	41.78	2	6	27	158	60.7291	27.32	16	18	85.3415	35.23	21	25	71.9722	27.44	18	21	78.4683	19.65	15	26	111.904	34.49	22	31	130.371	33.75	21	37	809	89.6877	5.26221
LOC_Os05g51700.2 protein	nucleoside diphosphate kinase, putative, expressed	41.75	3	9	9	49	26.5946	41.75	9	9	26.75	41.75	9	9	23.6388	38.35	8	8	23.4996	38.35	8	8	20.6105	35.44	7	7	23.085	38.83	8	8	206	23.4481	7.54736
LOC_Os01g55540.1 protein	aminotransferase, classes I and II, domain containing protein, expressed	41.74	2	16	16	118	58.4141	34.57	12	17	72.2368	33.26	12	20	64.9217	36.96	13	19	63.2381	34.57	12	19	68.1086	37.61	13	20	80.2672	37.61	13	23	460	49.9025	8.48486
LOC_Os11g33240.3 protein	citrate synthase, putative, expressed	41.72	2	3	13	152	72.7123	39.46	12	21	78.1927	39.46	12	25	77.4072	39.46	12	25	81.1774	32.2	10	26	80.6107	41.72	13	24	100.571	39.46	12	31	441	48.8384	7.00537
LOC_Os11g43900.1 protein	translationally-controlled tumor protein, putative, expressed	41.67	2	5	5	48	27.7786	41.67	5	8	27.3828	41.67	5	8	21.669	35.12	4	6	21.4774	25.6	3	6	33.2893	41.67	5	9	39.2663	41.67	5	11	168	18.9345	4.67822
LOC_Os10g26600.1 protein	soluble inorganic pyrophosphatase, putative, expressed	41.67	6	3	7	67	25.015	24.02	4	8	30.7275	36.27	6	10	33.5715	16.67	3	12	24.67	16.67	3	9	30.6149	28.92	5	11	49.8793	41.67	7	17	204	23.3279	6.30322
LOC_Os04g42930.2 protein	- glutaredoxin subgroup I, expressed - [OsGrx_C2.2]	41.59	2	3	3	36	34.7531	41.59	3	8	16.4722	41.59	3	4	25.6871	41.59	3	6	26.5324	41.59	3	7	23.626	41.59	3	6	20.9559	41.59	3	5	113	12.0759	6.99072
LOC_Os01g07910.1 protein	NADH-cytochrome b5 reductase, putative, expressed	41.48	1	12	12	41	28.3937	36.66	9	9	21.7143	30.23	6	6	15.6926	23.15	5	5	15.8575	23.47	5	5	19.9002	23.47	5	6	37.4857	33.76	7	10	311	33.8307	8.80713
LOC_Os12g42550.2 protein	methyl-CpG binding domain containing protein, putative, expressed	41.47	2	7	7	25	22.7381	35.45	6	6	17.737	23.41	4	5	15.1944	24.08	4	4	8.5838	17.39	3	3	8.36174	12.37	2	2	17.5391	30.1	5	5	299	31.0181	4.79248
LOC_Os05g42190.1 protein	NADPH-dependent FMN reductase domain containing protein, expressed	41.46	1	4	5	36	22.7502	41.46	5	6	22.7316	41.46	5	6	23.3909	41.46	5	6	22.3922	41.46	5	6	20.6615	41.46	5	6	22.8698	41.46	5	6	205	21.6158	6.80029
LOC_Os02g47140.2 protein	L11 domain containing ribosomal protein, putative, expressed	40.96	2	5	5	27	15.6429	27.71	3	4	17.4349	27.71	3	5	16.1732	27.71	3	4	11.5742	27.71	3	3	18.3062	35.54	4	5	21.6985	40.96	5	6	166	17.7056	9.15869
LOC_Os01g53700.1 protein	mitochondrial-processing peptidase subunit, mitochondrial precursor, putative, expressed	40.88	3	14	14	98	51.0463	30.06	9	15	51.4954	29.86	11	17	42.435	24.25	10	13	44.589	25.25	8	14	46.4654	26.05	8	14	77.0865	39.08	13	25	499	54.1938	6.3667
LOC_Os02g12794.3 protein	elongation factor 1-gamma, putative, expressed	40.87	1	1	9	72	38.3807	32.94	7	12	35.3666	32.94	7	11	32.6603	30.16	6	10	29.5757	28.57	6	10	39.2804	32.94	7	13	48.1497	40.87	9	16	252	29.4538	6.34131
LOC_Os07g47710.1 protein	60S ribosomal protein L22-2, putative, expressed	40.77	1	2	5	29	13.9531	40.77	5	5	13.7092	34.62	4	5	11.0771	34.62	4	4	13.6721	34.62	4	5	12.2405	34.62	4	4	15.5941	40.77	5	6	130	14.4076	9.5542
LOC_Os02g50240.1 protein	glutamine synthetase, catalytic domain containing protein, expressed	40.73	5	10	11	129	82.2765	34.55	8	22	83.5362	34.55	8	20	90.9245	39.89	10	23	68.2438	37.36	8	19	83.7454	34.55	8	21	91.5474	33.71	8	24	356	39.1764	5.73193
LOC_Os02g01280.1 protein	T-complex protein, putative, expressed	40.64	1	14	21	104	53.934	31.27	15	16	61.9031	33.78	17	18	52.8051	32.44	15	16	59.5348	35.79	16	18	63.5643	40.3	18	19	57.9773	32.27	16	17	598	63.7586	5.90967
LOC_Os07g36465.1 protein	vacuolar ATP synthase subunit H, putative, expressed	40.54	1	5	5	35	17.7793	34.23	4	5	19.4234	34.23	4	5	21.239	40.54	5	6	20.2381	40.54	5	6	22.1267	40.54	5	7	21.0635	40.54	5	6	111	12.8125	4.84326
LOC_Os03g11410.1 protein	mitochondrial-processing peptidase subunit, mitochondrial precursor, putative, expressed	40.53	1	18	18	119	60.3946	30.58	15	20	72.5658	32.46	15	22	64.7569	30.21	15	20	47.622	24.77	12	16	69.0758	34.15	16	21	60.0039	32.27	16	20	533	58.7149	5.75732
LOC_Os03g22340.1 protein	60S ribosomal protein L22-2, putative, expressed	40.46	1	2	5	22	11.3784	32.06	4	4	14.0306	34.35	4	5	5.45284	16.79	2	2	11.6809	25.95	3	4	6.45455	16.79	2	2	12.3765	31.3	4	5	131	14.4626	9.5542
LOC_Os02g37000.1 protein	mitochondrial prohibitin complex protein 1, putative, expressed	40.43	1	6	7	44	28.8173	25.89	5	8	23.1123	23.05	4	6	27.2541	28.01	5	8	24.1769	25.89	5	7	25.2419	32.62	5	7	29.6697	32.62	5	8	282	30.233	6.25244
LOC_Os03g64210.1 protein	T-complex protein, putative, expressed	40.41	2	15	21	125	68.8667	30.65	16	20	57.9443	29.62	16	18	74.5916	29.45	15	21	74.7151	34.42	17	21	69.4953	33.73	17	21	79.4249	36.3	19	24	584	61.3628	5.46533
LOC_Os10g41410.2 protein	nucleoside diphosphate kinase, putative, expressed	40.4	2	4	5	50	28.7414	40.4	5	9	24.7598	34.44	4	8	29.431	40.4	5	9	26.9985	40.4	5	9	22.6475	34.44	4	7	26.5412	40.4	5	8	151	16.7688	7.50342
LOC_Os02g07490.1 protein	glyceraldehyde-3-phosphate dehydrogenase, putative, expressed	40.39	1	5	13	69	35.3005	27.01	7	10	36.0895	32.12	9	11	37.6964	25.79	8	12	37.4834	28.71	9	11	36.4518	35.28	10	12	41.7329	36.98	11	13	411	43.2902	8.90967
LOC_Os03g39610.2 protein	chlorophyll A-B binding protein, putative, expressed	40.18	2	4	6	42	28.1218	40.18	6	8	23.0263	40.18	6	7	23.8905	40.18	6	7	15.2586	23.29	4	5	23.1921	40.18	5	7	27.1679	40.18	6	8	219	23.7188	4.99561
LOC_Os05g27940.1 protein	40S ribosomal protein S7, putative, expressed	40.1	1	3	4	23	14.3927	32.29	3	4	18.9591	40.1	4	5	11.7658	32.29	3	3	13.7167	32.29	3	4	6.31354	17.71	2	2	19.3244	32.29	3	5	192	22.293	9.75928
LOC_Os03g01610.1 protein	expansin precursor, putative, expressed	40.07	2	15	15	143	81.5507	26.59	9	23	69.1633	26.59	9	21	88.7765	26.59	9	26	74.5883	26.59	9	21	70.4043	26.97	10	21	101.702	40.07	15	31	267	28.6083	6.75635
LOC_Os10g11140.1 protein	phosphoglucomutase, putative, expressed	40.07	2	15	15	76	44.3708	24.96	9	12	52.5007	26.27	10	15	43.2966	33	12	13	33.3666	30.05	10	10	34.5611	29.89	10	10	53.2086	31.53	11	16	609	66.0717	6.68311
LOC_Os04g26190.1 protein	pollen allergen, putative, expressed	40	1	1	4	23	6.80361	30	2	3	11.4548	40	4	5	11.1355	36.67	3	5	7.0708	30	2	3	6.27372	17.78	2	3	9.84347	40	3	4	90	9.76014	8.96826
LOC_Os02g48720.1 protein	mitochondrial carrier protein, putative, expressed	39.79	1	8	17	213	107.458	32.72	12	33	112.609	35.6	13	32	114.051	31.68	11	34	125.626	35.86	13	39	127.113	33.77	14	36	131.355	35.34	14	39	382	41.4841	9.77393
LOC_Os05g41640.1 protein	phosphoglycerate kinase protein, putative, expressed	39.67	3	10	13	64	30.9416	23.14	8	9	37.0856	29.55	10	11	40.3828	29.55	10	12	34.6359	23.76	8	10	36.0005	30.79	10	11	37.5099	28.93	10	11	484	50.1066	6.72705
LOC_Os02g09540.1 protein	expressed protein	39.64	1	2	2	9	10.8971	26.13	1	2	3.75726	26.13	1	1	10.2789	26.13	1	2					5.34467	26.13	1	1	13.071	39.64	2	3	111	11.5334	5.08447
LOC_Os10g13800.2 protein	ufm1-conjugating enzyme 1, putative, expressed	39.46	1	4	4	18	11.1097	22.16	2	3	9.56599	27.57	3	3	7.74904	22.16	2	2	4.96706	11.89	2	2	10.9405	22.16	2	3	16.7482	34.05	3	5	185	20.4514	7.82568
LOC_Os05g40300.2 protein	expressed protein	39.39	1	3	3	8	9.83391	39.39	3	3	9.27706	39.39	3	3	3.58795	19.7	1	1									2.96897	19.7	1	1	66	7.49171	8.98291
LOC_Os01g22520.1 protein	dihydrolipoyl dehydrogenase 1, mitochondrial precursor, putative, expressed	39.36	2	9	18	138	79.591	32.6	12	22	72.0443	34.79	13	20	73.5658	33	13	22	68.8695	32.41	10	20	69.035	37.77	16	21	103.979	39.36	18	33	503	52.6097	7.53271
LOC_Os03g16920.1 protein	DnaK family protein, putative, expressed	39.36	3	7	24	135	63.4474	21.59	11	18	64.9067	20.83	13	19	65.8931	23.74	13	20	68.9206	30.32	14	20	93.9993	33.38	19	29	99.0513	32.47	19	29	653	71.5894	5.42725
LOC_Os08g12160.1 protein	expressed protein	39.29	2	5	5	47	27.5425	29.46	3	7	39.6754	21.88	3	12	30.0713	27.23	4	8	12.5201	21.88	3	4	31.7734	34.82	4	8	26.8878	39.29	5	8	224	23.4418	5.64307
LOC_Os06g02144.2 protein	6-phosphogluconate dehydrogenase, decarboxylating, putative, expressed	39.17	1	14	16	88	45.6076	26.25	10	14	53.8559	31.67	12	17	45.7344	29.38	12	15	31.4538	18.33	7	10	50.6092	31.67	12	16	51.7767	32.71	12	16	480	52.6878	6.17627
LOC_Os05g34170.3 protein	tubulin/FtsZ domain containing protein, putative, expressed	39.17	3	1	15	158	79.2824	28.34	10	25	76.3686	30.65	10	23	88.0331	32.72	13	28	84.2718	24.42	9	28	85.9702	36.64	12	26	83.1582	31.34	11	28	434	48.4197	7.1665
LOC_Os03g48930.1 protein	peptidase, T1 family, putative, expressed	39.15	1	7	7	27	11.439	24.53	4	4	13.1708	19.34	3	4	10.6033	20.28	3	3	11.6515	25.94	4	4	16.7283	31.13	6	6	21.0097	29.72	5	6	212	23.4629	5.64307
LOC_Os08g42410.2 protein	transketolase, putative, expressed	39.04	2	7	11	70	34.6767	26.97	6	11	41.6898	31.18	8	12	54.3487	32.02	9	16	29.2835	26.97	6	9	37.0819	30.9	7	11	36.8154	31.74	8	11	356	38.0663	5.09717
LOC_Os06g02019.1 protein	cytochrome P450, putative, expressed	38.93	1	19	19	142	63.5365	32.61	16	22	58.4959	28.06	13	21	55.9862	29.64	14	19	73.978	29.64	13	24	77.6521	34.78	16	27	83.0739	36.56	18	29	506	56.9712	9.37842
LOC_Os07g08430.1 protein	indole-3-glycerol phosphate lyase, chloroplast precursor, putative, expressed	38.91	4	8	8	60	39.3144	38.91	8	11	39.1781	38.91	8	11	24.7509	26.75	6	7	37.3692	32.52	7	10	31.2958	38.91	8	9	43.6226	38.91	8	12	329	33.894	6.60986
LOC_Os07g38730.1 protein	tubulin/FtsZ domain containing protein, putative, expressed	38.89	1	6	13	76	40.5016	29.33	8	11	43.7772	31.33	8	12	44.7141	26	9	13	37.617	21.56	8	11	51.8515	34.44	11	15	43.6917	26	9	14	450	49.6225	5.05908
LOC_Os05g06750.1 protein	dihydrolipoyl dehydrogenase, mitochondrial precursor, putative, expressed	38.89	1	9	18	111	49.7342	29.37	9	13	57.8075	33.73	12	16	68.6643	29.96	11	22	61.6301	31.35	10	18	68.0657	35.12	14	21	72.1185	34.33	15	21	504	52.9007	7.75244
LOC_Os11g14220.1 protein	tubulin/FtsZ domain containing protein, putative, expressed	38.8	3	5	12	79	40.5895	27.49	7	11	40.3326	29.49	8	11	49.0992	31.26	9	14	43.662	26.83	8	13	47.2259	34.37	10	13	57.7928	31.26	10	17	451	49.7053	4.95752
LOC_Os06g46000.1 protein	tubulin/FtsZ domain containing protein, putative, expressed	38.79	3	1	16	169	86.7955	34.08	12	27	82.5523	36.32	12	25	94.0949	38.34	15	30	91.0046	30.27	11	30	90.707	36.32	13	27	90.206	37	13	30	446	50.0888	4.83057
LOC_Os08g36150.1 protein	activator of 90 kDa heat shock protein ATPase homolog, putative, expressed	38.76	2	8	8	51	28.6393	31.74	6	8	28.1896	31.74	6	7	35.8355	38.76	7	9	26.2695	31.74	6	7	42.1764	36.24	7	10	42.4139	36.24	7	10	356	39.203	5.50342
LOC_Os10g11810.2 protein	dehydrogenase, putative, expressed	38.7	3	9	9	43	17.6491	20.9	6	6	23.332	28.81	7	7	21.6532	27.68	7	7	27.7973	24.01	7	9	21.0692	27.68	7	7	22.9103	20.9	6	7	354	38.4871	6.37939
LOC_Os01g69250.2 protein	mitochondrial import receptor subunit TOM20, putative, expressed	38.64	3	6	6	34	18.9502	38.64	6	6	23.017	38.64	6	7	15.1657	31.82	5	5	18.4013	38.64	6	6	18.6589	38.64	6	6	14.5072	31.82	4	4	176	19.6153	5.10986
LOC_Os04g38410.1 protein	chlorophyll A-B binding protein, putative, expressed	38.49	1	5	5	19	13.4848	19.84	3	4	15.3123	38.49	5	5	10.0682	25.4	3	3	7.11922	11.9	2	2	6.76462	11.9	2	2	10.4062	25.4	3	3	252	27.043	7.40088
LOC_Os09g32800.1 protein	peptidase, T1 family, putative, expressed	38.46	1	3	6	32	15.2349	25.34	3	4	20.0821	25.34	3	5	16.747	29.41	4	5	19.2976	25.34	3	5	15.4434	29.86	4	4	32.2412	38.46	6	9	221	24.2662	6.88818
LOC_Os01g69020.1 protein	retrotransposon protein, putative, unclassified, expressed	38.39	2	7	7	36	12.3085	16.67	3	3	17.7386	20.83	4	5	22.7698	35.42	6	6	21.9292	35.42	6	6	30.54	38.39	7	9	26.3401	35.42	6	7	336	27.2673	12.4839
LOC_Os07g09060.1 protein	aldehyde dehydrogenase, putative, expressed	38.39	3	15	15	91	49.5726	23.6	10	14	58.2422	27.72	11	15	46.6364	25.66	9	13	61.9074	29.21	10	17	48.1582	25.66	9	13	69.6936	32.21	11	19	534	57.2101	6.354
LOC_Os10g30580.1 protein	cell division control protein 48 homolog E, putative, expressed	38.37	3	5	26	147	58.7164	24.63	15	17	96.2988	31.81	20	27	69.5548	28.47	18	20	64.7056	19.68	15	22	100.763	33.29	21	28	120.467	32.55	21	33	808	89.7549	5.21143
LOC_Os03g45920.1 protein	tubulin/FtsZ domain containing protein, putative, expressed	38.34	2	3	15	161	75.9425	27.8	10	24	75.4004	30.04	10	23	90.5893	32.06	13	29	84.5517	23.99	9	29	83.8293	35.87	12	26	90.347	36.55	12	30	446	49.6016	4.89404
LOC_Os11g20790.1 protein	adenylate kinase, putative, expressed	38.27	1	6	9	34	28.2087	38.27	9	9	18.735	27.16	5	5	19.1159	31.69	6	6	11.9841	21.4	4	4	15.746	22.22	4	5	16.8404	28.81	5	5	243	26.658	7.79639
LOC_Os06g04200.1 protein	starch synthase, putative, expressed	38.26	1	22	22	118	61.6444	31.2	15	18	56.6898	32.02	13	16	77.6529	33.5	16	22	55.2073	23.32	11	16	78.9614	34.98	18	24	76.5996	35.3	17	22	609	66.4339	8.104
LOC_Os09g23160.2 protein	annexin, putative, expressed	38.24	2	9	9	47	23.2931	32.72	8	8	23.2552	34.93	8	8	19.6816	29.41	7	7	22.5223	28.31	7	8	21.9399	32.72	8	8	25.5518	30.88	7	8	272	31.0129	8.92432
LOC_Os03g60509.2 protein	expressed protein	38.2	1	7	7	27	18.926	28.33	6	6	14.9541	23.61	4	5	10.0561	22.75	3	3	18.8372	30.04	5	5	18.5242	34.33	6	6	6.87607	7.3	2	2	233	23.8782	5.2749
LOC_Os02g57640.1 protein	KH domain containing protein, putative, expressed	38.19	1	10	10	45	25.8905	29.45	8	9	24.9058	33.53	9	9	24.1619	34.4	9	9	14.2626	20.12	5	5	17.8723	21.57	6	6	20.5237	27.41	7	7	343	36.6955	6.65381
LOC_Os02g52150.2 protein	heat shock 22 kDa protein, mitochondrial precursor, putative, expressed	38.18	2	8	9	31	8.32991	14.55	3	3	12.4019	25.45	4	4	5.78047	10.45	2	2	12.3667	14.55	3	4	25.9242	38.18	6	9	30.2486	33.18	7	9	220	24.0824	7.50342
LOC_Os07g13530.1 protein	ras-related protein, putative, expressed	38.14	7	1	7	38	18.5926	26.51	5	7	14.3217	20.93	4	5	17.6861	26.05	5	6	18.7063	26.05	5	7	17.859	26.05	5	6	22.3767	27.44	5	7	215	23.9783	7.81104
LOC_Os01g37800.1 protein	ras-related protein, putative, expressed	38.12	3	4	6	40	19.7227	33.17	5	7	24.7467	33.17	5	8	18.447	33.17	5	6	16.1772	23.76	4	6	20.983	38.12	6	7	18.0989	33.17	5	6	202	22.4622	5.2749
LOC_Os06g04510.1 protein	enolase, putative, expressed	38.12	2	5	12	90	58.1946	21.08	8	14	67.1309	30.04	10	16	48.6325	12.56	6	12	53.467	15.92	6	13	51.4913	12.56	6	12	94.1117	38.12	12	23	446	47.9084	5.56689
LOC_Os06g14510.1 protein	glucose-6-phosphate isomerase, putative, expressed	38.1	1	7	18	127	64.962	31.04	15	20	70.0537	33.51	16	22	77.9437	32.28	16	23	60.9692	28.75	13	18	69.636	32.1	14	21	77.4584	33.16	15	23	567	62.3291	6.93213
LOC_Os09g23980.1 protein	retrotransposon protein, putative, unclassified, expressed	38.05	2	1	12	78	33.9314	26.99	7	10	44.3115	34.07	9	13	62.1142	38.05	10	18	36.7945	30.97	8	11	40.8313	30.53	7	12	46.4287	38.05	10	14	226	24.9825	7.45947
LOC_Os01g18050.1 protein	tubulin/FtsZ domain containing protein, putative, expressed	38.03	2	1	15	156	78.8332	27.52	10	25	73.4176	27.29	9	22	84.662	29.31	12	27	83.9021	23.71	9	28	84.9627	35.57	12	26	82.753	30.43	11	28	447	50.2528	4.83057
LOC_Os01g59150.1 protein	tubulin/FtsZ domain containing protein, putative, expressed	38.03	2	1	15	158	79.0857	27.52	10	25	76.2355	29.75	10	23	87.7251	31.77	13	28	84.292	23.71	9	28	85.694	35.57	12	26	83.4538	30.43	11	28	447	50.2568	4.85596
LOC_Os05g01450.1 protein	eukaryotic translation initiation factor 3 subunit F, putative, expressed	38.03	2	8	8	37	29.6639	31.69	7	9	17.7164	18.66	4	5	12.3486	15.85	4	4	15.5264	19.01	5	5	23.549	25.35	6	7	22.1835	24.65	6	7	284	31.219	5.47803
LOC_Os02g10810.1 protein	protein of unknown function domain containing protein, expressed	37.93	1	1	4	13	8.41869	35.17	3	3	13.1617	37.93	3	4	4.36138	8.97	2	2	2.75977	8.28	1	1	2.0356	6.21	1	1	5.50109	17.24	2	2	145	15.496	5.21143
LOC_Os03g53650.3 protein	cysteine synthase, putative, expressed	37.85	3	3	8	53	14.242	13.54	3	5	25.6487	22.15	5	8	24.0056	22.15	5	7	26.6308	18.15	4	7	38.7226	31.08	7	11	47.8436	37.85	8	15	325	34.285	5.41455
LOC_Os03g60530.1 protein	ras-related protein, putative, expressed	37.85	7	2	8	52	23.4266	26.17	6	9	21.2217	20.56	5	8	21.6984	25.7	6	7	36.6972	25.7	6	14	20.3367	31.78	6	7	21.1796	27.1	6	7	214	23.7642	7.81104
LOC_Os04g56646.1 protein	MEE34, putative, expressed	37.82	1	3	3	21	13.1874	37.82	3	4	13.342	37.82	3	4	9.52265	20.51	2	3	8.64593	20.51	2	3	10.7098	37.82	3	3	13.7198	37.82	3	4	156	17.7842	6.80029
LOC_Os03g10340.1 protein	40S ribosomal protein S3a, putative, expressed	37.79	1	3	8	59	35.4403	28.63	6	10	36.7712	32.44	7	10	30.0109	27.1	6	9	38.9461	27.1	6	11	26.8637	27.1	6	7	43.1868	33.97	7	12	262	29.7088	9.80322
LOC_Os05g33150.1 protein	CHIT6 - Chitinase family protein precursor, expressed	37.65	1	6	6	39	19.1129	15.88	3	5	34.7509	34.71	5	9	18.3776	15.88	3	5	18.5242	15.88	3	5	28.9909	37.65	6	8	28.1617	34.71	5	7	340	35.277	7.97217
LOC_Os09g37000.2 protein	26S proteasome non-ATPase regulatory subunit 3, putative, expressed	37.5	2	3	12	55	28.5765	28.83	9	9	42.3608	37.5	12	13	24.5379	21.94	7	8	19.7182	17.09	5	6	30.1698	31.63	10	10	29.0437	28.32	9	9	392	44.7404	8.60205
LOC_Os08g04460.1 protein	NADPH-dependent FMN reductase domain containing protein, expressed	37.44	2	4	5	35	23.2454	37.44	5	6	15.7846	37.44	5	5	22.1675	37.44	5	6	23.1056	37.44	5	7	13.3878	26.11	4	4	25.196	37.44	5	7	203	21.5758	6.53662
LOC_Os04g46910.1 protein	actin-depolymerizing factor, putative, expressed	37.41	1	2	4	41	15.2451	22.3	2	4	15.6752	22.3	2	4	35.7836	30.94	3	9	27.4346	22.3	2	8	23.1993	22.3	2	6	31.9877	37.41	4	10	139	15.8738	5.71924
LOC_Os11g01300.1 protein	protein transport protein Sec61 subunit beta, putative, expressed	37.38	2	3	3	18	7.78437	37.38	3	3	8.2355	37.38	3	3	8.81015	37.38	3	3	5.91031	28.04	2	2	7.85895	37.38	3	3	11.7599	37.38	3	4	107	10.6834	11.9272
LOC_Os10g21110.1 protein	glycosyl hydrolase family 10 protein, putative, expressed	37.37	2	21	21	179	92.4661	33.74	16	28	91.5182	32.01	15	27	99.2868	34.6	17	30	95.9655	35.64	16	29	98.9044	31.83	16	30	117.078	33.74	15	35	578	63.8802	8.00146
LOC_Os02g10640.1 protein	26S protease regulatory subunit, putative, expressed	37.25	3	10	11	81	36.0833	31.75	9	10	44.9431	32	9	12	44.3201	31.5	9	13	61.3616	31.75	9	17	45.3105	34.75	10	13	57.3421	31.5	9	16	400	44.5583	7.45947
LOC_Os08g04890.1 protein	OsCML32 - Calmodulin-related calcium sensor protein, expressed	37.24	2	4	4	19	13.0953	37.24	4	4	12.061	37.24	4	4	15.2093	27.04	3	5	2.16476	4.59	1	1	5.90064	20.41	2	2	7.34548	11.22	2	3	196	20.6313	4.66553
LOC_Os03g56300.1 protein	4Fe-4S binding domain containing protein, expressed	37.22	1	9	9	28	11.1281	20.18	4	4	14.1361	26.91	5	5	12.2961	18.39	3	4	8.79017	17.04	3	3	14.8784	21.52	4	5	18.8539	28.7	6	7	223	25.5226	5.41455
LOC_Os08g06200.1 protein	stomatin-like protein 2, putative, expressed	37.14	1	8	8	74	44.7969	26.79	7	13	42.9285	26.79	7	12	46.3696	37.14	8	13	43.5269	24.14	6	12	39.001	26.79	7	12	42.8876	26.79	7	12	377	41.9018	7.51807
LOC_Os02g37420.1 protein	ras-related protein, putative, expressed	37.14	2	3	7	39	15.5812	36.67	6	6	25.1467	37.14	7	8	21.7898	37.14	7	7	19.4546	30.48	6	6	14.2821	30	5	5	21.9418	37.14	7	7	210	23.0024	7.41553
LOC_Os02g32120.1 protein	cytochrome b-c1 complex subunit Rieske, mitochondrial precursor, putative, expressed	37.13	1	7	10	44	36.1037	35.29	8	10	25.8498	31.99	6	7	28.5394	32.35	7	8	22.5997	31.99	6	6	22.7071	32.35	6	6	26.268	30.88	6	7	272	29.8014	8.42627
LOC_Os03g40270.1 protein	alpha-1,4-glucan-protein synthase, putative, expressed	37.09	1	5	10	169	89.6067	34.07	9	26	86.6063	32.69	8	24	89.7237	34.07	9	25	92.8683	32.69	8	27	102.678	34.07	9	28	140.965	37.09	10	39	364	41.3216	6.18896
LOC_Os06g09450.6 protein	sucrose synthase, putative, expressed	37	2	22	27	173	79.1102	26.61	19	26	78.9853	31.31	21	25	79.4027	29.33	20	26	63.9662	22.52	15	23	94.7521	33.66	23	31	126.711	34.78	25	42	808	92.071	6.39209
LOC_Os03g19890.1 protein	NADH dehydrogenase 1 alpha subcomplex subunit 5, putative, expressed	36.99	1	6	6	26	17.1856	36.99	6	6	14.8902	29.48	4	5	7.32699	17.34	2	2	18.3225	32.95	5	6	6.77573	17.34	2	2	15.8951	32.95	5	5	173	19.5011	4.90674
LOC_Os02g07760.2 protein	aldehyde dehydrogenase, putative, expressed	36.92	2	14	14	82	50.584	32.66	12	16	46.5801	25.15	10	13	45.0948	21.5	8	13	42.2363	27.59	10	13	40.6426	20.69	7	11	52.8395	26.57	10	16	493	52.5251	6.58057
LOC_Os03g29260.2 protein	elongation factor protein, putative, expressed	36.73	1	4	6	23	11.013	22.12	4	4	7.30812	18.58	3	3	12.0249	22.12	3	4	10.8888	17.7	3	4	8.64269	22.12	3	3	16.4228	28.76	3	5	226	24.6392	4.52588
LOC_Os02g48480.1 protein	expressed protein	36.63	1	2	2	6	5.36371	36.63	2	2	3.54829	17.82	1	1					2.93847	17.82	1	1	2.03227	17.82	1	1	3.41691	17.82	1	1	101	10.4201	4.55127
LOC_Os03g09210.1 protein	NADH dehydrogenase 1 alpha subcomplex subunit 13, putative, expressed	36.62	1	4	4	36	16.0629	36.62	4	5	15.8053	36.62	4	5	19.3138	36.62	4	6	24.1998	29.58	3	7	13.3681	29.58	3	4	29.8899	36.62	4	9	142	15.9482	9.59814
LOC_Os04g59040.1 protein	soluble inorganic pyrophosphatase, putative, expressed	36.62	7	2	6	54	11.6187	14.08	3	4	14.4853	22.07	4	5	22.2861	14.08	3	9	31.2802	23.47	4	11	24.7725	31.46	5	9	51.133	36.62	6	16	213	24.1783	5.89697
LOC_Os08g30790.3 protein	hypersensitive-induced response protein, putative, expressed	36.62	1	6	10	41	30.1775	28.52	8	10	27.5095	33.45	9	9	17.9201	22.89	5	6	11.9106	16.2	4	4	15.923	19.01	4	5	21.7837	21.48	5	7	284	31.3601	5.35107
LOC_Os03g08280.2 protein	peptidase, T1 family, putative, expressed	36.59	3	9	9	45	26.509	32.52	7	8	30.3327	29.67	7	9	21.2858	25.61	6	6	22.5335	25.61	5	6	25.067	33.74	7	8	26.6675	29.67	6	8	246	27.5561	6.65381
LOC_Os05g51900.1 protein	expressed protein	36.59	1	1	1	1	3.17739	36.59	1	1																					82	8.16422	9.31982
LOC_Os04g01740.1 protein	heat shock protein, putative, expressed	36.56	3	12	24	100	35.7805	13.23	11	14	27.2795	11.66	10	10	44.2917	20.63	16	16	36.8172	15.22	13	13	67.1918	29.73	20	22	75.8682	32.72	21	25	703	80.1998	5.17334
LOC_Os11g01600.2 protein	macrophage migration inhibitory factor, putative, expressed	36.52	2	3	3	11	8.68619	36.52	3	3	2.1679	9.57	1	1	5.19764	9.57	2	2	6.0969	9.57	2	2	3.70965	26.96	1	1	6.12913	35.65	2	2	115	12.1123	8.104
LOC_Os09g24230.1 protein	haloacid dehalogenase-like hydrolase family protein, putative, expressed	36.51	1	7	7	35	21.6759	26.19	4	6	18.656	28.57	4	5	24.7637	30.95	5	7	16.8871	20.63	3	5	23.3285	30.95	5	7	16.0815	28.57	5	5	252	27.4953	5.04639
LOC_Os05g28280.1 protein	peptidase, M24 family protein, putative, expressed	36.39	1	12	12	72	33.5731	26.21	8	10	36.2824	28.5	9	11	33.0335	25.7	8	10	38.608	28.5	8	12	40.6544	36.39	12	14	48.625	34.35	10	15	393	43.1705	7.07861
LOC_Os08g13690.1 protein	60S ribosomal protein L7, putative, expressed	36.33	4	4	9	33	13.429	17.96	4	4	15.6424	13.47	4	5	14.2683	16.73	5	5	17.6707	12.65	4	6	10.1149	9.39	3	3	30.2915	32.24	8	10	245	28.4356	10.0522
LOC_Os09g39780.2 protein	peptidyl-prolyl cis-trans isomerase, putative, expressed	36.31	1	7	8	47	24.3766	36.31	7	8	23.6713	36.31	8	8	17.3361	32.4	5	6	27.4453	32.4	6	9	20.8007	32.4	6	7	26.827	36.31	7	9	179	19.1864	7.78174
LOC_Os02g38200.1 protein	dehydrogenase, putative, expressed	36.24	1	7	9	67	28.6259	26.72	6	9	39.5624	27.25	7	12	44.2426	27.25	7	13	27.2375	23.81	6	8	36.8342	32.28	8	11	51.096	32.28	8	14	378	40.603	8.00146
LOC_Os01g25610.1 protein	40S ribosomal protein S4, putative, expressed	36.23	2	7	10	59	28.5376	29.81	8	10	30.3051	27.17	8	11	25.597	24.91	7	9	25.135	23.77	6	9	23.3133	27.92	7	9	30.2907	29.81	8	11	265	29.7892	10.1255
LOC_Os05g08540.1 protein	gibberellin 3-beta-dioxygenase 2-2, putative, expressed	36.2	1	9	9	47	30.1511	34.9	8	9	25.5251	32.03	7	8	28.5381	27.6	7	8	22.6295	23.96	5	7	22.3883	32.03	7	7	26.8271	26.3	6	8	384	41.5288	6.39209
LOC_Os03g63430.2 protein	proteasome subunit, putative, expressed	36.2	2	14	14	48	20.1648	16.29	7	7	19.3798	16.29	7	7	23.8524	20.59	9	9	22.1202	21.04	8	8	24.2217	16.29	7	8	24.9544	26.92	9	9	442	50.4877	7.85498
LOC_Os09g29490.1 protein	peroxidase precursor, putative, expressed	36.11	1	13	13	82	39.5131	34.17	11	12	57.6114	36.11	13	17	49.7747	29.44	11	15	43.8529	34.17	11	13	42.1333	25.28	9	12	43.8142	27.5	10	13	360	38.5292	5.21143
LOC_Os02g38440.1 protein	oxidoreductase, short chain dehydrogenase/reductase family, putative, expressed	36	1	7	8	20	7.68196	15.69	3	3	9.74925	16.92	4	4	14.7515	19.38	5	5	10.4767	16.62	3	3	11.4213	14.15	3	3	4.41048	5.23	2	2	325	35.5329	9.83252
LOC_Os01g48280.1 protein	ubiquitin-conjugating enzyme, putative, expressed	35.95	2	3	3	25	17.6356	35.95	3	5	16.9662	35.95	3	5	16.5175	35.95	3	5	9.33727	19.61	2	3	9.3684	12.42	1	3	12.0867	19.61	2	4	153	17.149	7.34229
LOC_Os06g35814.1 protein	ras-related protein, putative, expressed	35.94	6	2	8	36	17.9626	32.26	7	7	17.8939	32.26	7	7	15.7808	28.57	6	6	10.8775	19.82	4	4	20.5478	35.94	8	8	11.5124	18.89	4	4	217	23.9081	5.73193
LOC_Os03g18570.1 protein	40S ribosomal protein S7, putative, expressed	35.94	2	3	4	33	21.1299	35.94	4	6	21.9679	31.25	3	6	15.3208	31.25	3	4	20.3625	35.94	4	6	15.6622	35.94	4	5	19.3404	31.25	3	6	192	22.169	9.78857
LOC_Os07g38130.1 protein	polygalacturonase inhibitor 1 precursor, putative, expressed	35.84	1	8	8	82	54.9874	30.72	6	15	64.3653	30.72	7	17	48.2553	30.72	7	12	37.0441	30.72	6	10	60.2565	35.84	8	16	47.5459	35.84	7	12	332	35.4422	7.41553
LOC_Os02g32030.1 protein	elongation factor, putative, expressed	35.82	2	2	23	206	104.999	31.79	18	32	114.429	31.79	18	34	120.234	32.5	18	35	91.1736	31.67	17	26	146.217	32.5	18	41	131.403	32.74	20	38	843	93.9605	6.16357
LOC_Os04g02820.1 protein	elongation factor, putative, expressed	35.82	4	2	23	205	107.985	32.62	19	33	110.13	30.96	17	32	117.976	31.44	17	34	93.4351	32.5	18	27	146.257	32.5	18	41	131.169	32.5	20	38	843	93.9126	6.16357
LOC_Os08g32870.1 protein	aldehyde dehydrogenase, putative, expressed	35.79	1	12	12	48	28.9188	21.07	7	8	38.7674	31.41	9	10	25.3565	25.25	7	7	22.3305	19.28	6	6	24.5455	25.25	7	7	35.8523	33.6	10	10	503	54.6479	5.45264
LOC_Os12g37360.1 protein	miro, putative, expressed	35.75	4	2	6	22	14.7115	24.35	4	4	13.7279	24.35	4	4	6.63395	14.51	2	2	11.0805	22.28	3	3	13.2302	30.05	4	4	16.2095	30.05	4	5	193	22.0154	7.47412
LOC_Os06g06030.1 protein	peptidase, T1 family, putative, expressed	35.74	1	8	8	47	22.5217	31.05	6	7	26.6047	31.05	6	8	21.7182	31.05	6	7	27.2856	27.44	6	8	25.3536	35.74	7	8	30.0068	35.74	7	9	277	29.7656	5.85889
LOC_Os04g56520.1 protein	alpha-1,4-glucan-protein synthase, putative, expressed	35.73	1	8	8	43	16.1037	23.05	5	5	24.6518	32.85	7	7	24.503	28.24	6	7	17.8284	23.05	5	6	21.6821	32.85	7	7	32.9614	27.67	7	11	347	38.8816	6.44287
LOC_Os08g25090.2 protein	co-chaperone GrpE protein, putative, expressed	35.69	1	1	7	29	20.7674	34.08	6	6	19.234	30.23	5	5	6.41648	7.4	2	2	12.4513	18.01	4	4	16.995	22.51	5	5	28.4155	31.19	6	7	311	33.6982	5.35107
LOC_Os11g20384.1 protein	SacI homology domain containing protein, expressed	35.68	1	14	16	115	55.0588	25.96	12	16	68.5044	25.96	12	20	64.4316	28.98	13	18	68.3645	29.31	13	20	62.4024	29.48	13	18	78.7028	31.49	14	23	597	68.198	8.48486
LOC_Os02g56000.1 protein	26S protease regulatory subunit 6A, putative, expressed	35.66	3	1	12	72	44.8987	29.37	9	12	34.1473	28.44	8	9	40.7725	27.51	8	12	37.6848	22.84	7	11	50.3717	34.73	11	15	43.9975	30.07	9	13	429	47.7676	5.07178
LOC_Os12g41220.1 protein	ubiquitin-conjugating enzyme, putative, expressed	35.62	7	2	5	21	15.0012	35.62	5	5	13.289	28.77	4	4	9.30962	28.77	3	3	11.1783	33.56	4	4	6.38668	18.49	2	2	9.0093	20.55	3	3	146	16.6543	6.93213
LOC_Os05g40740.4 protein	monocopper oxidase, putative, expressed	35.58	2	14	14	79	33.6831	18.73	9	11	34.509	28.84	11	11	39.478	23.97	11	13	45.6705	26.03	11	15	44.2861	29.03	12	15	39.5068	17.98	9	14	534	58.7835	8.07471
LOC_Os09g31486.1 protein	DnaK family protein, putative, expressed	35.53	2	15	19	126	71.622	32.46	17	21	58.9813	24.71	14	17	45.1045	21.05	11	13	70.8613	23.1	13	21	83.993	30.7	16	24	103.277	33.77	18	30	684	72.7536	5.85889
LOC_Os02g44470.1 protein	actin-depolymerizing factor, putative, expressed	35.44	1	3	5	51	22.1472	27.22	3	6	19.1164	27.22	3	5	36.8241	27.22	3	9	33.3	27.22	3	10	28.7217	27.22	3	8	41.6867	35.44	5	13	158	18.0459	5.26221
LOC_Os09g19734.3 protein	isochorismate synthase 1, chloroplast precursor, putative, expressed	35.4	4	6	6	42	22.2406	31.02	5	6	18.8211	31.02	5	5	27.559	35.4	6	7	30.3544	35.4	6	8	27.1495	35.4	6	8	29.9444	35.4	6	8	274	29.2021	7.66455
LOC_Os09g39380.1 protein	monodehydroascorbate reductase, putative, expressed	35.35	1	9	10	65	44.8531	33.11	9	12	31.1639	22.6	6	9	42.5163	35.35	10	12	38.4565	25.95	7	11	40.867	32.66	8	11	35.4987	28.86	7	10	447	47.8629	5.70654
LOC_Os04g55040.1 protein	vacuolar ATP synthase subunit D 1, putative, expressed	35.32	1	8	8	32	18.6247	18.59	4	5	23.2738	30.11	6	7	15.3306	18.59	4	4	15.0452	18.59	4	4	19.4056	27.51	6	6	22.2789	22.3	5	6	269	29.1626	9.80322
LOC_Os04g51630.2 protein	60S ribosomal protein L7, putative, expressed	35.25	5	5	10	44	17.5689	20.9	6	6	19.2438	20.9	6	7	18.2209	24.18	7	7	17.6253	24.18	7	7	17.4511	20.9	6	6	31.3122	31.56	9	11	244	28.3435	10.0376
LOC_Os03g39000.2 protein	inositol-1-monophosphatase, putative, expressed	35.21	2	8	8	51	20.7502	19.48	5	7	20.851	22.85	5	7	29.5501	31.09	7	9	25.5797	22.85	5	8	32.7141	27.72	6	10	33.827	26.97	6	10	267	28.9547	5.68115
LOC_Os03g58204.1 protein	ribosomal protein L4, putative, expressed	35.15	2	6	11	46	19.1355	24.75	7	7	26.409	28.96	9	9	11.029	12.87	4	4	24.3446	27.97	8	8	22.8046	25.99	8	8	33.0395	32.92	10	10	404	44.461	10.5503
LOC_Os03g56810.1 protein	tubulin/FtsZ domain containing protein, putative, expressed	35.14	2	1	15	163	83.4307	30.41	11	26	79.9546	32.66	11	24	91.2492	34.68	14	29	87.6107	26.58	10	29	86.1332	32.66	12	26	87.288	33.33	12	29	444	49.7897	4.86865
LOC_Os09g12570.1 protein	ubiquitin-conjugating enzyme, putative, expressed	35.14	8	2	5	19	14.1498	35.14	5	5	11.6599	28.38	4	4	6.59745	20.27	2	2	7.65715	19.59	3	3	6.12203	18.24	2	2	8.69642	20.27	3	3	148	16.6892	6.93213
LOC_Os10g21266.1 protein	ATP synthase subunit beta, putative, expressed	35.14	2	1	10	58	30.5378	25.3	8	9	33.6435	25.3	8	10	28.4551	30.72	8	8	34.7641	25.3	8	10	33.1982	26.1	8	9	40.6866	27.91	9	12	498	53.9511	5.50342
LOC_Os03g04410.1 protein	aconitate hydratase protein, putative, expressed	35.09	1	26	30	229	116.56	28.5	21	36	100.56	26.27	18	30	139.669	30.12	23	44	121.178	22.62	18	38	127.455	28.09	22	37	138.11	31.85	28	44	986	106.235	6.90283
LOC_Os07g30840.4 protein	proteasome subunit, putative, expressed	35.08	4	5	5	29	18.8642	22.58	4	6	17.0746	18.55	3	5	12.1189	18.55	3	4	13.0937	18.55	3	4	12.8984	18.55	3	4	21.1667	31.05	4	6	248	27.8112	5.14795
LOC_Os01g08450.1 protein	ras-related protein, putative, expressed	34.92	4	4	6	71	41.4982	34.92	6	13	37.2421	34.92	6	11	36.8253	34.92	6	11	39.0817	28.97	5	12	34.8285	34.92	6	10	47.8921	34.92	6	14	252	27.8761	8.77783
LOC_Os03g24220.1 protein	villin protein, putative, expressed	34.91	1	18	18	130	62.1156	31.29	15	20	64.2204	28.62	13	19	79.358	28.14	14	22	67.2363	28.14	14	22	71.4295	27.52	13	20	87.1548	33.65	17	27	636	70.3815	6.26514
LOC_Os04g32660.1 protein	cytochrome b-c1 complex subunit Rieske, mitochondrial precursor, putative, expressed	34.89	1	8	11	65	45.3035	34.89	9	12	39.2958	29.14	7	10	41.1899	31.65	7	11	38.5896	31.65	8	10	41.3267	32.01	8	11	42.2638	29.14	7	11	278	30.0765	8.68994
LOC_Os03g20630.2 protein	histidine triad family protein, putative, expressed	34.88	3	3	3	12	6.03846	23.26	2	2	9.27998	34.88	3	3	3.02418	10.08	1	1	6.55104	23.26	2	2	6.77816	23.26	2	2	5.75042	23.26	2	2	129	14.1865	6.37939
LOC_Os10g17280.1 protein	ATP synthase gamma chain, putative, expressed	34.88	1	11	11	83	36.6716	24.38	7	10	46.9482	29.63	8	12	49.8113	27.47	8	14	55.2092	24.38	8	18	41.4531	29.63	8	11	63.168	31.79	10	18	324	35.2383	9.02686
LOC_Os01g34920.1 protein	beta-galactosidase precursor, putative, expressed	34.82	1	13	21	165	79.4147	25.27	14	21	123.843	33.49	20	35	87.5751	24.18	13	23	111.391	27.21	15	31	76.528	27.09	15	21	119.154	27.69	15	34	827	91.6523	6.15088
LOC_Os01g37832.1 protein	thioredoxin, putative, expressed	34.8	3	4	4	19	12.8809	29.41	3	4	11.3594	29.41	3	3	6.52017	23.04	2	2	6.02435	12.75	2	2	9.34059	29.41	3	3	15.9595	34.8	4	5	204	22.641	5.05908
LOC_Os03g56460.1 protein	glucose-6-phosphate isomerase, putative, expressed	34.74	2	5	16	110	62.0575	31.04	14	19	64.7598	33.51	15	20	69.9287	30.51	14	20	60.3967	29.1	13	17	56.7566	27.34	12	17	59.765	31.75	14	17	567	62.4844	7.28369
LOC_Os06g07630.1 protein	26S protease regulatory subunit 6A, putative, expressed	34.73	2	1	12	72	47.2232	31	10	13	34.1473	28.44	8	9	40.7725	27.51	8	12	37.6848	22.84	7	11	48.2562	32.17	10	14	43.3303	29.14	9	13	429	47.7496	5.07178
LOC_Os01g15010.1 protein	miro, putative, expressed	34.72	3	1	5	16	11.2644	23.32	3	3	6.65233	16.58	2	2	3.3556	6.74	1	1	11.0805	22.28	3	3	9.98791	22.28	3	3	12.888	22.28	3	4	193	21.9304	6.80029
LOC_Os05g46430.1 protein	60S ribosomal protein L28-1, putative, expressed	34.69	4	4	4	11	5.13661	13.61	2	2	4.90262	13.61	2	2	2.89423	6.8	1	1	2.66368	6.8	1	1	3.04028	6.8	1	1	10.6506	34.69	4	4	147	16.596	10.3599
LOC_Os07g27790.1 protein	glutamate--cysteine ligase, chloroplast precursor, putative, expressed	34.68	2	13	13	75	36.9804	27.22	11	11	42.9943	32.46	12	13	35.9631	25	10	11	44.5877	23.39	9	13	47.3917	30.24	11	14	42.9162	30.85	11	13	496	56.1175	7.02002
LOC_Os11g13890.4 protein	chlorophyll A-B binding protein, putative, expressed	34.68	5	5	5	33	25.5654	34.68	5	7	25.8156	34.68	5	7	20.9329	34.68	5	6	9.37595	25.68	3	3	14.9316	34.68	5	5	18.2708	34.68	4	5	222	23.9241	4.85596
LOC_Os02g50770.1 protein	peroxidase precursor, putative, expressed	34.67	1	13	14	105	62.0632	26.44	10	17	59.3076	30.67	11	16	67.1743	32	12	19	63.5573	26.44	10	18	57.861	28.22	11	17	64.9037	28.44	10	18	450	47.8584	6.18896
LOC_Os01g10820.1 protein	ribosomal protein L5, putative, expressed	34.62	4	1	5	18	15.0993	29.12	4	5	11.8255	29.12	4	4	3.77238	7.69	1	1	5.91543	12.09	2	2	7.61741	7.69	1	2	11.2756	17.58	3	4	182	20.8069	9.92041
LOC_Os02g14059.1 protein	ribosomal protein L5, putative, expressed	34.62	3	1	5	15	11.6392	29.12	4	4	11.249	29.12	4	4	3.23677	7.69	1	1	6.22218	12.09	2	2	3.60073	7.69	1	1	7.9065	17.58	3	3	182	20.8229	9.92041
LOC_Os02g33080.1 protein	N-carbamoylputrescine amidase, putative, expressed	34.55	2	6	6	24	12.7386	24.58	4	4	11.1865	22.59	3	3	14.6388	24.58	4	5	7.05547	8.97	3	3	20.2901	31.23	5	6	9.1687	14.95	3	3	301	33.4418	5.43994
LOC_Os03g02260.1 protein	DnaK family protein, putative, expressed	34.47	1	7	18	116	54.4321	24.85	13	17	53.4322	19.23	10	16	50.9459	25	13	16	60.7765	23.67	13	18	72.194	25.15	13	20	98.9702	31.07	16	29	676	72.5206	5.88428
LOC_Os07g08660.1 protein	40S ribosomal protein S15, putative, expressed	34.42	2	3	3	19	14.3301	34.42	3	4	13.2151	20.13	2	3	11.7579	20.13	2	3	8.43854	12.34	1	2	12.1701	20.13	2	3	15.6644	20.13	2	4	154	17.4044	10.1987
LOC_Os09g32290.2 protein	FAD dependent oxidoreductase domain containing protein, expressed	34.38	3	10	10	77	54.6573	32.21	9	15	35.0052	32.21	9	10	35.0663	26.44	7	10	37.3823	23.56	7	11	49.8715	32.21	8	14	59.9062	32.21	9	17	416	43.95	6.29053
LOC_Os06g43850.1 protein	ATP synthase F1, delta subunit family protein, putative, expressed	34.22	1	8	8	47	27.0464	25.33	6	8	25.3064	25.33	6	7	32.011	25.33	6	9	17.8218	24	4	5	26.8784	30.22	7	8	32.3056	34.22	8	10	225	25.0496	9.37842
LOC_Os08g14440.3 protein	uridylyltransferase-related, putative, expressed	34.2	3	4	4	16	10.8887	22.8	3	3	15.5348	34.2	4	4	11.4429	22.8	3	3	7.90436	17.62	2	2	3.3394	6.22	1	1	11.9315	28.5	3	3	193	20.1475	7.41553
LOC_Os06g15390.1 protein	acylphosphatase, putative, expressed	34.11	1	2	2	2	3.82156	17.83	1	1																	2.8185	16.28	1	1	129	13.5492	11.5757
LOC_Os03g16980.2 protein	NAD dependent epimerase/dehydratase family domain containing protein, expressed	34	4	7	8	61	24.9179	26.57	5	7	33.8332	32	7	10	37.635	32	7	11	31.8479	26	4	8	40.6393	34	8	12	46.6463	24.86	6	13	350	39.2842	7.60596
LOC_Os02g12650.1 protein	puromycin-sensitive aminopeptidase, putative, expressed	33.94	2	25	25	153	76.2518	29.38	20	24	81.0739	31.44	22	26	76.5748	27.9	19	23	82.0359	22.55	15	25	81.7246	30.07	21	25	96.7731	30.75	21	30	878	98.391	5.19873
LOC_Os05g34770.1 protein	cytochrome c, putative, expressed	33.93	1	4	4	20	8.90075	24.11	3	3	8.70248	24.11	3	3	9.14332	24.11	3	3	8.06668	24.11	3	3	10.6863	33.93	4	4	9.94379	33.93	4	4	112	12.2632	9.31982
LOC_Os08g18110.1 protein	alpha-soluble NSF attachment protein, putative, expressed	33.91	3	8	8	45	28.9275	33.91	8	8	21.4218	28.37	6	6	23.6755	28.37	6	7	31.7581	32.87	7	9	21.7226	28.37	6	6	32.9213	28.03	6	9	289	32.4651	5.17334
LOC_Os10g27174.1 protein	40S ribosomal protein S28, putative, expressed	33.85	1	3	3	8	3.30073	18.46	1	1	4.7045	29.23	2	2	5.32763	23.08	2	2	3.03668	18.46	1	1	3.082	18.46	1	1	2.98191	18.46	1	1	65	7.45912	11.1655
LOC_Os12g42876.1 protein	5-methyltetrahydropteroyltriglutamate--homocysteine methyltransferase, putative, expressed	33.81	1	5	20	123	78.0519	26.89	15	21	79.8561	28.46	15	21	64.1396	22.98	13	18	51.0991	20.63	12	15	81.874	25.85	15	21	100.666	30.68	18	27	766	84.5315	6.30322
LOC_Os09g24540.1 protein	peptidyl-prolyl cis-trans isomerase, putative, expressed	33.78	1	3	3	11	6.95191	20.95	2	2	9.94809	20.95	2	3					3.5841	14.86	1	1					14.9228	33.78	3	5	148	15.3586	9.33447
LOC_Os01g15600.1 protein	PUR ALPHA-1, putative, expressed	33.77	1	7	7	27	16.0324	25.97	5	5	12.4152	18.83	4	4	13.2125	16.23	4	4	14.0453	23.05	4	4	15.1193	16.23	4	5	15.8688	25.32	5	5	308	33.2998	6.06201
LOC_Os01g59600.1 protein	peptidase, T1 family, putative, expressed	33.73	1	5	8	47	9.87751	16.87	4	4	20.3898	30.12	7	8	21.6348	30.12	7	8	24.8736	30.52	7	9	23.1815	22.49	5	9	26.7427	26.91	6	9	249	27.2208	6.0874
LOC_Os03g01640.1 protein	expansin precursor, putative, expressed	33.71	2	8	9	50	24.1367	19.48	5	8	25.9746	22.47	5	8	36.1438	24.72	7	12	22.784	17.6	5	8	12.655	17.6	4	4	29.6441	25.09	7	10	267	28.9183	7.21045
LOC_Os06g35590.1 protein	reticuline oxidase-like protein precursor, putative, expressed	33.71	9	17	17	176	85.1384	25.61	12	25	112.314	25.8	14	33	96.8641	23.16	12	28	103.014	25.61	12	30	89.2757	25.8	12	25	117.188	31.07	15	35	531	58.385	9.24658
LOC_Os02g09240.1 protein	cytochrome P450 71D8, putative, expressed	33.66	4	13	13	57	31.5509	23.74	9	10	25.0432	19.84	7	7	29.9587	25.29	9	9	24.5043	21.6	8	8	39.2897	27.43	10	12	35.1232	24.9	10	11	514	56.8951	7.23975
LOC_Os04g40730.1 protein	oxidoreductase, short chain dehydrogenase/reductase family, putative, expressed	33.65	2	8	9	44	22.7348	25.16	7	8	22.3749	23.9	6	7	22.7318	24.21	6	7	13.4274	19.5	4	4	31.0305	26.73	7	9	26.706	33.65	9	9	318	34.6864	9.90576
LOC_Os03g19452.1 protein	SMP-30/Gluconolaconase/LRE domain protein, putative, expressed	33.63	3	8	8	32	15.2947	17.25	4	4	14.562	17.25	4	4	17.0126	19.88	5	5	20.6471	17.25	4	6	21.0476	27.78	6	6	26.3347	33.63	7	7	342	35.5365	7.73779
LOC_Os08g35740.1 protein	12-oxophytodienoate reductase, putative, expressed	33.5	2	11	11	46	29.9463	23.86	7	9	23.929	26.65	8	8	15.7013	18.53	5	5	23.0186	21.07	6	7	23.2718	18.27	6	7	31.9848	29.19	9	10	394	43.6501	8.55811
LOC_Os05g45590.1 protein	hexokinase, putative, expressed	33.4	5	9	10	57	45.9291	33.4	10	12	33.4855	28.74	9	10	36.075	25.51	8	10	30.4793	25.71	8	9	28.2333	22.47	7	8	28.7847	19.84	6	8	494	53.5919	6.11279
LOC_Os08g09200.1 protein	aconitate hydratase protein, putative, expressed	33.4	1	19	23	172	88.0917	24.72	16	26	97.5518	27.35	18	30	88.2905	17.56	13	26	90.6742	18.37	13	27	96.289	20.38	15	28	108.371	27.85	20	35	991	107.558	6.93213
LOC_Os02g50620.1 protein	dehydrogenase E1 component domain containing protein, expressed	33.33	2	13	13	146	71.7685	33.33	13	22	73.2156	33.33	13	22	76.8933	33.33	13	24	92.5713	33.33	13	31	64.77	31.03	12	20	90.6712	31.03	12	27	390	42.6746	7.76709
LOC_Os03g59440.1 protein	dirigent, putative, expressed	33.33	1	4	4	27	13.9858	33.33	4	5	17.6377	28.49	3	6	17.3502	33.33	4	6	7.6286	28.49	3	3	9.00989	28.49	3	3	10.9296	23.66	2	4	186	20.2786	6.68311
LOC_Os04g33720.1 protein	glycosyl hydrolases, putative, expressed	33.28	1	15	16	121	79.9304	29.86	14	22	70.94	25.6	13	20	74.9808	27.99	14	23	62.9076	25.6	13	19	55.838	24.57	11	16	69.3723	28.33	14	21	586	66.1613	7.6499
LOC_Os09g20820.1 protein	enolase, putative, expressed	33.19	1	12	12	56	33.7338	24.22	8	9	31.8481	22.34	7	8	32.6461	22.34	7	8	33.4027	24.22	8	10	36.8051	27.97	9	10	38.0932	25.68	9	11	479	50.7381	6.11279
LOC_Os03g20860.1 protein	expressed protein	33.18	1	7	7	34	14.008	28.04	5	5	13.7717	28.04	5	5	11.8711	17.76	3	4	16.7203	28.04	5	6	13.8335	26.64	5	5	23.9639	33.18	7	9	214	23.8742	8.98291
LOC_Os04g46190.1 protein	ubiquitin carboxyl-terminal hydrolase, family 1, putative, expressed	33.18	2	6	7	41	19.7033	27.35	5	6	17.3974	26.91	5	6	18.2269	26.91	5	6	16.0705	26.91	5	6	19.6637	33.18	6	7	28.1875	26.91	5	10	223	24.325	5.0083
LOC_Os01g45274.4 protein	carbonic anhydrase, chloroplast precursor, putative, expressed	33.17	3	6	6	33	18.3314	24.26	5	6	14.9711	28.71	5	5	18.6714	28.71	5	6	17.1927	33.17	6	6	15.3267	28.71	5	5	16.6528	28.71	5	5	202	22.1473	6.66846
LOC_Os09g21370.1 protein	cysteine proteinase EP-B 1 precursor, putative, expressed	33.15	3	10	10	77	48.8523	22.93	7	12	54.0029	25.41	8	15	35.6318	25.97	8	10	38.9216	28.45	9	11	50.0377	30.39	9	14	50.5863	30.39	9	15	362	38.6149	5.5415
LOC_Os01g42650.1 protein	cytochrome c oxidase subunit 5B, mitochondrial precursor, putative, expressed	33.14	1	5	5	45	31.5899	33.14	5	12	22.3649	33.14	5	8	22.0781	26.63	4	8	8.01566	14.79	2	3	15.8379	26.63	4	6	21.0496	33.14	5	8	169	18.0358	5.14795
LOC_Os02g02890.1 protein	peptidyl-prolyl cis-trans isomerase, putative, expressed	33.14	1	8	8	83	41.286	31.98	6	12	46.5297	31.98	7	15	45.8921	31.98	7	15	38.653	31.98	7	12	48.6151	31.98	7	16	40.6096	33.14	8	13	172	18.3491	8.33838
LOC_Os01g69240.1 protein	CBS domain containing membrane protein, putative, expressed	33.1	1	11	11	79	39.2983	32.41	9	11	46.5976	30.57	9	12	58.9143	33.1	11	16	34.5378	27.82	7	9	54.1129	33.1	11	14	63.1865	33.1	11	17	435	47.9597	5.57959
LOC_Os06g44910.1 protein	- glutaredoxin subgroup I, expressed - [OsGrx_C4]	33.09	1	4	4	16	4.36317	11.76	1	1	11.1628	30.88	3	3	11.7708	25.74	3	3	9.95816	30.88	3	3	11.4321	21.32	3	3	11.9961	21.32	3	3	136	14.7517	7.97217
LOC_Os07g41360.1 protein	alpha-1,4-glucan-protein synthase, putative, expressed	33.06	1	5	10	138	72.5032	26.23	7	22	75.4698	28.14	8	22	71.7567	28.14	8	21	71.4479	26.23	7	22	82.5529	28.14	8	24	89.9246	31.15	9	27	366	41.2527	6.43018
LOC_Os02g10070.1 protein	citrate synthase, putative, expressed	33.05	1	3	13	157	78.4134	32.63	12	24	79.8956	33.05	13	24	81.4827	32.63	12	24	82.2885	32.2	11	26	84.4338	32.63	12	26	99.6728	32.63	12	33	472	52.1961	7.37158
LOC_Os06g48300.1 protein	protein phosphatase 2C, putative, expressed	33.03	2	3	8	38	22.6032	26.91	6	7	24.2514	29.97	7	8	20.6214	29.97	7	7	16.2001	25.69	6	6	16.6844	23.24	6	6	11.811	15.6	4	4	327	34.9194	4.77979
LOC_Os10g35720.1 protein	- glutaredoxin subgroup II, expressed - [OsGrx_S17]	32.99	2	9	9	45	23.3138	17.72	5	6	31.9424	19.76	6	9	29.7678	21.38	6	8	13.1528	15.07	4	4	39.0936	25.87	7	10	31.715	26.88	7	8	491	53.1211	5.24951
LOC_Os08g09250.2 protein	glyoxalase family protein, putative, expressed	32.99	3	9	9	74	49.5432	32.99	9	14	42.6555	28.52	8	12	54.3614	32.99	9	15	31.4265	28.52	7	9	45.9479	28.52	8	13	41.8694	28.52	8	11	291	32.5326	5.66846
LOC_Os04g52450.1 protein	aminotransferase, putative, expressed	32.95	3	9	12	73	38.4787	22.09	8	11	37.954	26.16	9	11	43.2353	26.94	10	12	43.5411	28.88	10	13	35.932	22.09	8	10	48.4646	28.1	10	16	516	56.4387	6.80029
LOC_Os02g35039.1 protein	NAD dependent epimerase/dehydratase family protein, putative, expressed	32.88	2	7	7	65	34.0058	14.38	3	10	28.8085	13.01	3	9	33.1116	9.59	2	10	30.5551	9.59	2	9	35.276	19.18	4	11	54.3625	29.45	6	16	292	31.1865	9.56885
LOC_Os02g54700.2 protein	RNA recognition motif containing protein, putative, expressed	32.87	2	8	8	45	29.9674	29.07	7	9	27.5947	28.03	7	9	26.3768	25.95	6	8	18.1521	22.49	6	6	21.8308	21.11	5	6	23.1854	25.95	6	7	289	31.9893	8.49951
LOC_Os07g08840.1 protein	thioredoxin, putative, expressed	32.79	1	4	4	23	13.1113	28.69	3	4	13.0697	32.79	4	4	9.34309	18.03	2	3	9.32394	18.03	2	3	12.0856	28.69	3	4	16.4557	28.69	3	5	122	13.1477	5.30029
LOC_Os03g21040.2 protein	stress responsive protein, putative, expressed	32.76	2	7	8	59	28.0581	26.15	6	9	37.0747	32.76	8	11	24.4257	28.45	7	8	33.0847	26.15	6	10	35.2336	30.46	7	11	37.2017	23.56	5	10	348	38.7978	6.80029
LOC_Os01g68324.3 protein	dolichyl-diphosphooligosaccharide--protein glycosyltransferase 63 kDasubunit precursor, putative, expressed	32.74	1	10	10	32	13.2309	16.37	4	4	14.286	15.35	4	4	17.1935	15.35	5	5	15.3775	11.51	4	4	21.1885	21.74	7	7	23.4325	24.55	7	8	391	42.6824	5.68115
LOC_Os02g47600.2 protein	soluble inorganic pyrophosphatase, putative, expressed	32.71	6	2	6	54	17.7807	15.89	3	6	17.9595	23.83	4	6	29.4066	19.63	4	11	21.77	15.89	3	8	28.1902	27.57	5	10	37.6497	28.97	5	13	214	24.1443	5.85889
LOC_Os08g30810.1 protein	puromycin-sensitive aminopeptidase, putative, expressed	32.69	1	19	21	133	71.5422	26.17	16	22	72.0222	29.03	18	22	75.4567	27.77	17	23	72.7384	19.54	13	23	58.386	23.09	15	18	78.4603	25.94	17	25	875	97.842	5.38916
LOC_Os04g01590.1 protein	arginase, putative, expressed	32.65	1	8	8	53	26.861	30.59	7	8	21.7151	24.41	5	6	21.175	20.88	5	6	30.3901	13.53	4	9	31.6409	30.29	7	10	48.1146	30.29	7	14	340	36.9211	6.31592
LOC_Os09g36860.1 protein	acyl carrier protein, putative, expressed	32.59	1	3	3	7	2.2451	11.11	1	1	6.23932	28.15	2	2	2.71063	11.11	1	1	2.67004	11.11	1	1					6.20008	32.59	2	2	135	14.1555	5.2749
LOC_Os03g02960.1 protein	nascent polypeptide-associated complex subunit alpha, putative, expressed	32.58	1	3	4	33	18.3346	25.79	3	5	20.0693	32.58	4	5	15.6237	32.58	4	4	29.0896	32.58	4	8	16.9643	25.79	3	4	25.6183	32.58	4	7	221	23.7095	4.43701
LOC_Os06g40040.1 protein	protein of unknown function domain containing protein, expressed	32.58	2	1	4	12	5.16135	15.91	2	2	10.6073	32.58	3	3	4.36138	9.85	2	2	2.75977	9.09	1	1	5.19386	20.45	2	2	5.50109	18.94	2	2	132	14.5976	5.60498
LOC_Os02g41590.1 protein	kinase, pfkB family, putative, expressed	32.55	1	9	9	82	54.7968	28.74	6	13	48.9205	29.33	6	12	50.5472	32.26	7	12	54.9403	28.74	6	13	63.4447	29.62	7	16	65.7994	32.55	9	16	341	36.9697	5.16064
LOC_Os08g25090.1 protein	co-chaperone GrpE protein, putative, expressed	32.54	1	1	7	28	15.7353	20.9	5	5	12.9192	17.31	4	4	6.41648	6.87	2	2	12.4513	16.72	4	4	20.5241	31.04	6	6	27.0938	28.36	6	7	335	36.3725	5.89697
LOC_Os03g14180.1 protein	hsp20/alpha crystallin family protein, putative, expressed	32.5	1	6	6	22									5.1106	12.92	2	2	13.9107	17.92	2	4	20.2708	23.33	3	5	40.8705	32.5	6	11	240	26.6475	7.35693
LOC_Os01g40650.1 protein	expressed protein	32.47	1	2	2	10	5.87801	32.47	2	2	2.44822	14.29	1	1	7.24474	32.47	2	3	4.88151	32.47	2	2	2.45855	14.29	1	1	3.02113	14.29	1	1	77	8.63244	7.41553
LOC_Os03g61600.1 protein	phosphoribosylformylglycinamidine synthase, putative, expressed	32.41	1	8	8	49	23.5286	19.1	5	7	23.3792	15.33	4	6	31.8433	28.64	7	10	31.2884	22.61	6	9	30.4134	26.13	7	9	27.7676	19.1	5	8	398	41.7235	6.03662
LOC_Os08g41390.2 protein	peptidyl-prolyl isomerase, putative, expressed	32.41	2	15	17	83	29.8701	17.07	9	11	49.4466	15.69	9	20	28.6144	18.79	10	11	28.1503	17.24	10	11	41.0633	25.69	14	15	41.6793	27.07	14	15	580	64.0818	5.23682
LOC_Os08g27840.1 protein	phosphoenolpyruvate carboxylase, putative, expressed	32.37	2	15	26	109	52.5624	20.23	17	17	58.2231	20.33	16	17	63.9871	23.86	19	20	47.13	16.08	13	15	64.9829	24.38	20	21	57.7838	22.41	18	19	964	109.986	5.79541
LOC_Os07g38970.1 protein	succinyl-CoA ligase subunit alpha-2, mitochondrial precursor, putative, expressed	32.33	1	6	6	17	5.2059	6.65	2	2	8.85032	13.6	3	3	2.34635	3.02	1	1	5.1017	6.65	2	2	15.8014	22.66	5	6	8.78973	16.31	3	3	331	34.2247	8.22119
LOC_Os04g44290.1 protein	expressed protein	32.33	2	6	8	32	19.6186	20.8	6	7	15.4257	17.79	4	5	24.2275	32.33	8	9	4.64049	4.51	2	2	15.2668	16.79	4	5	13.3585	14.79	3	4	399	41.677	7.04932
LOC_Os01g07100.1 protein	expressed protein	32.32	1	7	7	32	19.053	17.68	4	5	23.2548	25.3	5	6	12.0926	13.41	3	3	21.6939	20.12	5	6	20.4298	15.24	3	5	26.2681	29.88	6	7	328	37.4278	6.58057
LOC_Os01g27750.1 protein	bifunctional 3-dehydroquinate dehydratase/shikimate dehydrogenase,chloroplast precursor, putative, expressed	32.22	2	10	10	36	21.3188	19.65	6	6	31.2006	30.26	9	10	15.9805	15.13	5	5	11.5621	9.04	4	4	18.9706	20.63	6	6	17.5334	11.98	4	5	509	54.4742	6.22705
LOC_Os04g32950.2 protein	calreticulin precursor protein, putative, expressed	32.13	4	18	18	128	65.3691	28.71	14	20	56.9214	30.32	13	17	60.2049	31.93	15	18	70.0061	25.3	13	22	79.656	30.52	17	25	87.5143	31.93	16	26	498	56.4404	4.83057
LOC_Os05g44050.1 protein	ras-related protein, putative, expressed	32.04	1	2	5	23	12.1396	27.18	4	4	13.1188	28.64	4	4	13.1388	28.64	4	4	8.42185	16.99	3	3	15.6527	23.79	3	4	11.9095	28.64	4	4	206	22.9814	5.50342
LOC_Os03g01530.1 protein	tubulin/FtsZ domain containing protein, putative, expressed	31.99	2	1	14	152	74.9924	24.83	9	24	68.9892	29.53	10	22	83.7661	29.08	12	27	87.0483	27.52	10	29	76.5173	29.53	11	24	74.5187	27.74	10	26	447	50.1498	4.83057
LOC_Os04g30780.2 protein	eukaryotic translation initiation factor 3 subunit H, putative, expressed	31.98	2	5	5	17	12.6113	23.42	4	4	6.33424	13.06	2	2	10.5664	18.92	3	3	2.85554	4.5	1	1	8.97944	17.57	3	3	14.6596	27.48	4	4	222	24.4892	4.60205
LOC_Os06g09688.1 protein	chaperonin, putative, expressed	31.94	3	4	4	24	15.1584	19.44	3	4	16.3658	19.44	3	4	16.6068	19.44	3	4	15.7065	19.44	3	4	11.1161	19.44	3	3	19.3923	31.94	4	5	216	23.0881	5.99854
LOC_Os04g52270.2 protein	coatomer subunit epsilon, putative, expressed	31.93	2	6	6	25	14.4274	27.31	4	4	29.7556	31.93	6	8	14.6236	22.69	3	4	9.82203	15.55	3	3	7.87305	17.65	2	2	13.4074	22.27	4	4	238	26.3846	5.88428
LOC_Os02g28810.1 protein	ribosomal protein, putative, expressed	31.93	1	1	8	47	31.6473	28.57	6	9	31.8579	31.93	8	9	21.4675	27.31	5	6	25.6387	28.57	6	7	25.624	28.57	6	7	31.9434	28.57	6	9	238	26.8704	10.4038
LOC_Os02g57260.1 protein	3-ketoacyl-CoA thiolase, peroxisomal precursor, putative, expressed	31.92	1	8	8	71	40.3117	27.46	7	10	42.8954	27.46	7	11	44.8325	27.46	7	11	52.24	27.46	7	13	45.9704	27.46	7	12	58.3012	31.92	8	14	448	46.8	8.14795
LOC_Os11g05110.1 protein	pyruvate kinase, putative, expressed	31.88	2	2	12	94	46.688	28.46	10	13	52.087	26.57	9	13	60.5468	30.36	11	16	63.2467	24.86	9	16	76.2913	30.36	11	19	64.0288	29.98	11	17	527	57.284	6.75635
LOC_Os01g13210.1 protein	salt stress root protein RS1, putative, expressed	31.86	1	5	5	14	9.88594	19.12	3	3	8.73377	19.12	3	3	8.24038	9.8	2	3	6.07926	9.8	2	2	3.64419	6.37	1	1	6.44762	9.8	2	2	204	21.7875	4.91943
LOC_Os12g04440.2 protein	2-isopropylmalate synthase B, putative, expressed	31.75	4	15	15	84	47.452	27.33	12	14	47.8923	25.13	10	13	38.5802	24.45	9	11	51.2177	26.49	11	15	48.3168	26.99	11	14	58.7065	30.39	14	17	589	63.7757	7.03467
LOC_Os09g36710.1 protein	peptidase, T1 family, putative, expressed	31.73	1	4	6	16	11.461	21.69	4	4	5.67117	8.84	2	2	8.69297	12.85	3	3	5.46842	8.84	2	2	6.5973	11.65	2	2	9.80577	23.29	3	3	249	27.1972	7.92822
LOC_Os08g09940.1 protein	GTP-binding protein, putative, expressed	31.73	1	11	11	27	13.2374	13.71	4	4	7.53345	10.15	3	3	10.1012	12.69	4	4	7.24499	7.87	3	3	12.8366	13.71	5	5	21.6249	25.38	8	8	394	44.3049	6.75635
LOC_Os01g60080.1 protein	monocopper oxidase, putative, expressed	31.65	1	16	16	162	62.8288	28.39	12	20	70.5332	28.93	13	22	100.733	30.38	14	35	93.8693	24.95	11	31	80.2773	27.31	13	25	86.3888	27.49	12	29	553	61.6189	8.646
LOC_Os03g59590.1 protein	ATP/GTP/Ca++ binding protein, putative, expressed	31.62	2	16	16	90	51.7939	25.39	12	15	49.6655	24.61	12	14	59.1075	28.35	13	18	55.7253	23.36	11	16	47.7379	20.4	10	13	49.833	22.43	10	14	642	71.3266	5.69385
LOC_Os07g07420.1 protein	gibberellin 20 oxidase 1-B, putative, expressed	31.61	1	8	8	86	49.4614	29.16	7	13	53.2929	29.16	7	14	49.4111	29.16	7	13	50.7438	29.16	7	14	47.4569	29.16	7	13	72.8612	31.61	8	19	367	40.4691	6.16357
LOC_Os04g39440.3 protein	ras-related protein, putative, expressed	31.61	5	1	5	24	10.2055	25.91	4	4	15.3267	25.91	4	5	11.3346	25.91	4	4	9.34713	18.65	3	3	8.37174	18.65	3	3	14.627	31.61	5	5	193	21.8902	8.39697
LOC_Os02g17780.1 protein	ent-kaurene synthase, chloroplast precursor, putative, expressed	31.6	1	16	16	108	91.1476	28.6	14	24	77.6197	25.37	13	20	51.8026	18.92	10	14	59.4558	20.07	11	16	63.7474	16.72	9	17	66.8612	20.53	11	17	867	97.9925	6.1001
LOC_Os06g01630.3 protein	2-oxo acid dehydrogenases acyltransferase domain containing protein, expressed	31.53	3	11	14	74	32.8971	27	10	10	40.7784	28.73	11	13	35.6777	27	9	12	43.5419	27.65	10	14	31.8131	27	10	10	45.772	29.81	11	15	463	50.1436	5.71924
LOC_Os06g21980.1 protein	pantothenate kinase 4, putative, expressed	31.51	3	8	8	54	37.2979	28.49	7	10	35.8159	25.48	6	10	29.6328	28.49	7	8	30.8254	28.49	7	9	24.3481	22.47	6	7	35.6779	28.49	7	10	365	40.4597	4.95752
LOC_Os01g72430.1 protein	NADPH quinone oxidoreductase, putative, expressed	31.47	1	3	3	22	18.0914	21.32	2	5	13.7545	21.32	2	4	5.92563	21.32	2	2	10.6813	21.32	2	3	5.90973	21.32	2	2	20.7668	31.47	3	6	197	21.3111	7.81104
LOC_Os07g49150.1 protein	26S protease regulatory subunit 4, putative, expressed	31.47	1	1	11	57	40.6052	28.57	9	11	45.2971	31.47	10	12	36.1269	22.99	7	9	28.7732	21.65	6	8	32.8237	22.99	7	8	37.0041	22.99	7	9	448	49.556	6.21436
LOC_Os03g55070.2 protein	UDP-glucose 6-dehydrogenase, putative, expressed	31.46	3	3	10	55	31.2199	18.13	6	9	29.8106	21.25	7	9	31.7734	20.63	7	9	26.7977	15.83	5	7	35.428	23.13	7	10	38.5992	28.96	9	11	480	52.8651	6.12549
LOC_Os09g33500.2 protein	transketolase, putative, expressed	31.46	2	4	8	76	42.565	30.62	7	13	41.3337	26.12	6	12	55.9579	31.46	8	16	31.3957	23.03	5	9	45.9384	30.62	7	14	42.6326	31.46	8	12	356	38.4866	5.17334
LOC_Os05g09440.1 protein	NADP-dependent malic enzyme, chloroplast precursor, putative, expressed	31.4	2	9	11	127	62.5687	24.91	9	16	64.9915	25.96	9	17	97.2789	25.96	9	27	53.506	20	7	15	84.3652	31.4	11	25	98.3885	29.82	10	27	570	62.8953	5.75732
LOC_Os02g12800.1 protein	elongation factor 1-gamma, putative, expressed	31.34	2	5	11	78	36.3101	21.77	7	11	45.5867	23.92	8	13	32.1067	20.1	6	9	36.5819	21.77	7	10	49.2866	24.4	8	15	72.3955	29.19	10	20	418	47.448	6.46826
LOC_Os02g40880.1 protein	ribosomal protein L14, putative, expressed	31.34	2	4	4	24	8.5558	16.42	2	3	11.3225	22.39	3	4	10.7007	16.42	2	4	10.9995	22.39	3	4	10.8868	31.34	4	4	12.5804	31.34	4	5	134	15.3776	10.2866
LOC_Os03g18690.1 protein	26S protease regulatory subunit 4, putative, expressed	31.33	1	1	11	54	33.3523	28.44	9	10	43.0267	31.33	10	12	33.4963	22.89	7	9	26.5019	21.56	6	8	26.3618	22.89	7	7	30.8598	22.89	7	8	450	49.6831	6.21436
LOC_Os05g02530.1 protein	glutathione S-transferase, N-terminal domain containing protein, expressed	31.31	3	8	8	62	40.6286	23.23	6	12	28.587	19.87	5	8	26.5931	19.87	5	8	32.0982	23.23	6	10	37.6853	19.87	5	11	44.9017	31.31	8	13	297	32.5782	8.70459
LOC_Os02g01590.1 protein	glycosyl hydrolases, putative, expressed	31.27	2	14	15	110	54.5586	22.05	9	15	71.4525	23.87	11	20	73.4253	27.49	12	20	56.7605	25.83	11	16	66.7285	26.44	13	19	72.9796	27.04	12	20	662	72.5028	5.59229
LOC_Os01g31690.1 protein	oxygen-evolving enhancer protein 1, chloroplast precursor, putative, expressed	31.23	2	6	6	10	2.19504	2.4	1	1	2.28822	3	1	1	2.23224	3	1	1	3.12951	5.11	1	1	2.91358	5.11	1	1	15.4566	28.83	5	5	333	34.8397	6.31592
LOC_Os08g28670.1 protein	pathogenesis-related Bet v I family protein, putative, expressed	31.13	1	3	3	12	10.6722	31.13	3	3	13.3805	31.13	3	4	4.47911	14.57	1	1	7.84809	23.18	2	2	3.19779	14.57	1	1	4.24592	14.57	1	1	151	16.5373	5.17334
LOC_Os12g42884.2 protein	5-methyltetrahydropteroyltriglutamate--homocysteine methyltransferase, putative, expressed	31.07	1	3	18	114	73.8695	24.15	13	20	77.5306	25.72	14	21	56.9832	19.71	12	16	52.4495	20.76	12	16	67.3793	25.2	14	18	81.4774	27.94	16	23	766	84.6124	6.30322
LOC_Os10g10244.1 protein	alanyl-tRNA synthetase, putative, expressed	31.03	1	22	22	109	60.0157	23.72	18	19	64.7551	27.73	19	21	54.1127	20.42	17	18	39.5645	15.82	12	12	62.2092	27.93	19	20	58.7847	24.82	17	19	999	109.338	6.56592
LOC_Os12g40550.1 protein	peptidase, putative, expressed	30.99	1	11	11	44	27.5956	29.34	9	9	15.8122	13.64	5	5	22.9847	18.8	5	7	21.7549	16.32	6	7	28.4348	22.31	8	9	24.4577	22.31	7	7	484	51.6834	5.63037
LOC_Os04g16740.1 protein	ATP synthase subunit alpha, putative, expressed	30.97	4	10	13	63	25.8519	18.74	8	9	27.8191	21.7	8	9	17.5931	13.21	5	6	24.2506	20.12	8	8	52.9602	27.42	11	20	30.3393	20.91	9	11	507	55.6305	6.25244
LOC_Os06g15990.1 protein	aldehyde dehydrogenase, putative, expressed	30.97	1	15	16	96	60.4527	28.78	14	18	53.306	28.78	14	16	51.4267	27.87	13	15	47.2782	28.96	13	14	57.288	27.32	13	16	57.9141	29.33	14	17	549	59.2696	6.80029
LOC_Os11g05510.1 protein	carbonic anhydrase family protein, putative, expressed	30.97	1	2	2	13	7.69481	30.97	2	2	7.98888	30.97	2	2	7.28508	30.97	2	2	13.2882	30.97	2	3	8.36227	30.97	2	2	7.90716	30.97	2	2	113	11.8069	7.32764
LOC_Os03g50540.1 protein	2Fe-2S iron-sulfur cluster binding domain containing protein, expressed	30.92	1	19	19	125	65.2694	24.9	15	19	63.9049	25.84	15	18	74.15	26.64	16	23	67.7029	23.29	13	19	70.0076	25.97	15	21	85.4692	28.11	17	25	747	81.065	6.20166
LOC_Os05g04380.2 protein	peroxidase precursor, putative, expressed	30.83	2	5	5	43	26.3494	24.17	4	8	21.2248	24.17	4	6	27.6063	30.83	5	8	20.5166	24.17	4	6	25.5304	24.17	4	8	23.5739	24.17	4	7	240	26.6308	8.35303
LOC_Os12g21798.1 protein	40S ribosomal protein S3a, putative, expressed	30.77	1	1	6	39	27.3337	25.38	5	7	25.7832	25.38	5	6	20.4366	20	4	5	27.4773	20	4	7	22.1228	20	4	5	35.3048	30.77	6	9	260	29.6919	9.80322
LOC_Os04g32020.1 protein	2-oxoglutarate dehydrogenase E1 component, mitochondrial precursor, putative, expressed	30.75	3	17	24	132	71.2036	24	17	23	77.0155	24.45	19	24	64.3825	23.12	17	20	45.2927	16.26	12	15	78.6265	29.31	20	25	75.8846	25.77	19	25	904	103.191	6.7124
LOC_Os02g02400.2 protein	catalase isozyme A, putative, expressed	30.74	3	9	10	55	33.1769	23.77	7	9	38.5651	25.82	8	11	29.5562	25.82	8	9	21.9791	19.26	6	7	33.8844	28.69	9	10	29.9117	25.61	8	9	488	56.2981	6.94678
LOC_Os03g61120.1 protein	anthranilate synthase component I-1, chloroplast precursor, putative, expressed	30.68	5	17	17	100	69.3699	24.26	13	21	72.4074	28.42	15	22	28.6703	14.56	7	8	63.8637	23.4	12	20	36.7916	15.42	8	10	60.6301	24.09	12	19	577	63.8256	7.1958
LOC_Os01g68710.3 protein	peptidyl-prolyl cis-trans isomerase, FKBP-type, putative, expressed	30.66	2	2	3	9	3.58434	8.76	1	1	11.1768	30.66	3	3	2.65732	8.76	1	1	3.20949	8.76	1	1	3.25921	8.76	1	1	7.9993	19.71	2	2	137	14.3326	9.49561
LOC_Os08g29770.1 protein	endoglucanase, putative, expressed	30.62	1	11	11	105	75.5921	28.88	9	20	86.4087	28.88	9	23	60.6297	21.51	7	16	59.4645	26.55	7	16	51.8077	19.77	6	14	65.5738	19.77	6	16	516	55.0759	5.78271
LOC_Os01g16190.1 protein	26S proteasome non-ATPase regulatory subunit 14, putative, expressed	30.62	1	1	6	31	17.7608	21.5	4	6	11.256	21.17	4	4	11.1947	21.82	4	4	15.0439	21.82	4	5	12.8246	22.15	4	4	23.4705	25.73	5	8	307	34.3165	6.60986
LOC_Os05g30800.1 protein	26S proteasome non-ATPase regulatory subunit 14, putative, expressed	30.62	1	1	6	26	17.3291	21.5	4	6	7.1512	10.75	3	3	7.47108	11.4	3	3	10.2325	21.82	4	4	12.2562	22.15	4	4	16.4761	25.73	5	6	307	34.3716	6.75635
LOC_Os08g44860.4 protein	aminopeptidase, putative, expressed	30.51	1	9	9	31	20.2636	23.23	6	6	22.4091	18.59	5	6	14.6623	11.52	3	4	7.14318	6.87	2	2	25.6567	26.46	7	8	17.6181	17.17	5	5	495	55.0876	5.56689
LOC_Os03g62600.1 protein	ras-related protein, putative, expressed	30.49	2	2	6	28	13.7983	24.66	5	5	9.92132	17.94	4	4	11.7847	21.08	4	4	15.9005	26.91	5	6	9.38965	17.94	4	4	14.8392	21.08	4	5	223	24.4676	7.28369
LOC_Os03g28400.1 protein	transport protein particle component, Bet3, domain containing protein, expressed	30.48	1	5	5	28	17.3332	30.48	5	6	12.3164	24.06	4	4	14.9594	24.06	4	5	10.6841	16.58	3	4	10.9725	16.58	3	4	14.4288	24.06	4	5	187	20.9123	4.51318
LOC_Os01g74650.3 protein	cysteine synthase, mitochondrial precursor, putative, expressed	30.46	3	6	8	56	28.0729	24.62	6	7	33.2106	27.41	7	9	28.0076	27.66	7	8	29.9515	24.37	6	9	35.8388	30.46	8	10	40.3923	30.46	8	13	394	41.7617	6.69775
LOC_Os04g38560.1 protein	pectinesterase, putative, expressed	30.46	1	13	13	100	47.0365	22.36	10	17	53.298	22.36	10	19	57.1632	27.46	12	19	42.8575	20.6	9	14	43.3427	25.53	11	14	49.5872	21.13	9	17	568	62.1663	8.41162
LOC_Os08g03520.1 protein	retrotransposon protein, putative, Ty1-copia subclass, expressed	30.46	1	4	4	31	26.5212	30.46	4	7	19.0503	27.92	3	5	22.4928	30.46	4	6	12.35	27.92	3	3	15.6922	27.92	3	4	22.5024	30.46	4	6	197	18.6823	6.75635
LOC_Os06g39344.1 protein	enoyl-CoA hydratase/isomerase family protein, putative, expressed	30.41	3	10	10	38	25.4448	23.73	7	8	23.4479	23.27	6	7	15.7641	13.13	4	5	16.2736	13.13	4	5	17.0255	13.13	4	5	26.4918	21.89	6	8	434	46.8539	6.93213
LOC_Os03g18810.1 protein	aminotransferase, classes I and II, domain containing protein, expressed	30.39	1	10	10	54	27.2432	22.2	7	8	35.4848	22.63	7	9	32.2385	20.04	6	9	33.9532	23.71	7	9	31.5838	22.84	7	9	31.9783	22.63	7	10	464	49.8263	8.41162
LOC_Os02g04100.1 protein	peptidase, T1 family, putative, expressed	30.37	1	9	9	51	34.6033	29.63	7	10	38.3385	27.78	8	10	31.8108	29.63	7	9	21.0115	22.59	5	6	29.7229	27.04	6	8	28.2335	27.41	6	8	270	29.6117	5.5415
LOC_Os08g38086.4 protein	heat shock protein, putative, expressed	30.37	2	2	16	89	43.8739	18.91	10	12	50.3659	27.79	13	14	45.2557	25.79	11	12	48.0447	24.36	12	14	64.4303	25.21	14	18	65.7186	27.94	14	19	698	79.3102	4.94482
LOC_Os02g52290.1 protein	peptidyl-prolyl cis-trans isomerase, FKBP-type, putative, expressed	30.36	1	2	2	21	18.156	30.36	2	5	11.267	30.36	2	3	12.0845	30.36	2	3	15.7669	30.36	2	4	8.82511	30.36	2	2	15.4932	30.36	2	4	112	12.0781	7.95752
LOC_Os03g62490.1 protein	prohibitin-2, putative, expressed	30.34	2	6	8	36	24.4906	19.66	5	6	21.0727	16.55	4	5	19.266	14.48	3	5	15.7468	14.48	3	4	24.067	16.55	4	6	34.6995	30.34	8	10	290	32.1702	9.64209
LOC_Os02g32350.1 protein	TUDOR protein with multiple SNc domains, putative, expressed	30.32	1	20	20	78	27.6529	9.63	8	9	32.0713	12.98	10	10	33.9134	15.11	11	11	39.4748	14.71	11	14	51.7334	25.05	16	16	52.2699	20.08	15	18	986	108.115	6.88818
LOC_Os09g02284.1 protein	DNA-directed RNA polymerase subunit, putative, expressed	30.3	1	6	6	13	2.46625	2.73	1	1	5.66717	9.09	2	2	4.67144	5.45	2	2	6.2712	11.82	2	2	8.30843	11.82	3	3	9.75664	19.39	3	3	330	36.4373	4.88135
LOC_Os09g36450.1 protein	triosephosphate isomerase, chloroplast precursor, putative, expressed	30.26	2	6	6	25	13.1091	17.43	3	4	13.7915	25.66	5	5	5.28557	7.89	2	2	14.3008	22.04	4	5	5.22352	7.89	2	2	20.7397	30.26	6	7	304	32.3727	7.35693
LOC_Os02g48110.1 protein	DnaK family protein, putative, expressed	30.16	1	18	18	112	55.7992	25.17	14	17	58.2478	26.5	15	17	56.7043	23.28	13	17	60.1521	18.74	12	19	59.0095	26.16	15	18	74.1289	27.72	16	24	902	99.3093	5.40186
LOC_Os02g52860.1 protein	phosphate carrier protein, mitochondrial precursor, putative, expressed	30.16	3	3	9	55	20.03	21.2	6	6	24.6827	23.64	7	8	35.3817	26.63	8	10	28.6097	26.63	8	9	33.3512	26.63	8	10	39.2474	30.16	9	12	368	38.9341	9.27588
LOC_Os06g30370.1 protein	osMFT1 MFT-Like1 homologous to Mother of FT and TFL1 gene; contains Pfam profile PF01161: Phosphatidylethanolamine-binding protein, expressed	30.11	1	3	3	12	8.82111	23.3	2	3	12.4819	30.11	3	4	9.92344	17.05	2	3	7.65043	10.23	1	2									176	19.1949	8.20654
LOC_Os08g12520.1 protein	expressed protein	30.09	1	6	6	45	22.7559	20.8	4	7	19.708	20.8	4	6	28.5989	24.78	5	9	21.0376	20.8	4	7	28.4774	30.09	6	9	22.0476	20.8	4	7	226	24.8047	5.69385
LOC_Os05g23740.1 protein	DnaK family protein, putative, expressed	30.04	1	10	15	74	35.9131	24.38	12	12	44.1307	24.96	12	14	33.8213	20.61	9	10	31.908	16.55	7	9	34.0844	21.19	10	11	61.2952	28.01	14	18	689	73.505	5.26221
LOC_Os02g46520.1 protein	hydrolase, putative, expressed	30.02	1	7	7	48	27.2947	27.31	6	8	27.7623	22.35	5	8	21.4117	27.31	6	6	22.7513	22.35	5	6	31.8086	30.02	7	9	41.0425	30.02	7	11	443	48.6469	5.36377
LOC_Os05g46560.2 protein	RAN GTPase-activating protein 1, putative, expressed	29.96	2	12	12	50	27.9365	27.21	10	10	28.6542	20.22	10	10	13.303	11.95	5	5	16.1266	11.4	6	6	20.8447	18.75	8	8	32.3222	26.29	10	11	544	59.599	4.61475
LOC_Os03g63860.1 protein	DANA2, putative, expressed	29.91	1	6	6	30	15.1193	25.45	5	5	11.0085	20.09	4	4	18.2276	25.45	5	6	11.1832	20.09	4	4	17.5755	29.91	6	6	14.5223	20.09	4	5	224	24.2195	9.23193
LOC_Os04g25190.1 protein	pollen allergen, putative, expressed	29.91	1	1	4	25	9.28155	22.22	2	3	13.3904	29.91	4	5	15.3656	27.35	3	5	13.1644	22.22	2	4	10.969	27.35	3	4	11.6912	29.91	3	4	117	12.3225	8.104
LOC_Os10g39620.2 protein	ubiquitin family protein, putative, expressed	29.91	4	7	8	32	25.8263	27.65	7	7	19.1097	17.39	5	5	21.9728	19.65	6	6	12.9748	14.09	4	4	17.4519	14.78	4	5	18.986	11.3	3	5	575	59.2766	4.83057
LOC_Os03g42220.1 protein	T-complex protein, putative, expressed	29.9	4	11	11	67	38.1397	24.38	8	11	51.2689	24.76	8	14	42.2563	24.38	8	12	32.6188	17.14	6	9	29.5225	21.9	7	8	45.1904	29.52	10	13	525	57.1928	5.8208
LOC_Os09g28810.1 protein	RNA recognition motif containing protein, putative, expressed	29.86	1	6	6	27	15.748	25.22	5	5	10.5099	19.42	3	3	9.77605	18.26	3	3	19.8176	19.42	3	5	14.6837	19.42	3	4	22.774	26.67	5	7	345	37.4609	6.65381
LOC_Os03g59020.1 protein	T-complex protein, putative, expressed	29.85	2	13	13	62	34.0252	25.82	11	11	33.7451	26.37	11	11	27.5451	21.25	9	9	35.5834	24.36	10	11	29.4414	24.36	10	10	31.7682	24.36	10	10	546	58.7463	5.42725
LOC_Os10g37420.2 protein	cytochrome b5-like Heme/Steroid binding domain containing protein, expressed	29.85	2	2	2	9	3.75453	11.94	1	1	11.0727	29.85	2	3	4.57886	11.94	1	1	4.12834	11.94	1	1	3.767	11.94	1	1	7.44071	29.85	2	2	134	14.7565	4.91943
LOC_Os04g40310.2 protein	dehydrogenase, putative, expressed	29.85	2	5	7	49	21.7085	24.18	6	7	29.5143	25.37	6	9	31.2603	25.37	6	9	25.1571	29.85	7	8	24.0552	25.37	6	7	31.2023	25.37	6	9	335	36.0984	5.88428
LOC_Os09g02700.1 protein	polyadenylate-binding protein, putative, expressed	29.76	1	11	14	54	23.7392	17.22	8	8	19.0671	14.5	6	6	25.2349	18.58	9	9	15.7496	11.63	5	5	29.6303	21.15	11	11	42.6508	28.25	12	15	662	71.5845	6.82959
LOC_Os06g04450.2 protein	Sec1 family transport protein, putative, expressed	29.74	1	17	17	74	28.8986	16.08	8	9	44.5651	18.36	10	14	44.0538	20.03	12	14	38.8104	18.21	10	13	34.3275	18.21	9	11	43.4461	20.18	11	13	659	74.6821	7.72314
LOC_Os04g37600.1 protein	phosphate carrier protein, mitochondrial precursor, putative, expressed	29.72	3	6	9	45	9.23651	11.11	3	3	19.7299	20.83	6	7	33.8682	27.22	8	10	16.8967	20.83	6	6	29.6349	27.22	8	10	26.2605	26.11	8	9	360	37.9536	9.30518
LOC_Os05g41180.1 protein	peptidase, T1 family, putative, expressed	29.72	1	4	7	31	7.79083	14.06	3	3	12.0744	20.88	5	5	12.9633	22.49	5	5	17.8082	26.51	6	7	11.0297	18.47	4	4	19.3674	19.28	4	7	249	27.2028	6.0874
LOC_Os06g36240.1 protein	POEI21 - Pollen Ole e I allergen and extensin family protein precursor, expressed	29.71	1	6	6	24	11.0754	22.86	4	4	10.7324	22.86	4	4	11.6978	22.86	4	4	6.78854	12.57	2	2	11.5637	22.86	4	4	17.1171	29.71	6	6	175	18.8485	6.03662
LOC_Os08g44480.1 protein	40S ribosomal protein S25, putative, expressed	29.63	5	3	3	8	4.74002	16.67	2	2	5.36545	20.37	2	2	2.48034	7.41	1	1	2.8323	7.41	1	1	2.68624	7.41	1	1	2.46577	7.41	1	1	108	12.0606	10.5649
LOC_Os02g17390.1 protein	3-hydroxyacyl-CoA dehydrogenase, putative, expressed	29.61	1	16	16	104	46.3521	22.45	11	14	49.5504	21.49	11	15	47.5491	21.07	11	15	50.3136	15.43	8	15	69.5	26.17	14	22	75.9003	25.9	14	23	726	78.4103	8.98291
LOC_Os01g73160.1 protein	40S ribosomal protein S10, putative, expressed	29.61	1	2	5	16	9.33266	26.26	3	3	9.72969	24.02	4	4	2.1786	5.59	1	1	9.13712	26.26	3	3	5.31022	17.88	2	2	9.65682	24.02	3	3	179	19.898	9.80322
LOC_Os04g35090.1 protein	40S ribosomal protein S10, putative, expressed	29.51	2	2	5	19	11.1924	26.23	3	3	11.8663	24.04	4	4	6.64911	14.21	2	2	11.1196	26.23	3	3	10.4451	26.23	3	3	13.2956	29.51	4	4	183	20.2502	9.75928
LOC_Os02g58340.1 protein	oligopeptidase, putative, expressed	29.48	1	17	17	87	37.7478	18.7	12	12	50.5057	24.16	14	15	52.3853	23.38	14	16	45.5589	14.81	9	13	36.2477	17.14	10	11	64.4425	29.48	17	20	770	86.1641	6.07471
LOC_Os04g57750.1 protein	plastocyanin-like domain containing protein, putative, expressed	29.44	1	4	4	25	13.8579	23.89	3	4	12.73	23.89	3	4	10.3762	23.89	3	3	13.1247	23.89	3	4	11.4875	29.44	4	4	19.9269	29.44	4	6	180	18.8596	6.87354
LOC_Os08g25734.2 protein	glucose-1-phosphate adenylyltransferase large subunit, chloroplast precursor, putative, expressed	29.44	2	6	9	48	25.8668	25.68	7	7	26.5806	25.68	7	7	27.3027	25.68	7	7	37.7422	21.5	7	11	24.2232	21.92	7	7	30.7129	23.38	7	9	479	52.9171	6.23975
LOC_Os02g10470.1 protein	EF hand family protein, putative, expressed	29.39	1	4	5	25	18.1669	22.37	3	4	18.5381	22.81	4	5	17.7321	22.81	4	5	8.20491	15.35	2	2	17.2927	22.81	4	5	14.8614	19.3	3	4	228	26.2107	4.81787
LOC_Os02g01500.1 protein	2-oxo acid dehydrogenases acyltransferase domain containing protein, expressed	29.38	1	6	13	93	64.2459	29.38	13	19	51.7038	28.28	12	16	50.2863	28.28	11	15	38.4386	22.08	8	12	48.0272	28.28	12	14	57.8444	28.28	11	17	548	58.9613	8.01611
LOC_Os11g14900.3 protein	thiol protease SEN102 precursor, putative, expressed	29.37	1	10	10	87	51.6892	26.98	7	14	53.0927	27.51	8	14	53.4222	28.84	9	15	54.8082	26.98	7	15	49.0163	26.98	7	13	56.4212	27.51	8	16	378	40.9078	5.99854
LOC_Os09g39950.1 protein	POEI23 - Pollen Ole e I allergen and extensin family protein precursor, expressed	29.34	1	5	5	24	6.48536	17.37	2	2	11.097	28.14	4	4	11.1829	28.14	4	4	11.5048	21.56	3	4	8.77074	23.95	3	3	19.448	25.15	4	7	167	17.7176	5.31299
LOC_Os05g44340.1 protein	heat shock protein 101, putative, expressed	29.28	1	17	19	67	22.8267	8.22	5	6	15.6652	8.55	5	5	29.4249	10.31	6	8	37.8597	12.61	7	10	62.0123	23.25	14	17	74.7682	26.75	17	21	912	100.834	6.25244
LOC_Os02g48660.1 protein	60S ribosomal protein L31, putative, expressed	29.27	1	2	2	10	7.31123	29.27	2	2	7.79376	20.33	1	2	2.90514	8.94	1	1	5.80671	29.27	2	2	3.02286	8.94	1	1	6.37909	29.27	2	2	123	14.0526	9.89111
LOC_Os04g45970.2 protein	glutamate dehydrogenase protein, putative, expressed	29.17	1	3	5	31	11.7511	24.54	4	4	19.9591	24.54	4	6	21.0143	24.54	4	6	8.84919	15.28	3	3	15.805	29.17	5	5	20.4375	29.17	5	7	216	23.0938	7.23975
LOC_Os06g13680.1 protein	B12D protein, putative, expressed	29.17	1	2	2	6	2.22155	12.5	1	1	2.14793	12.5	1	1	4.50399	29.17	2	2					2.2458	12.5	1	1	2.08204	12.5	1	1	72	8.09617	9.37842
LOC_Os05g45910.1 protein	expressed protein	29.13	1	2	2	9	5.78995	29.13	2	2	4.00478	20.39	1	1	6.06365	29.13	2	2	3.61174	20.39	1	1	5.18612	29.13	2	2	4.06529	20.39	1	1	103	11.2038	7.50342
LOC_Os02g18550.1 protein	40S ribosomal protein S3a, putative, expressed	29.12	1	3	6	42	23.33	23.75	5	6	24.3986	23.75	5	6	21.7265	23.75	5	6	29.3144	23.75	5	8	26.3869	29.12	6	7	33.8108	29.12	6	9	261	29.7408	9.83252
LOC_Os09g09480.1 protein	SNF7 domain containing protein, putative, expressed	29.09	1	2	4	21	16.9866	21.36	3	4	7.3986	11.36	2	2	16.3816	21.36	3	4	13.038	19.09	3	4	11.7379	11.36	2	3	13.2508	19.09	3	4	220	24.3245	4.85596
LOC_Os04g57810.1 protein	GA18008-PA, putative, expressed	29.06	3	2	5	28	8.13428	14.34	2	2	11.3066	14.34	2	3	20.3837	29.06	5	6	22.4506	29.06	5	6	24.8237	19.25	3	6	17.7695	29.06	5	5	265	27.7422	4.95752
LOC_Os05g06670.1 protein	gibberellin 2-oxidase, putative, expressed	29.06	1	8	8	58	26.2578	21.47	5	7	29.371	21.99	6	9	18.0435	14.66	4	5	28.4886	18.85	5	9	42.2987	21.99	6	13	47.2502	24.08	7	15	382	40.5945	7.10791
LOC_Os12g05110.1 protein	pyruvate kinase, putative, expressed	29.03	1	1	11	89	47.8041	25.62	9	13	52.311	23.72	8	13	63.1397	27.51	10	16	56.3024	22.01	8	14	68.2637	27.51	10	17	61.6721	27.13	10	16	527	57.4061	6.75635
LOC_Os02g43594.3 protein	MSP domain containing protein, putative, expressed	28.99	3	3	4	23	12.6567	20.77	3	4	9.27038	20.77	3	3	16.8224	28.99	4	5	12.4224	20.77	3	4	12.4335	20.77	3	4	10.5204	15.94	2	3	207	23.6689	5.63037
LOC_Os05g05470.1 protein	T-complex protein, putative, expressed	28.97	1	11	11	53	30.4391	20.75	7	9	25.636	14.58	5	7	31.5187	19.81	7	9	31.5583	21.31	7	9	29.1131	18.13	6	8	37.1148	22.62	8	11	535	59.1959	6.68311
LOC_Os07g40290.1 protein	OsGH3.8 - Probable indole-3-acetic acid-amido synthetase, expressed	28.93	2	12	12	86	45.3473	17.19	7	12	53.4395	22.48	9	14	37.2155	14.71	6	10	49.0757	21.49	9	14	63.0698	24.3	10	17	71.8966	28.93	12	19	605	66.8889	5.84619
LOC_Os06g30310.1 protein	alpha-glucan water dikinase, chloroplast precursor, putative, expressed	28.91	1	36	36	197	99.5816	19.44	21	28	104.429	22.32	25	30	148.11	24.77	28	41	99.3708	20.98	23	29	115.316	23.02	27	35	112.846	23.51	26	34	1425	160.03	6.03662
LOC_Os02g43020.1 protein	heat shock protein STI, putative, expressed	28.89	1	12	13	76	32.8872	17.47	7	9	34.0005	23.01	9	10	27.1477	17.47	7	8	48.7621	19.55	8	15	51.3923	28.89	13	16	57.0209	27.16	11	18	578	64.8737	6.37939
LOC_Os02g27769.1 protein	40S ribosomal protein S27, putative, expressed	28.89	3	1	1	6	3.0545	28.89	1	1	3.54587	28.89	1	1	3.34414	28.89	1	1	3.16452	28.89	1	1	3.19897	28.89	1	1	2.92386	28.89	1	1	45	5.20465	8.52881
LOC_Os06g37440.1 protein	elongation factor 1-gamma, putative, expressed	28.85	1	3	10	76	37.8262	21.88	7	12	40.9028	21.88	7	12	41.1467	20.19	6	11	30.5484	21.39	7	10	45.5434	21.88	7	14	56.6162	26.68	9	17	416	47.36	6.46826
LOC_Os06g45160.1 protein	pollen allergen, putative, expressed	28.81	1	3	3	20	9.40999	20.34	1	2	9.96809	20.34	1	2	13.9654	20.34	1	3	16.3801	20.34	1	4	21.3212	22.03	2	5	17.3132	28.81	3	4	118	12.4987	8.39697
LOC_Os09g27830.1 protein	OsPDIL2-3 protein disulfide isomerase PDIL2-3, expressed	28.8	3	8	8	33	10.3613	12.7	3	3	15.7091	18.59	5	5	8.49903	7.71	3	3	13.3046	14.51	5	5	24.4682	25.17	7	7	34.1434	25.17	7	10	441	47.3043	5.57959
LOC_Os03g60090.1 protein	methylenetetrahydrofolate reductase, putative, expressed	28.79	2	11	11	60	40.2928	25.59	9	12	28.4698	19.02	8	9	32.4934	22.22	10	11	23.5406	15.49	6	7	35.2482	24.75	9	11	32.7778	25.59	9	10	594	66.3883	5.56689
LOC_Os04g33150.1 protein	desiccation-related protein PCC13-62 precursor, putative, expressed	28.79	1	8	8	42	38.4281	25.39	6	10	17.0108	26.01	5	5	27.3538	25.08	5	7	22.7057	16.41	4	6	23.1542	28.48	6	7	26.8539	28.48	7	7	323	33.7824	5.03369
LOC_Os03g51210.1 protein	expressed protein	28.78	1	4	4	19	18.4313	28.78	4	5	4.08709	5.64	1	1	16.1556	20.18	3	4	2.71946	3.86	1	1	18.8456	20.18	3	5	10.9625	14.54	2	3	337	36.0346	7.43018
LOC_Os05g31000.1 protein	nascent polypeptide-associated complex subunit alpha, putative, expressed	28.78	1	2	4	22	15.4653	21.46	3	4	14.8166	21.46	3	4	11.3336	21.46	3	3	14.9379	21.46	3	4	10.459	14.63	2	3	13.0989	28.78	4	4	205	22.2639	4.48779
LOC_Os02g37862.1 protein	60S ribosomal protein L6, putative, expressed	28.77	1	4	9	28	14.6547	19.18	6	6	14.9993	23.29	5	6	9.92652	14.16	4	4	7.10766	13.24	3	3	8.76066	15.53	3	3	16.9228	24.2	6	6	219	24.2432	10.1108
LOC_Os01g65790.1 protein	pectinesterase, putative, expressed	28.7	1	9	9	43	27.4318	24.44	7	8	21.1906	17.59	6	6	29.0058	23.33	7	8	23.9753	23.52	7	7	23.5416	19.26	6	6	27.3464	25.56	8	8	540	57.8279	6.62451
LOC_Os09g29840.1 protein	heat shock protein, putative, expressed	28.7	2	4	18	88	39.2453	14.29	9	11	45.3754	22.5	12	13	35.2641	17.57	9	10	47.7962	24.02	13	14	67.4222	25.41	15	19	71.7001	26.55	16	21	791	89.1643	5.09717
LOC_Os05g49200.1 protein	aspartic proteinase oryzasin-1 precursor, putative, expressed	28.68	4	9	9	48	27.9532	19.65	6	7	26.7079	19.65	6	7	35.7961	19.45	6	10	16.8396	16.5	5	5	28.7743	19.45	6	8	43.0137	26.72	8	11	509	54.0389	5.32568
LOC_Os10g34180.1 protein	transcription factor BTF3, putative, expressed	28.66	1	2	3	9	11.7292	17.07	2	3	5.01332	12.8	1	1					6.86136	12.8	1	2					12.4525	24.39	2	3	164	17.6242	7.25439
LOC_Os05g06350.1 protein	importin subunit alpha, putative, expressed	28.65	1	10	12	47	28.3027	20.22	8	8	28.6687	16.48	7	8	31.5024	19.85	8	9	22.5205	12.92	6	6	26.6707	17.79	8	8	28.6615	18.73	8	8	534	58.5299	5.31299
LOC_Os02g26290.1 protein	fasciclin-like arabinogalactan protein 8 precursor, putative, expressed	28.64	1	7	7	65	28.0243	24.41	5	10	30.0853	24.41	5	11	31.6568	24.41	5	11	29.8697	24.41	5	11	29.2534	28.64	7	11	32.4162	24.41	5	11	213	22.35	9.68604
LOC_Os06g15360.2 protein	RAD23 DNA repair protein, putative, expressed	28.64	7	7	8	43	19.3494	23.79	6	6	19.4903	23.79	6	6	24.4027	23.79	6	7	18.4545	19.66	5	6	30.006	25.73	7	10	26.4345	26.7	7	8	412	42.9629	4.76709
LOC_Os06g51150.2 protein	catalase isozyme B, putative, expressed	28.63	3	9	10	78	40.1165	20.21	7	12	31.935	18.11	6	10	37.9719	20.21	7	12	51.0048	15.37	6	15	42.9058	28.63	10	14	48.0312	20.21	7	15	475	54.711	6.80029
LOC_Os03g15960.1 protein	hsp20/alpha crystallin family protein, putative, expressed	28.57	4	2	4	14	5.67032	8.07	1	2	3.21105	8.07	1	1	3.10569	8.07	1	1	3.39212	8.07	1	1	12.8543	28.57	4	4	15.6838	28.57	4	5	161	17.8991	6.06201
LOC_Os05g45950.1 protein	outer mitochondrial membrane porin, putative, expressed	28.57	1	6	6	22	5.74089	7.5	2	2	7.87665	11.43	3	3	8.69718	11.43	3	3	10.5256	11.43	3	4	12.6627	17.14	4	4	19.1722	28.57	6	6	280	29.5843	8.646
LOC_Os07g36470.1 protein	vacuolar ATP synthase subunit H, putative, expressed	28.57	1	7	7	26	8.88699	7.94	2	3	13.7012	20.95	5	5	8.77929	12.7	3	3	13.1344	10.79	3	4	18.9962	23.81	5	6	14.9233	20.63	4	5	315	35.4985	7.94287
LOC_Os01g12730.1 protein	ras-related protein, putative, expressed	28.5	2	1	4	21	9.68257	23.67	3	3	12.7212	28.5	4	4	12.9147	28.5	4	4	12.2844	28.5	4	4	7.33465	12.08	2	2	12.0654	28.5	4	4	207	23.1225	5.51611
LOC_Os08g44770.1 protein	copper/zinc superoxide dismutase, putative, expressed	28.44	2	3	3	10	6.77277	17.54	2	2	11.479	28.44	3	3	7.68715	17.54	2	2	3.59539	11.37	1	1	3.53425	11.37	1	1	5.1225	11.37	1	1	211	21.2879	6.25244
LOC_Os02g55140.1 protein	leucine aminopeptidase, chloroplast precursor, putative, expressed	28.43	1	15	15	76	32.9898	22.74	10	10	35.5907	23.24	11	11	36.9003	22.07	11	11	41.5004	25.08	11	13	45.9452	24.08	13	14	54.6137	28.43	15	17	598	61.7799	8.104
LOC_Os02g10510.1 protein	Ubiquitin family domain containing protein, expressed	28.43	1	7	7	32	24.1389	28.43	7	7	11.5463	13.98	4	4	15.7839	17.35	5	5	20.3002	13.98	4	6	17.6797	21.93	5	5	16.4953	18.55	4	5	415	45.6184	5.14795
LOC_Os03g45320.1 protein	dehydrogenase, putative, expressed	28.43	2	8	8	30	16.2839	18.38	4	5	22.7591	23.04	6	7	12.6484	14.71	4	4	19.9998	17.65	5	6	14.215	11.27	3	4	14.3399	11.27	3	4	408	43.3435	6.11279
LOC_Os09g21210.1 protein	beta-glucan-binding protein 4, putative, expressed	28.38	1	15	15	80	34.6964	17.43	9	10	54.0351	20.14	11	16	42.2807	20	10	12	43.9703	20.54	11	13	56.6488	23.78	12	15	47.8747	19.19	9	14	740	81.2789	7.10791
LOC_Os06g49470.1 protein	peptidyl-prolyl cis-trans isomerase, putative, expressed	28.37	1	6	7	29	11.7491	21.63	4	4	10.7112	21.63	4	4	14.9032	21.63	5	5	13.648	21.63	4	5	10.0431	17.79	3	3	24.48	28.37	7	8	208	22.0974	8.99756
LOC_Os07g33240.1 protein	endoribonuclease, putative, expressed	28.33	1	4	4	22	12.1597	28.33	4	4	16.6486	28.33	4	5	12.0871	28.33	4	4	7.54247	15	2	2	9.60982	22.22	3	3	12.7666	28.33	4	4	180	18.8059	9.39307
LOC_Os05g49860.1 protein	Core histone H2A/H2B/H3/H4 domain containing protein, putative, expressed	28.29	10	4	4	16	3.21788	9.87	1	1	6.21637	17.11	2	2	4.10709	9.87	1	1	7.71082	17.11	2	3	3.18084	9.87	1	1	20.6383	21.05	3	8	152	16.246	10.0522
LOC_Os07g35940.1 protein	beta-amylase, putative, expressed	28.28	1	11	11	73	45.2894	20.29	8	11	53.9713	26.84	10	14	44.4505	20.29	8	11	43.901	22.75	8	12	48.2799	27.87	10	13	47.3352	23.16	9	12	488	55.0823	5.41455
LOC_Os08g03640.1 protein	60S acidic ribosomal protein P0, putative, expressed	28.21	3	6	6	39	23.899	22.26	5	6	20.5354	19.44	4	5	22.8462	22.26	5	6	26.2082	22.26	5	7	22.421	22.26	5	6	34.8388	28.21	6	9	319	34.3561	5.49072
LOC_Os05g49830.1 protein	lipase class 3 family protein, putative, expressed	28.17	1	7	7	46	23.4363	20.67	5	7	28.1824	25.84	6	9	22.5956	28.17	7	7	24.4255	20.67	5	7	25.6281	28.17	7	8	27.7352	20.67	5	8	387	42.9365	7.66455
LOC_Os07g42170.1 protein	60S ribosomal protein, putative, expressed	28.08	1	3	3	15	9.10745	28.08	3	3	12.7735	28.08	3	4	2.37182	6.85	1	1	3.08114	8.9	1	1	8.52227	28.08	3	3	9.3046	28.08	3	3	146	16.0068	10.8726
LOC_Os01g09510.1 protein	60S acidic ribosomal protein, putative, expressed	28.07	2	1	1	2	4.03629	28.07	1	1																	3.79925	28.07	1	1	114	11.5996	4.32275
LOC_Os10g35960.1 protein	NAD-dependent malic enzyme, mitochondrial precursor, putative, expressed	28.06	2	12	12	65	33.1984	19.52	9	11	37.424	18.39	8	11	40.3401	22.9	10	12	26.3442	15.65	7	8	36.4187	22.26	9	11	38.4075	20.65	9	12	620	68.2359	8.33838
LOC_Os02g46130.1 protein	tRNA synthetases class II domain containing protein, expressed	28.05	3	11	11	59	30.9207	26.05	10	10	33.1561	26.05	10	11	31.257	25.5	10	10	26.804	24.23	9	9	32.2861	23.68	9	10	27.9791	22.95	9	9	549	60.8241	6.31592
LOC_Os06g47320.1 protein	T-complex protein, putative, expressed	28.04	1	11	11	71	38.3471	26.79	10	11	35.5411	23.75	9	10	42.1833	26.79	10	12	45.1856	23.75	10	14	46.3971	28.04	11	13	37.511	19.64	8	11	560	60.2272	6.56592
LOC_Os06g10810.1 protein	phosphate carrier protein, mitochondrial precursor, putative, expressed	27.99	3	2	8	49	22.6605	25.54	7	7	24.0962	24.46	7	8	35.2699	27.99	8	10	20.6794	24.46	7	7	27.9165	27.99	8	8	29.7221	27.99	8	9	368	38.72	9.17334
LOC_Os06g45440.1 protein	haloacid dehalogenase-like hydrolase domain-containing protein 3, putative, expressed	27.97	1	5	5	25	9.62516	19.92	3	3	14.2046	22.99	4	5	9.75502	13.03	2	3	10.3183	18.01	3	3	14.5265	22.99	4	5	18.2471	27.97	5	6	261	29.2737	7.28369
LOC_Os11g35360.2 protein	actin polymerization factor, putative, expressed	27.94	2	1	1	4	3.51438	27.94	1	1	4.47483	27.94	1	1	2.55122	27.94	1	1									3.0474	27.94	1	1	68	7.69878	5.32568
LOC_Os06g39050.1 protein	syntaxin, putative, expressed	27.92	2	7	7	22	12.7265	16.56	3	4	14.5532	20.45	5	5	19.4602	27.92	7	7	5.28286	7.14	2	2	9.67043	16.56	3	3	2.33172	3.9	1	1	308	33.9005	6.27783
LOC_Os03g31300.1 protein	chaperone protein clpB 1, putative, expressed	27.91	2	18	20	88	44.1359	19.63	14	15	47.3671	19.22	13	15	34.2188	16.36	12	12	35.6074	14.42	10	12	50.9322	18.81	13	15	59.4608	23.01	16	19	978	108.918	6.62451
LOC_Os01g55830.1 protein	glutathione S-transferase, putative, expressed	27.91	3	5	7	76	38.0992	23.26	5	10	33.2374	27.44	6	10	45.4264	21.86	5	13	38.2441	22.33	6	11	53.9331	27.91	7	16	52.5494	27.91	7	16	215	23.9612	6.12549
LOC_Os10g18400.1 protein	beta-galactosidase precursor, putative, expressed	27.9	1	4	20	126	72.4542	23.07	16	22	77.4144	25	18	24	68.0601	20.53	14	20	74.0389	21.01	14	22	52.1378	18.6	11	15	78.5787	24.52	16	23	828	91.9409	6.52197
LOC_Os12g12850.1 protein	ATP-dependent Clp protease ATP-binding subunit clpA homolog,chloroplast precursor, putative, expressed	27.86	6	3	22	110	62.3242	22.74	18	20	52.4142	19.26	16	17	63.3993	22.2	18	19	57.3569	20.02	16	18	53.9584	22.09	17	18	55.5979	17.74	15	18	919	101.954	7.06396
LOC_Os04g44560.1 protein	expressed protein	27.81	1	7	7	24	13.8617	16.86	4	4	19.1518	23.37	6	6	9.95469	12.43	3	3	9.31527	13.91	3	3	13.2551	12.43	3	4	12.677	12.43	3	4	338	37.4849	7.43018
LOC_Os02g02870.1 protein	glycine-rich protein 2, putative, expressed	27.8	1	6	6	43	18.1046	27.8	5	7	19.9467	25.31	4	7	23.7135	27.8	6	8	22.5606	25.31	4	9	13.0281	27.8	5	5	20.289	27.8	6	7	241	22.7089	7.06396
LOC_Os01g08860.1 protein	hsp20/alpha crystallin family protein, putative, expressed	27.71	2	4	4	16	3.45103	9.64	1	1	3.26871	9.64	1	1	3.31271	9.64	1	1	7.41657	9.64	1	2	16.1979	22.89	3	5	17.7249	27.71	4	6	166	18.0193	5.74463
LOC_Os02g57180.1 protein	NADH dehydrogenase 1 alpha subcomplex subunit 9,mitochondrial precursor, putative, expressed	27.7	3	9	9	45	17.2061	11.76	4	6	15.6489	13.24	5	6	25.1	23.04	7	9	21.8468	14.22	5	8	16.7943	14.22	5	6	28.604	24.75	8	10	408	44.2809	9.20264
LOC_Os02g54340.2 protein	26S protease regulatory subunit 7, putative, expressed	27.68	3	8	8	35	13.3398	13.22	4	4	20.3454	16.21	5	6	19.007	17.21	5	5	30.4091	19.45	5	8	17.7586	14.96	4	4	29.9877	17.96	5	8	401	44.9269	5.77002
LOC_Os05g13850.1 protein	TsetseEP precursor, putative, expressed	27.67	2	6	6	23	7.81392	11.07	2	3	10.4564	11.07	3	4	11.8836	22.92	3	4	4.80614	6.32	1	2	8.16327	11.07	2	3	19.0923	27.67	6	7	253	27.3276	5.42725
LOC_Os01g13700.1 protein	DNA-binding protein-related, putative, expressed	27.66	1	3	3	11	2.6733	8.51	1	1	2.18056	8.51	1	1	4.56961	20.57	2	2	2.09713	12.06	1	1	7.08189	27.66	3	3	7.14363	27.66	3	3	141	15.1721	9.11475
LOC_Os05g23860.1 protein	rab GDP dissociation inhibitor alpha, putative, expressed	27.64	2	4	10	51	27.917	20.9	7	8	27.165	20.9	7	8	27.6836	20.9	7	8	30.1209	20.9	7	9	28.1995	18.65	6	7	34.3024	25.39	9	11	445	49.6178	5.84619
LOC_Os05g23720.1 protein	mitochondrial carrier protein, putative, expressed	27.63	1	3	12	93	40.5707	20	8	17	39.4204	25.26	10	15	35.5537	18.95	7	15	40.1319	25.53	10	16	33.6411	19.21	8	13	39.872	21.32	9	17	380	40.951	9.74463
LOC_Os07g10600.2 protein	cycloartenol-C-24-methyltransferase 1, putative, expressed	27.62	2	8	8	34	24.8922	25	6	7	21.4489	22.09	5	6	12.2699	18.31	4	4	10.1015	14.24	3	3	18.6288	24.71	6	6	24.2064	25	6	8	344	38.5871	6.3667
LOC_Os07g14610.1 protein	IAA-amino acid hydrolase ILR1-like 6 precursor, putative, expressed	27.59	1	2	3	14	6.78776	19.31	2	2	13.5231	27.59	3	4	6.76782	19.31	2	2	6.93798	19.31	2	2	6.59889	19.31	2	2	6.14398	19.31	2	2	145	15.3095	6.52197
LOC_Os01g14950.1 protein	importin subunit alpha, putative, expressed	27.57	1	9	11	51	30.7821	26.24	8	9	29.8912	24.52	8	8	25.678	21.67	7	7	27.6675	19.2	7	8	34.6615	25.86	9	10	31.4046	23	9	9	526	57.5347	5.22412
LOC_Os10g41480.1 protein	phospho-2-dehydro-3-deoxyheptonate aldolase, chloroplast precursor, putative, expressed	27.56	1	11	12	58	31.2024	23.03	10	11	35.4713	20.87	9	12	13.4878	13.39	5	5	22.954	19.88	8	8	32.1325	24.02	10	12	28.4347	24.02	10	10	508	56.3695	8.51416
LOC_Os01g49290.1 protein	WD repeat-containing protein, putative, expressed	27.54	1	7	9	54	33.8623	23.95	8	10	31.0747	21.56	6	9	27.9597	21.56	6	8	31.972	24.85	6	9	29.7272	25.45	8	9	32.0159	21.86	7	9	334	36.209	6.44287
LOC_Os11g03400.1 protein	ribosomal protein, putative, expressed	27.52	1	5	5	20	9.59184	22.15	4	4	12.1432	27.52	5	5	4.84758	11.41	2	2	7.4815	17.45	3	3	7.93209	17.45	3	3	7.10078	17.45	3	3	149	16.8082	10.5649
LOC_Os09g37006.2 protein	protein of unknown function domain containing protein, expressed	27.51	2	4	4	19	8.28376	18.59	2	2	17.3974	18.59	2	5	11.1871	18.59	2	3	3.63286	6.32	1	1	14.7134	18.59	2	4	13.7484	27.51	4	4	269	29.4258	9.86182
LOC_Os10g32680.1 protein	expressed protein	27.47	102	7	7	35	24.7438	25.82	6	7	23.1137	23.9	5	7	14.9523	13.74	3	4	16.7656	18.13	3	4	16.3473	12.09	2	5	29.5633	23.63	5	8	364	39.9095	8.08936
LOC_Os06g49110.3 protein	delta-aminolevulinic acid dehydratase, chloroplast precursor, putative, expressed	27.46	2	7	7	53	37.8275	27.46	7	10	29.754	27.46	7	8	28.7374	27.46	7	8	27.9061	24.65	6	9	27.7125	27.46	7	8	38.6248	27.46	7	10	426	46.2562	6.15088
LOC_Os01g16960.1 protein	pyruvate kinase, putative, expressed	27.45	3	11	11	81	40.8104	23.14	8	11	51.4999	20.2	6	13	50.5768	27.25	10	15	52.3295	24.31	8	14	48.6159	21.96	8	13	56.4369	21.96	7	15	510	54.8693	7.89893
LOC_Os12g13380.1 protein	adenylate kinase, putative, expressed	27.39	1	3	6	29	18.6716	25.31	5	5	18.1991	25.31	5	5	16.9296	25.31	5	5	16.3766	25.31	5	5	14.3159	17.84	4	4	17.7853	25.31	5	5	241	26.3889	8.27979
LOC_Os04g38600.3 protein	glyceraldehyde-3-phosphate dehydrogenase, putative, expressed	27.36	4	5	7	40	21.8553	23.63	6	7	23.2336	27.36	7	7	18.5391	23.63	6	6	16.2807	20.15	5	5	21.9601	27.36	7	7	27.13	27.36	7	8	402	42.6891	7.72314
LOC_Os05g38310.1 protein	ubiquitin family protein, putative, expressed	27.36	1	1	3	62	36.2419	12.26	1	12	30.487	12.26	1	10	35.1275	27.36	2	12	24.9211	12.26	1	9	23.8425	12.26	1	8	33.318	12.26	2	11	106	11.8129	4.79248
LOC_Os04g32330.2 protein	dihydrolipoyllysine-residue succinyltransferase component of 2-oxoglutarate dehydrogenase complex, mitochondrial precursor, putative, expressed	27.33	2	8	8	62	41.2258	24.37	7	11	37.2389	22.78	6	10	38.0687	22.1	6	10	32.9389	25.74	7	10	33.2776	22.78	6	9	44.54	22.78	6	12	439	48.0971	8.38232
LOC_Os04g51440.1 protein	villin protein, putative, expressed	27.27	1	17	18	90	42.8809	16.49	10	12	55.2712	19.13	12	16	56.7216	16.07	10	15	47.0568	19.98	12	14	43.2325	16.38	9	12	66.4144	17.76	12	21	946	105.591	5.96045
LOC_Os05g40230.1 protein	vacuolar ATP synthase subunit E, putative, expressed	27.27	1	7	8	30	9.21408	12.99	3	3	11.7866	12.99	3	4	9.80472	12.99	2	3	11.1151	12.99	3	4	19.9324	25.54	6	7	24.7019	27.27	8	9	231	25.998	9.31982
LOC_Os01g16910.1 protein	outer mitochondrial membrane porin, putative, expressed	27.25	1	6	6	22	7.96145	8.12	2	2	20.681	18.55	4	6	3.29027	3.77	1	1	11.6583	12.17	3	3	18.8975	14.2	3	5	17.453	18.84	4	5	345	37.9318	6.78564
LOC_Os06g27850.1 protein	peroxidase precursor, putative, expressed	27.23	1	7	7	35	21.6557	22.9	6	6	21.8491	23.66	6	6	35.3841	27.23	7	10	19.476	15.27	4	5	13.4536	15.27	4	4	15.121	15.27	4	4	393	42.3302	6.65381
LOC_Os04g58110.1 protein	pyruvate kinase, putative, expressed	27.2	1	11	11	40	15.6975	10.96	5	5	12.7353	9.2	4	4	22.308	10.96	5	7	26.0286	16.63	7	8	26.317	15.85	6	8	23.6076	17.61	7	8	511	55.1909	7.91357
LOC_Os02g37430.1 protein	LSM domain containing protein, expressed	27.19	2	2	2	22	8.58252	17.54	1	2	11.4751	27.19	2	3	10.8012	27.19	2	3	17.5829	17.54	1	5	19.2069	27.19	2	5	16.3291	27.19	2	4	114	12.654	11.2241
LOC_Os03g49600.1 protein	Os3bglu7 - beta-glucosidase, exo-beta-glucanse, expressed	27.18	24	8	10	45	20.824	14.68	5	6	32.8468	25.79	9	10	22.7078	17.26	5	6	24.9339	13.1	4	6	40.1972	22.42	7	10	26.023	15.67	5	7	504	56.8364	9.0415
LOC_Os09g25390.1 protein	phospholipase D, putative, expressed	27.17	1	15	15	93	52.0951	23.26	12	15	58.2619	26.19	14	18	55.9385	24.24	13	17	32.4546	15.79	8	9	57.2822	21.54	12	18	52.7941	24.85	13	16	817	89.908	6.48096
LOC_Os11g29190.2 protein	40S ribosomal protein S5, putative, expressed	27.14	6	4	4	30	21.0465	22.61	3	5	23.1592	22.61	3	6	13.7027	16.08	2	3	19.7508	16.08	2	5	20.6176	27.14	4	6	18.9555	27.14	4	5	199	22.1928	9.70068
LOC_Os03g26430.1 protein	aldose 1-epimerase, putative, expressed	27.13	1	8	8	67	45.3799	23.94	7	13	47.6408	27.13	8	14	27.9755	23.67	6	8	57.4658	23.67	6	16	34.819	20.74	5	9	25.6411	20.74	5	7	376	40.7345	8.646
LOC_Os03g15650.1 protein	vacuolar sorting protein, putative, expressed	27.08	3	6	6	22	11.054	10	2	3	11.5819	10	2	3	18.6123	16.04	4	5	7.11571	5.21	1	2	11.0428	7.92	2	3	21.4158	22.29	5	6	480	53.8076	4.77979
LOC_Os02g41860.4 protein	aquaporin protein, putative, expressed	27.05	5	4	4	21	11.506	22.71	3	3	10.0756	22.71	3	3	7.54023	14.01	2	2	14.0895	22.71	3	4	16.8493	27.05	4	5	12.4794	27.05	4	4	207	21.8192	5.85889
LOC_Os11g21990.2 protein	expressed protein	27.04	2	8	8	40	22.6737	22.82	7	8	22.986	24.79	7	8	16.901	20.56	6	6	14.0022	17.46	5	5	13.9522	16.62	5	5	23.1419	24.79	7	8	355	40.7706	6.22705
LOC_Os07g14600.1 protein	hydrolase, putative, expressed	27.03	1	3	4	11	7.38365	14.41	2	2	8.98155	19.82	3	3	5.77588	14.41	2	2	9.24977	21.62	3	3					2.27987	5.86	1	1	222	23.2887	5.5542
LOC_Os07g40740.1 protein	heparanase-like protein precursor, putative, expressed	27.03	1	13	13	118	58.8507	27.03	13	17	68.2752	27.03	13	20	69.58	27.03	13	21	62.8548	26.47	12	21	61.8938	25.52	12	19	65.7767	27.03	13	20	529	56.1842	8.45557
LOC_Os01g68950.1 protein	ubiquitin family domain containing protein, expressed	27	2	3	3	8	2.25221	10	1	1	4.92566	25	2	2					2.52191	10	1	1	2.32723	10	1	1	8.00611	27	3	3	100	10.9213	5.09717
LOC_Os06g45590.1 protein	glyceraldehyde-3-phosphate dehydrogenase, putative, expressed	26.99	1	2	10	46	22.5766	20.72	6	6	25.1467	21.2	6	7	23.5832	18.31	6	7	31.9262	22.41	8	10	22.0534	24.1	7	7	29.6105	25.78	8	9	415	43.4671	8.60205
LOC_Os01g47660.1 protein	60S ribosomal protein L18a, putative, expressed	26.97	3	4	4	23	11.2193	14.04	2	3	16.8794	21.91	3	5	7.8953	10.11	1	2	18.0006	14.04	2	5	10.9195	15.17	2	3	17.1791	23.03	3	5	178	21.3723	10.5503
LOC_Os12g41390.3 protein	homocysteine S-methyltransferase protein, putative, expressed	26.92	3	2	2	21	12.6599	26.92	2	3	14.7756	26.92	2	4	11.8079	16.67	1	3	12.4914	26.92	2	3	12.521	26.92	2	3	18.0663	26.92	2	5	156	16.6284	5.32568
LOC_Os03g58170.1 protein	stem-specific protein TSJT1, putative, expressed	26.91	2	5	5	33	12.7133	14.06	3	4	16.5441	14.06	3	5	19.1371	16.87	4	6	15.0456	16.87	4	5	16.1359	14.06	3	5	23.5271	26.91	5	8	249	26.6582	5.65576
LOC_Os03g52840.1 protein	serine hydroxymethyltransferase, mitochondrial precursor, putative, expressed	26.9	3	9	9	33	15.5206	15.2	5	5	18.8938	19.1	6	6	17.1022	16.96	6	6	7.9525	5.65	2	2	21.5055	18.71	7	7	20.3621	18.32	6	7	513	56.3798	8.33838
LOC_Os03g53790.1 protein	periplasmic beta-glucosidase precursor, putative, expressed	26.86	1	16	16	129	58.5698	21.12	11	19	64.7164	24.22	13	21	63.9061	22.36	13	22	54.1945	21.12	11	17	54.7604	20.81	12	18	92.8082	22.2	13	32	644	70.0178	8.08936
LOC_Os12g23170.1 protein	Os12bglu38 - beta-glucosidase/beta-mannosidase/exoglucanase homologue, expressed	26.83	16	10	11	115	54.2432	18.29	7	15	70.7492	26.22	10	20	68.9003	19.72	8	20	74.4607	15.04	6	21	58.0665	18.29	7	17	73.9625	20.33	9	22	492	56.9674	7.69385
LOC_Os12g10570.1 protein	ATP synthase subunit beta, putative, expressed	26.83	2	0	7	44	19.6359	19.02	5	6	23.3565	19.02	5	7	16.9377	19.02	5	5	27.1327	23.66	6	8	23.898	22.2	6	7	36.6308	26.83	7	11	410	44.1399	5.79541
LOC_Os11g33330.1 protein	peptidase, M24 family protein, putative, expressed	26.82	1	6	13	56	25.8029	13.69	7	8	29.4878	17.32	9	9	28.3183	14.66	7	8	36.7378	20.53	10	11	31.0491	17.04	8	9	40.6785	18.85	8	11	716	80.3064	6.17627
LOC_Os07g22720.2 protein	2-oxo acid dehydrogenases acyltransferase domain containing protein, expressed	26.8	2	8	13	95	49.6405	26.25	12	16	48.6202	24.21	11	15	53.1363	24.21	11	17	38.7401	20.15	8	13	50.5926	24.21	10	16	57.2171	24.21	11	18	541	58.7352	8.41162
LOC_Os07g42950.1 protein	40S ribosomal protein S6, putative, expressed	26.8	1	3	9	38	21.9498	22.8	7	7	37.7266	26.8	9	11	12.4721	15.6	4	4	13.4615	12.4	4	4	18.5587	18.8	5	5	23.394	23.2	6	7	250	28.4546	10.6528
LOC_Os05g36260.1 protein	soluble inorganic pyrophosphatase, putative, expressed	26.79	1	3	6	44	12.1478	13.39	3	4	12.0283	13.39	3	4	32.7786	23.66	5	12	18.2674	13.39	3	7	18.3775	21.88	4	7	26.7946	18.3	4	10	224	25.4539	5.66846
LOC_Os01g71990.1 protein	pyrroline-5-carboxylate reductase, putative, expressed	26.76	1	5	5	42	19.3647	19.01	3	5	19.8075	19.01	3	5	24.9693	23.94	4	6	36.8105	23.94	4	9	23.875	23.94	4	6	43.617	26.76	5	11	284	29.6516	7.45947
LOC_Os05g07880.2 protein	phospholipase D, putative, expressed	26.7	2	15	18	120	55.6792	17.35	9	15	81.0575	22.09	14	22	100.543	23.54	13	29	74.104	16.75	9	21	64.1955	21.36	13	19	49.5369	17.35	9	14	824	91.5427	6.354
LOC_Os03g21490.1 protein	ABC transporter, ATP-binding protein, putative, expressed	26.69	1	6	6	20	8.62927	11.58	3	3	8.51986	12.22	3	3	12.8869	18.01	4	4	7.90261	12.22	3	3	9.29267	12.22	3	3	11.6186	17.04	4	4	311	33.3344	6.16357
LOC_Os12g05430.1 protein	ribosomal protein L24, putative, expressed	26.67	1	1	3	14	9.78213	26.67	3	3	5.24939	18.67	2	2	2.76318	6	1	1	5.59965	18.67	2	2	10.0812	26.67	3	3	8.07171	26.67	3	3	150	16.9203	11.0044
LOC_Os01g18070.1 protein	bacterial transferase hexapeptide domain containing protein, expressed	26.62	1	7	7	27	12.6341	14.07	3	4	20.28	26.62	5	6	15.8558	14.45	4	5	11.7814	23.19	4	4	7.61777	6.08	1	2	19.4618	26.62	5	6	263	28.4513	6.85889
LOC_Os02g35500.1 protein	NAD binding domain of 6-phosphogluconate dehydrogenase containing protein, expressed	26.62	1	6	6	33	25.2741	26.28	5	7	18.9267	17.06	4	5	19.9133	22.53	4	5	13.6056	18.09	4	4	25.6017	26.62	6	7	17.4445	26.62	5	5	293	30.4767	6.59521
LOC_Os10g25990.1 protein	retrotransposon protein, putative, unclassified, expressed	26.62	2	5	5	16	4.9586	10.71	1	1	2.44175	3.25	1	1	2.38804	3.25	1	1	2.22501	3.25	1	1	22.0048	22.4	4	6	20.5241	26.62	5	6	308	33.9963	6.66846
LOC_Os11g48040.1 protein	mitochondrial carrier protein, putative, expressed	26.58	1	7	7	41	21.3106	19.6	5	7	22.8314	20.27	5	7	25.1334	23.59	6	8	14.1767	13.62	3	4	25.8026	23.59	6	8	26.2188	20.6	5	7	301	32.071	9.43701
LOC_Os04g38540.2 protein	aldose 1-epimerase, putative, expressed	26.52	2	6	6	34	21.074	24.31	5	6	16.6799	24.03	4	5	19.497	24.03	4	5	18.2484	16.02	3	5	22.9326	26.24	5	7	21.2848	26.24	5	6	362	39.4129	9.0415
LOC_Os02g01030.2 protein	tetratricopeptide repeat domain containing protein, expressed	26.47	4	6	6	34	21.2231	15.2	4	6	18.1815	23.04	5	5	14.1338	16.18	4	4	12.3612	11.76	4	4	22.6311	23.04	5	6	33.2094	16.18	4	9	408	44.1233	5.12256
LOC_Os03g11060.1 protein	MFP1 attachment factor 1, putative, expressed	26.45	1	2	2	11	8.60382	26.45	2	2	6.77692	26.45	2	2	6.96757	26.45	2	2	3.46726	9.03	1	1	8.22754	26.45	2	2	7.25829	26.45	2	2	155	15.6088	4.51318
LOC_Os01g64630.4 protein	actin, putative, expressed	26.33	2	2	10	120	50.352	23.4	8	16	55.345	26.33	9	17	77.9943	26.33	9	25	54.8119	23.4	8	17	69.9756	26.33	9	23	75.3099	23.4	9	22	376	41.5878	5.38916
LOC_Os08g43540.1 protein	peptidase, T1 family, putative, expressed	26.33	1	5	7	24	16.4832	23.82	5	5	11.9887	13.48	3	3	13.09	15.67	4	4	6.10396	7.84	2	2	10.4933	13.48	3	3	24.2969	26.33	6	7	319	35.3523	9.15869
LOC_Os11g08820.1 protein	expressed protein	26.32	2	6	6	53	20.4206	13.6	2	6	28.5481	26.32	5	10	31.6853	17.98	4	9	33.8716	17.98	3	9	29.4926	21.49	5	9	34.7721	17.98	4	10	228	24.4353	5.84619
LOC_Os03g22810.1 protein	copper/zinc superoxide dismutase, putative, expressed	26.3	1	3	4	25	23.4273	18.15	2	5	26.4008	26.3	4	7	21.6917	22.59	3	5	7.98811	18.15	2	2	13.1676	18.15	2	3	13.2992	18.15	2	3	270	27.8512	6.7417
LOC_Os04g35290.1 protein	OsPDIL5-2 protein disulfide isomerase PDIL5-2, expressed	26.24	1	6	6	26	16.8085	18.2	4	5	15.8672	13.71	3	4	15.8353	13.71	3	4	12.4666	9.22	2	3	17.8068	17.49	4	5	20.3275	17.26	4	5	423	47.0263	4.95752
LOC_Os04g42000.1 protein	6,7-dimethyl-8-ribityllumazine synthase, chloroplast precursor, putative, expressed	26.24	1	4	4	32	18.1969	26.24	4	5	18.7581	23.08	3	5	16.0002	26.24	4	5	12.7063	12.22	2	4	20.4294	26.24	4	6	22.4346	26.24	4	7	221	22.4576	8.96826
LOC_Os07g31380.1 protein	NAD-dependent malic enzyme, mitochondrial precursor, putative, expressed	26.21	1	11	11	60	31.0222	18.81	8	9	28.4102	13.83	6	8	31.793	18.01	8	9	40.8133	20.26	9	13	34.6356	18.01	8	10	43.1372	20.74	8	11	622	68.8993	6.44287
LOC_Os09g38550.5 protein	protein phosphatase 2C, putative, expressed	26.21	3	8	8	35	14.4412	17.66	5	5	16.8179	20.23	6	6	22.7772	26.21	8	8	12.7275	14.25	4	4	20.3756	23.93	7	7	15.4253	17.66	5	5	351	38.4418	5.42725
LOC_Os09g10600.1 protein	enoyl-acyl-carrier-protein reductase NADH, chloroplast precursor, expressed	26.15	1	4	8	61	31.5347	22.1	6	9	25.8002	20.49	6	8	38.528	26.15	8	12	42.1513	19.95	5	12	36.3946	24.26	7	11	30.0121	22.1	6	9	371	38.9962	9.01221
LOC_Os03g40720.1 protein	UDP-glucose 6-dehydrogenase, putative, expressed	26.14	3	9	12	51	23.9076	18.05	7	7	27.2151	21.37	8	8	27.6627	14.32	7	8	19.8622	13.07	6	6	32.1615	18.67	9	10	41.0364	23.44	9	12	482	53.0802	7.18115
LOC_Os04g38900.2 protein	prohibitin, putative, expressed	26.13	2	4	5	29	11.7989	14.98	3	3	18.3769	17.77	4	5	18.2366	23.34	4	5	13.8645	17.77	4	4	21.8101	26.13	5	6	21.999	26.13	5	6	287	30.7832	7.56201
LOC_Os03g27260.1 protein	40S ribosomal protein S6, putative, expressed	26.12	1	2	8	32	17.1664	12.65	5	5	26.7756	16.33	6	8	12.4721	15.92	4	4	13.4615	12.65	4	4	14.4108	12.65	4	4	22.4275	22.45	6	7	245	28.0413	10.6382
LOC_Os12g38000.1 protein	60S ribosomal protein L8, putative, expressed	26.05	1	6	6	29	15.5505	20.69	4	5	18.8557	26.05	6	7	5.81072	11.49	2	2	13.3454	18.77	4	5	15.5632	20.69	4	5	15.4073	20.69	4	5	261	28.2319	10.9897
LOC_Os01g44430.1 protein	retrotransposon protein, putative, unclassified, expressed	26.05	1	15	15	62	23.4429	21.34	9	10	29.7798	19.41	7	12	45.458	20.89	14	17	22.2013	19.41	7	9	15.6894	13.54	6	6	18.3959	14.25	7	8	1551	142.581	9.62744
LOC_Os05g51420.3 protein	hypersensitive-induced response protein, putative, expressed	26.04	3	3	7	27	14.6018	17.01	5	6	14.8866	20.49	6	6	9.87316	11.81	3	4	11.0666	16.32	4	4	7.94814	7.99	2	3	10.2773	10.76	3	4	288	31.6013	6.41748
LOC_Os11g19160.1 protein	beta-D-xylosidase, putative, expressed	26.03	5	19	20	116	47.2164	15.36	13	15	66.5324	19.46	15	21	73.971	22.51	17	23	63.9036	20.05	17	21	54.1381	16.53	14	18	56.2773	19.46	14	18	853	91.6037	8.90967
LOC_Os02g22780.2 protein	T-complex protein, putative, expressed	25.99	3	9	9	53	33.2536	22.82	8	9	31.9691	22.82	8	9	25.1077	18.06	6	7	28.0608	18.25	7	8	36.4113	24.4	7	10	34.0568	21.83	8	10	504	54.4269	6.7417
LOC_Os02g02990.1 protein	translation initiation factor eIF3 subunit, putative, expressed	25.97	1	4	4	14	14.2769	25.97	4	4	7.58206	12.12	2	2	6.83879	12.12	2	2	7.61754	12.12	2	2	8.38236	12.12	2	2	8.04413	12.12	2	2	231	25.7738	4.89404
LOC_Os06g05080.1 protein	cytochrome c oxidase subunit 5B, mitochondrial precursor, putative, expressed	25.97	1	3	3	9	4.95442	16.23	2	2	8.29316	25.97	3	3	2.90376	8.44	1	1	2.63158	8.44	1	1	2.5951	8.44	1	1	3.13886	8.44	1	1	154	17.0754	5.70654
LOC_Os10g42100.1 protein	pyruvate kinase, putative, expressed	25.96	1	8	9	60	30.0122	19.65	6	8	34.9074	19.65	6	10	37.34	15.79	6	10	36.7511	15.79	6	10	34.2077	19.65	6	9	43.6039	20.18	8	13	570	61.6064	6.44287
LOC_Os05g51540.1 protein	expressed protein	25.95	1	2	2	4	5.29146	25.95	2	2	3.60157	18.99	1	1	2.22221	6.96	1	1													158	17.4253	9.87646
LOC_Os08g41990.1 protein	aminotransferase, putative, expressed	25.94	1	7	7	43	22.2953	25.94	7	7	26.5687	23.01	6	8	23.1912	19.67	6	7	22.4215	16.74	5	7	24.8777	19.67	6	8	18.8922	19.67	6	6	478	50.2056	6.94678
LOC_Os12g14070.1 protein	DnaK family protein, putative, expressed	25.93	1	6	12	61	22.9535	12.32	7	7	37.5023	18.34	9	11	31.5008	17.77	9	10	37.7961	18.05	9	12	33.3373	24.21	11	11	33.8069	17.77	9	10	698	74.0413	5.24951
LOC_Os11g41890.1 protein	RNA recognition motif containing protein, putative, expressed	25.91	1	6	7	40	22.3992	25.05	6	6	23.5458	25.05	6	6	31.9032	25.91	7	8	24.156	21.84	5	6	28.5757	25.05	6	7	26.539	25.05	6	7	467	49.0182	8.52881
LOC_Os03g24580.1 protein	transmembrane protein 85, putative, expressed	25.84	2	3	3	14	9.64993	19.1	2	3	9.53835	19.1	2	3	8.06666	25.84	3	3	4.85567	19.1	2	2	2.3057	6.74	1	1	5.1474	19.1	2	2	178	19.2868	9.0415
LOC_Os08g39070.1 protein	COP9 signalosome complex subunit 6a, putative, expressed	25.84	1	6	6	33	21.0547	16.41	4	6	16.5654	15.2	4	5	16.1568	18.54	5	6	13.0691	13.98	3	4	18.128	18.54	5	6	22.4948	16.41	3	6	329	36.0012	6.59521
LOC_Os02g21250.1 protein	clathrin adaptor complex small chain domain containing protein, expressed	25.82	2	3	3	17	8.16454	13.74	1	2	10.5587	20.33	2	3	11.1508	20.33	2	3	13.1163	25.82	3	4	7.46287	20.33	2	2	9.63152	20.33	2	3	182	19.8553	4.80518
LOC_Os08g39550.1 protein	polygalacturonase inhibitor 2 precursor, putative, expressed	25.79	1	6	6	37	19.8659	23.68	5	6	25.4965	21.84	4	7	14.6327	23.95	5	5	21.9981	18.16	3	6	30.6088	21.84	4	8	18.1724	21.84	4	5	380	38.768	6.29053
LOC_Os03g16040.1 protein	hsp20/alpha crystallin family protein, putative, expressed	25.79	4	1	3	7													3.17763	7.55	1	1	6.99978	18.24	2	2	12.485	25.79	3	4	159	17.647	6.60986
LOC_Os03g52870.1 protein	WD-40 repeat family protein, putative, expressed	25.77	1	10	10	47	21.7212	18.2	8	8	22.5382	19.63	7	7	28.7234	21.68	8	9	22.4597	13.5	6	7	31.6944	23.72	9	10	19.9764	14.11	6	6	489	52.227	8.17725
LOC_Os02g11050.1 protein	26S protease regulatory subunit, putative, expressed	25.71	3	6	7	44	23.2967	18.4	5	6	31.884	22.88	6	8	25.4684	22.88	6	7	22.1378	18.4	5	6	29.5278	20.99	6	8	37.5983	18.16	5	9	424	47.1928	8.85107
LOC_Os03g52490.1 protein	nucleic acid binding protein, putative, expressed	25.68	1	5	5	21	19.6525	22.3	4	6	12.4838	14.19	4	4	9.97607	6.42	2	3	7.85854	6.42	2	2	9.79258	9.8	3	3	10.4837	6.42	2	3	296	32.4979	9.94971
LOC_Os01g15830.1 protein	peroxidase precursor, putative, expressed	25.67	1	7	7	27	17.4276	20.6	6	6	12.9451	14.93	4	4	10.9949	14.93	4	4	17.6094	20.6	6	6	14.9684	19.7	5	5	7.27806	8.36	2	2	335	36.3432	8.01611
LOC_Os11g45730.1 protein	pectinesterase, putative, expressed	25.65	1	8	10	40	15.9065	11.13	5	6	17.3811	11.13	5	6	30.2406	25.65	10	11	16.8045	11.73	5	6	15.7858	12.52	5	5	16.5289	11.13	5	6	503	53.4631	8.80713
LOC_Os11g10980.1 protein	pyruvate kinase, putative, expressed	25.62	1	8	8	61	35.4862	24.1	7	10	34.6651	25.62	8	10	30.3513	20.49	6	9	39.1265	20.11	6	12	33.2511	20.87	7	10	34.1612	22.01	7	10	527	57.1374	6.32861
LOC_Os03g01320.1 protein	LTPL116 - Protease inhibitor/seed storage/LTP family protein precursor, expressed	25.54	1	1	1	4	4.15314	25.54	1	1					9.81241	25.54	1	2					3.34407	25.54	1	1					184	16.4878	7.92822
LOC_Os08g02060.1 protein	expressed protein	25.54	1	3	3	8	2.78426	8.7	1	1	7.43301	19.57	2	2	6.20839	14.67	2	2	5.56275	14.67	2	2					3.39484	8.7	1	1	184	21.0696	5.5542
LOC_Os07g10500.1 protein	cytochrome b-c1 complex subunit 7, putative, expressed	25.52	1	2	3	11	6.7046	20.69	2	2	5.48993	12.41	2	2	2.51326	7.59	1	1	2.67666	7.59	1	1	4.97084	12.41	2	2	6.92759	12.41	2	3	145	16.6057	9.42236
LOC_Os12g41500.1 protein	rhodanese-like domain containing protein, putative, expressed	25.49	1	6	6	31	16.7169	17.16	4	5	19.2452	19.61	4	5	14.5856	15.69	4	4	19.7025	19.36	5	6	13.2156	15.69	4	4	24.4977	25.49	6	7	408	43.4214	7.09326
LOC_Os10g25130.1 protein	aminotransferase, classes I and II, domain containing protein, expressed	25.47	2	8	8	42	22.1188	15.32	5	6	25.2738	21.33	6	7	19.1669	12.42	4	5	22.5426	15.32	5	7	29.0234	19.46	7	9	26.4497	17.18	6	8	483	52.5599	6.65381
LOC_Os08g10480.1 protein	heavy metal-associated domain containing protein, expressed	25.35	1	1	1	1																					2.39485	25.35	1	1	71	7.43876	6.56592
LOC_Os07g16970.1 protein	rab GDP dissociation inhibitor alpha, putative, expressed	25.34	2	5	9	50	20.8929	15.25	5	6	23.0235	17.04	6	7	21.4294	13.45	4	6	37.1716	21.52	7	12	30.7913	19.28	7	9	31.6462	19.51	7	10	446	49.4028	6.26514
LOC_Os07g48490.4 protein	stress responsive protein, putative, expressed	25.34	2	4	5	40	16.047	22.6	4	5	16.1128	22.6	4	5	24.7111	22.6	4	8	19.2759	17.47	3	6	19.6655	22.6	4	6	30.4067	25.34	5	10	292	32.8512	7.35693
LOC_Os10g17454.3 protein	RNA recognition motif containing protein, expressed	25.33	2	5	5	21	14.2358	13	4	4	11.7473	13	4	4	9.28872	13	3	3	8.65878	13	3	3	8.73831	13	3	3	12.9213	25.33	4	4	300	30.7921	4.77979
LOC_Os06g39728.1 protein	cytochrome b559 subunit alpha, putative	25.3	1	1	1	1	3.01489	25.3	1	1																					83	9.43871	4.77979
LOC_Os11g47820.2 protein	glucan endo-1,3-beta-glucosidase precursor, putative, expressed	25.29	2	6	6	22	14.2714	16.01	3	4	5.40951	6.26	2	2	13.6761	19.03	3	4	8.52825	11.14	3	3	8.28077	11.14	3	3	17.8707	20.88	5	6	431	45.9269	6.44287
LOC_Os06g22070.1 protein	mitochondrial glycoprotein, putative, expressed	25.28	1	5	5	28	17.7697	22.68	3	5	8.5788	13.38	2	3	8.90935	13.38	2	3	17.5043	22.68	3	5	10.0114	13.38	2	3	30.5149	25.28	5	9	269	29.7275	4.84326
LOC_Os01g16152.1 protein	peroxiredoxin, putative, expressed	25.25	1	4	4	22	13.5546	25.25	4	4	14.3135	25.25	4	4	13.6159	19.7	3	4	10.999	19.7	3	3	8.94834	19.19	3	3	13.0127	25.25	4	4	198	20.8607	7.98682
LOC_Os01g67134.1 protein	ribosomal L18p/L5e family protein, putative, expressed	25.25	1	6	6	35	23.1425	25.25	6	7	16.0963	24.58	5	5	12.5807	20.6	4	4	16.0088	17.94	4	6	24.3518	25.25	6	7	16.813	24.58	5	6	301	34.3055	9.08545
LOC_Os01g43520.1 protein	neutral ceramidase precursor, putative, expressed	25.22	1	15	15	59	39.2435	21.53	11	12	35.5121	20	11	11	31.1981	16.82	10	10	25.1242	14.39	8	8	30.5767	16.69	9	9	32.1264	15.41	8	9	785	86.5383	7.00537
LOC_Os03g61330.1 protein	fumarylacetoacetase, putative, expressed	25.22	4	3	3	16	16.942	25.22	3	5	6.9915	16.37	2	2	6.90773	16.37	2	2	6.29496	16.37	2	2	7.73101	16.37	2	2	8.75829	16.37	2	3	226	24.0557	5.90967
LOC_Os08g14330.1 protein	aldose 1-epimerase, putative, expressed	25.22	1	6	6	34	16.8906	20.77	4	5	18.3649	21.07	5	5	17.1475	20.77	4	5	22.553	24.93	5	7	19.0572	20.77	4	5	24.6031	21.07	5	7	337	37.3721	6.7417
LOC_Os03g54890.3 protein	ribosomal protein L13, putative, expressed	25.22	4	3	3	16	8.77913	25.22	3	3	8.23074	25.22	3	3	9.10649	25.22	3	3	6.22857	20.87	2	2	8.26258	25.22	3	3	5.6572	20.87	2	2	115	13.3334	9.84717
LOC_Os11g08918.1 protein	expressed protein	25.21	1	4	4	31	6.29645	9.09	2	2	6.14811	9.09	2	2	23.4068	25.21	4	9	13.4775	21.9	3	4	18.9912	12.4	3	8	16.0574	12.4	3	6	242	26.2887	5.38916
LOC_Os07g39710.1 protein	NADH dehydrogenase iron-sulfur protein 4, mitochondrial precursor, putative, expressed	25.16	1	2	2	4	4.10352	25.16	1	1	6.914	20.13	1	2													3.22229	20.13	1	1	159	17.334	9.99365
LOC_Os04g34100.1 protein	expressed protein	25.11	1	5	5	20	5.71337	9.09	2	2	8.96018	17.32	3	3	6.06299	9.09	2	2	17.2949	25.11	5	5	4.91329	9.09	2	2	21.8202	17.32	3	6	231	24.5677	8.646
LOC_Os02g42940.1 protein	MSP domain containing protein, expressed	25.1	1	4	4	13	9.90514	21.24	3	3	2.21831	4.25	1	1	10.8299	20.85	3	3	9.28175	10.04	2	3	3.36619	5.79	1	1	5.28192	10.04	2	2	259	28.4937	6.80029
LOC_Os09g04790.1 protein	PAP fibrillin family domain containing protein, expressed	25.08	1	4	4	8	3.37949	5.64	1	1	9.17811	14.42	3	3	6.77053	9.72	2	2									6.10695	16.3	2	2	319	33.8988	5.09717
LOC_Os03g55280.1 protein	semialdehyde dehydrogenase, NAD binding domain containing protein, putative, expressed	25.07	1	6	6	24	5.75879	5.6	2	2	13.5122	16.8	4	5	7.74934	11.2	3	3	6.08638	5.6	2	2	17.4306	14.13	4	6	20.9421	16.53	4	6	375	40.1526	7.1958
LOC_Os03g08010.1 protein	elongation factor Tu, putative, expressed	25.06	1	11	11	58	20.6907	17.9	8	8	25.1183	17.9	8	9	20.632	16.11	7	7	26.3729	17.9	8	9	39.1366	23.27	10	13	37.4362	23.49	10	12	447	49.2617	9.05615
LOC_Os05g38150.1 protein	amino acid kinase, putative, expressed	25	1	11	12	92	59.3072	21.65	10	15	73.4658	25	12	19	48.4949	19.97	9	12	57.2867	23.6	11	16	52.1011	18.85	8	12	69.1164	23.6	11	18	716	77.6969	6.84424
LOC_Os01g45530.1 protein	single-stranded DNA-binding protein, putative, expressed	25	1	3	3	12	6.69234	12.5	2	2	2.79987	4.91	1	1	3.00073	4.91	1	1	9.87724	25	3	3	9.51238	25	3	3	7.07645	12.5	2	2	224	24.3566	9.92041
LOC_Os09g07460.1 protein	kelch repeat protein, putative, expressed	25	1	6	6	32	16.3102	20.78	5	5	17.4996	20.78	5	5	16.1742	20.78	5	5	16.5281	20.78	5	5	19.0403	25	6	6	19.8286	25	6	6	332	34.4034	5.19873
LOC_Os05g04960.1 protein	phosphoglycerate mutase, putative, expressed	25	1	8	8	38	16.858	21.91	6	6	16.6393	20.68	6	6	27.0607	25	8	9	16.8869	21.3	6	6	19.0935	19.44	6	6	13.7461	17.9	5	5	324	37.2181	5.61768
LOC_Os11g26850.3 protein	erythronate-4-phosphate dehydrogenase, putative, expressed	25	2	9	9	82	43.7803	22.7	7	12	44.7574	22.7	7	13	46.7223	22.7	8	14	51.6855	22.7	8	15	47.3324	22.7	8	14	48.5892	25	8	14	392	42.7693	5.24951
LOC_Os04g36700.1 protein	proteasome subunit, putative, expressed	24.94	2	9	9	45	24.0872	20.94	7	7	21.7397	20.94	7	7	20.2627	16	5	6	26.045	19.53	7	8	22.0143	19.53	7	7	31.5401	24.94	9	10	425	47.5671	6.17627
LOC_Os06g04270.1 protein	transketolase, chloroplast precursor, putative, expressed	24.9	2	14	14	118	69.6791	23.55	13	19	69.7472	21.94	12	18	78.8485	22.61	12	20	76.9413	22.61	12	20	72.3053	21.8	11	18	87.5387	24.9	14	23	743	79.9784	6.58057
LOC_Os07g47120.1 protein	beta-amylase, putative, expressed	24.86	1	9	9	41	27.4089	14.72	5	7	26.576	18.16	6	8	32.1645	20.84	7	9	19.439	11.85	3	5	25.6383	11.85	3	6	24.1574	14.53	4	6	523	56.7255	6.21436
LOC_Os03g27290.1 protein	cytochrome c oxidase subunit, putative, expressed	24.85	2	3	3	15	13.5871	19.53	2	4	3.38091	11.24	1	1	14.2266	19.53	2	4	13.1366	16.57	2	4					4.88312	16.57	2	2	169	18.9008	4.29736
LOC_Os03g55150.6 protein	eukaryotic translation initiation factor 5A, putative, expressed	24.84	2	3	3	11	7.24827	14.91	1	2	15.2521	24.84	3	4	4.18001	14.91	1	1	3.53028	14.91	1	1	4.03919	14.91	1	1	8.12345	24.84	2	2	161	17.5337	6.13818
LOC_Os05g29990.1 protein	NAD dependent epimerase/dehydratase family domain containing protein, expressed	24.83	3	5	9	26	13.2972	15.66	4	4	14.7359	15.88	4	5	14.4431	14.99	4	5	13.3485	8.72	4	4	14.9839	14.99	4	5	6.80038	6.49	3	3	447	48.6782	9.17334
LOC_Os08g15030.1 protein	aspartate carbamoyltransferase, putative, expressed	24.79	1	8	8	26	9.55426	9.64	3	3	8.62243	9.64	3	3	16.4517	16.53	5	6	16.0473	18.46	6	6	11.9112	12.95	4	4	10.9521	12.12	4	4	363	39.867	7.44482
LOC_Os05g06440.1 protein	dnaJ homolog subfamily B member 11 precursor, putative, expressed	24.78	1	8	8	29	8.70086	11.24	3	3	15.4237	18.73	5	5	14.8436	18.44	5	5	12.7858	15.27	4	4	14.4716	18.44	5	5	23.4338	19.02	6	7	347	39.252	6.88818
LOC_Os07g13980.1 protein	glucose-1-phosphate adenylyltransferase large subunit, putative, expressed	24.75	2	9	9	40	28.2899	15.72	6	8	17.9578	16.5	6	6	14.4033	12.77	5	5	19.7903	15.72	6	7	20.5379	15.72	6	6	23.6445	21.61	8	8	509	55.7933	7.75244
LOC_Os01g11970.1 protein	expressed protein	24.7	1	3	3	8	9.87712	24.7	3	3	2.50981	4.45	1	1	2.54747	4.45	1	1	2.86873	4.45	1	1	2.46365	4.45	1	1	3.90162	7.29	1	1	247	25.3646	8.23584
LOC_Os03g57340.1 protein	chaperone protein dnaJ, putative, expressed	24.7	3	5	7	36	21.1028	21.1	6	7	16.8136	19.18	5	6	14.5478	18.23	5	5	16.9324	15.11	5	6	14.8532	19.18	5	5	21.0085	22.78	6	7	417	46.6607	6.18896
LOC_Os07g10150.1 protein	coatomer subunit gamma-2, putative, expressed	24.63	1	15	19	87	47.0505	19.91	15	16	38.3458	18.67	13	13	51.4311	21.03	16	16	34.6203	16.76	12	12	41.4812	16.87	13	13	55.1948	20.47	16	17	889	98.4918	5.10986
LOC_Os01g57570.1 protein	NADPH-dependent FMN reductase domain containing protein, expressed	24.63	2	3	3	20	10.665	17.24	2	3	10.7098	17.24	2	3	15.4991	17.24	2	4	11.6209	17.24	2	3	12.3785	17.24	2	3	14.4689	24.63	3	4	203	21.6908	6.53662
LOC_Os12g05730.1 protein	bifunctional monodehydroascorbate reductase and carbonic anhydrasenectarin-3 precursor, putative, expressed	24.56	1	5	5	28	16.6409	17.79	4	5	14.0648	17.79	4	4	19.7123	24.56	5	6	9.46109	11.74	3	3	13.4198	18.51	4	4	20.9802	24.56	5	6	281	30.7405	6.85889
LOC_Os03g63940.1 protein	CBS domain containing membrane protein, putative, expressed	24.54	1	8	8	33	14.862	15.42	4	4	17.7476	17.85	5	5	19.2692	19.88	6	6	20.8291	19.68	6	6	18.0617	17.44	5	6	20.8045	20.08	6	6	493	54.4586	6.68311
LOC_Os05g08360.2 protein	rRNA 2-O-methyltransferase fibrillarin 2, putative, expressed	24.52	4	4	4	13	12.2772	24.52	4	4	6.34505	12.64	2	2					5.96956	9.58	2	2	11.4875	17.24	3	4	3.46668	5.36	1	1	261	27.2463	10.7993
LOC_Os06g35320.1 protein	polygalacturonase, putative, expressed	24.51	2	10	10	96	39.9386	24.03	9	11	51.2339	24.03	9	15	62.5958	24.03	9	18	54.7237	24.03	9	17	51.8019	24.03	9	16	61.1406	24.51	10	19	412	43.0878	7.81104
LOC_Os09g26730.1 protein	chaperonin, putative, expressed	24.49	1	3	3	12	5.86092	8.57	1	2	5.73716	17.55	2	2					5.51145	8.57	1	2	5.6458	8.57	1	2	12.3231	24.49	3	4	245	25.4785	6.26514
LOC_Os02g38810.1 protein	26S proteasome non-ATPase regulatory subunit 6, putative, expressed	24.48	4	4	9	35	15.1938	14.18	5	5	15.9032	18.04	6	6	13.6859	13.92	5	5	17.3467	16.24	6	6	22.5065	22.42	8	8	14.7628	14.18	5	5	388	44.1218	5.79541
LOC_Os10g17660.1 protein	profilin domain containing protein, expressed	24.43	1	3	3	52	37.0701	24.43	3	10	28.4928	24.43	3	8	29.1224	24.43	3	8	24.0802	24.43	2	7	30.5641	24.43	3	9	35.7174	24.43	3	10	131	14.234	5.021
LOC_Os06g05880.1 protein	profilin domain containing protein, expressed	24.43	1	3	3	25	14.48	24.43	3	4	14.2162	24.43	2	4	10.247	24.43	2	3	18.778	24.43	2	5	17.3841	24.43	3	5	15.2268	24.43	2	4	131	14.1239	4.86865
LOC_Os05g19040.1 protein	prefoldin, putative, expressed	24.43	1	4	4	14	5.51392	13.12	2	2	5.74601	12.67	2	2	12.9506	16.29	3	4	5.25299	8.6	2	2	8.36732	12.67	2	3	2.61494	4.98	1	1	221	25.2056	9.5542
LOC_Os03g01750.5 protein	dual specificity protein phosphatase, putative, expressed	24.41	4	6	6	24	9.31793	9.71	3	3	10.7775	12.65	4	4	16.792	21.47	5	5	13.968	15.88	4	4	9.2241	9.71	3	3	15.2699	15.88	4	5	340	38.3512	6.07471
LOC_Os02g56850.1 protein	glutathione reductase, putative, expressed	24.4	2	9	9	40	19.8069	17.94	6	6	28.8435	21.37	7	8	23.2785	19.15	7	7	18.9607	15.52	5	6	17.097	15.52	5	5	26.1633	17.34	6	8	496	53.4734	6.66846
LOC_Os10g33270.1 protein	cyanate hydratase, putative, expressed	24.4	1	2	2	4					8.515	24.4	2	2									3.5386	11.9	1	1	3.68158	11.9	1	1	168	18.5963	5.88428
LOC_Os06g44270.1 protein	synthase, putative, expressed	24.39	1	5	5	24	16.1431	24.39	5	5	12.7108	16.16	4	4	13.1792	19.21	4	4	9.45429	15.24	3	3	9.99713	16.46	3	3	17.7893	21.65	4	5	328	35.6925	7.13721
LOC_Os02g22260.1 protein	fruit protein PKIWI502, putative, expressed	24.39	2	5	5	18	15.9931	24.39	5	5	7.01001	10.1	2	2	6.38623	14.63	2	2	5.78179	10.1	2	2	3.19413	6.62	1	1	22.0118	20.91	4	6	287	30.6767	5.68115
LOC_Os08g04280.2 protein	actin, putative, expressed	24.38	2	7	7	22	12.44	15.12	4	4	10.308	10.84	3	3	9.67583	10.84	3	3	9.27474	8.35	2	3	11.782	15.35	4	4	15.603	13.09	4	5	443	48.4634	5.2876
LOC_Os03g61510.1 protein	pectinesterase inhibitor domain containing protein, expressed	24.38	1	5	5	30	12.4523	24.38	5	5	9.93339	20.9	4	4	11.7683	24.38	5	5	13.747	24.38	5	6	12.9475	24.38	5	5	12.392	20.9	4	5	201	21.5856	4.52588
LOC_Os02g13640.1 protein	protein phosphatase 1 regulatory subunit SDS22, putative, expressed	24.32	1	5	5	37	21.27	21.02	4	5	23.4201	21.02	4	6	24.952	20.72	4	7	17.9965	21.02	4	6	19.7878	21.02	4	5	27.4143	21.02	4	8	333	36.8951	4.84326
LOC_Os04g39700.1 protein	60S ribosomal protein L6, putative, expressed	24.32	1	3	8	18	7.78144	6.76	3	3	9.77082	14.86	3	4	8.12324	10.36	3	3	4.95135	8.11	2	2	5.42589	10.36	2	2	12.1348	16.22	4	4	222	24.6134	10.0962
LOC_Os10g42299.3 protein	mitochondrial carrier protein, putative, expressed	24.32	1	5	7	23	10.082	16.22	4	4	10.5752	16.22	4	4	10.5245	15.54	4	4	10.058	16.22	4	4	9.84965	15.54	4	4	8.08315	9.8	3	3	296	30.4011	9.45166
LOC_Os06g09630.1 protein	3-oxoacyl-synthase, putative, expressed	24.3	1	6	9	59	32.0601	21.94	8	9	35.3249	24.3	8	10	29.9393	21.94	7	9	29.2495	24.3	8	9	42.5323	24.3	9	12	37.1755	24.3	8	10	465	49.0187	7.1958
LOC_Os11g05370.1 protein	60S ribosomal protein L26-1, putative, expressed	24.29	1	1	2	9	7.1932	24.29	2	2	4.69601	15.71	1	1	3.49705	15.71	1	1	3.54177	15.71	1	1	6.20808	24.29	2	2	6.62732	24.29	2	2	140	15.5836	11.1509
LOC_Os11g26910.1 protein	SKP1-like protein 1B, putative, expressed	24.28	1	2	2	29	11.1516	24.28	2	3	15.5201	24.28	2	4	18.3114	24.28	2	5	22.5325	24.28	2	6	16.2693	24.28	2	4	31.7685	24.28	2	7	173	19.0304	4.61475
LOC_Os05g06330.1 protein	nifU, putative, expressed	24.26	1	5	5	20	9.4206	13.6	3	3	11.4713	17.28	4	4	6.86103	9.19	2	2	11.0243	20.59	4	4	8.96049	13.6	3	3	12.0529	13.6	3	4	272	29.7158	5.5415
LOC_Os03g01930.1 protein	retrotransposon protein, putative, unclassified, expressed	24.26	1	12	12	36	16.9905	11.98	5	5	17.0458	13.91	6	6	28.6929	20.86	9	9	12.4887	7.54	3	3	21.6474	15.68	7	7	18.2173	13.02	6	6	676	73.5847	5.41455
LOC_Os04g58564.3 protein	GA18008-PA, putative, expressed	24.24	2	1	4	26	10.9449	18.94	3	3	14.261	18.94	3	4	18.0087	24.24	4	5	18.7672	24.24	4	5	22.0357	14.39	2	5	14.3384	24.24	4	4	264	27.6331	5.021
LOC_Os01g02880.1 protein	fructose-bisphospate aldolase isozyme, putative, expressed	24.23	1	7	7	41	25.5568	20.36	5	7	18.9203	18.04	4	5	27.7856	22.16	6	9	21.4203	16.24	4	6	19.028	22.16	6	6	24.1633	21.91	6	8	388	41.9677	8.6167
LOC_Os05g16660.1 protein	WD domain, G-beta repeat domain containing protein, expressed	24.23	2	2	6	26	12.2455	16.26	4	4	15.6869	20.86	5	5	12.9511	19.94	5	5	8.1109	10.12	3	3	13.1947	19.94	5	5	10.6842	16.26	4	4	326	36.0611	6.1001
LOC_Os07g01780.1 protein	GTPase activating protein, putative, expressed	24.22	2	3	3	19	7.18197	14.91	2	2	11.3376	24.22	3	4	13.3321	24.22	3	4	11.4791	14.91	2	4	6.92284	14.91	2	2	8.8358	14.91	2	3	161	18.1104	5.37646
LOC_Os07g15880.1 protein	mitochondrial prohibitin complex protein 2, putative, expressed	24.22	1	3	5	35	26.6795	19.72	4	6	23.3148	16.61	3	5	24.4349	16.61	3	5	24.7498	16.61	3	5	30.0342	16.61	3	6	33.5892	24.22	5	8	289	31.9352	9.77393
LOC_Os08g41730.1 protein	peptidase, T1 family, putative, expressed	24.2	1	1	4	17	8.50497	8.22	1	2	8.12806	8.22	1	2	10.9096	12.33	2	3	14.2893	15.53	2	4	7.38538	12.79	2	2	14.0496	16.89	3	4	219	23.8019	6.20166
LOC_Os07g09680.1 protein	ras-related protein, putative, expressed	24.19	4	1	4	24	15.6259	24.19	4	6	7.70587	10.23	2	3	11.6148	18.6	3	4	9.78912	10.23	2	4	10.9051	15.81	3	4	7.9678	10.23	2	3	215	24.0262	7.85498
LOC_Os01g36890.2 protein	DEAD-box ATP-dependent RNA helicase, putative, expressed	24.13	1	7	7	27	11.8342	12.5	3	3	16.5259	16.57	5	5	14.0249	14.53	4	4	9.67743	11.92	3	3	24.5177	22.38	6	7	16.1173	16.28	5	5	344	39.0371	7.10791
LOC_Os11g01380.1 protein	clathrin heavy chain, putative, expressed	24.12	2	33	33	163	74.7501	13.23	19	22	91.3956	17.04	25	28	101.921	18.62	25	30	59.4483	14.05	18	19	106.354	20.73	28	32	107.246	20.55	27	32	1708	193.223	5.38916
LOC_Os05g47890.1 protein	WD domain, G-beta repeat domain containing protein, expressed	24.11	1	4	6	24	11.4831	19.94	4	4	6.20869	8.93	2	2	8.42254	18.45	3	3	15.9952	22.02	4	5	17.6064	21.43	4	6	10.8389	18.45	3	4	336	36.4291	6.53662
LOC_Os05g46290.1 protein	T-complex protein, putative, expressed	24.1	1	8	10	42	27.7335	20.65	9	9	22.4555	16.52	7	7	19.8221	13.94	6	6	22.5495	14.63	7	7	20.3362	13.08	6	6	24.3491	13.08	6	7	581	61.5503	7.02002
LOC_Os05g49150.1 protein	eukaryotic translation initiation factor 3 subunit D, putative, expressed	24.1	1	10	10	52	36.0482	20.34	9	10	32.6629	14.36	6	8	27.4852	14.02	6	7	33.3235	14.02	6	9	28.0176	14.02	6	7	39.0733	19.32	8	11	585	65.0404	5.47803
LOC_Os06g39740.1 protein	ATP synthase subunit beta, putative, expressed	24.1	2	0	7	38	18.6033	17.67	5	5	22.0436	17.67	5	6	15.2196	15.86	4	4	26.2922	21.49	6	7	22.7623	18.47	5	6	34.8396	24.1	7	10	498	54.1612	5.50342
LOC_Os01g39790.2 protein	esterase/lipase/thioesterase, putative, expressed	24.05	2	3	3	9	6.84093	18.14	2	2	6.49099	14.77	2	2	7.31486	18.14	2	2					3.41392	8.86	1	1	7.34474	14.77	2	2	237	26.3642	6.13818
LOC_Os07g47700.1 protein	NAD dependent epimerase/dehydratase family domain containing protein, expressed	24.04	3	3	8	25	17.2285	17.53	5	5	19.4128	16.85	5	6	12.1752	11.46	3	4	6.01687	5.62	2	2	15.7598	14.61	4	5	7.08684	6.74	3	3	445	48.2069	8.86572
LOC_Os07g45090.1 protein	NADH-ubiquinone oxidoreductase 51 kDa subunit, mitochondrial precursor, putative, expressed	24.01	1	10	10	54	22.8671	16.07	6	7	27.9488	18.06	7	9	28.212	22.02	9	10	25.1039	19.84	8	9	22.9489	18.06	7	8	32.0732	18.06	7	11	504	55.2251	8.04541
LOC_Os09g29070.1 protein	glucose-6-phosphate isomerase, putative, expressed	24	1	11	12	46	20.5796	13.6	7	8	26.0964	16.32	8	9	11.8134	7.36	3	4	13.7194	10.88	5	5	28.0435	16	8	10	30.8775	18.08	9	10	625	68.379	6.02393
LOC_Os01g02050.1 protein	phosphoenolpyruvate carboxylase, putative, expressed	23.96	4	23	24	84	28.1862	9.95	10	10	47.6021	14.2	14	16	47.1558	15.56	15	17	34.6932	10.92	11	12	41.2215	15.17	15	15	41.4068	13.82	14	14	1035	115.768	6.96143
LOC_Os03g10120.3 protein	proteasome subunit, putative, expressed	23.96	3	7	7	35	21.2831	22.01	6	6	20.8796	22.01	6	6	23.7079	23.96	7	7	14.0984	14.76	4	4	20.4677	22.01	6	6	18.5217	17.55	5	6	359	40.9024	5.5415
LOC_Os03g18180.1 protein	ranBP1 domain containing protein, expressed	23.92	1	3	3	11	6.03297	15.31	2	2	4.15886	8.61	1	1	10.0452	18.18	2	3	4.81058	8.61	1	1	4.77182	9.57	1	1	10.9685	18.18	2	3	209	23.4145	4.79248
LOC_Os07g10250.1 protein	DEAD-box ATP-dependent RNA helicase 52B, putative, expressed	23.82	8	2	12	54	22.1938	15.05	7	7	26.2138	14.26	8	9	22.3342	14.11	8	8	23.9101	10.66	6	8	32.9579	13.64	7	11	30.5608	11.91	7	11	638	67.1305	8.22119
LOC_Os05g25850.1 protein	superoxide dismutase, mitochondrial precursor, putative, expressed	23.81	2	5	5	38	25.0065	23.81	5	7	21.1799	23.81	5	6	26.39	23.81	5	7	24.544	23.81	5	7	20.8831	23.81	5	6	16.5691	16.45	4	5	231	24.9819	7.02002
LOC_Os07g39870.2 protein	eukaryotic peptide chain release factor subunit 1-1, putative, expressed	23.8	3	6	10	28	11.8958	12.13	4	4	14.1791	10.53	4	4	12.6251	12.13	4	4	12.5996	12.13	4	4	15.3076	13.96	5	5	20.2448	16.48	6	7	437	49.0599	5.60498
LOC_Os09g12660.1 protein	glucose-1-phosphate adenylyltransferase large subunit, chloroplast precursor, putative, expressed	23.8	1	5	8	37	20.8987	18.4	5	6	17.1042	16	4	5	19.7216	17.8	5	6	19.6791	12	4	7	19.1998	14.2	5	6	20.6403	15.8	6	7	500	54.81	6.66846
LOC_Os01g64520.2 protein	uricase, putative, expressed	23.79	2	3	3	22	10.9375	11.45	2	3	13.2773	23.79	3	4	9.99656	11.45	2	3	14.8097	23.79	3	4	13.875	23.79	3	4	15.214	23.79	3	4	227	25.7484	8.54346
LOC_Os05g25550.1 protein	E1-E2 ATPase domain containing protein, expressed	23.77	2	13	19	126	69.7865	21.91	17	21	58.6607	21.91	16	18	69.1529	21.5	16	21	70.8882	21.91	16	22	67.9378	22.84	18	22	71.5075	22.63	17	22	972	106.556	6.75635
LOC_Os02g33450.2 protein	peroxiredoxin, putative, expressed	23.75	2	7	7	39	18.4696	23.75	5	6	23.4952	23.75	6	7	20.4248	17.24	4	5	26.2069	20.31	5	8	23.0158	17.24	4	6	26.9625	23.75	6	7	261	28.0794	5.99854
LOC_Os06g35470.1 protein	L1P family of ribosomal proteins domain containing protein, expressed	23.74	1	7	7	35	21.2114	18.47	5	6	24.7295	21.58	6	7	13.5107	13.19	4	4	21.5575	18.47	6	7	15.7693	15.35	5	5	18.0398	18.47	6	6	417	44.7202	9.37842
LOC_Os06g42310.1 protein	beta-galactosidase precursor, putative, expressed	23.73	1	3	17	81	55.0159	17.06	12	17	50.1568	19.04	14	16	30.3378	13.35	10	11	46.8814	15.57	11	16	21.1468	9.89	6	7	46.1155	14.46	10	14	809	89.5589	6.69775
LOC_Os08g43560.1 protein	OsAPx4 - Peroxisomal Ascorbate Peroxidase encoding gene 5,8,9, expressed	23.71	3	5	6	27	20.4718	23.71	6	7	13.5052	16.15	4	4	11.4639	12.71	3	4	9.45582	11.34	3	3	11.8863	16.15	4	4	15.9772	20.62	5	5	291	31.7184	7.97217
LOC_Os01g72240.1 protein	uridine 5-monophosphate synthase, putative, expressed	23.69	2	8	8	43	26.8244	22.01	7	8	35.2429	22.01	7	10	17.3929	16.98	5	5	21.7445	13.84	5	6	18.9929	17.19	5	5	28.7704	20.55	6	9	477	50.7719	7.21045
LOC_Os09g36982.1 protein	protein of unknown function DUF1279 domain containing protein, expressed	23.66	1	1	1	4	3.92972	23.66	1	1					3.15349	23.66	1	1	3.57309	23.66	1	1	3.07281	23.66	1	1					131	13.8034	9.78857
LOC_Os04g31700.1 protein	methylisocitrate lyase 2, putative, expressed	23.65	1	5	7	53	27.0095	16.45	5	9	25.8749	16.45	5	8	22.1198	15.94	5	7	37.1557	16.45	5	10	29.5299	16.45	5	9	34.1732	21.08	6	10	389	41.2935	5.84619
LOC_Os09g04670.1 protein	DAG protein, chloroplast precursor, putative, expressed	23.62	1	3	7	32	35.6675	19.1	5	11	16.8843	17.59	5	6	4.61789	5.28	2	2	4.91689	5.28	2	2	10.3696	13.57	4	4	19.9637	12.81	3	7	398	43.2721	8.57275
LOC_Os02g13990.3 protein	U2 small nuclear ribonucleoprotein A, putative, expressed	23.6	3	3	3	11	7.4588	17.39	2	2	3.73797	9.32	1	1	8.03495	17.39	2	2	7.61464	9.32	1	2	4.41717	9.32	1	1	9.49649	23.6	3	3	161	18.6932	8.90967
LOC_Os11g11730.1 protein	cell wall adhesin, putative, expressed	23.58	1	9	9	37	24.9198	19.92	6	7	27.9448	15.04	5	8	19.6986	11.18	4	5	18.7132	14.84	6	6	16.9246	15.04	5	5	21.4918	11.18	5	6	492	48.5305	4.56396
LOC_Os06g35540.1 protein	aminotransferase, classes I and II, domain containing protein, expressed	23.54	1	4	9	73	45.0427	20.09	7	12	38.1282	20.09	7	13	35.893	20.09	7	11	31.5452	15.98	6	10	32.7995	20.09	7	10	54.5324	23.54	9	17	463	51.2878	8.26514
LOC_Os12g25690.1 protein	UDP-glucose 6-dehydrogenase, putative, expressed	23.54	4	1	8	46	28.711	15.83	5	8	24.2303	15.83	5	7	29.0129	18.33	6	8	26.7977	15.83	5	7	29.7858	18.33	6	8	29.2571	17.92	6	8	480	52.8211	6.12549
LOC_Os03g29180.1 protein	ubiquinone biosynthesis protein COQ9, mitochondrial precursor, putative, expressed	23.53	1	6	6	47	26.7041	23.53	6	7	30.4692	23.53	6	8	33.5408	21.05	5	9	34.4766	23.53	6	9	15.987	21.05	5	5	36.1846	21.05	5	9	323	34.3817	8.98291
LOC_Os01g24680.1 protein	3-hydroxyacyl-CoA dehydrogenase, putative, expressed	23.52	3	11	11	69	34.5329	15.54	7	10	47.2628	18.16	9	13	27.646	17.06	8	9	27.6076	16.64	8	9	48.0545	23.52	11	14	44.9267	20.5	9	14	727	79.3407	8.68994
LOC_Os04g39040.1 protein	UBA and UBX domain-containing protein, putative, expressed	23.47	1	4	4	21	11.2072	16.4	3	3	11.8568	16.4	3	3	11.0362	16.4	3	3	14.054	16.4	3	4	10.9279	16.4	3	3	18.4816	23.47	4	5	311	33.0023	5.5415
LOC_Os06g06980.1 protein	caffeoyl-CoA O-methyltransferase, putative, expressed	23.46	1	4	4	19	10.1129	20.38	3	3	13.0098	10.77	2	4	9.79767	10.77	2	3	12.5509	13.85	3	4	6.63098	10.77	2	2	11.1277	20.38	3	3	260	28.8296	5.38916
LOC_Os02g01010.1 protein	OsPDIL1-4 protein disulfide isomerase PDIL1-4, expressed	23.45	1	10	10	58	26.1864	15.63	7	8	30.6821	21.49	9	10	25.1217	19.54	7	8	20.1447	15.28	7	7	41.3305	23.45	10	13	43.0993	19.54	8	12	563	62.2144	4.93213
LOC_Os12g43630.2 protein	lactate/malate dehydrogenase, putative, expressed	23.44	3	4	5	32	22.4033	23.44	5	7	20.2142	23.44	5	6	16.197	23.44	5	5	12.6209	15.31	4	4	17.1975	19.69	4	5	16.0706	19.69	4	5	320	33.5525	7.62061
LOC_Os01g43540.1 protein	suppressor of G2 allele of SKP1, putative, expressed	23.43	1	7	7	24	8.94613	10.63	3	3	12.2543	11.17	3	4	6.75483	6.54	2	2	10.3085	10.63	3	3	19.98	23.43	7	7	15.4872	14.71	5	5	367	40.9125	5.05908
LOC_Os02g52940.2 protein	soluble inorganic pyrophosphatase, putative, expressed	23.43	3	6	6	34	15.6865	20.28	5	5	16.6654	23.43	6	6	17.311	23.43	6	6	18.6214	20.28	5	6	15.7371	20.28	5	5	18.0543	23.43	6	6	286	31.7615	6.0874
LOC_Os03g03720.1 protein	glyceraldehyde-3-phosphate dehydrogenase, putative, expressed	23.42	2	6	8	29	14.0921	12.61	4	5	19.9115	21.17	7	7	5.77792	5.86	2	2	13.8336	13.06	5	5	12.5075	12.16	4	4	19.0625	19.14	6	6	444	47.0813	6.68311
LOC_Os05g48220.2 protein	60S ribosomal protein L35a-3, putative, expressed	23.42	1	1	2	4	4.59415	16.22	1	1	4.54905	16.22	1	1									2.06539	7.21	1	1	4.82001	16.22	1	1	111	12.6527	10.6528
LOC_Os07g43820.1 protein	glycosyl hydrolase, putative, expressed	23.42	1	6	6	24	18.9699	23.1	5	6	15.4483	20.25	4	5	8.79196	12.03	3	3	7.80157	12.03	3	3	13.1131	19.3	4	4	7.34189	12.34	3	3	316	34.1731	8.27979
LOC_Os05g43360.1 protein	NADH dehydrogenase flavoprotein 2, mitochondrial precursor, putative, expressed	23.36	1	5	5	30	17.0963	18.61	4	5	16.4509	23.36	5	5	16.995	18.61	4	5	14.974	15.33	3	4	18.13	23.36	5	5	20.3886	23.36	5	6	274	30.0358	7.37158
LOC_Os10g42420.1 protein	GTPase-activating protein, putative, expressed	23.34	1	4	5	19	13.4732	16.71	4	4	6.54449	5.65	2	2	10.5833	13.51	3	3	9.49073	8.85	3	3	8.62668	8.85	3	3	11.8393	12.29	3	4	407	43.9658	8.66064
LOC_Os03g61410.1 protein	expressed protein	23.31	1	2	2	11	7.15134	17.18	1	2	7.47993	17.18	1	2	4.11225	17.18	1	1	6.77241	17.18	1	2	7.28412	23.31	2	2	6.84241	23.31	2	2	163	16.5264	6.7417
LOC_Os01g40570.1 protein	outer mitochondrial membrane porin, putative, expressed	23.27	1	4	4	32	17.07	16.36	3	5	17.4506	16.36	3	5	23.3841	23.27	4	8	17.1568	23.27	4	5	15.7312	16.36	3	5	12.6808	16.36	3	4	275	29.8734	7.76709
LOC_Os05g47640.1 protein	threonine synthase, chloroplast precursor, putative, expressed	23.22	1	6	8	48	20.5364	11.32	5	6	27.4879	17.66	7	8	22.9651	15.93	6	7	30.1208	18.81	7	9	32.7952	18.81	7	9	28.8329	23.22	8	9	521	57.18	7.1958
LOC_Os11g43890.1 protein	WD domain, G-beta repeat domain containing protein, expressed	23.22	1	4	4	17	9.875	18.27	3	3	11.4869	18.27	3	3	6.46904	13.62	2	2	6.72173	9.91	2	2	9.90665	18.27	3	3	13.3481	18.27	3	4	323	33.9091	6.52197
LOC_Os02g54470.2 protein	60S ribosomal protein L35a-3, putative, expressed	23.21	1	1	2	2					4.07148	16.07	1	1									2.06539	7.14	1	1					112	12.7067	10.5503
LOC_Os01g21180.1 protein	translation machinery-associated protein 20, putative, expressed	23.2	2	3	3	21	13.4643	18.23	2	4	10.6799	11.05	1	3	15.0442	18.23	2	5	5.00069	12.15	2	2	14.5504	18.23	2	4	10.2748	18.23	2	3	181	20.3326	7.97217
LOC_Os01g69130.2 protein	dynamin family protein, putative, expressed	23.15	3	13	13	45	16.3694	9.72	6	6	19.8121	9.97	6	7	16.8972	9.72	6	6	13.8377	7.67	5	5	29.8984	19.05	10	10	33.0323	22.12	11	11	782	86.2078	6.99072
LOC_Os12g01530.2 protein	ferritin-1, chloroplast precursor, putative, expressed	23.14	4	5	5	25	15.3778	19.22	4	4	11.0257	13.33	3	3	10.5915	13.33	3	3	20.6029	23.14	5	6	13.6947	23.14	4	4	18.1447	23.14	4	5	255	28.1484	5.66846
LOC_Os08g02640.4 protein	succinate dehydrogenase iron-sulfur subunit 2,mitochondrial precursor, putative, expressed	23.13	2	10	10	64	30.6461	23.13	8	10	41.8295	23.13	10	14	36.8022	18.15	7	12	25.3197	18.15	7	8	27.5004	22.06	6	9	34.1567	23.13	7	11	281	31.0986	8.48486
LOC_Os06g13810.1 protein	pyrophosphate--fructose 6-phosphate 1-phosphotransferase subunit beta, putative, expressed	23.1	2	8	8	57	30.4609	17.64	7	9	34.2009	19.93	6	9	24.7473	15.87	6	7	34.0373	13.93	6	10	30.6155	16.23	5	8	50.2805	23.1	8	14	567	61.223	6.41748
LOC_Os11g38650.1 protein	UDP-glucoronosyl/UDP-glucosyl transferase, putative, expressed	23.06	1	9	9	42	20.2912	16.53	5	5	23.7971	16.94	6	6	25.6781	16.94	6	7	30.3052	16.94	6	8	29.2831	18.57	7	8	25.6104	18.98	7	8	490	52.5009	6.15088
LOC_Os11g11710.1 protein	expressed protein	23.05	1	5	5	48	39.0628	23.05	5	9	29.665	23.05	5	7	39.3817	23.05	5	8	44.9054	23.05	5	10	31.2703	23.05	5	7	30.3545	23.05	5	7	295	30.0708	4.88135
LOC_Os03g60740.1 protein	expressed protein	22.96	1	4	4	19	14.2104	22.96	4	4	11.8929	20.23	3	3	12.2502	20.23	3	3	8.60145	11.28	2	2	13.4728	22.96	4	4	10.6919	14.01	3	3	257	27.8934	6.81494
LOC_Os06g05860.1 protein	6-phosphofructokinase, putative, expressed	22.94	2	8	11	54	20.5067	11.83	6	7	20.0516	15.95	7	7	29.4486	15.77	8	10	24.8933	15.41	8	9	29.3522	17.74	9	10	31.3516	21.33	10	11	558	60.6997	7.6792
LOC_Os01g07810.2 protein	protein of unknown function domain containing protein, expressed	22.9	2	2	3	11	7.55257	22.9	3	3	7.86128	22.9	3	3					2.75977	9.16	1	1	2.36525	8.4	1	1	7.99573	22.9	3	3	131	14.0831	4.85596
LOC_Os04g45010.1 protein	OsPLIM2b - LIM domain protein, putative actin-binding protein and transcription factor, expressed	22.89	2	1	3	18	6.54449	19.4	2	2	9.99323	19.4	2	3	10.1642	19.4	2	3	6.57134	19.4	2	2	14.4139	19.4	2	4	12.6755	22.89	3	4	201	22.2765	7.50342
LOC_Os07g42600.1 protein	aminotransferase, classes I and II, domain containing protein, expressed	22.89	1	9	9	56	31.1075	19.23	7	9	36.3807	20.51	8	11	27.2351	19.23	7	8	38.5846	21.61	8	11	33.1971	19.23	7	9	27.2034	16.67	6	8	546	59.0768	5.89697
LOC_Os03g55090.1 protein	alpha-glucan phosphorylast isozyme, putative, expressed	22.84	1	10	10	48	18.2899	10.83	4	5	32.1862	19.12	8	9	28.8067	16.41	7	8	31.2424	16.24	6	9	26.3258	16.24	6	7	39.2052	16.07	6	10	591	67.1627	5.64307
LOC_Os07g04840.1 protein	PsbP, putative, expressed	22.83	1	4	4	14	8.84354	16.54	2	2	8.46359	16.54	2	2	7.67682	16.54	2	2	8.26453	16.54	2	2	6.9499	16.54	2	2	13.4849	22.83	4	4	254	26.9227	8.49951
LOC_Os09g26880.1 protein	aldehyde dehydrogenase, putative, expressed	22.79	2	8	8	30	16.4931	15.72	5	5	14.123	14.34	4	4	10.986	8.45	3	3	22.0941	17.29	6	7	19.8655	17.49	6	6	17.8219	18.27	5	5	509	54.4669	7.06396
LOC_Os01g07760.1 protein	phospholipase D, putative, expressed	22.78	2	12	15	67	37.6527	17.86	10	11	36.5479	16.01	9	10	44.0376	20.2	12	14	35.772	16.75	10	11	37.8223	17.61	10	11	35.3491	12.81	7	10	812	92.161	5.96045
LOC_Os12g01520.2 protein	ubiquitin-activating enzyme, putative, expressed	22.73	4	1	15	66	29.073	8.99	6	8	43.8844	15.29	10	13	28.3522	8.99	6	8	26.2668	9.3	6	8	43.7345	13.12	10	13	53.2442	18.08	11	16	968	108.236	5.40186
LOC_Os01g51700.1 protein	ras-related protein, putative, expressed	22.71	4	3	3	11	6.5866	15.94	2	2	4.25002	10.63	1	1	6.14889	15.94	2	2	5.50833	15.94	2	2	6.46776	12.08	2	2	6.34022	15.94	2	2	207	23.2466	5.98584
LOC_Os01g27880.1 protein	sucrose-phosphatase, putative, expressed	22.7	1	5	9	46	21.4761	18.44	7	7	23.1522	18.91	7	7	25.179	20.57	8	9	22.6415	18.91	7	7	22.4068	21.04	8	8	25.1854	21.04	8	8	423	47.0347	6.06201
LOC_Os01g37837.1 protein	seryl-tRNA synthetase, putative, expressed	22.7	4	8	8	36	19.8851	15.96	5	6	20.9001	18.43	6	7	19.2223	13.48	4	6	11.4448	7.87	3	4	17.4792	13.48	4	5	25.2948	18.43	6	8	445	50.5738	6.48096
LOC_Os06g48780.1 protein	60S acidic ribosomal protein, putative, expressed	22.69	1	1	3	8	3.85408	12.61	1	1	3.53366	12.61	1	1	3.03465	12.61	1	1	3.64253	12.61	1	1	3.42471	12.61	1	1	9.76925	22.69	3	3	119	11.8867	4.41162
LOC_Os01g13080.1 protein	60S acidic ribosomal protein, putative, expressed	22.69	1	1	3	13	6.45059	20.17	2	2	5.91407	20.17	2	2	5.11952	20.17	2	2	5.81842	20.17	2	2	5.64548	20.17	2	2	9.79713	22.69	3	3	119	11.8688	4.41162
LOC_Os08g23810.2 protein	enoyl-acyl-carrier-protein reductase NADH, chloroplast precursor, expressed	22.67	1	2	6	50	29.63	15.73	4	8	25.0901	14.13	4	7	32.3007	17.6	5	9	34.7997	15.73	4	10	33.1633	20.8	5	9	26.1528	15.73	4	7	375	39.1061	8.67529
LOC_Os12g17910.1 protein	T-complex protein, putative, expressed	22.66	1	4	10	47	22.3619	11.59	6	7	17.0687	11.59	6	6	24.2748	14.53	7	8	26.0676	14.71	7	8	30.2031	19.55	9	10	24.9978	14.36	7	8	578	61.0926	5.21143
LOC_Os08g42050.1 protein	emp24/gp25L/p24 family protein, putative, expressed	22.64	2	3	3	14	6.31107	14.62	2	2	11.8528	22.64	3	4	2.7636	4.72	1	1	5.0524	4.72	1	2	8.17455	14.62	2	3	5.09834	4.72	1	2	212	24.5495	6.45557
LOC_Os01g45390.2 protein	HD domain containing protein 2, putative, expressed	22.64	1	4	4	17	10.0139	13.96	3	3	12.8786	22.64	4	4	9.77285	13.96	3	3	5.84839	7.92	2	2	9.887	13.96	3	3	7.37633	10.57	2	2	265	28.5509	8.646
LOC_Os03g21940.1 protein	60S ribosomal protein L19-3, putative, expressed	22.6	1	1	5	32	20.8316	21.15	3	6	18.8141	21.63	4	6	15.9494	8.17	1	4	14.5193	16.83	2	4	22.1214	22.12	3	6	20.5726	22.6	4	6	208	24.1264	11.3853
LOC_Os04g01290.1 protein	proteasome subunit, putative, expressed	22.6	2	7	7	35	23.4132	17.55	6	7	17.2506	15.38	5	5	21.3405	17.55	6	6	16.967	14.66	5	5	19.8761	19.71	6	6	20.022	14.66	5	6	416	46.334	5.23682
LOC_Os02g37580.1 protein	fimbrin-like protein 2, putative, expressed	22.59	1	11	12	42	17.0973	8.92	4	5	18.1543	10.1	5	6	37.6301	20.51	11	12	20.8636	15.6	7	7	20.2433	11	5	6	18.6275	12.33	6	6	673	75.6432	5.36377
LOC_Os05g33210.2 protein	cytochrome b-c1 complex subunit 9, putative, expressed	22.58	1	2	2	10	10.6735	22.58	2	3	6.5135	22.58	2	2	7.3171	22.58	2	2	3.79091	20.97	1	1	3.50458	20.97	1	1	3.42916	20.97	1	1	62	7.0716	8.57275
LOC_Os04g47220.1 protein	aquaporin protein, putative, expressed	22.57	1	3	5	21	9.13298	14.24	3	3	10.7832	9.72	2	3	11.7868	18.06	4	4	9.61014	14.58	3	3	11.8004	17.71	4	4	12.3796	17.71	4	4	288	30.7279	8.63135
LOC_Os07g14590.1 protein	hydrolase, putative, expressed	22.54	1	7	7	33	18.9037	17.07	5	5	21.449	22.54	7	7	17.6875	19.04	6	6	19.8705	20.13	6	6	11.417	13.57	4	4	14.9303	13.57	4	5	457	48.1686	5.98584
LOC_Os01g12260.1 protein	vacuolar ATP synthase subunit E, putative, expressed	22.51	1	4	5	24	17.9145	18.61	4	5	15.0089	13.42	2	4	6.99236	11.26	2	2	13.4739	16.02	3	4	13.6651	16.02	3	4	18.2442	17.32	3	5	231	26.3729	6.58057
LOC_Os04g20230.1 protein	neighbor of COX4, putative, expressed	22.49	1	3	3	4	3.27935	11.96	1	1	2.22325	6.22	1	1					2.38363	6.22	1	1					2.32897	4.31	1	1	209	22.7089	6.91748
LOC_Os08g18044.1 protein	tetraspanin family protein, putative, expressed	22.48	2	2	2	7	2.29351	9.3	1	1	4.58656	9.3	1	2					8.1994	22.48	2	3					2.83078	13.18	1	1	129	14.7234	5.5415
LOC_Os05g09580.1 protein	expressed protein	22.47	1	1	1	1					4.49486	22.47	1	1																	89	9.08427	8.39697
LOC_Os07g10660.1 protein	ribosomal protein, putative, expressed	22.46	2	5	5	32	20.1323	22.46	5	6	17.0222	22.46	5	5	12.9974	18.12	4	4	17.2277	13.41	3	5	19.5188	22.46	5	6	21.427	22.46	5	6	276	30.0902	10.1987
LOC_Os01g34110.1 protein	expressed protein	22.45	1	1	1	1	3.16172	22.45	1	1																					98	10.5111	11.5171
LOC_Os03g50510.1 protein	threonine dehydratase biosynthetic, chloroplast precursor, putative, expressed	22.43	1	10	10	42	23.2498	17.61	7	7	30.7263	14.62	5	8	13.5419	8.64	4	4	27.2482	16.45	9	9	21.3316	13.29	7	7	20.7353	13.29	7	7	602	65.4986	6.02393
LOC_Os11g16590.1 protein	ATP-dependent Clp protease ATP-binding subunit clpA homolog CD4B,chloroplast precursor, putative, expressed	22.42	3	10	14	65	39.3875	17.49	12	13	38.9283	17.92	11	12	28.3521	13.3	9	9	31.1123	13.09	9	10	28.3225	12.88	9	9	37.6395	16.52	10	12	932	100.821	8.25049
LOC_Os01g51210.1 protein	uncharacterized protein PA4923, putative, expressed	22.42	2	3	3	21	13.4849	15.25	2	3	15.4303	22.42	3	4	10.8421	15.25	2	3	14.212	22.42	3	4	12.4198	15.25	2	3	16.2993	22.42	3	4	223	23.6038	5.14795
LOC_Os12g35040.1 protein	2,3-bisphosphoglycerate-independent phosphoglycerate mutase, putative, expressed	22.4	1	8	8	30	13.3776	14.25	4	4	18.3078	16.29	6	6	9.20606	9.05	3	3	15.5869	15.16	5	5	19.3552	15.16	6	6	18.9091	17.87	6	6	442	47.8465	5.77002
LOC_Os07g43390.1 protein	4-alpha-glucanotransferase, chloroplast precursor, putative, expressed	22.39	1	9	9	38	13.2938	11.11	5	5	15.9051	12.63	6	6	30.5187	22.39	9	10	17.1494	11.11	5	6	14.3568	11.11	5	5	19.0513	11.11	5	6	594	66.2429	5.8335
LOC_Os08g21660.1 protein	WD domain, G-beta repeat domain containing protein, expressed	22.39	2	2	6	34	15.558	16.26	4	5	15.9506	16.56	4	5	17.1785	19.94	5	6	14.1563	18.71	5	5	19.5876	22.39	6	7	17.1473	18.71	5	6	326	36.3563	6.39209
LOC_Os03g61920.1 protein	electron transfer flavoprotein subunit alpha, mitochondrial precursor, putative, expressed	22.35	1	5	5	32	18.9286	20.11	4	5	19.9946	20.11	4	5	22.1234	20.11	4	6	19.0636	20.11	4	5	15.8776	20.11	4	4	25.348	22.35	5	7	358	37.3294	6.55127
LOC_Os12g07820.1 protein	OsAPx6 - Stromal Ascorbate Peroxidase encoding gene 5,8, expressed	22.33	1	3	4	21	13.6681	14.24	3	4	15.0429	20.39	3	4	11.9825	12.3	2	3	10.9514	12.3	2	3	11.5281	12.3	2	3	18.4126	20.39	3	4	309	33.4812	7.2251
LOC_Os02g42820.1 protein	OsPLIM2a - LIM domain protein, putative actin-binding protein and transcription factor, expressed	22.33	2	3	5	27	13.4147	18.93	4	5	10.9164	18.93	4	4	14.0943	18.93	4	5	10.7323	18.93	4	4	11.2971	18.93	3	4	13.1334	22.33	5	5	206	22.5767	7.89893
LOC_Os11g13980.1 protein	hsp20/alpha crystallin family protein, putative, expressed	22.33	1	3	3	8													7.78118	14.56	2	2	10.2538	22.33	3	3	13.9836	14.56	2	3	206	21.8562	6.37939
LOC_Os01g04730.1 protein	ribosomal protein L24, putative, expressed	22.29	1	2	3	12	9.19892	22.29	3	3	10.4657	22.29	3	3	2.76318	5.73	1	1	5.91846	21.02	2	2	5.05404	21.02	2	2	2.835	5.73	1	1	157	17.4606	11.1216
LOC_Os04g38390.1 protein	wound/stress protein, putative, expressed	22.28	2	3	3	14	9.89924	22.28	3	3	10.8444	22.28	3	3	5.51509	15.03	2	2	6.84272	15.03	2	2	5.94658	15.03	2	2	6.57519	15.03	2	2	193	20.5239	4.97021
LOC_Os02g57240.1 protein	oxidoreductase, aldo/keto reductase family protein, putative, expressed	22.26	1	6	6	48	19.9647	16.46	4	6	18.6889	19.82	5	6	26.3204	22.26	6	9	34.6381	19.82	5	11	27.3753	18.9	5	8	25.3721	17.07	4	8	328	36.4266	7.40088
LOC_Os03g10469.2 protein	glycosyl hydrolase family 10 protein, putative, expressed	22.26	2	11	11	56	27.2735	19.03	8	9	22.9479	20.29	9	9	31.5605	17.06	8	10	39.3314	17.77	8	13	19.6426	15.08	7	7	26.0055	17.06	6	8	557	62.5957	6.55127
LOC_Os05g05320.1 protein	PPR repeat domain containing protein, putative, expressed	22.25	2	8	8	33	23.9237	22.25	8	8	17.7434	14.32	6	6	8.76735	7.27	3	3	13.9686	9.03	4	5	16.8191	17.62	6	6	14.6598	11.89	5	5	454	50.8815	7.72314
LOC_Os11g01510.3 protein	ubiquitin-activating enzyme, putative, expressed	22.23	4	2	16	72	31.5628	9.35	7	9	46.2342	15.17	11	14	30.7933	9.35	7	9	28.5105	9.64	7	9	43.9762	12.12	10	13	58.7313	18.99	13	18	1048	117.047	5.37646
LOC_Os01g55350.1 protein	phosphoenolpyruvate carboxylase, putative, expressed	22.19	1	10	17	52	28.9605	12.66	10	10	26.6935	10.82	8	8	33.0344	14.94	11	11	17.5403	7.03	6	6	24.3386	9.74	9	9	24.1773	10.17	7	8	924	105.248	6.62451
LOC_Os06g05660.5 protein	NAP domain containing protein, putative, expressed	22.19	5	7	7	31	17.6112	15.73	5	5	19.4011	17.13	5	6	18.2626	17.42	5	5	18.1382	17.42	5	5	14.3208	14.04	4	4	22.7522	19.1	6	6	356	40.4866	4.48779
ChrSy.fgenesh.mRNA.85 protein	expressed protein	22.17	2	6	6	23	9.60682	18.23	3	3	14.6877	21.67	5	5	14.4395	18.72	5	5	8.11094	12.81	3	3	7.87919	13.79	3	3	10.8849	21.67	4	4	203	20.7838	6.90283
LOC_Os01g55940.1 protein	OsGH3.2 - Probable indole-3-acetic acid-amido synthetase, expressed	22.15	1	9	9	35	12.4131	8.96	4	4	12.0792	8.31	4	4	11.6034	8.96	4	4	15.1207	7.65	4	6	30.0103	22.15	9	10	21.195	10.91	5	7	614	67.9323	6.02393
LOC_Os04g43200.1 protein	caleosin related protein, putative, expressed	22.13	2	4	4	29	20.5625	22.13	4	6	14.4678	17.21	3	4	17.3458	22.13	4	5	14.4463	17.21	3	4	14.2496	17.21	3	4	19.5571	22.13	4	6	244	27.3971	6.44287
LOC_Os05g44310.1 protein	vesicle-fusing ATPase, putative, expressed	22.07	1	12	12	50	26.6035	14.27	8	8	27.9567	16.82	9	9	25.4892	15.34	8	8	18.9008	11.84	6	6	31.4751	17.77	9	9	33.2088	15.21	9	10	743	81.078	6.06201
LOC_Os02g47590.1 protein	ornithine carbamoyltransferase, putative, expressed	22.07	1	5	5	29	13.8225	12.81	3	4	23.3752	22.07	5	7	11.079	9.54	2	3	17.7077	12.81	3	5	13.2616	12.81	3	4	19.5122	16.08	4	6	367	39.6431	6.85889
LOC_Os07g44660.1 protein	FGGY family of carbohydrate kinases, putative, expressed	22.06	1	10	10	59	27.6068	20.28	8	9	31.9068	22.06	10	10	32.45	19.93	8	10	32.734	19.93	8	10	35.6845	22.06	9	11	30.4111	17.62	7	9	562	61.7533	5.60498
LOC_Os08g43570.1 protein	beta-galactosidase precursor, putative, expressed	22.05	2	16	16	60	23.6608	11.67	9	9	33.9758	13.33	10	12	39.2422	19.34	14	14	26.7524	10.61	8	10	26.508	13.09	9	10	14.4106	8.02	5	5	848	94.6788	8.96826
LOC_Os08g25590.2 protein	UPF0041 domain containing protein, putative, expressed	22.02	2	2	3	14	6.01025	14.68	2	2	7.12441	14.68	2	2	9.01778	22.02	3	3	6.13136	14.68	2	2	4.89328	21.1	2	2	9.1538	22.02	3	3	109	12.2302	9.49561
LOC_Os05g03030.1 protein	50S ribosomal protein L10, chloroplast precursor, putative, expressed	21.99	1	3	3	16	15.355	21.99	3	4	6.62836	15.71	2	2	6.64555	15.71	2	2	7.22368	15.71	2	2	10.7561	21.99	3	3	9.59288	21.99	3	3	191	21.0919	8.67529
LOC_Os02g42700.1 protein	thioredoxin, putative, expressed	21.97	1	2	2	7	8.28902	21.97	2	2	4.86318	9.25	1	1	4.08254	9.25	1	1	4.18416	9.25	1	1	4.18819	9.25	1	1	4.50817	9.25	1	1	173	18.5777	8.99756
LOC_Os01g03510.1 protein	WD domain, G-beta repeat domain containing protein, expressed	21.97	1	9	9	58	25.5028	18.2	7	7	28.1814	19.67	8	8	31.3875	19.67	8	9	44.3102	21.97	9	13	39.933	21.97	9	11	34.9575	21.97	9	10	610	66.2413	6.91748
LOC_Os08g33720.1 protein	lactate/malate dehydrogenase, putative, expressed	21.91	3	5	6	37	15.8097	17.13	5	5	21.3602	17.13	5	6	17.3431	14.11	4	5	22.4538	17.13	5	6	25.4555	21.91	6	7	31.6255	21.91	6	8	397	41.5128	7.44482
LOC_Os03g38260.1 protein	60S ribosomal protein L19-3, putative, expressed	21.84	1	1	5	31	20.1407	20.39	3	6	15.925	13.11	3	5	18.1146	16.02	2	5	14.1429	16.02	2	4	18.9484	13.59	2	5	19.4567	21.84	4	6	206	24.1064	11.312
LOC_Os01g27520.1 protein	tRNA synthetases class II domain containing protein, expressed	21.82	2	10	10	38	20.0377	16.28	7	7	23.6053	17.89	8	8	18.7402	13.95	6	7	11.3392	8.41	4	4	16.5084	14.13	6	6	16.8389	10.55	5	6	559	62.5491	5.93506
LOC_Os02g43830.1 protein	3-isopropylmalate dehydratase small subunit 2, putative, expressed	21.79	1	3	3	21	11.6544	18.29	2	3	17.6043	21.79	3	5	11.3013	18.29	2	3	11.3231	18.29	2	3	11.7267	18.29	2	3	17.0386	18.29	2	4	257	26.4545	7.69385
LOC_Os07g08030.1 protein	ribose-5-phosphate isomerase A, putative, expressed	21.79	1	3	3	24	13.9458	13.93	2	4	12.9926	13.93	2	3	16.9754	13.93	2	4	11.9786	13.93	2	3	15.6316	21.79	3	4	22.3275	21.79	3	6	280	29.1793	5.74463
LOC_Os02g05030.1 protein	sucrose-phosphatase, putative, expressed	21.75	1	5	9	46	22.1926	15.84	6	7	24.7759	14.18	5	7	25.5217	15.84	6	8	24.3479	16.08	6	7	26.1502	18.2	7	9	23.8442	20.09	8	8	423	47.2248	5.8208
LOC_Os04g08350.2 protein	cysteine synthase, chloroplast/chromoplast precursor, putative, expressed	21.75	4	6	6	32	15.1648	18.83	5	6	19.0997	21.75	6	7	12.9995	18.83	5	5	6.73724	10.34	3	3	15.7213	19.36	5	6	11.8409	19.36	5	5	377	40.128	8.41162
LOC_Os09g14670.1 protein	phosphoenolpyruvate carboxylase, putative, expressed	21.74	1	7	18	71	26.7596	10.97	9	9	29.3238	11.59	9	9	35.5842	14.26	12	12	31.0455	10.15	9	10	45.8295	17.03	14	15	51.3739	17.13	14	16	975	110.405	6.22705
LOC_Os02g50174.1 protein	caleosin related protein, putative, expressed	21.72	1	7	7	39	30.3214	21.72	5	8	31.4626	20.64	6	9	26.3683	17.96	4	7	9.44879	11.8	3	3	25.0001	17.96	4	6	22.263	17.96	4	6	373	40.1665	8.646
LOC_Os04g56590.1 protein	ATP/GTP binding protein, putative, expressed	21.68	2	5	5	16	9.15807	12.72	3	3	7.54723	9.25	2	2	4.74699	6.65	2	2	6.21977	8.96	2	2	10.1411	9.25	2	3	12.939	18.21	4	4	346	40.2316	6.12549
LOC_Os09g19790.1 protein	puromycin-sensitive aminopeptidase, putative, expressed	21.64	3	15	17	109	59.5076	20.73	15	19	45.1116	18.22	12	14	62.6897	21.64	16	20	74.6873	19.82	14	24	39.7057	14.24	11	13	60.1062	17.43	12	19	878	98.6204	5.74463
LOC_Os02g01310.1 protein	invertase/pectin methylesterase inhibitor family protein, putative, expressed	21.63	1	3	3	28	20.1681	15.38	2	5	17.7579	15.38	2	5	10.0433	15.38	2	3	13.4335	15.38	2	3	19.2268	15.38	2	5	23.3952	21.63	3	7	208	22.1943	4.95752
LOC_Os05g25310.2 protein	acyl-CoA synthetase protein, putative, expressed	21.63	1	11	11	73	45.1736	16.53	9	13	45.8735	18.18	9	13	40.6755	18.87	10	12	32.7249	13.09	7	10	38.4231	18.18	9	11	49.3824	18.18	9	14	726	79.828	7.91357
LOC_Os05g42230.1 protein	universal stress protein domain containing protein, putative, expressed	21.63	1	3	4	19	12.3267	10.64	2	3	11.8236	16.31	3	3	2.26948	3.9	1	1	10.3212	10.64	2	3	19.6561	21.63	4	5	15.181	16.31	3	4	282	29.7999	5.88428
LOC_Os03g05740.1 protein	ras-related protein, putative, expressed	21.61	4	2	4	15	5.22254	11.06	2	2	7.26221	20.1	3	3	2.71935	5.53	1	1	6.9984	11.06	2	3	4.65536	11.06	2	2	11.075	21.61	3	4	199	21.635	6.34131
LOC_Os05g38170.1 protein	phosphoribosyl transferase, putative, expressed	21.59	1	4	4	16	15.4274	18.27	3	4	11.2153	18.27	3	3	5.79397	12.62	2	2	5.22836	9.97	2	2	6.14919	9.97	2	2	10.0626	15.95	3	3	301	31.6088	9.53955
LOC_Os05g11780.1 protein	mitochondrial carrier protein, putative, expressed	21.57	1	5	5	40	22.0871	21.57	5	6	22.5894	21.57	5	6	26.0928	21.57	5	7	20.6177	16.34	4	6	25.0254	21.57	5	7	30.6032	21.57	5	8	306	32.781	9.5542
LOC_Os12g44150.1 protein	plasma membrane ATPase, putative, expressed	21.55	4	8	18	97	36.5465	13.49	9	11	54.5523	17.99	13	16	55.5759	18.62	15	18	54.1112	17.47	14	17	63.9277	21.23	16	20	49.6538	15.59	12	15	956	105.355	6.56592
LOC_Os02g09420.1 protein	cyclase family protein, putative, expressed	21.53	1	4	4	17	5.8622	9.85	2	2	11.5818	17.88	3	4	9.03982	18.61	3	3	5.7065	9.85	2	2	5.1976	9.12	2	2	11.9586	21.53	4	4	274	29.3752	6.68311
LOC_Os07g41150.1 protein	glycerophosphoryl diester phosphodiesterase family protein, putative, expressed	21.52	2	6	6	33	21.8108	21.52	6	7	19.1611	16.54	4	5	16.8426	19.16	5	5	26.1507	19.16	5	7	17.2587	19.16	5	5	11.3724	13.65	4	4	381	42.7241	6.55127
LOC_Os07g43170.3 protein	adenylate kinase, putative, expressed	21.43	5	5	5	20	8.19434	15.71	3	3	5.97966	11.43	2	2	11.3518	21.43	4	4	5.72764	10.95	2	2	9.90039	21.43	4	4	13.648	21.43	4	5	210	23.22	5.52881
LOC_Os12g35890.1 protein	FAD dependent oxidoreductase domain containing protein, expressed	21.43	1	5	5	21	8.0877	8.81	3	3	19.3928	21.43	5	6	10.3682	8.81	3	4	8.89162	8.81	3	3	8.52554	8.81	3	3	6.47141	5.95	2	2	420	44.0129	6.25244
LOC_Os01g12490.1 protein	flavin monooxygenase, putative, expressed	21.41	1	6	6	37	23.0296	21.41	6	7	25.6592	21.41	6	7	12.9147	13.67	4	4	18.2826	18.68	5	5	27.106	21.41	6	8	19.4756	21.41	6	6	439	48.1714	6.55127
LOC_Os02g38210.1 protein	elongation factor Tu, putative, expressed	21.41	1	7	7	48	32.1814	19.27	6	8	23.2375	19.27	6	6	26.3218	21.41	7	7	37.894	21.41	7	10	28.425	18.84	6	7	38.7511	21.41	7	10	467	50.3818	6.63916
LOC_Os01g42480.2 protein	Yip1 domain containing protein, expressed	21.4	2	3	3	12	5.94468	12.23	2	2	5.87913	12.23	2	2	9.85176	21.4	3	3	3.77905	8.3	1	1	6.61325	12.23	2	2	5.64008	12.23	2	2	229	24.6521	5.59229
LOC_Os02g14770.1 protein	phosphoenolpyruvate carboxylase, putative, expressed	21.38	2	13	19	84	38.1422	15.39	13	13	38.0623	14.77	12	12	38.0722	13.22	11	12	31.2704	13.22	11	11	55.7848	17.87	16	18	55.2661	17.25	14	18	968	109.863	6.22705
LOC_Os08g05570.3 protein	monodehydroascorbate reductase, putative, expressed	21.38	1	8	8	30	15.205	12.42	4	4	19.2742	16.7	6	6	20.9219	16.5	6	6	15.2331	12.42	4	4	19.9234	16.9	6	6	15.7394	12.42	4	4	491	52.726	7.28369
LOC_Os09g31260.1 protein	expressed protein	21.37	1	2	2	7	3.74706	11.97	1	1	6.52627	21.37	2	2	3.28194	11.97	1	1	4.42967	11.97	1	1	3.68875	11.97	1	1	3.2364	11.97	1	1	117	12.6534	8.20654
LOC_Os01g73790.1 protein	NAD dependent epimerase/dehydratase family protein, putative, expressed	21.36	1	5	5	16	6.58491	8.54	2	2	6.87013	8.54	2	2	12.6729	21.36	4	4	9.85524	11.81	3	3	6.71216	8.54	2	2	8.79015	11.81	3	3	398	44.3044	6.25244
LOC_Os06g40620.2 protein	SNF7 domain containing protein, putative, expressed	21.36	1	1	3	20	15.2592	21.36	3	4	11.3015	21.36	3	3	15.1274	21.36	3	4	10.855	11.36	2	3	11.7379	11.36	2	3	11.0205	11.36	2	3	220	24.2122	4.91943
LOC_Os11g03470.3 protein	bifunctional aspartokinase/homoserine dehydrogenase, putative, expressed	21.35	5	6	6	20	10.241	11.2	4	4	4.36514	5.47	2	2	2.66941	2.86	1	1	11.6345	11.2	4	4	14.4287	18.23	5	5	9.60647	10.68	4	4	384	40.662	5.97314
LOC_Os01g49890.1 protein	threonine synthase, chloroplast precursor, putative, expressed	21.33	1	5	7	44	29.48	18.86	6	8	46.3284	21.33	7	12	19.0694	11.81	5	6	21.6424	10.1	4	6	26.534	17.14	5	7	16.8559	9.33	4	5	525	57.6661	6.7124
LOC_Os01g04370.1 protein	hsp20/alpha crystallin family protein, putative, expressed	21.33	1	1	2	6																	7.49754	12	1	2	15.0367	21.33	2	4	150	16.9288	6.60986
LOC_Os01g04380.1 protein	hsp20/alpha crystallin family protein, putative, expressed	21.33	1	1	2	6																	7.49754	12	1	2	14.3407	21.33	2	4	150	16.9467	6.60986
LOC_Os09g36810.1 protein	beta-galactosidase precursor, putative, expressed	21.3	1	17	17	111	72.8746	19.98	16	22	90.1536	21.3	17	27	76.7843	21.19	16	24	30.4719	9.11	8	11	43.8075	15.37	11	14	39.612	13.17	10	13	911	102.308	7.51807
LOC_Os04g40180.1 protein	expressed protein	21.3	2	3	3	5	10.1176	21.3	3	3									2.81628	3.91	1	1	3.70971	13.04	1	1					230	24.9546	9.39307
LOC_Os07g14280.1 protein	WD domain, G-beta repeat domain containing protein, expressed	21.27	1	6	6	44	18.8231	10.79	3	8	33.6162	13.65	4	14	13.1664	13.65	4	5	18.985	13.65	4	8	9.77426	10.16	3	4	12.4291	17.78	5	5	315	33.7359	7.04932
LOC_Os01g14580.1 protein	dehydrogenase, putative, expressed	21.26	1	2	9	50	21.5568	16.67	6	7	19.0629	14.73	5	6	20.7096	16.67	6	7	20.017	12.8	5	7	31.547	19.32	8	10	38.4592	14.98	7	13	414	46.5408	6.87354
LOC_Os09g19710.1 protein	hypersensitive-induced response protein, putative, expressed	21.25	1	1	6	26	14.7254	17.77	5	6	12.2623	17.77	5	5	10.7547	11.5	3	4	7.71059	10.45	3	3	7.88871	7.67	2	3	14.1575	10.45	3	5	287	31.5863	5.33838
LOC_Os03g06620.1 protein	1,2-dihydroxy-3-keto-5-methylthiopentene dioxygenase protein, putative, expressed	21.21	2	5	5	26	14.2007	17.17	4	4	15.775	21.21	5	5	13.5007	17.17	4	4	16.2612	21.21	5	5	10.5397	16.67	3	3	15.8963	21.21	5	5	198	23.4835	5.19873
LOC_Os02g18380.1 protein	60S ribosomal protein L27-3, putative, expressed	21.17	1	3	4	19	14.7356	15.33	3	4	10.0353	21.17	3	3	7.83181	15.33	2	3	3.45835	9.49	1	1	10.2187	21.17	3	3	16.0965	21.17	4	5	137	15.5687	10.4917
LOC_Os02g53060.1 protein	peptidase, T1 family, putative, expressed	21.14	3	5	5	46	21.5833	18.29	4	8	19.3779	21.14	5	7	18.8464	21.14	5	7	31.0148	21.14	5	13	15.4368	21.14	5	6	14.3265	18.29	4	5	246	26.2572	5.78271
LOC_Os07g26700.1 protein	UPF0041 domain containing protein, putative, expressed	21.1	1	1	2	7	2.40176	13.76	1	1					4.93396	21.1	2	2	2.63417	13.76	1	1	2.02487	7.34	1	1	4.3489	21.1	2	2	109	12.1592	9.49561
LOC_Os04g33460.1 protein	1,4-alpha-glucan-branching enzyme 2, chloroplast precursor, putative, expressed	21.07	1	4	4	17	9.65942	11.2	2	3	14.2748	14.4	3	5	9.81294	11.2	2	3	5.53869	7.2	2	2	8.96125	17.07	3	3	2.2306	3.2	1	1	375	40.893	4.89404
LOC_Os01g47550.1 protein	kinase, pfkB family, putative, expressed	20.98	1	6	6	40	14.664	15.8	4	5	18.0732	15.8	4	6	22.5354	15.8	4	8	17.9508	15.8	4	6	17.4801	15.8	4	6	25.6787	20.98	6	9	367	37.1413	5.19873
LOC_Os08g40790.4 protein	DNA repair ATPase-related, putative, expressed	20.98	5	9	9	39	13.3387	10.62	5	5	18.6842	15.28	7	7	15.2207	13.47	6	6	15.2091	10.62	5	6	16.0959	10.62	5	6	24.2842	15.8	7	9	386	43.1471	9.01221
LOC_Os06g34690.1 protein	T-complex protein, putative, expressed	20.97	1	7	11	40	20.4737	15.23	7	7	17.3788	13.62	7	7	13.7675	8.78	5	5	16.8554	8.96	4	5	27.9143	14.16	7	9	17.382	11.65	7	7	558	60.8599	6.65381
LOC_Os07g04240.1 protein	succinate dehydrogenase flavoprotein subunit,mitochondrial precursor, putative, expressed	20.95	1	13	13	70	37.7158	15.56	9	12	30.654	15.56	9	10	32.6166	16.98	10	11	33.5097	12.38	7	11	35.1268	15.56	9	12	39.5021	18.25	11	14	630	68.8101	7.07861
LOC_Os04g10400.1 protein	electron transfer flavoprotein subunit beta, putative, expressed	20.95	1	4	4	19	14.8622	18.18	3	4	14.5256	18.18	3	4	10.2277	12.25	2	3	7.09532	8.7	1	2	8.21426	15.02	3	3	13.7571	14.62	2	3	253	27.4518	6.62451
LOC_Os09g07510.1 protein	HEAT repeat family protein, putative, expressed	20.95	2	9	9	59	30.5937	12.95	6	8	37.4378	18.23	8	10	32.1846	11.75	5	8	33.4489	13.46	6	9	41.805	17.38	8	11	51.3294	17.38	8	13	587	65.6581	5.03369
LOC_Os11g05760.1 protein	OsProCP5 - Putative Lysosomal Pro-x Carboxypeptidase homologue, expressed	20.94	1	9	9	100	38.0818	17.03	7	16	38.6437	19.37	8	18	40.6579	18	7	17	37.5719	17.42	7	17	30.248	18	7	12	50.5777	18	7	20	511	56.0627	7.44482
LOC_Os01g17060.2 protein	expressed protein	20.9	2	1	1	2									3.59763	20.9	1	1					3.01387	20.9	1	1					67	7.93706	9.83252
LOC_Os05g33260.2 protein	1-5-phosphoribosyl-5-5-phosphoribosylaminomethylideneaminoimidazole-4-carboxamide isomerase, chloroplast precursor, putative, expressed	20.89	1	2	2	10	7.40266	20.89	2	2	8.44218	20.89	2	2	8.65125	20.89	2	2	2.76974	12.66	1	1	8.43488	20.89	2	2	4.45864	8.23	1	1	158	17.8913	6.11279
LOC_Os01g51754.1 protein	alpha-amylase precursor, putative, expressed	20.86	2	4	9	42	18.7182	12.3	5	5	26.2393	19.43	8	8	30.0033	20.86	9	9	17.8911	12.3	5	5	27.4317	18.72	8	8	25.7681	17.29	7	7	561	63.6924	5.73193
LOC_Os05g48240.1 protein	dynamin family protein, putative, expressed	20.85	3	10	10	45	23.7347	14.94	7	7	36.3748	16.91	8	10	21.3943	13.14	6	6	28.3371	16.42	7	8	26.5709	16.91	8	8	22.3206	11	5	6	609	68.6409	7.78174
LOC_Os07g30090.2 protein	actin-depolymerizing factor, putative, expressed	20.79	1	1	2	7	2.99668	11.88	1	1	3.07021	11.88	1	1	3.07429	11.88	1	1	2.79389	11.88	1	1	3.26698	11.88	1	1	4.47929	20.79	2	2	101	11.6906	4.97021
LOC_Os06g01210.1 protein	plastocyanin, chloroplast precursor, putative, expressed	20.78	1	2	2	7	2.50016	5.19	1	1	2.52775	5.19	1	1	2.51419	5.19	1	1	2.39442	5.19	1	1	2.44058	5.19	1	1	5.85228	20.78	2	2	154	15.5668	5.87158
LOC_Os09g16910.3 protein	cysteine desulfurase 1, mitochondrial precursor, putative, expressed	20.74	1	7	7	41	25.0272	17.69	6	8	26.9192	17.47	6	8	23.5903	14.41	5	7	12.4797	8.08	3	4	20.26	12.23	4	6	25.4152	17.47	6	8	458	49.9937	7.29834
LOC_Os01g08560.2 protein	DnaK family protein, putative, expressed	20.71	1	9	14	95	40.8767	15.98	11	14	37.8664	16.57	11	12	47.1024	18.11	12	15	55.1665	15.38	11	16	55.113	20.71	14	18	65.434	19.76	13	20	845	93.0489	5.2749
LOC_Os12g06840.1 protein	ATEXO70C2, putative, expressed	20.71	1	10	13	54	24.9966	14.14	8	8	18.2577	8.86	5	5	31.8558	13.86	9	11	15.4195	6.71	4	5	29.6776	16.71	11	11	37.9234	19.57	12	14	700	75.6477	6.16357
LOC_Os10g35870.1 protein	cytochrome b5-like Heme/Steroid binding domain containing protein, expressed	20.69	2	3	3	19	10.2042	9.91	1	3	9.80747	14.22	2	3	10.7297	14.22	2	3	4.6747	14.22	2	2	17.3371	20.69	3	5	8.89842	20.69	3	3	232	24.6193	4.58936
LOC_Os03g58040.3 protein	glutamate dehydrogenase protein, putative, expressed	20.68	1	4	7	23	11.1307	7.54	3	4	5.91765	4.62	2	2	8.45094	7.54	3	3	10.7108	10.46	4	4	10.7474	9.98	4	4	15.48	17.76	6	6	411	44.3137	6.60986
LOC_Os12g08280.1 protein	inositol-1-monophosphatase, putative, expressed	20.67	1	5	5	23	14.3825	15.36	4	4	13.2814	15.36	4	4	10.3476	12.29	3	3	13.4078	17.6	4	4	11.2223	12.29	3	3	17.59	20.67	5	5	358	37.457	4.7417
LOC_Os03g37970.1 protein	ribosomal protein L13, putative, expressed	20.67	3	1	3	30	15.5161	16.83	2	4	18.9161	20.67	3	5	11.6173	16.83	2	3	22.8383	16.83	2	6	19.3121	16.83	2	5	27.6132	20.67	3	7	208	23.9991	10.9165
LOC_Os06g02510.1 protein	ribosomal protein L13, putative, expressed	20.67	3	1	3	25	12.7679	16.83	2	3	14.4433	20.67	3	4	12.1619	16.83	2	3	20.3746	16.83	2	5	15.1076	16.83	2	4	20.6782	20.67	3	6	208	24.0392	10.9897
LOC_Os08g06450.1 protein	cytidylyltransferase domain containing protein, expressed	20.64	1	3	3	12	10.8526	13.52	2	3	9.68364	9.25	1	2	10.4355	20.64	3	3	5.76531	13.52	2	2	3.62366	9.25	1	1	4.74333	9.25	1	1	281	32.2721	6.55127
LOC_Os09g06230.1 protein	serine/threonine-protein kinase 16, putative, expressed	20.62	1	5	5	41	27.3423	20.62	5	7	22.6961	20.62	5	6	28.0458	20.62	5	7	22.6038	17.51	4	6	26.7377	20.62	5	7	29.5361	20.62	5	8	417	45.9641	6.20166
LOC_Os11g28610.1 protein	transporter family protein, putative, expressed	20.61	1	9	9	69	31.8657	13.34	6	10	36.8354	11.62	5	11	48.3386	14.8	7	15	29.2896	11.23	5	9	42.1827	19.02	7	13	36.4477	14.93	8	11	757	79.7145	4.75439
LOC_Os03g59160.1 protein	elongation factor P, putative, expressed	20.61	1	4	4	10	5.01964	11.83	2	2					2.32196	4.2	1	1	3.21311	5.34	1	1	2.2706	4.2	1	1	13.956	20.61	4	5	262	29.3264	9.20264
LOC_Os01g29469.1 protein	dual specificity protein phosphatase, putative, expressed	20.6	1	3	3	6	2.7163	6.53	1	1	3.24048	6.53	1	1	2.22869	7.54	1	1	3.32209	6.53	1	1	2.27422	6.53	1	1	2.39898	6.53	1	1	199	22.3482	6.53662
LOC_Os10g41470.1 protein	60S ribosomal protein L27-3, putative, expressed	20.59	1	2	3	14	5.74198	14.71	2	2	8.29553	20.59	3	3	2.99714	8.82	1	1	5.06924	14.71	2	2	7.79974	20.59	3	3	8.03143	20.59	3	3	136	15.4617	10.5503
LOC_Os07g30170.1 protein	nitrilase, putative, expressed	20.58	1	4	4	27	15.3403	20.58	4	4	20.3956	20.58	4	5	14.8778	20.58	4	4	19.7586	20.58	4	5	19.2362	20.58	4	5	15.7969	20.58	4	4	413	45.6838	6.46826
LOC_Os03g59050.1 protein	DEAD-box ATP-dependent RNA helicase, putative, expressed	20.57	8	2	11	62	25.5159	15.86	8	8	29.1149	16.95	9	10	28.9688	18.52	10	10	25.8016	13.34	7	9	36.0783	15.7	8	12	36.7171	16.33	9	13	637	67.6237	7.88428
LOC_Os12g08170.1 protein	2-oxo acid dehydrogenases acyltransferase domain containing protein, expressed	20.56	1	6	7	37	22.7564	20.56	7	7	16.6608	12.42	4	5	19.3343	16.06	5	6	15.7361	13.92	5	5	24.6048	18.2	6	8	17.8649	14.56	5	6	467	48.3302	8.77783
LOC_Os08g02400.1 protein	40S ribosomal protein S13, putative, expressed	20.53	2	1	3	12	4.93668	7.95	1	2	2.69573	7.95	1	1	3.07597	7.95	1	1	7.48608	12.58	2	3	5.02018	15.89	2	2	7.84009	7.95	1	3	151	17.1045	10.5356
LOC_Os08g02410.1 protein	40S ribosomal protein S13, putative, expressed	20.53	2	1	3	21	8.30954	7.95	1	3	11.1358	7.95	1	4	5.40425	7.95	1	2	10.6618	12.58	2	4	13.0376	15.89	2	5	9.17795	7.95	1	3	151	17.1345	10.5356
LOC_Os02g21970.1 protein	26S protease regulatory subunit 6B, putative, expressed	20.53	2	5	6	25	13.4257	6.68	2	3	19.8129	13.37	3	4	13.0045	6.68	2	3	15.3554	13.37	4	6	18.5692	14.08	4	5	15.9017	6.68	2	4	419	46.426	6.07471
LOC_Os03g17310.1 protein	calcium-transporting ATPase, endoplasmic reticulum-type, putative, expressed	20.53	3	14	14	67	20.1181	7.06	5	6	23.326	8.29	6	7	42.1515	17.23	12	13	57.1658	18.36	12	16	48.2311	17.89	12	14	40.0572	13.84	9	11	1062	115.292	5.30029
LOC_Os10g38950.1 protein	- CGMC includes CDA, MAPK, GSK3, and CLKC kinases, expressed - [CGMC_MAPKCMGC_2_ERK.14]	20.48	43	5	6	29	11.7525	9.31	2	3	19.7582	18.62	5	6	17.6692	15.43	4	5	18.5013	17.29	5	6	18.4742	15.43	4	5	13.9504	11.44	3	4	376	42.7456	6.40479
LOC_Os09g08430.1 protein	ribosomal protein L22, putative, expressed	20.47	1	2	3	17	9.93628	15.2	2	3	8.73413	11.11	1	2	10.4546	15.2	2	3	12.0204	20.47	3	4	9.91259	15.2	2	3	7.93514	11.11	1	2	171	19.4833	10.3306
LOC_Os10g33230.1 protein	RNA recognition motif containing protein, putative, expressed	20.47	1	5	5	21	10.2661	12.28	3	3	10.2461	12.28	3	3	11.8411	17.03	4	4	8.1259	8.84	2	2	10.8596	14.66	4	4	23.9363	11.42	2	5	464	45.593	6.7417
LOC_Os07g07000.1 protein	syntaxin, putative, expressed	20.46	1	4	4	15	13.3409	20.46	4	4	9.85512	16.17	3	3	2.86081	4.29	1	1	6.30333	8.91	2	2	9.70747	11.55	2	3	7.44236	11.55	2	2	303	34.2289	7.94287
LOC_Os06g48230.1 protein	DNA-directed RNA polymerases I, II, and III subunit RPABC3, putative, expressed	20.42	2	2	2	3					3.28044	13.09	1	1					3.03005	7.33	1	1	3.10456	13.09	1	1					191	21.5379	7.95752
LOC_Os02g24020.1 protein	dihydrodipicolinate reductase, putative, expressed	20.41	3	5	5	15	8.21641	10.79	3	3	7.40521	8.16	2	2	3.72702	4.96	1	1	10.8863	13.12	3	3	6.67311	9.04	2	2	10.6818	14.87	4	4	343	37.3571	7.03467
LOC_Os02g45530.1 protein	HOTHEAD precursor, putative, expressed	20.41	1	9	9	48	21.8023	15.61	6	7	24.0656	14.07	6	8	26.1443	15.61	6	8	20.4838	14.07	6	7	25.8483	16.64	8	9	27.5076	17.84	7	9	583	63.045	8.03076
LOC_Os07g46460.1 protein	ferredoxin-dependent glutamate synthase, chloroplast precursor, putative, expressed	20.37	1	21	21	95	48.0212	16.84	16	16	47.2163	14.3	15	16	49.0533	14.12	14	16	36.9449	11.83	12	12	49.6676	15.91	16	16	63.9344	17.77	17	19	1615	174.934	6.84424
LOC_Os12g20150.1 protein	phosphoglucan, water dikinase, chloroplast precursor, putative, expressed	20.32	2	16	16	87	49.3162	14.68	12	14	49.0225	14.43	11	13	59.2353	17.91	14	17	50.6711	15.01	12	15	43.2904	13.1	10	12	51.5916	14.1	11	16	1206	132.813	5.78271
LOC_Os01g23610.1 protein	dihydrolipoyl dehydrogenase, putative, expressed	20.32	2	6	8	38	18.8672	16.04	6	6	28.4206	20.32	8	9	15.3801	13.19	5	5	18.2564	15.15	6	6	14.2888	13.19	5	5	20.4275	17.47	7	7	561	58.8088	6.99072
LOC_Os06g13820.1 protein	dynamin, putative, expressed	20.31	1	6	12	56	35.2593	15.48	10	11	34.7175	18.22	10	10	25.987	12.4	8	8	28.195	12.73	8	9	32.4422	13.83	9	10	26.296	13.06	8	8	911	99.1805	9.17334
LOC_Os06g39760.1 protein	WD domain, G-beta repeat domain containing protein, expressed	20.29	1	4	6	31	11.5856	11.59	3	4	14.6901	16.81	5	6	15.2185	17.97	5	6	10.5045	8.41	2	4	14.0019	14.49	4	5	17.1957	13.91	4	6	345	37.6243	5.73193
LOC_Os07g10830.1 protein	dolichyl-diphosphooligosaccharide--protein glycosyltransferase 48 kDasubunit precursor, putative, expressed	20.27	1	7	7	29	14.525	13.9	5	5	12.8543	11.39	4	4	17.8286	15.49	5	6	10.5374	8.88	3	3	15.8854	15.26	5	5	16.8335	13.67	5	6	439	48.3596	6.81494
LOC_Os01g08410.1 protein	early fruit mRNA, putative, expressed	20.24	1	4	4	20	5.37925	7.85	2	2	12.178	5.14	1	4	8.99584	7.85	2	3	9.30574	5.14	1	4	5.86995	7.85	2	2	14.1059	20.24	4	5	331	35.2623	4.98291
LOC_Os03g26460.2 protein	CS domain containing protein, putative, expressed	20.24	2	2	2	2					5.56933	10.53	1	1													3.79866	9.72	1	1	247	27.7459	6.18896
LOC_Os04g59150.1 protein	peroxidase precursor, putative, expressed	20.23	2	5	5	27	14.5609	16.18	4	4	14.263	16.18	4	4	14.1648	16.18	4	4	18.343	16.18	4	5	15.489	16.18	4	4	20.2271	20.23	5	6	346	36.9647	5.93506
LOC_Os01g27990.2 protein	NPL4, putative, expressed	20.23	2	5	5	28	13.5138	16.24	3	4	19.8553	20.23	5	6	16.2158	16.24	3	5	18.6337	17.66	4	6	12.9241	16.24	3	4	12.0371	11.68	2	3	351	38.2717	5.31299
LOC_Os06g45360.1 protein	peptidase, M24 family protein, putative, expressed	20.22	1	3	10	44	21.8188	12.04	6	7	19.7707	12.35	7	7	22.9582	12.04	6	7	28.8048	13.27	7	9	21.6973	13.27	6	7	22.5775	9.41	5	7	648	72.2642	6.15088
LOC_Os11g45720.1 protein	pectinesterase, putative, expressed	20.21	1	5	7	20	6.82305	5.77	2	2	7.09137	5.77	2	2	24.0014	20.21	7	8	14.9488	10.52	4	5	7.10845	5.77	2	2	3.03701	2.06	1	1	485	50.8717	8.27979
LOC_Os02g56840.1 protein	OsFBX70 - F-box domain containing protein, expressed	20.2	2	4	4	12	3.85945	5.05	1	1	3.44337	5.05	1	1	3.14643	5.05	1	1	13.0901	20.2	4	4	6.57384	8.75	2	2	12.3137	12.46	2	3	297	33.4096	4.98291
LOC_Os02g56130.1 protein	PCNA - Putative DNA replicative polymerase clamp, expressed	20.15	1	3	3	18	8.4013	17.11	2	2	13.0441	17.11	2	3	11.1223	17.11	2	3	6.28098	7.98	1	2	11.9704	17.11	2	3	19.6026	20.15	3	5	263	29.2525	4.75439
LOC_Os01g64960.1 protein	chlorophyll A-B binding protein, putative, expressed	20.15	3	4	4	21	12.636	20.15	4	4	12.9117	20.15	4	4	6.51626	11.19	2	2	13.7678	20.15	4	4	9.11573	14.18	3	3	12.8779	20.15	4	4	268	27.886	6.87354
LOC_Os05g01050.2 protein	DNA-binding protein-related, putative, expressed	20.15	1	3	3	11	4.35803	14.18	2	2	4.43018	11.94	2	2					4.14665	11.94	2	2	4.26042	14.18	2	2	6.60051	14.18	2	3	134	14.6725	7.44482
LOC_Os05g44130.2 protein	gamma-glutamyl hydrolase precursor, putative, expressed	20.15	3	3	3	9	2.19881	4.48	1	1	5.70466	16.42	2	2	3.34095	11.94	1	1	2.18494	4.48	1	1	6.08113	15.67	2	2	4.49227	8.21	2	2	268	28.9389	7.38623
LOC_Os05g34180.1 protein	hydrolase, NUDIX family, domain containing protein, expressed	20.14	1	4	5	28	16.5587	15.7	4	5	19.4563	20.14	5	6	14.4098	12.97	3	4	10.991	12.97	3	3	18.6243	12.97	3	5	17.2901	17.41	4	5	293	32.5675	5.8335
LOC_Os05g45740.2 protein	mitochondrial ATP synthase g subunit family protein, putative, expressed	20	2	2	3	8	2.20716	7.2	1	1	6.63844	20	3	3	2.42413	7.2	1	1	2.18174	7.2	1	1	4.74618	15.2	2	2					125	14.1662	8.93896
LOC_Os12g34018.1 protein	ATP synthase protein YMF19, putative, expressed	20	1	3	3	11	3.82594	9.03	1	1	10.1972	14.84	2	4	6.05386	14.19	2	2	3.73512	9.03	1	1	6.27908	14.19	2	2	3.55735	9.03	1	1	155	17.9775	9.94971
LOC_Os12g13320.1 protein	argininosuccinate synthase, chloroplast precursor, putative, expressed	19.96	2	8	8	41	21.2058	14.35	5	6	25.4136	17.88	7	8	17.8678	16.42	6	6	24.7749	14.55	5	7	25.014	16.42	6	7	22.0405	16.63	6	7	481	52.1597	7.04932
LOC_Os02g30310.2 protein	ThiF family domain containing protein, putative, expressed	19.95	3	4	4	18	6.04393	9.48	2	2	9.66493	16.46	3	3	10.7496	16.46	3	3	13.7321	19.95	4	4	14.8608	12.97	3	4	5.95205	9.48	2	2	401	43.4704	4.61475
LOC_Os07g49520.1 protein	2-oxoglutarate dehydrogenase E1 component, mitochondrial precursor, putative, expressed	19.94	1	11	18	111	60.2161	14.38	11	18	47.4852	14.38	11	14	62.5447	14.58	12	18	52.0844	15.28	12	16	76.0581	19.15	16	23	72.7216	17.36	15	22	1008	114.216	7.32764
LOC_Os01g32790.1 protein	expressed protein	19.92	1	3	3	5	9.31018	19.92	3	3	3.68503	8.65	1	1									2.95451	8.65	1	1					266	28.9706	10.2427
LOC_Os08g04650.1 protein	pectinesterase inhibitor domain containing protein, expressed	19.9	1	4	4	10	2.65555	4.19	1	1	4.64101	9.42	2	2	6.71518	15.71	3	3	2.53852	4.19	1	1	4.90312	8.38	2	2	2.77322	4.19	1	1	191	19.7989	4.76709
LOC_Os04g51150.1 protein	transposon protein, putative, unclassified, expressed	19.88	2	6	6	30	11.7847	12.95	4	4	11.7071	12.05	4	4	11.1425	12.95	4	4	10.334	12.95	4	4	18.4249	19.88	6	6	23.0032	19.88	6	8	332	37.1129	8.03076
LOC_Os07g12250.1 protein	ribosomal protein L24, putative, expressed	19.88	1	1	3	8	6.42605	14.91	2	2	3.08109	7.45	1	1	2.22117	7.45	1	1	2.23715	7.45	1	1	4.51757	12.42	2	2	2.6917	7.45	1	1	161	18.2232	10.7114
LOC_Os08g34210.1 protein	aldehyde dehydrogenase, putative, expressed	19.84	2	6	6	39	21.5712	18.24	5	6	25.4407	19.84	6	7	23.0931	19.84	6	7	16.5123	16.23	5	5	20.4751	19.84	6	6	26.0831	19.84	6	8	499	53.3356	7.00537
LOC_Os10g31940.1 protein	inosine triphosphate pyrophosphatase, putative, expressed	19.84	1	1	1	7	7.4456	19.84	1	2	3.51758	19.84	1	1	3.70073	19.84	1	1	3.38676	19.84	1	1	3.07756	19.84	1	1	3.14229	19.84	1	1	126	13.956	8.45557
LOC_Os07g22600.1 protein	spermidine synthase, putative, expressed	19.81	2	2	3	18	10.8011	19.81	3	3	14.6283	14.86	2	4	11.295	14.86	2	3	3.43863	4.02	1	1	13.8278	14.86	2	4	11.7689	14.86	2	3	323	35.1236	5.40186
LOC_Os02g02840.1 protein	ras-related protein, putative, expressed	19.8	3	4	4	14	3.29135	10.66	1	1	9.98995	16.24	3	3	6.92938	12.18	2	2	3.00643	12.18	1	1	7.28519	12.18	2	2	14.3925	19.8	4	5	197	21.6103	9.1001
LOC_Os03g60460.1 protein	aminopeptidase, putative, expressed	19.8	1	9	9	46	26.5818	12.11	5	7	24.4554	13.75	6	7	21.777	14.89	6	6	24.7067	14.89	6	7	35.8397	16.53	7	10	33.5797	16.53	7	9	611	67.7488	5.13525
LOC_Os08g15040.1 protein	ADP-ribosylation factor, putative, expressed	19.78	2	3	3	9	6.60831	14.84	2	2	7.16516	14.84	2	2	3.16192	6.04	1	1	3.41591	6.04	1	1	5.45182	10.99	2	2	3.40711	6.04	1	1	182	20.3846	5.63037
LOC_Os03g53900.4 protein	universal stress protein domain containing protein, putative, expressed	19.78	4	2	2	7	3.15513	7.69	1	1	7.47716	19.78	2	2	3.12219	7.69	1	1	2.77886	7.69	1	1	2.35621	7.69	1	1	2.74131	7.69	1	1	182	18.9057	6.93213
LOC_Os01g59990.1 protein	ribosomal protein L24, putative, expressed	19.75	3	1	3	7	6.49604	14.81	2	2	3.33691	7.41	1	1									7.54751	19.75	3	3	2.47796	7.41	1	1	162	18.4423	10.7847
LOC_Os03g10640.1 protein	calcium-transporting ATPase, plasma membrane-type, putative, expressed	19.73	3	10	11	57	23.4301	10.89	7	8	22.9328	10.21	6	7	41.7192	16.78	10	14	30.5835	10.21	6	9	37.2051	14.43	8	11	28.5941	8.93	5	8	1019	110.426	6.16357
LOC_Os01g24690.3 protein	60S ribosomal protein L23A, putative, expressed	19.71	4	3	3	14	5.99012	12.41	2	2	6.65963	12.41	2	2	5.60069	12.41	2	2	8.98781	12.41	2	3	6.76676	12.41	2	2	7.3662	19.71	3	3	137	15.5018	10.272
LOC_Os02g55649.1 protein	CXXXC8 - Cysteine-rich protein with paired CXXXC motifs precursor, putative, expressed	19.69	3	3	3	8	2.02229	6.3	1	1	4.46581	11.81	2	2	2.09786	6.3	1	1	4.63795	14.17	2	2	2.12879	6.3	1	1	2.17096	6.3	1	1	127	13.7287	5.17334
LOC_Os12g13390.1 protein	aspartyl aminopeptidase, putative, expressed	19.67	3	6	6	34	14.012	12.34	3	3	17.4598	14.44	4	5	24.5835	19.67	6	7	17.9914	15.06	4	5	23.3729	19.67	6	6	26.0159	19.67	6	8	478	52.4105	6.91748
LOC_Os08g23740.1 protein	OsSub55 - Putative Subtilisin homologue, expressed	19.64	2	12	12	73	47.0762	16.51	9	14	36.582	15.08	8	11	41.1529	15.99	9	12	41.8368	13.52	8	14	38.0601	18.6	9	12	29.703	15.21	8	10	769	81.7576	6.56592
LOC_Os02g03260.3 protein	3-isopropylmalate dehydratase large subunit 2, putative, expressed	19.64	2	5	5	41	22.634	19.64	5	7	21.0686	19.64	5	6	15.6847	19.64	5	5	22.1541	19.64	5	7	24.6605	19.64	5	7	31.9872	19.64	5	9	443	48.4049	5.45264
LOC_Os07g01260.1 protein	la domain containing protein, expressed	19.63	2	7	7	23	12.2905	11.19	3	3	11.8333	11.19	3	3	12.7758	13.01	4	4	11.4421	10.27	3	4	16.6	15.75	5	5	13.9425	12.33	4	4	438	47.674	9.51025
LOC_Os02g42710.1 protein	C2 domain containing protein, putative, expressed	19.58	1	2	2	7	3.06656	7.69	1	1	6.38272	19.58	2	2	2.74265	7.69	1	1	2.49443	7.69	1	1	2.9973	7.69	1	1	2.81073	7.69	1	1	143	15.7658	4.67822
LOC_Os01g25880.1 protein	dephospho-CoA kinase, putative, expressed	19.57	1	3	3	9	7.47156	13.91	2	2	4.39169	7.83	1	1	4.03147	7.83	1	1	5.8646	13.91	2	2	3.70149	7.83	1	1	8.15498	13.48	2	2	230	25.6558	8.26514
LOC_Os02g49420.1 protein	fasciclin-like arabinogalactan precursor protein, putative, expressed	19.55	1	3	3	22	14.1151	15.04	2	4	11.7542	15.04	2	3	17.1153	19.55	3	5	9.00587	15.04	2	3	9.75376	19.55	3	3	14.2554	19.55	3	4	266	27.4781	7.07861
LOC_Os04g14790.1 protein	FAD dependent oxidoreductase domain containing protein, expressed	19.55	1	8	8	34	19.685	15.42	6	6	23.2201	18.28	7	7	19.2592	12.72	6	6	16.6478	9.86	5	5	18.8857	11.13	6	6	12.5929	7.63	4	4	629	68.309	8.52881
LOC_Os01g21320.1 protein	NAD dependent epimerase/dehydratase family domain containing protein, expressed	19.53	4	1	6	23	13.143	15.06	4	4	15.9891	15.29	4	5	12.1752	12	3	4	5.92972	5.88	2	2	15.6318	15.29	4	5	7.08684	7.06	3	3	425	46.4169	8.23584
LOC_Os12g19470.1 protein	ribulose bisphosphate carboxylase small chain, chloroplast precursor, putative, expressed	19.53	5	3	3	12	7.66361	19.53	3	3	8.85951	14.79	2	3					2.37769	10.06	1	1	4.922	14.79	2	2	7.27046	19.53	3	3	169	19.6259	7.89893
LOC_Os07g01020.1 protein	SOR/SNZ family protein, putative, expressed	19.5	5	1	7	33	10.9633	15.09	4	4	15.4997	12.58	5	5	5.7114	7.55	2	2	24.2892	18.87	6	8	17.2142	16.98	6	6	22.8688	19.5	7	8	318	33.7153	6.88818
LOC_Os10g26130.1 protein	phenylalanyl-tRNA synthetase, putative, expressed	19.47	3	8	8	25	20.097	12.17	5	6	22.4035	15.82	5	6	11.3373	6.69	2	3	12.6981	6.69	2	3	10.6394	6.69	2	3	14.1894	8.92	3	4	493	55.8587	6.29053
LOC_Os01g37960.1 protein	hydrolase, putative, expressed	19.46	1	6	6	28	16.0654	14.71	5	5	19.3078	16.74	5	6	21.8435	19.46	6	7	7.78912	6.11	2	2	8.29524	8.14	3	3	15.9388	16.74	5	5	442	47.105	6.03662
LOC_Os02g07890.2 protein	60S ribosomal protein L27a-3, putative, expressed	19.44	3	2	2	7	6.30238	19.44	2	2	6.09549	19.44	2	2									3.25281	9.03	1	1	6.46803	19.44	2	2	144	15.7856	11.1362
LOC_Os02g36710.1 protein	SET, putative, expressed	19.44	1	3	3	10	5.48985	9.92	2	2	10.4981	15.08	2	3	3.49065	5.56	1	1	2.93548	5.56	1	1	6.78345	15.08	2	2	3.65931	5.56	1	1	252	28.5708	4.32275
LOC_Os03g01900.1 protein	40S ribosomal protein S17, putative, expressed	19.44	1	1	3	12	8.80958	18.75	2	3	5.89552	8.33	2	2	3.48057	7.64	1	1	3.90314	7.64	1	1	5.13984	8.33	2	2	8.4263	19.44	3	3	144	16.6048	10.3306
LOC_Os02g55880.1 protein	EF hand family protein, putative, expressed	19.43	1	2	2	4	3.06319	7.43	1	1	3.42531	7.43	1	1	2.78795	7.43	1	1									3.09083	12	1	1	175	20.1921	4.729
LOC_Os04g45070.1 protein	remorin, putative, expressed	19.42	1	3	3	7	6.03953	15.53	2	2	2.47105	3.88	1	1	4.12052	11.65	1	1									9.28924	19.42	3	3	206	22.4017	5.50342
LOC_Os03g17000.2 protein	NAD dependent epimerase/dehydratase family domain containing protein, expressed	19.41	2	11	12	46	15.0042	9.78	5	5	19.974	10.81	7	7	23.3559	14.67	9	9	16.5899	9.04	5	6	21.0886	11.56	8	9	27.3014	13.63	8	10	675	76.0176	6.94678
LOC_Os05g22970.1 protein	glyoxalase family protein, putative, expressed	19.41	1	4	4	19	9.60013	19.41	3	3	9.46208	19.41	3	3	6.23243	10.97	2	2	11.8686	17.3	3	4	5.89039	10.97	2	2	14.7918	19.41	4	5	237	26.3142	9.0415
LOC_Os01g70850.1 protein	esterase, putative, expressed	19.4	2	3	3	10	3.31334	10.07	1	1	6.23559	15.3	2	2					3.15102	5.22	1	1	6.52781	15.3	2	2	13.4628	19.4	3	4	268	28.8163	6.27783
LOC_Os04g59210.1 protein	peroxidase precursor, putative, expressed	19.4	1	4	4	8	5.7481	7.46	2	2					2.9814	4.78	1	1	4.47443	8.06	2	2					9.56153	14.03	3	3	335	35.5935	8.47021
LOC_Os12g31800.1 protein	glycine-rich RNA-binding protein 7, putative, expressed	19.38	1	3	3	14	14.3058	19.38	3	3	12.4312	11.24	2	3	7.44499	11.24	2	2	8.04557	11.24	2	2	7.97796	11.24	2	2	7.74386	11.24	2	2	258	25.0295	4.93213
LOC_Os06g08770.1 protein	ruvB-like 2, putative, expressed	19.33	2	7	7	33	22.3176	19.33	7	7	10.5904	9.45	4	4	17.3773	16.18	6	6	18.3416	16.18	6	6	14.8985	12.82	5	5	14.4468	12.82	5	5	476	51.811	5.96045
LOC_Os05g48840.1 protein	expressed protein	19.33	1	2	2	20	14.1342	19.33	2	3	15.1963	19.33	2	4	13.8788	19.33	2	3	7.44082	19.33	2	2	16.1536	19.33	2	4	12.9693	19.33	2	4	238	24.6686	8.20654
LOC_Os09g34190.1 protein	acyl-coenzyme A thioesterase 10, mitochondrial precursor, putative, expressed	19.32	1	9	9	28	20.6507	17.13	8	8	12.1727	9.36	4	4	12.125	9.16	4	4	11.8969	8.57	4	4	9.59519	6.57	3	3	16.2748	9.76	4	5	502	55.3064	6.87354
LOC_Os06g09850.3 protein	25.3 kDa vesicle transport protein, putative, expressed	19.31	6	3	3	10	8.60232	11.88	2	3	6.74634	6.93	1	2	6.91697	6.93	1	2									9.61292	14.36	2	3	202	23.671	7.97217
LOC_Os07g40620.1 protein	saccharopine dehydrogenase, putative, expressed	19.3	1	5	5	31	18.594	16.89	4	5	25.8609	19.3	5	7	13.147	16.89	4	4	13.7011	16.89	4	4	18.9169	16.89	4	5	22.5169	16.89	4	6	456	48.4094	9.18799
LOC_Os02g27960.2 protein	expressed protein	19.3	2	1	1	2	2.41455	19.3	1	1					2.25174	19.3	1	1													57	6.33539	10.0815
LOC_Os02g05340.1 protein	proteasome/cyclosome repeat containing protein, expressed	19.27	2	7	13	39	20.9047	6.68	5	8	17.2905	8.24	6	6	18.2211	9.13	7	7	12.1763	6.46	4	4	16.3885	6.9	6	6	22.8826	12.14	8	8	898	98.0954	5.21143
LOC_Os06g36700.1 protein	T-complex protein, putative, expressed	19.25	1	8	8	47	25.6951	17.2	7	8	24.8572	14.21	5	7	21.7137	17.76	7	7	30.1562	17.2	7	9	22.2106	17.76	7	7	30.4642	17.76	7	9	535	59.0936	6.02393
LOC_Os02g55400.1 protein	ATPase 8, plasma membrane-type, putative, expressed	19.23	1	8	16	78	29.694	10.52	9	10	34.4303	14.82	12	12	63.061	19	15	20	42.2791	16.4	13	14	31.8647	14.25	10	11	34.2341	11.2	9	11	884	96.7206	6.68311
LOC_Os01g54940.1 protein	dehydrogenase, putative, expressed	19.18	1	6	6	33	18.3037	19.18	6	6	14.7283	16.16	5	5	17.6979	19.18	6	6	14.9699	15.89	5	5	14.1632	16.44	5	5	18.3322	19.18	6	6	365	38.7905	9.08545
LOC_Os10g10500.1 protein	vacuolar ATP synthase 98 kDa subunit, putative, expressed	19.17	1	9	11	30	10.8854	5.62	3	3	9.7235	4.52	3	3	12.9263	5.98	4	4	20.8037	10.5	6	6	21.4685	10.38	7	7	21.0412	11.97	7	7	819	92.6794	5.64307
LOC_Os11g46230.2 protein	tetratricopeptide repeat domain containing protein, expressed	19.16	2	9	9	45	16.9796	7.69	3	5	27.5783	14.33	6	8	31.1073	19.16	9	10	20.5774	15.54	7	7	24.4214	12.22	6	8	21.6098	12.52	6	7	663	73.0968	5.64307
LOC_Os04g30430.1 protein	nuclear transport factor 2, putative, expressed	19.14	1	5	6	26	11.2623	9.67	4	4	11.4944	9.67	4	4	16.2366	17.49	5	5	7.92772	7.61	3	3	9.51998	8.02	3	3	21.4335	19.14	6	7	486	51.4145	5.18604
LOC_Os08g02690.1 protein	MA3 domain containing protein, expressed	19.13	1	10	10	60	25.962	15.92	7	8	51.0599	15.92	7	15	23.441	12.99	6	7	35.9467	16.2	9	11	29.8161	12.99	6	9	33.1608	12.99	6	10	716	78.5352	5.26221
LOC_Os08g41810.1 protein	ribosomal protein L22, putative, expressed	19.13	1	2	3	7	2.17655	3.83	1	1	6.01425	15.3	2	2	2.01142	3.83	1	1	2.19577	3.83	1	1	4.3188	8.74	2	2					183	20.824	10.272
LOC_Os01g52214.1 protein	ubiquinone oxidoreductase, putative, expressed	19.1	2	4	4	23	12.6911	13.07	3	5	7.68278	9.05	2	3	7.62917	8.54	2	3	7.23311	8.54	2	3	7.56509	10.55	2	3	14.4287	19.1	4	6	199	21.862	9.5249
LOC_Os11g06700.1 protein	exo70 exocyst complex subunit, putative, expressed	19.08	1	6	9	39	16.66	9.54	5	5	15.5107	8.38	4	4	20.2933	9.54	5	6	15.0932	8.38	4	5	25.1829	15.9	7	9	29.7091	14.88	7	10	692	75.0373	5.13525
LOC_Os02g07120.1 protein	HEAT repeat family protein, putative, expressed	19.05	2	16	16	59	22.4556	8.78	7	7	34.5831	12.23	10	11	24.1982	8.95	8	8	19.6373	5.5	5	6	40.8846	12.56	10	13	40.7191	16.17	14	14	1218	134.188	6.11279
LOC_Os08g40110.2 protein	peptidase, putative, expressed	19.04	2	7	7	32	15.3844	14	5	5	16.1274	15.75	6	6	12.3372	10.07	4	4	15.6089	13.57	5	5	15.7837	14	5	5	22.0108	19.04	7	7	457	49.9268	6.22705
LOC_Os01g01307.1 protein	translocon-associated protein beta domain containing protein, expressed	19.02	2	3	3	14	9.45588	19.02	3	3	9.34655	19.02	3	3	5.70061	11.22	2	2	5.51348	11.22	2	2	5.76964	11.22	2	2	5.98336	11.22	2	2	205	22.518	8.82178
LOC_Os03g06200.1 protein	aminotransferase, putative, expressed	19.01	1	6	6	35	14.0451	13.38	4	4	12.8297	13.38	4	4	12.3775	13.38	4	4	18.6244	13.38	4	6	23.9307	19.01	6	8	26.4828	19.01	6	9	426	44.9029	8.29443
LOC_Os01g69080.1 protein	acyl-desaturase, chloroplast precursor, putative, expressed	19	1	5	5	19	8.10875	10.25	3	3	12.5257	15.25	4	4	5.16338	7.5	2	2	6.27919	7	2	2	12.9103	11.5	3	4	13.0159	15.75	4	4	400	45.292	7.06396
LOC_Os12g05650.1 protein	ACT domain containing protein, expressed	19	1	5	5	18	7.94119	11.47	3	3	8.31602	8.24	2	3	8.31951	11.47	3	3	5.62395	8.24	2	2	10.37	15.77	4	4	8.49923	11.47	3	3	279	30.3657	5.31299
LOC_Os03g21460.1 protein	metallo-beta-lactamase family protein, putative, expressed	18.99	2	5	5	29	12.3697	14.73	4	5	10.4992	14.73	4	4	11.8239	18.99	5	5	14.5613	18.99	5	6	9.71978	14.73	4	4	11.4905	18.99	5	5	258	28.5443	5.64307
LOC_Os06g11610.1 protein	heat shock 22 kDa protein, mitochondrial precursor, putative, expressed	18.95	1	2	3	4																	5.24815	15.32	2	2	4.95056	8.06	2	2	248	26.2155	5.42725
LOC_Os03g15590.1 protein	eukaryotic translation initiation factor, putative, expressed	18.94	1	2	2	7	3.00959	4.85	1	1	3.86313	4.85	1	1	2.70331	4.85	1	1					7.44728	18.94	2	2	7.22505	18.94	2	2	227	26.5823	6.3667
LOC_Os01g51770.1 protein	outer mitochondrial membrane porin, putative, expressed	18.93	1	3	3	12	4.89409	6.94	1	1	8.70778	6.94	1	2	5.10985	6.94	1	1	12.2123	12.93	2	3	9.30525	6.94	1	2	12.6062	12.93	2	3	317	33.7362	5.65576
LOC_Os04g01240.1 protein	serine-type peptidase, putative, expressed	18.93	1	3	3	15	7.56467	15.53	2	2	7.55146	15.53	2	2	6.9678	15.53	2	2	11.4271	18.93	3	4	6.70024	15.53	2	2	9.76264	15.53	2	3	206	23.2728	5.68115
LOC_Os05g43440.1 protein	single-stranded DNA-binding protein, putative, expressed	18.93	1	3	3	10	9.1128	10.19	2	3	3.79782	5.34	1	1	6.1564	10.19	2	2	3.06791	5.34	1	1	3.58716	5.34	1	1	6.51385	14.08	2	2	206	23.0469	8.73389
LOC_Os05g46620.1 protein	chaperone protein dnaJ 10, putative, expressed	18.93	1	5	5	27	16.4258	13.91	4	5	19.6691	13.91	4	6	17.2387	18.93	5	5	9.68607	9.76	3	3	12.4728	13.91	4	4	12.5446	13.91	4	4	338	37.8793	6.58057
LOC_Os04g45970.1 protein	glutamate dehydrogenase protein, putative, expressed	18.92	1	2	3	19	13.6248	18.92	3	4	10.4336	18.92	3	3	11.0075	18.92	3	3	10.7813	18.92	3	3	10.7192	18.92	3	3	10.4513	18.92	3	3	222	24.3182	6.26514
LOC_Os07g23880.1 protein	glycosyl hydrolase, family 31, putative, expressed	18.92	2	13	13	76	42.6245	17.79	12	13	44.013	17.79	12	13	46.7922	17.12	11	13	38.2806	14.66	10	12	36.138	15.14	10	11	46.8697	15.61	11	14	1057	116.167	5.97314
LOC_Os01g43090.1 protein	oxidoreductase, aldo/keto reductase family protein, putative, expressed	18.9	1	5	5	25	16.8315	16.57	4	5	11.3626	10.47	2	3	14.7714	10.47	2	4	12.8646	12.79	3	4	17.4895	12.79	3	5	14.7367	10.47	2	4	344	37.8916	6.72705
LOC_Os04g44830.1 protein	thioredoxin, putative, expressed	18.89	1	2	2	11	7.01539	18.89	2	2	7.1701	18.89	2	2	4.72904	8.89	1	2	6.03006	18.89	2	2	6.80483	18.89	2	2	3.38173	10	1	1	180	19.1347	8.96826
LOC_Os02g30100.1 protein	cytochrome P450, putative, expressed	18.89	2	8	8	45	22.8688	16.98	7	7	22.558	16.98	7	7	18.6554	13.17	6	6	22.1287	16.98	7	7	26.4195	16.98	7	8	31.8486	18.89	8	10	524	58.278	9.1001
LOC_Os02g02720.1 protein	SNARE domain containing protein, putative, expressed	18.89	3	3	3	12	7.86076	13.36	2	2	7.32636	6.91	1	2	10.6802	18.89	3	3	7.24617	11.98	2	2	6.94905	13.36	2	2	4.19958	6.91	1	1	217	24.4167	8.76318
LOC_Os08g44840.1 protein	transferase family protein, putative, expressed	18.88	1	6	6	34	14.4043	14.61	5	5	21.9473	14.61	5	7	20.4997	18.88	6	7	12.3725	12.58	4	4	22.275	16.63	5	7	13.781	11.91	4	4	445	47.5851	6.60986
LOC_Os05g11550.2 protein	serine/threonine protein phosphatase 5, putative, expressed	18.85	2	7	7	17	7.52605	6.87	3	3	8.04159	7.32	3	3	3.49652	2.66	1	1	12.7451	11.97	4	4	9.88278	9.98	3	3	7.93431	7.54	3	3	451	50.7535	5.59229
LOC_Os03g19930.1 protein	adenylosuccinate lyase, putative, expressed	18.78	4	7	7	30	19.109	12.71	5	6	18.8595	13.26	5	6	17.0479	13.44	5	6	6.6433	6.26	2	2	18.432	11.79	4	6	11.1057	11.79	4	4	543	60.1438	6.20166
LOC_Os06g04290.1 protein	S10/S20 domain containing ribosomal protein, putative, expressed	18.75	1	2	2	12	6.38389	18.75	2	2	6.1809	18.75	2	2	6.34052	18.75	2	2	6.22108	18.75	2	2	6.19474	18.75	2	2	6.72911	18.75	2	2	128	14.0375	9.43701
LOC_Os02g14110.1 protein	aminotransferase, classes I and II, domain containing protein, expressed	18.75	1	2	7	42	23.9807	17.13	6	7	21.7153	17.13	6	7	18.7589	17.13	6	6	18.725	13.19	5	6	18.8688	17.13	6	6	30.9072	18.75	7	10	432	48.077	7.97217
LOC_Os06g38510.2 protein	pectate lyase precursor, putative, expressed	18.75	2	7	7	40	25.5142	16.52	6	9	19.7003	11.83	4	6	14.5153	11.83	4	5	22.5022	16.52	6	8	17.0873	14.51	5	6	16.2524	13.84	5	6	448	50.2301	8.20654
LOC_Os04g46620.1 protein	T-complex protein, putative, expressed	18.72	1	8	8	42	20.4433	14.31	6	6	19.6511	13.21	6	6	16.1105	12.29	5	5	27.24	14.31	6	8	23.7253	14.31	6	7	35.6921	16.15	7	10	545	59.1952	6.21436
LOC_Os11g01490.2 protein	outer membrane protein, OMP85 family, putative, expressed	18.71	4	1	6	19	8.36675	5.84	3	3	11.1151	9.66	4	4	11.5248	12.07	4	4	8.9638	10.06	3	3	5.98666	4.63	2	2	10.0985	8.45	3	3	497	53.3333	5.36377
LOC_Os05g49800.1 protein	ketol-acid reductoisomerase, chloroplast precursor, putative, expressed	18.69	2	5	11	56	21.474	11.59	6	8	28.021	14.71	9	10	14.1857	7.09	4	5	31.8407	12.11	6	11	26.8211	15.92	8	9	40.9418	14.19	8	13	578	62.3377	6.43018
LOC_Os01g04290.1 protein	glycosyl hydrolase family 10 protein, putative, expressed	18.69	1	7	7	29	13.3816	8.47	3	4	13.7749	10.93	4	4	18.7922	14.64	6	6	12.78	6.88	2	3	13.2589	10.93	4	4	27.3812	16.4	6	8	567	62.208	6.22705
LOC_Os03g48000.2 protein	CorA-like magnesium transporter protein, putative, expressed	18.69	3	5	5	10	3.63151	4.05	1	1	4.53008	6.76	2	2	13.8396	18.69	5	5	2.15023	2.7	1	1					2.30889	2.7	1	1	444	48.5102	5.97314
LOC_Os05g38520.3 protein	60S ribosomal protein L36-2, putative, expressed	18.69	3	2	2	5	3.23389	10.28	1	1	3.35257	10.28	1	1									3.12508	10.28	1	1	5.13445	18.69	2	2	107	12.197	11.4146
LOC_Os01g52390.1 protein	plasminogen activator inhibitor 1 RNA-binding protein, putative, expressed	18.68	1	3	3	8	11.1696	18.68	3	3	6.88809	16.58	2	2					4.32168	8.68	1	1	4.39564	8.68	1	1	4.17019	8.68	1	1	380	40.4018	6.7124
LOC_Os03g07840.1 protein	adenylosuccinate synthetase, chloroplast precursor, putative, expressed	18.65	1	7	8	47	20.9671	15.57	6	7	22.7342	18.65	8	8	23.3626	15.57	6	8	26.4806	16.8	7	9	20.4743	15.57	6	7	23.2746	16.8	7	8	488	52.1027	6.84424
LOC_Os05g07030.2 protein	arginyl-tRNA synthetase, putative, expressed	18.65	3	9	9	43	19.0905	12.71	7	7	18.179	11.55	6	6	14.5966	10.89	6	6	13.1729	8.75	5	5	25.2018	15.51	8	9	28.0181	18.65	9	10	606	68.2468	6.26514
LOC_Os04g54410.1 protein	expressed protein	18.65	1	7	7	30	17.7467	12.07	5	5	15.2592	10.82	4	4	24.7787	18.65	7	7	17.3942	12.23	5	5	11.8726	9.56	3	3	21.578	12.23	5	6	638	70.0577	5.22412
LOC_Os12g36040.1 protein	expansin precursor, putative, expressed	18.62	1	5	5	21	8.77179	7.24	3	3	10.9203	13.45	4	4	11.0682	12.41	4	4	7.67884	7.24	3	3	7.27347	7.24	3	3	10.9402	12.41	4	4	290	30.0276	8.27979
LOC_Os07g37240.1 protein	chlorophyll A-B binding protein, putative, expressed	18.62	1	5	5	14	3.32056	5.17	1	1	5.14383	8.28	2	2	3.20557	5.17	1	1	5.22796	11.72	2	2	9.80787	14.83	3	4	11.922	15.52	3	4	290	31.33	5.50342
LOC_Os02g03610.1 protein	ADP-ribosylation factor, putative, expressed	18.56	6	3	3	6	2.57116	5.67	1	1	4.97756	10.31	2	2	2.61448	5.67	1	1					2.23993	5.67	1	1	3.54007	8.25	1	1	194	21.7853	6.55127
LOC_Os02g32970.1 protein	hydrolase, alpha/beta fold family protein, putative, expressed	18.55	1	4	4	34	24.6444	18.55	4	6	20.9572	18.55	4	5	21.341	12.37	3	6	19.5907	12.37	3	6	20.0466	18.55	4	5	22.8153	12.37	3	6	372	41.383	6.93213
LOC_Os06g48640.3 protein	proteasome/cyclosome repeat containing protein, expressed	18.54	4	6	12	50	17.714	8.92	6	6	28.3515	13.5	9	9	25.8253	12.91	9	9	15.2167	6.92	5	6	26.2007	12.91	9	9	34.1633	14.67	9	11	852	93.2558	5.19873
LOC_Os04g01530.2 protein	adenylate kinase, putative, expressed	18.52	2	3	3	8	6.19203	11.52	2	2	6.51518	11.52	2	2	3.14334	6.58	1	1	3.64377	6.58	1	1					5.68394	13.58	2	2	243	26.8812	8.27979
LOC_Os04g40850.1 protein	26S proteasome non-ATPase regulatory subunit 6, putative, expressed	18.51	2	2	7	23	9.5811	9	3	3	10.83	12.08	4	4	12.7356	12.85	5	5	9.63353	9	3	3	14.207	14.4	5	5	9.5226	9	3	3	389	44.0568	5.92236
LOC_Os03g12290.1 protein	glutamine synthetase, catalytic domain containing protein, expressed	18.49	4	2	3	42	26.6168	18.49	3	7	32.2009	18.49	3	8	32.667	18.49	3	8	8.93226	8.68	1	2	37.6433	18.49	3	9	29.3972	11.48	2	8	357	39.2337	6.07471
LOC_Os07g36190.1 protein	hydrolase, NUDIX family, domain containing protein, expressed	18.49	1	3	4	24	17.8325	18.49	4	5	12.8527	18.49	4	4	14.9273	15.13	3	4	10.5518	15.13	3	3	14.8762	15.13	3	4	16.2358	15.13	3	4	238	27.3237	5.021
LOC_Os10g35850.1 protein	cytochrome b5-like Heme/Steroid binding domain containing protein, expressed	18.49	1	4	4	8	2.62238	3.77	1	1	2.42749	3.77	1	1	4.81703	7.17	2	2	2.15509	3.77	1	1					9.35694	15.09	3	3	265	27.6931	4.80518
LOC_Os08g09240.3 protein	autophagy-related protein, putative, expressed	18.48	4	1	1	1	3.85689	18.48	1	1																					92	10.6449	9.92041
LOC_Os07g16040.1 protein	erythronate-4-phosphate dehydrogenase domain containing protein, expressed	18.45	1	5	5	19	10.7592	12.83	4	4	8.34563	10.43	3	3	13.4248	12.83	4	5	5.35836	7.22	2	2					14.9712	18.45	5	5	374	40.4901	7.13721
LOC_Os08g12600.1 protein	expressed protein	18.43	1	4	4	24	19.5063	18.43	4	6	10.8142	14.29	2	3	16.5996	18.43	3	5	13.5622	14.29	2	4	11.3324	14.29	2	3	11.7783	13.82	2	3	217	22.7562	4.67822
LOC_Os03g14690.1 protein	vacuolar ATP synthase 98 kDa subunit, putative, expressed	18.41	1	9	11	56	34.3698	17.32	10	10	25.8009	13.29	8	8	43.3716	17.32	10	12	29.5932	14.88	8	8	30.5281	13.29	8	9	29.6271	14.39	9	9	820	92.3132	6.22705
LOC_Os03g16440.1 protein	outer membrane protein, OMP85 family, putative, expressed	18.36	3	8	8	28	18.3348	13.71	6	6	26.3601	13.22	6	8	5.23288	3.06	2	2	8.39726	6.61	3	3	12.2541	8.32	4	4	17.1741	12	5	5	817	87.6322	8.29443
LOC_Os05g13580.1 protein	OsCML18 - Calmodulin-related calcium sensor protein, expressed	18.35	1	2	2	7	10.0607	18.35	2	3	7.17963	10.13	1	2					6.64116	10.13	1	2									158	17.1121	5.08447
LOC_Os08g08110.1 protein	diacylglycerol kinase, putative, expressed	18.33	1	5	6	33	33.0656	18.33	6	9	21.1144	14.14	5	6	22.6733	18.33	6	6	15.0786	14.74	4	4	19.1768	16.33	5	5	10.8992	8.96	3	3	502	55.8189	6.65381
LOC_Os02g03730.1 protein	SWIB/MDM2 domain containing protein, expressed	18.32	1	2	2	12	5.27784	10.69	1	2	4.82663	10.69	1	2	7.74818	18.32	2	3	2.91563	10.69	1	1	5.42332	10.69	1	2	4.94872	10.69	1	2	131	13.7122	10.3745
LOC_Os07g40800.1 protein	PPR repeat domain containing protein, putative, expressed	18.3	1	8	8	28	20.3014	13.32	6	6	26.4755	17.01	7	8	7.19437	4.49	2	2	10.5523	6.74	3	3	16.6064	12.04	5	5	13.7656	8.51	4	4	623	68.6779	6.43018
LOC_Os02g21660.3 protein	L1P family of ribosomal proteins domain containing protein, expressed	18.3	5	2	4	19	5.55196	8.5	2	2	8.17338	13.73	3	3	8.41873	13.73	3	3	10.0077	18.3	4	4	8.74797	13.73	3	3	10.5388	18.3	4	4	153	17.6495	9.77393
LOC_Os01g64262.1 protein	hydrolase, alpha/beta fold family, putative, expressed	18.28	2	4	4	10	4.73743	10.75	2	2	7.03859	14.52	3	3	2.09816	3.76	1	1	2.0242	3.76	1	1	2.73659	5.91	1	1	5.17232	9.68	2	2	186	20.1261	8.54346
LOC_Os04g55850.1 protein	nuclease PA3, putative, expressed	18.28	2	5	5	19	10.5435	13.1	3	3	6.10195	12.76	2	2	14.1849	15.86	4	4	2.96712	4.14	1	1	11.3503	15.52	4	4	15.8164	15.52	4	5	290	32.3808	6.03662
LOC_Os04g55720.1 protein	D-3-phosphoglycerate dehydrogenase, chloroplast precursor, putative, expressed	18.27	2	8	9	39	17.2948	9.62	4	5	18.6105	9.62	4	5	13.6178	9.62	4	4	12.3347	6.85	3	4	39.0008	16.8	8	11	37.0125	14.52	7	10	613	63.9251	7.31299
LOC_Os01g31800.1 protein	Core histone H2A/H2B/H3/H4 domain containing protein, putative, expressed	18.24	9	3	4	19	8.52689	13.84	3	3	8.36602	13.84	3	3	10.7848	13.84	3	4	9.54455	13.84	3	3	8.00373	18.24	3	3	8.17012	13.84	3	3	159	16.3914	10.6821
LOC_Os02g42350.2 protein	nitrilase, putative, expressed	18.22	2	2	2	7	4.35332	8.1	1	1	4.15341	8.1	1	1	4.04885	8.1	1	1	7.94679	18.22	2	2	4.53368	8.1	1	1	3.71643	8.1	1	1	247	26.8358	6.93213
LOC_Os07g30790.1 protein	ubiquinol-cytochrome C chaperone family protein, putative, expressed	18.21	1	4	4	31	21.8704	18.21	4	7	13.6561	18.21	4	4	11.3169	18.21	4	4	11.8869	18.21	4	4	17.2263	18.21	4	5	23.5808	18.21	4	7	302	33.3575	9.65674
LOC_Os04g42920.1 protein	dehydrogenase, putative, expressed	18.2	1	4	8	42	25.6037	14.23	6	8	19.5386	10.25	4	6	22.2424	11.92	5	7	14.7246	10.25	4	5	24.1936	11.92	5	7	26.151	15.9	7	9	478	53.5236	8.39697
LOC_Os04g17050.1 protein	glutaredoxin family protein, expressed	18.18	1	5	5	31	25.5796	18.18	5	7	17.3576	13.79	4	5	16.0433	13.79	4	5	18.103	13.79	4	5	16.8619	13.79	4	5	14.5146	12.85	3	4	319	35.3649	7.95752
LOC_Os01g63780.2 protein	nsp1-like C-terminal region family protein, expressed	18.18	2	2	2	2									3.26742	12.5	1	1	2.56445	5.68	1	1									176	20.2054	4.91943
LOC_Os04g55410.1 protein	FGGY family of carbohydrate kinases, putative, expressed	18.15	1	9	9	30	16.0311	12.48	5	5	21.0615	14.93	6	7	15.8977	12.29	5	5	11.8352	9.64	4	4	13.3585	10.78	4	4	17.0079	12.48	5	5	529	57.142	6.11279
LOC_Os12g10784.3 protein	2-dehydro-3-deoxyphosphooctonate aldolase, putative, expressed	18.15	2	4	4	25	15.9648	18.15	4	5	12.7252	18.15	4	4	8.88666	12.96	3	3	16.4618	18.15	4	5	10.552	14.44	3	3	14.3877	18.15	4	5	270	29.3161	7.66455
LOC_Os03g60939.1 protein	dolichyl-phosphate beta-glycosyltransferase, putative, expressed	18.11	1	3	3	9	5.28923	9.05	2	2	3.79147	4.53	1	1	3.37388	4.53	1	1	3.39505	4.53	1	1	3.48076	4.53	1	1	9.18857	18.11	3	3	243	27.0963	9.01221
LOC_Os01g46380.1 protein	ketol-acid reductoisomerase, chloroplast precursor, putative, expressed	18.07	2	2	8	41	15.417	11.02	4	6	21.3548	14.11	6	8	10.4341	8.61	3	4	16.2308	11.7	5	6	22.96	17.38	7	8	27.5311	15.66	7	9	581	62.777	6.66846
LOC_Os07g08340.2 protein	pyruvate kinase, putative, expressed	18.06	2	6	7	37	15.1557	12.11	5	5	17.0976	12.11	5	6	12.5233	10.13	4	4	23.0261	14.1	5	8	15.3599	12.11	5	5	26.5432	16.08	6	9	454	50.5048	5.71924
LOC_Os01g64650.1 protein	VAMP-like protein YKT62, putative, expressed	18.06	2	3	3	14	6.49966	14.35	2	2	8.45571	18.06	3	3	7.05879	14.35	2	2	8.8782	18.06	3	3	2.92303	6.02	1	1	11.4926	14.35	2	3	216	23.5979	8.26514
LOC_Os02g20930.1 protein	apoptosis inhibitor 5, putative, expressed	18.06	1	8	8	36	21.371	13.59	6	7	24.5426	13.59	6	7	20.4957	13.04	5	6	14.4443	8.94	4	5	21.4579	12.29	5	6	16.6692	8.57	4	5	537	59.9481	9.23193
LOC_Os03g13730.1 protein	translocase of chloroplast 34, putative, expressed	18.04	2	5	5	27	15.893	14.68	4	5	15.238	14.68	4	5	11.4398	14.68	4	4	11.1054	8.26	2	3	11.3759	8.26	2	3	21.6843	18.04	5	7	327	36.2581	9.14404
LOC_Os09g29404.3 protein	glycogen operon protein glgX, putative, expressed	18.04	2	6	6	29	12.9079	16.18	5	5	13.4222	16.18	5	5	15.187	15.92	5	6	15.1273	14.32	4	5	9.09698	11.67	3	3	13.0704	16.18	5	5	377	43.365	6.48096
LOC_Os08g42000.1 protein	nuclear transport factor, putative, expressed	18.03	1	1	1	4	6.20227	18.03	1	2	2.94338	18.03	1	1	2.23831	18.03	1	1													122	13.3454	5.69385
LOC_Os09g20830.5 protein	heat shock factor-binding protein 1, putative, expressed	18.03	1	1	1	1	2.48902	18.03	1	1																					61	7.07839	4.28467
LOC_Os06g37364.2 protein	cytochrome P450, putative, expressed	18.02	5	7	7	49	27.9278	16.44	6	8	30.376	16.44	6	9	27.3229	16.44	6	8	29.4078	18.02	7	9	23.0222	16.44	6	7	25.1635	16.44	6	8	505	57.133	7.18115
LOC_Os05g47470.2 protein	VIP1 protein, putative, expressed	18.01	1	4	4	20	10.4165	18.01	4	4	4.88347	9.48	2	2	7.61859	13.27	3	3	10.2675	18.01	4	4	10.2356	18.01	4	4	8.05631	14.22	3	3	211	21.6719	4.70361
LOC_Os06g11090.1 protein	CXE carboxylesterase, putative, expressed	18.01	1	4	4	17	9.36179	13.66	3	3	10.014	14.6	3	3	10.7994	18.01	4	4	6.79472	10.25	2	2	10.1404	14.6	3	3	6.27121	10.25	2	2	322	34.0182	5.75732
LOC_Os03g50520.1 protein	dynamin family protein, putative, expressed	18	3	7	8	41	19.3727	9.33	5	6	31.5746	16.69	7	9	24.9355	13.91	6	7	17.031	10.8	6	6	19.2826	9.49	5	6	24.3302	15.22	6	7	611	67.9886	8.30908
LOC_Os07g07410.2 protein	oxidoreductase, 2OG-Fe oxygenase family protein, putative, expressed	17.94	2	6	6	53	32.2759	17.94	6	11	28.4737	17.94	6	9	24.1722	17.94	6	7	27.8702	15.29	5	9	25.7033	17.94	6	8	27.9408	17.94	6	9	340	37.5618	5.56689
LOC_Os01g36930.1 protein	ubiquitin carboxyl-terminal hydrolase 6, putative, expressed	17.93	1	6	6	30	16.1953	16.24	5	5	17.7828	16.24	5	6	15.3408	16.24	5	5	11.7454	10.76	4	4	17.6152	12.45	5	6	12.059	10.76	4	4	474	53.1318	6.16357
LOC_Os05g15520.1 protein	DNA-binding protein-related, putative, expressed	17.93	1	2	2	4	3.82458	11.03	1	1	4.00866	11.03	1	1					3.4706	11.03	1	1					2.64328	6.9	1	1	145	15.374	8.88037
LOC_Os03g28330.1 protein	sucrose synthase, putative, expressed	17.89	3	6	11	51	17.0005	9.44	6	6	25.1526	12.5	8	9	14.4928	8.33	5	5	14.9973	4.78	3	5	36.2895	16.54	10	12	39.9586	15.2	10	14	816	92.8491	6.37939
LOC_Os02g50350.2 protein	dihydroorotate dihydrogenase protein, putative, expressed	17.89	2	6	6	16	5.95291	6.13	2	2	6.63647	6.13	2	2	6.65821	8.09	3	3	8.97614	9.07	3	3	5.17255	6.13	2	2	11.7625	12.99	4	4	408	44.7587	7.18115
LOC_Os01g51870.1 protein	methyltransferase, putative, expressed	17.87	1	6	6	22	8.71157	13.31	3	3	8.25517	13.31	3	3	13.2197	14.07	4	5	8.49933	13.31	3	3	10.0296	16.35	4	4	11.3742	14.07	4	4	263	29.0788	6.12549
LOC_Os02g52430.1 protein	regulator of ribonuclease, putative, expressed	17.86	2	2	3	15	7.86584	17.86	3	3	7.57049	17.86	3	3	7.41853	17.86	3	3	5.59183	11.9	2	2	5.15743	11.9	2	2	5.24132	11.9	2	2	168	18.0383	5.88428
LOC_Os01g68770.1 protein	selenium-binding protein, putative, expressed	17.84	1	6	6	28	6.75332	5.39	2	2	17.5483	12.45	4	5	16.9498	11	4	5	13.2938	12.45	4	4	20.319	14.73	5	6	19.9353	17.84	6	6	482	53.1024	6.07471
LOC_Os03g12590.1 protein	coatomer subunit gamma-1, putative, expressed	17.84	1	8	12	66	34.6884	14.05	10	11	35.497	13.15	9	11	31.7816	14.05	10	10	31.7408	13.15	9	10	34.8452	15.94	11	11	39.8299	17.84	12	13	897	99.9265	5.17334
LOC_Os03g08440.2 protein	ribosomal protein S2, putative, expressed	17.84	3	1	4	26	11.5792	17.84	4	4	16.0746	17.84	4	5	12.147	17.84	4	4	8.79449	11.15	3	3	16.0438	17.84	4	5	17.9936	17.84	4	5	269	29.838	5.47803
LOC_Os03g05450.1 protein	expressed protein	17.84	1	3	3	22	12.3454	17.84	3	4	10.1407	17.84	3	3	12.7484	17.84	3	4	12.6766	17.84	3	4	9.31789	17.84	3	3	12.2714	17.84	3	4	213	23.649	5.12256
LOC_Os01g13440.1 protein	pollen allergen Cyn d 23, putative, expressed	17.83	1	3	3	13	5.98267	17.2	2	2	6.62712	8.92	2	2	12.5922	17.83	3	4	5.5521	17.2	2	2	6.05284	17.2	2	2	3.57827	8.28	1	1	157	16.4343	4.91943
LOC_Os02g48360.1 protein	pyrophosphate--fructose 6-phosphate 1-phosphotransferase subunit alpha, putative, expressed	17.83	3	7	10	23	4.39879	2.92	2	2	6.93919	5.83	3	3	4.3896	2.92	2	2	10.2351	6.48	4	4	14.5682	7.13	5	5	18.626	15.07	7	7	617	67.0561	7.10791
LOC_Os03g11970.1 protein	tubulin/FtsZ domain containing protein, putative, expressed	17.82	1	2	6	29	11.3264	10.91	3	3	15.8513	16.04	5	5	25.3287	17.82	6	8	11.1461	10.24	4	4	14.921	14.7	5	5	10.5561	10.24	4	4	449	50.0289	5.24951
LOC_Os09g33800.2 protein	arabinogalactan protein, putative, expressed	17.82	2	2	2	8	6.70965	17.82	2	2	3.26466	9.2	1	1	6.92972	17.82	2	2	3.15258	9.2	1	1	3.5622	9.2	1	1	3.28421	9.2	1	1	174	19.6329	9.29053
LOC_Os09g20900.1 protein	hypoxia-responsive family protein, putative, expressed	17.82	1	1	1	1					2.73301	17.82	1	1																	101	10.6346	9.99365
LOC_Os06g36400.1 protein	HAD superfamily phosphatase, putative, expressed	17.8	1	3	3	20	12.0829	14.39	2	3	7.5587	7.58	1	2	19.1268	17.8	3	5	22.7346	14.39	2	6	7.55281	7.58	1	2	7.24743	7.58	1	2	264	28.2373	4.98291
LOC_Os07g09340.1 protein	plasma membrane ATPase, putative, expressed	17.76	1	8	15	73	21.0025	10.55	7	7	38.4022	12.12	9	11	33.2152	11.49	9	11	52.9514	14.84	12	16	52.5522	16.61	13	16	39.2426	13.48	10	12	957	105.374	6.78564
LOC_Os07g39270.1 protein	polyprenyl synthetase, putative, expressed	17.76	1	5	5	18	11.942	14.75	4	4	14.2709	17.76	5	5	12.4344	9.29	3	4	6.23016	12.57	2	2	2.17136	2.19	1	1	4.75412	5.19	2	2	366	38.6297	5.78271
LOC_Os05g35580.1 protein	amidophosphoribosyltransferase, chloroplast precursor, putative, expressed	17.74	1	4	6	19	4.98165	4.25	2	2	9.31652	9.8	3	3	7.7677	7.02	3	3	11.8941	10.17	4	4	7.53528	6.28	3	3	10.8702	9.43	4	4	541	58.118	7.12256
LOC_Os03g07570.1 protein	aminotransferase, putative, expressed	17.7	2	7	7	26	13.2297	12.14	4	4	19.1231	11.73	4	5	16.4432	14.61	5	5	5.46753	4.12	2	2	14.2958	12.76	4	4	17.3368	10.29	4	6	486	52.69	8.27979
LOC_Os02g27760.1 protein	40S ribosomal protein S15a, putative, expressed	17.69	2	2	2	13	5.84198	17.69	2	2	2.61538	6.92	1	1	7.91203	17.69	2	3	6.55582	17.69	2	2	6.0874	17.69	2	2	9.63028	17.69	2	3	130	14.8089	9.93506
LOC_Os08g17600.1 protein	SNARE domain containing protein, putative, expressed	17.67	2	3	3	11	11.4156	17.67	3	3	6.87048	11.21	2	2	6.82046	11.21	2	2	4.09743	6.03	1	1	4.09425	6.03	1	1	6.40186	11.21	2	2	232	26.0217	8.42627
LOC_Os03g17450.1 protein	nucleotide binding protein, putative, expressed	17.65	1	4	4	13	2.51221	4.2	1	1	6.76927	13.45	3	3	2.2558	4.2	1	1	4.98794	8.4	2	2	4.55013	9.24	2	2	9.75784	17.65	4	4	238	26.1695	9.39307
LOC_Os01g74520.2 protein	methyltransferase domain containing protein, putative, expressed	17.65	2	2	2	11	7.49029	17.65	2	2	7.27751	17.65	2	2	6.35527	17.65	2	2	2.95365	6.86	1	1	6.05742	17.65	2	2	6.94999	17.65	2	2	204	22.8395	5.60498
LOC_Os03g38980.2 protein	tRNA synthetases class II domain containing protein, expressed	17.65	3	7	7	33	18.2451	15.63	6	6	24.8272	17.65	7	8	10.1433	8.74	4	4	13.1748	10.59	5	5	16.0989	13.78	5	5	12.1928	7.73	4	5	595	67.5481	6.23975
LOC_Os09g12560.1 protein	ferrochelatase-2, chloroplast precursor, putative, expressed	17.63	1	5	6	24	12.0322	10.58	4	4	12.1522	10.58	4	4	11.9772	10.37	4	4	12.7658	10.58	4	4	8.15076	8.51	3	3	15.1308	14.73	5	5	482	53.2185	6.55127
LOC_Os01g19450.1 protein	ATP-citrate synthase subunit 1, putative, expressed	17.6	2	7	7	39	17.0763	13.32	5	5	20.1943	13.32	5	6	17.4842	13.32	5	5	23.9243	15.63	6	7	21.0637	15.63	6	6	29.9928	17.6	7	10	608	66.028	7.6792
LOC_Os01g16430.1 protein	cysteine proteinase inhibitor precursor protein, putative, expressed	17.6	1	3	3	13	5.26552	9.2	2	2	5.86244	9.2	2	2	8.9349	17.6	3	3	2.32842	3.6	1	1	5.29965	9.2	2	2	9.74941	9.2	2	3	250	27.2522	6.53662
LOC_Os01g09890.1 protein	translation initiation factor SUI1, putative, expressed	17.59	1	3	3	10	5.84381	15.08	2	2	6.61458	13.57	2	2	7.48537	13.57	2	2	7.76066	13.57	2	2					6.78726	13.57	2	2	199	21.277	6.7124
LOC_Os08g23180.1 protein	fasciclin-like arabinogalactan protein 8 precursor, putative, expressed	17.59	1	5	5	18	13.6666	14.94	4	4	10.2064	10.6	3	3	7.72009	7.47	2	2	7.27741	7.47	2	2	11.0176	10.6	3	3	13.8914	13.25	4	4	415	43.6268	8.23584
LOC_Os05g46230.1 protein	NAP domain containing protein, putative, expressed	17.58	1	5	5	20	11.8349	10.16	3	4	9.65516	10.16	3	3	8.95253	10.16	3	3	5.44074	6.59	2	2	15.7829	14.29	4	5	8.91742	6.32	2	3	364	41.658	4.4624
LOC_Os01g68500.1 protein	expressed protein	17.54	1	2	2	4	2.39379	6.43	1	1									5.03089	17.54	2	2					2.07751	6.43	1	1	171	17.704	5.17334
LOC_Os09g32526.1 protein	peptidyl-prolyl cis-trans isomerase, FKBP-type, putative, expressed	17.53	2	1	2	12	8.01965	17.53	2	2	7.44417	17.53	2	2	6.71491	17.53	2	2	7.55568	17.53	2	2	7.282	17.53	2	2	7.61645	17.53	2	2	154	16.2804	5.37646
LOC_Os01g11880.1 protein	DJ-1 family protein, putative, expressed	17.52	1	4	4	16	10.6987	14.95	3	3	9.84171	14.95	3	3	6.48862	9.58	2	2	6.35405	9.11	2	2	5.20742	9.11	2	2	11.6127	11.68	3	4	428	45.2768	6.30322
LOC_Os01g36090.1 protein	DNA-damage-repair/toleration protein DRT102, putative, expressed	17.46	1	4	4	15	6.6205	10.48	2	2	7.41264	10.48	2	2	9.8343	14.29	3	3	12.8148	17.46	4	4	9.43551	14.29	3	3	3.31381	5.4	1	1	315	33.2605	5.51611
LOC_Os03g43020.1 protein	prefoldin subunit, putative, expressed	17.46	1	1	1	2	5.04798	17.46	1	1	4.6445	17.46	1	1																	126	14.6603	4.66553
LOC_Os05g20050.2 protein	ras-related protein, putative, expressed	17.46	3	1	3	15	8.13368	17.46	3	3	7.47663	17.46	3	3	6.10782	13.23	2	2	5.80611	13.23	2	2	7.93682	17.46	3	3	6.59334	13.23	2	2	189	20.4894	7.95752
LOC_Os01g15460.1 protein	zinc finger C-x8-C-x5-C-x3-H type family protein, expressed	17.44	2	4	4	27	17.2967	17.44	4	4	17.3186	13.66	3	4	20.546	17.44	4	5	18.8171	17.44	4	5	15.8106	17.44	4	4	16.7513	17.44	4	5	476	49.8023	7.56201
LOC_Os03g59610.1 protein	oxidoreductase, short chain dehydrogenase/reductase family protein, putative, expressed	17.44	1	3	3	18	11.7571	17.44	3	3	13.2988	17.44	3	3	10.9226	17.44	3	3	11.687	17.44	3	3	11.901	17.44	3	3	11.4826	17.44	3	3	281	29.5833	6.354
LOC_Os08g23790.1 protein	polygalacturonase, putative, expressed	17.44	1	6	6	27	12.2095	9.58	3	4	14.2006	14.5	5	5	17.0258	14.5	5	6	9.26004	9.58	3	3	9.31578	9.58	3	3	17.982	14.5	5	6	407	43.4626	8.52881
LOC_Os09g33480.1 protein	DAG protein, chloroplast precursor, putative, expressed	17.42	1	2	6	33	20.2214	12.88	4	7	19.864	14.65	5	7	10.3101	7.83	3	4	13.1828	7.83	3	5	13.3172	10.61	4	5	14.1739	12.88	4	5	396	42.9069	8.32373
LOC_Os01g46980.1 protein	vacuolar ATP synthase subunit E, putative, expressed	17.39	1	3	5	24	13.4488	14.35	4	4	10.6259	11.74	3	3	12.9417	14.35	4	4	11.7104	12.17	3	4	8.51281	12.17	3	3	21.0834	14.78	4	6	230	26.613	7.37158
LOC_Os05g48320.1 protein	60S ribosomal protein L37a, putative, expressed	17.39	1	1	1	1																	3.40141	17.39	1	1					92	10.2364	10.2866
LOC_Os02g15550.2 protein	spermidine synthase, putative, expressed	17.38	4	3	4	14	6.56114	12.09	2	2	3.26147	3.27	1	1	9.99732	14.36	3	3	5.70251	5.54	2	2	9.32328	14.36	3	3	8.76636	15.11	3	3	397	42.8423	5.49072
LOC_Os06g05180.3 protein	coatomer subunit beta, putative, expressed	17.38	2	3	4	10	2.35754	3.35	1	1	2.34927	2.74	1	1	5.55461	11.28	2	2	4.95707	6.71	2	2	8.29788	14.02	3	3	2.31963	3.35	1	1	328	36.47	4.39893
LOC_Os08g30800.1 protein	KED, putative, expressed	17.36	1	2	2	8	2.7195	9.09	1	1	2.26631	9.09	1	1	2.62862	9.09	1	1	4.67425	9.09	1	2	2.56532	9.09	1	1	5.04086	17.36	2	2	121	13.4553	9.01221
LOC_Os10g28120.1 protein	glycosyl hydrolase, putative, expressed	17.36	2	5	5	28	13.516	17.36	5	5	12.6988	17.36	5	5	13.6054	17.36	5	5	10.7762	14.93	4	4	11.5409	14.58	4	4	12.7818	17.36	5	5	288	31.1934	4.67822
LOC_Os02g24354.1 protein	pyridoxal-dependent decarboxylase protein, putative, expressed	17.35	1	7	7	34	19.9246	15.71	6	7	14.0451	12.45	5	5	12.3438	8.78	4	4	11.3622	8.78	4	4	20.1772	15.71	6	7	20.8492	15.31	6	7	490	53.1812	6.84424
LOC_Os07g22350.1 protein	glucose-6-phosphate 1-dehydrogenase, chloroplast precursor, putative, expressed	17.35	5	8	8	30	19.1819	13.78	6	6	14.2867	9.35	4	4	15.655	11.39	5	5	13.1086	7.99	4	4	10.0726	6.46	3	3	26.3388	12.76	6	8	588	66.0109	8.19189
LOC_Os11g38670.1 protein	DEAD-box ATP-dependent RNA helicase, putative, expressed	17.34	1	5	8	31	16.9079	7.06	3	5	12.9466	6.26	3	4	15.9311	8.51	4	5	9.3505	6.26	3	3	17.8508	10.59	5	7	20.8531	11.24	5	7	623	65.9467	8.08936
LOC_Os01g45190.1 protein	DEAD-box ATP-dependent RNA helicase, putative, expressed	17.33	3	4	7	39	19.4146	13.37	6	6	15.6043	11.39	5	5	21.2815	13.37	6	7	17.8417	13.37	6	6	26.0612	17.33	7	8	23.0013	15.35	6	7	404	45.5696	6.3667
LOC_Os03g39380.3 protein	expressed protein	17.33	3	1	1	1					2.98832	17.33	1	1																	75	8.57852	9.59814
LOC_Os12g27070.1 protein	heat shock protein DnaJ, putative, expressed	17.31	1	3	3	16	11.1917	17.31	3	3	10.6841	17.31	3	3	10.7547	17.31	3	3	7.54499	11.54	2	2	10.919	17.31	3	3	7.38165	11.54	2	2	260	29.0327	8.63135
LOC_Os03g57120.2 protein	ferredoxin--NADP reductase, chloroplast precursor, putative, expressed	17.31	2	2	4	11	5.38986	12.18	2	2	4.53526	6.41	2	2	2.5058	3.85	1	1	10.6238	17.31	4	4	5.37612	10.9	2	2					312	34.0081	8.19189
LOC_Os06g43060.1 protein	expressed protein	17.27	1	1	1	10	8.96123	17.27	1	2	7.14462	17.27	1	2	8.51073	17.27	1	2	3.90958	17.27	1	1	3.88833	17.27	1	1	8.35294	17.27	1	2	110	11.1594	4.58936
LOC_Os04g56070.1 protein	COP9 signalosome complex subunit 5b, putative, expressed	17.22	2	3	3	16	14.3673	17.22	3	4	4.18127	5.28	1	1	10.1573	17.22	3	3	10.0078	17.22	3	3	13.0216	17.22	3	4	3.18682	8.89	1	1	360	40.0118	5.2749
LOC_Os08g07720.1 protein	transferase family protein, putative, expressed	17.22	1	5	5	26	18.3028	12.45	3	5	20.0927	14.32	4	6	10.5609	12.45	3	3	2.73544	3.73	1	1	21.1335	14.32	4	6	16.5441	10.17	3	5	482	50.0927	5.40186
LOC_Os05g43830.2 protein	hydrolase, alpha/beta fold family domain containing protein, expressed	17.22	2	6	6	28	9.01759	6.95	3	3	7.50009	9.06	3	3	14.0449	15.11	5	5	16.0471	17.22	6	6	17.2608	12.69	5	6	14.7516	15.11	5	5	331	37.6706	6.0874
LOC_Os08g22864.1 protein	sec8 exocyst complex component specific domain containing protein, expressed	17.2	2	11	11	51	32.2368	10.11	6	8	38.6486	15.03	9	11	27.1689	10.02	7	8	23.4579	10.11	7	7	29.1574	11.81	8	9	29.9829	11.15	7	8	1058	117.324	5.74463
LOC_Os01g65880.3 protein	nodulin MtN3 family protein, putative, expressed	17.18	2	3	3	10	7.14506	17.18	3	3	2.9058	4.85	1	1					4.45258	10.13	2	2	7.69576	17.18	3	3	2.25604	4.85	1	1	227	24.1667	7.7085
LOC_Os01g56470.1 protein	mal d 1-associated protein, putative, expressed	17.17	1	2	2	5	3.09516	7.58	1	1					2.64519	7.58	1	1	2.6385	9.6	1	1	2.46383	7.58	1	1	2.7752	7.58	1	1	198	21.5462	4.80518
LOC_Os10g23120.1 protein	pyridoxamine 5'-phosphate oxidase family protein, putative, expressed	17.15	1	6	6	29	14.0871	10.4	3	4	17.0798	11.13	4	5	13.2501	10.4	3	4	16.9622	8.94	3	5	13.1293	8.39	3	4	22.4539	12.96	5	7	548	60.4399	8.01611
LOC_Os06g06090.2 protein	- CGMC includes CDA, MAPK, GSK3, and CLKC kinases, expressed - [CGMC_MAPKCMGC_2_ERK.12]	17.14	2	4	4	25	19.8714	17.14	4	5	19.2507	17.14	4	5	20.1848	15.14	3	5	12.6188	10.57	2	3	13.3726	10.86	2	3	17.5421	15.14	3	4	350	39.557	6.7124
LOC_Os05g24770.1 protein	reticulon domain containing protein, putative, expressed	17.13	1	4	4	29	12.5299	17.13	4	4	12.4667	17.13	4	4	15.3909	17.13	4	5	18.5139	17.13	4	6	16.0585	17.13	4	5	14.9293	17.13	4	5	251	28.3268	8.73389
LOC_Os08g41830.1 protein	sulfite oxidase, putative, expressed	17.13	1	5	5	16	9.01474	10.33	3	3	8.08117	8.56	3	3	7.95774	8.56	3	3	3.51737	3.02	1	1	5.44719	7.05	2	2	13.4427	14.36	4	4	397	43.7524	8.03076
LOC_Os05g02060.1 protein	mitochondrial import inner membrane translocase subunit Tim17, putative, expressed	17.12	1	2	2	20	13.8714	17.12	2	4	9.94792	17.12	2	3	9.97783	17.12	2	3	10.3756	17.12	2	3	10.4966	17.12	2	3	15.6197	17.12	2	4	146	15.6059	8.60205
LOC_Os04g40600.1 protein	peptide methionine sulfoxide reductase, putative, expressed	17.11	1	2	3	16	7.81636	17.11	3	3	7.65049	17.11	3	3	7.33118	17.11	3	3	3.29983	6.42	1	1	7.49553	17.11	3	3	8.30495	17.11	3	3	187	20.7941	6.29053
LOC_Os08g16570.1 protein	expressed protein	17.1	2	3	3	5	6.55251	11.15	2	2	4.38148	6.32	1	1	2.38806	6.32	1	1									4.40509	5.95	1	1	269	28.8859	5.51611
LOC_Os08g36320.3 protein	decarboxylase, putative, expressed	17.1	5	2	8	63	30.381	10.87	4	8	43.3903	16.5	7	12	39.922	9.05	4	11	39.4855	13.28	5	11	38.5738	10.87	4	10	43.0153	9.86	4	11	497	56.1606	5.60498
LOC_Os02g19924.1 protein	aminotransferase, classes I and II, domain containing protein, expressed	17.1	1	5	5	20	8.33117	8.43	2	2	11.9716	11.71	3	3	15.094	14.99	4	4	7.35376	8.43	2	2	14.9851	11.71	3	4	17.0837	17.1	5	5	427	45.2598	5.84619
LOC_Os11g48080.1 protein	SOR/SNZ family protein, putative, expressed	17.08	4	1	7	35	10.532	13.22	4	4	17.9837	13.22	6	6	7.96503	8.82	3	3	22.0655	14.33	5	7	19.6329	17.08	7	7	22.9112	17.08	7	8	363	38.7596	6.53662
LOC_Os03g61990.2 protein	glycine-rich RNA-binding protein 7, putative, expressed	17.07	1	3	3	5	7.11722	13.17	2	2	6.87166	12.2	2	2													4.20679	8.29	1	1	205	21.8101	8.11865
LOC_Os01g73170.1 protein	peroxidase precursor, putative, expressed	16.98	2	3	3	13	3.64975	2.65	1	1	10.5885	16.98	3	3	7.75593	8.75	2	2	3.44384	2.65	1	1	3.44629	2.65	1	1	17.0037	16.98	3	5	377	39.6134	7.63525
LOC_Os11g06750.1 protein	ribosomal protein L3, putative, expressed	16.97	2	6	6	23	12.9225	7.46	3	4	11.6006	5.4	2	3	13.5483	7.2	3	4	6.66794	5.4	2	2	16.3276	11.05	4	5	16.4554	11.31	4	5	389	44.4627	10.0815
LOC_Os02g57150.1 protein	tubulin-specific chaperone A, putative, expressed	16.96	1	2	2	6	2.63049	8.04	1	1	4.61792	16.96	2	2					2.77098	8.04	1	1	2.63932	8.04	1	1	2.06847	8.04	1	1	112	12.5314	5.09717
LOC_Os02g10300.1 protein	polygalacturonase, putative, expressed	16.93	1	6	6	59	23.8497	11.14	4	7	23.68	11.14	4	7	36.2655	11.14	4	10	46.916	13.36	5	14	26.8949	13.36	5	8	44.3059	16.93	6	13	449	46.3104	7.88428
LOC_Os08g29170.1 protein	dehydrogenase, putative, expressed	16.92	1	4	4	4																					12.0827	16.92	4	4	390	39.558	7.86963
LOC_Os06g14350.1 protein	caleosin related protein, putative, expressed	16.89	4	3	3	4	2.18742	4.44	1	1									2.22063	4.44	1	1					5.83178	12.44	2	2	225	24.7157	8.41162
LOC_Os03g11570.1 protein	proteasome subunit, putative, expressed	16.88	3	5	5	30	15.3385	12.21	4	5	13.0766	10.39	3	4	15.5753	15.06	4	5	18.0521	15.06	4	6	15.9366	15.06	4	5	15.863	15.06	4	5	385	43.642	5.68115
LOC_Os05g05740.1 protein	proline synthetase co-transcribed bacterial homolog protein, putative, expressed	16.87	2	3	3	17	11.6004	13.17	2	3	11.4013	13.17	2	3	7.2964	13.17	2	2	6.91995	13.17	2	2	8.7543	16.87	3	3	13.9488	16.87	3	4	243	26.1083	6.771
LOC_Os03g18220.1 protein	pyruvate decarboxylase isozyme 2, putative, expressed	16.86	5	6	8	38	22.257	13.88	6	7	20.7429	13.88	6	7	17.9904	9.92	4	5	23.032	9.92	4	6	19.6423	9.92	4	6	22.079	11.57	5	7	605	64.6774	5.80811
LOC_Os08g06100.1 protein	O-methyltransferase, putative, expressed	16.85	1	5	5	22	12.3355	8.15	2	3	15.5514	12.23	3	4	7.22673	6.25	2	3	12.1477	12.23	3	4	12.924	14.67	4	4	13.9922	12.23	3	4	368	39.7238	5.65576
LOC_Os07g25420.1 protein	26S proteasome non-ATPase regulatory subunit 8, putative, expressed	16.85	2	4	4	24	12.5503	16.85	4	4	12.6431	16.85	4	4	11.9834	16.85	4	4	12.2158	16.85	4	4	12.6889	16.85	4	4	13.6505	16.85	4	4	267	30.7526	5.07178
LOC_Os04g42600.1 protein	polyadenylate-binding protein, putative, expressed	16.84	1	6	7	47	28.2532	13.35	5	7	25.7583	13.35	5	7	26.4078	13.35	5	7	24.9026	11.68	5	7	32.9916	16.84	7	10	29.1557	16.84	7	9	659	71.1858	8.85107
LOC_Os02g06890.1 protein	OTU-like cysteine protease family protein, putative, expressed	16.83	1	3	3	17	8.80406	16.83	3	3	8.1728	16.83	3	3	10.8598	16.83	3	4	8.29347	16.83	3	3	7.91501	16.83	3	3	3.68211	6.25	1	1	208	23.4065	5.18604
LOC_Os03g18510.1 protein	expressed protein	16.81	1	4	4	26	19.7399	13.27	3	5	15.0543	10.03	2	4	19.1661	13.27	3	5	11.1354	13.57	3	3	19.4584	10.03	2	5	15.4521	13.57	3	4	339	38.2106	5.38916
LOC_Os08g32850.1 protein	methylcrotonoyl-CoA carboxylase beta chain, mitochondrial precursor, putative, expressed	16.78	2	5	5	15	13.959	12.06	3	4	10.3109	11.54	3	3	9.12632	7.69	3	3					6.77907	5.24	2	2	10.3995	7.52	3	3	572	60.7782	8.44092
LOC_Os01g17180.1 protein	proteasome subunit, putative, expressed	16.77	1	8	8	17	12.2143	8.09	4	4	15.9502	11.44	5	5	5.18825	3.75	2	2					6.54538	4.73	2	2	11.0412	6.51	3	4	507	59.4001	8.51416
LOC_Os03g51000.3 protein	3,4-dihydroxy-2-butanone kinase, putative, expressed	16.77	3	4	4	22	8.66168	5.05	1	2	16.9187	7.88	2	4	11.6696	7.88	2	3	17.999	12.73	3	5	10.4702	7.88	2	3	19.303	16.77	4	5	495	51.7765	5.5542
LOC_Os01g74280.1 protein	TGD2, putative, expressed	16.76	1	4	4	22	11.1654	7.84	2	3	7.06586	7.84	2	2	14.6873	12.97	3	4	14.9153	13.24	3	4	15.8483	9.46	2	4	18.9135	13.24	3	5	370	40.1943	7.7085
LOC_Os04g59190.1 protein	peroxidase precursor, putative, expressed	16.76	3	3	3	16	13.7361	16.76	3	4	13.9348	16.76	3	4	7.46013	10.59	2	2	6.23866	10.59	2	2	6.88561	10.59	2	2	5.83141	10.59	2	2	340	35.2052	8.104
LOC_Os08g42560.1 protein	tRNA synthetase class II core domain containing protein, expressed	16.76	1	11	11	50	22.0627	11.22	7	7	27.3614	15.41	9	9	28.1183	13.24	8	9	20.7237	11.35	7	7	24.6418	13.24	8	8	29.8322	15.41	10	10	740	81.6181	7.18115
LOC_Os09g17730.2 protein	proton pump interactor, putative, expressed	16.75	1	10	10	42	22.6334	13.88	8	8	20.7667	12.44	7	8	23.329	12.76	8	8	11.4524	5.9	4	4	21.7435	13.88	7	7	21.0542	11.48	6	7	627	70.1337	9.01221
LOC_Os10g41400.1 protein	peptide methionine sulfoxide reductase, putative, expressed	16.73	2	3	4	16	5.45215	7.98	2	2	7.81279	12.55	3	3	5.479	8.37	2	2	2.82155	4.56	1	1	10.7513	12.55	3	4	10.1097	12.55	3	4	263	28.6211	8.35303
LOC_Os02g45540.1 protein	synthase, putative, expressed	16.72	1	4	5	20	6.9019	9	3	3	7.09596	9.32	3	3	7.21177	9.32	3	3	14.5174	14.15	4	5	6.9677	9.65	3	3	8.14242	10.93	3	3	311	34.5374	6.25244
LOC_Os10g31950.1 protein	3-ketoacyl-CoA thiolase, peroxisomal precursor, putative, expressed	16.7	1	5	5	27	17.6871	13.88	4	5	13.6661	12.15	3	4	11.3782	12.15	3	3	14.0153	11.28	3	4	21.2271	13.88	4	6	17.5252	14.97	4	5	461	47.9947	8.104
LOC_Os11g43640.1 protein	retrotransposon protein, putative, unclassified, expressed	16.7	1	14	15	150	86.0958	15.96	14	26	87.1312	15.96	14	26	93.4397	12.47	12	26	67.8834	14.27	13	22	78.4109	14.9	14	24	91.8623	13.21	13	26	946	99.1228	5.03369
LOC_Os10g28200.1 protein	NAD dependent epimerase/dehydratase family protein, putative, expressed	16.67	2	3	5	24	10.3174	14.02	4	4	15.2998	16.67	5	6	11.7267	14.02	4	4	8.3174	10.32	3	3	8.66127	11.64	3	3	11.7548	14.02	4	4	378	42.7509	6.0874
LOC_Os04g36859.1 protein	signal peptidase complex subunit 2, putative, expressed	16.67	2	3	3	7	5.60596	10.94	2	2	7.612	16.67	3	3									2.20681	4.69	1	1	3.19837	5.73	1	1	192	21.1162	9.17334
LOC_Os07g36090.3 protein	ribosomal protein L28 protein, putative, expressed	16.67	1	2	2	4	2.54557	4.41	1	1													2.40649	4.41	1	1	5.79406	16.67	2	2	204	23.055	9.93506
LOC_Os10g40540.1 protein	enoyl-CoA hydratase/isomerase family protein, putative, expressed	16.67	1	5	5	15	13.7602	14.81	4	4	5.78861	3.17	2	2	6.84287	5.03	3	3	5.62275	3.17	2	2	9.00488	10.32	3	3	3.31708	2.91	1	1	378	40.6956	6.20166
LOC_Os06g07969.1 protein	cytochrome b-c1 complex subunit 8, putative, expressed	16.67	2	1	1	4	2.71169	16.67	1	1					2.46586	16.67	1	1					2.86784	16.67	1	1	3.17719	16.67	1	1	72	8.41041	9.59814
LOC_Os03g06220.1 protein	DEAD-box ATP-dependent RNA helicase, putative, expressed	16.63	1	6	6	22	8.99552	9.5	3	3	13.7202	12.87	4	4	7.45172	5.74	3	3	13.2351	11.49	4	4	10.4278	11.49	4	4	13.267	11.49	4	4	505	55.8194	5.74463
LOC_Os02g04260.1 protein	expressed protein	16.62	1	4	4	12	3.76529	5.04	1	1	6.02133	8.01	2	2	9.1913	12.46	3	3	4.34794	5.04	1	1	7.81651	9.2	2	2	8.65554	12.46	3	3	337	35.6581	5.52881
LOC_Os04g55660.1 protein	GDSL-like lipase/acylhydrolase, putative, expressed	16.62	1	5	5	27	21.1149	16.62	5	7	16.5945	13.8	4	5	13.7111	10.7	3	4	17.3685	10.7	3	5	7.68176	7.89	2	2	14.0702	7.89	2	4	355	39.6547	8.48486
LOC_Os02g14290.2 protein	scramblase, putative, expressed	16.58	3	3	3	13	6.50925	12.56	2	2	6.1805	12.06	2	2	8.33369	16.58	3	3	7.5867	16.58	3	3	4.59112	8.54	2	2	2.54322	4.52	1	1	199	23.2569	6.81494
LOC_Os01g08760.1 protein	choline/ethanolamine kinase, putative, expressed	16.57	1	4	4	20	11.3991	14.29	3	3	6.43826	8.29	2	2	10.4349	14.29	3	3	14.2277	16.57	4	4	16.0463	14.29	3	4	13.2635	16.57	4	4	350	39.8488	5.8208
LOC_Os03g27320.2 protein	steroid binding protein, putative, expressed	16.56	5	3	3	9	4.31777	5.41	1	1	3.92837	5.41	1	1	3.31303	5.41	1	1	3.403	7.32	1	1	9.69941	12.74	2	3	5.3114	11.15	2	2	314	34.1303	7.12256
LOC_Os11g37560.2 protein	expressed protein	16.56	2	5	5	17	14.2399	16.56	5	5	5.01385	4.71	2	2	11.0117	6.01	3	4	5.6527	4.71	2	2	5.31634	4.71	2	2	5.31464	4.71	2	2	616	69.1114	5.97314
LOC_Os09g20430.1 protein	SCO1 protein homolog, mitochondrial precursor, putative, expressed	16.55	1	4	4	18	12.1241	16.55	4	4	6.85467	9.15	2	2	3.37775	4.58	1	1	11.8653	16.55	4	4	11.2401	16.55	4	4	9.0442	13.38	3	3	284	31.7802	8.47021
LOC_Os04g52130.1 protein	coproporphyrinogen III oxidase, chloroplast precursor, putative, expressed	16.54	1	5	5	19	17.286	16.54	5	6	14.8585	14.04	4	5	8.19236	5.51	2	3	8.40575	8.77	3	3	2.31956	2.01	1	1	3.20247	3.51	1	1	399	43.8439	6.66846
LOC_Os03g04260.1 protein	glutathione S-transferase, putative, expressed	16.52	1	3	3	14	10.0943	10.71	2	3	9.62645	10.71	2	3	7.02733	5.8	1	2	7.33293	5.8	1	2	8.50025	11.61	2	3	4.07537	5.8	1	1	224	24.9736	6.07471
LOC_Os12g01500.1 protein	outer membrane protein, OMP85 family, putative, expressed	16.51	3	1	6	24	12.7224	9.4	4	4	14.4716	13.05	5	5	20.143	15.36	5	6	9.35003	8.25	3	3	10.1644	8.25	3	3	10.0985	8.06	3	3	521	56.0716	5.38916
LOC_Os06g29180.1 protein	erythronate-4-phosphate dehydrogenase domain containing protein, expressed	16.49	2	7	7	29	10.4919	11.44	4	4	7.71323	8.51	3	3	10.8102	10.11	4	4	16.0261	11.44	4	6	9.03486	7.71	3	3	26.0365	12.23	5	9	376	41.3152	7.1665
LOC_Os01g51220.1 protein	transport protein particle component, Bet3, domain containing protein, expressed	16.49	1	3	3	10	7.92156	16.49	3	3	2.98256	5.67	1	1	3.06293	5.67	1	1	2.84901	4.12	1	1	5.39604	9.79	2	2	5.92991	9.79	2	2	194	21.7264	7.44482
LOC_Os01g65560.1 protein	snRK1-interacting protein 1, putative, expressed	16.49	1	2	2	8	6.74332	16.49	2	2	6.78442	16.49	2	2	3.88109	10.11	1	1	4.26779	10.11	1	1	4.33673	10.11	1	1	4.06886	10.11	1	1	188	20.3885	7.04932
LOC_Os02g01450.1 protein	expressed protein	16.49	1	4	4	14	7.36298	9.32	2	2	6.99517	9.32	2	2	7.35559	9.32	2	2	9.96916	13.62	3	3	6.80494	9.32	2	2	9.18786	12.19	3	3	279	29.5954	9.24658
LOC_Os04g57540.1 protein	adenylate kinase, putative, expressed	16.49	4	3	3	8	4.10295	4.56	1	1	5.69313	9.12	2	2									3.65167	4.56	1	1	13.0687	16.49	3	4	285	31.043	6.60986
LOC_Os07g47510.1 protein	stress-related protein, putative, expressed	16.47	2	4	4	15	9.81413	10.59	3	3	6.19609	10.59	2	2	5.69607	10.59	2	2	6.42258	10.59	2	2	6.62066	10.59	2	2	12.6075	16.47	3	4	255	27.3755	7.95752
LOC_Os06g30750.2 protein	reticulon domain containing protein, putative, expressed	16.45	2	3	3	18	3.59292	8.66	1	1	10.1907	12.99	2	3	9.69897	12.99	2	3	3.90611	8.66	1	1	10.9602	8.66	1	3	23.7127	16.45	3	7	231	24.7043	6.11279
LOC_Os01g68030.1 protein	expressed protein	16.39	1	1	1	3	4.30972	16.39	1	2					2.04235	16.39	1	1													61	7.3486	6.53662
LOC_Os07g26610.2 protein	phosphoglucomutase, putative, expressed	16.39	2	7	7	14	4.28597	4.24	2	2	4.85411	3.31	1	1					6.21919	6.45	2	2	8.11402	7.37	3	3	16.5874	11.6	5	6	543	58.4392	6.06201
LOC_Os07g48244.1 protein	ubiquinol-cytochrome c reductase complex 6.7 kDa protein, putative, expressed	16.39	1	1	1	5	2.20003	16.39	1	1					2.55264	16.39	1	1	2.11786	16.39	1	1	2.24445	16.39	1	1	2.3789	16.39	1	1	61	6.7415	9.5249
LOC_Os02g21080.1 protein	AGAP008475-PA, putative, expressed	16.38	1	1	1	4	3.53982	16.38	1	1	3.6997	16.38	1	1	4.03503	16.38	1	1									3.95294	16.38	1	1	177	18.8202	9.96436
LOC_Os03g44660.1 protein	cytosolic 5-nucleotidase III, putative, expressed	16.38	1	4	4	15	9.79819	12.99	3	3	8.14583	10.73	2	2					10.7287	12.99	3	3	8.17112	10.73	2	2	16.0658	16.38	4	5	354	39.4125	6.81494
LOC_Os12g42230.1 protein	transketolase, putative, expressed	16.37	1	2	5	30	15.5795	16.37	5	5	13.8731	16.37	5	5	12.1909	11.51	3	4	12.1871	14.07	4	4	16.4081	16.37	5	6	17.4427	16.37	5	6	391	42.0934	6.84424
LOC_Os04g58900.1 protein	hydrolase, NUDIX family, domain containing protein, expressed	16.37	1	2	2	19	10.6243	16.37	2	3	14.7295	16.37	2	4	11.3182	16.37	2	3	10.4752	16.37	2	3	9.93081	16.37	2	3	10.2547	16.37	2	3	226	25.2518	6.23975
LOC_Os02g47850.2 protein	class I glutamine amidotransferase, putative, expressed	16.37	3	5	5	19	9.82092	9.19	3	3	13.0383	14.13	4	4	10.093	9.19	3	3	10.2723	9.19	3	3	13.3668	11.43	4	4	8.03752	6.73	2	2	446	48.4053	6.90283
LOC_Os09g33810.5 protein	ankyrin repeat domain containing protein, putative, expressed	16.36	5	3	3	15	10.3096	16.36	3	3	6.75553	11.68	2	2	7.00098	11.68	2	2	6.5173	11.68	2	2	6.68969	11.68	2	2	13.7481	16.36	3	4	214	23.0262	4.58936
LOC_Os03g52310.1 protein	transposon protein, putative, unclassified, expressed	16.34	4	7	7	39	21.4794	11.77	5	6	16.8656	8.59	4	5	17.03	8.59	4	5	35.7068	13.16	6	13	17.2662	11.77	5	5	16.7501	8.59	4	5	722	80.9242	5.32568
LOC_Os05g04520.1 protein	protein kinase, putative, expressed	16.34	1	4	4	19	10.5588	12.19	3	3	12.1188	16.34	4	4	5.94737	7.76	2	2	12.5184	12.19	3	3	10.6819	12.19	3	3	12.51	16.34	4	4	361	39.2861	7.79639
LOC_Os05g35710.1 protein	coiled-coil domain-containing protein 47 precursor, putative, expressed	16.33	2	6	6	24	12.6966	12.24	4	4	6.15916	5.71	2	2	8.58491	9.59	3	3	8.58449	8.37	3	3	19.9233	14.69	5	6	19.8377	13.88	5	6	490	53.9086	6.01123
LOC_Os01g38970.1 protein	carbamoyl-phosphate synthase large chain, putative, expressed	16.3	1	11	11	35	29.905	13.05	8	8	21.1615	8.19	6	6	15.3858	5.97	4	4	24.7335	7.85	6	6	18.4972	7.25	5	5	21.3151	7.25	6	6	1172	127.687	6.01123
LOC_Os03g44300.2 protein	transketolase, putative, expressed	16.29	2	1	4	23	13.1278	16.29	4	4	12.0969	16.29	4	4	9.95448	10.1	2	3	9.68314	13.36	3	3	12.8943	16.29	4	4	13.8739	16.29	4	5	307	33.725	5.97314
LOC_Os08g23710.1 protein	ribosomal protein L7Ae, putative, expressed	16.28	3	4	4	14	6.99112	10.85	3	3	2.74722	3.49	1	1	6.97491	10.85	3	3	2.24771	3.1	1	1	8.1896	12.02	3	3	7.93747	12.02	3	3	258	29.2855	10.3452
LOC_Os08g02880.1 protein	CXXXC11 - Cysteine-rich protein with paired CXXXC motifs precursor, expressed	16.28	1	2	2	4	4.85699	16.28	2	2	5.41256	16.28	2	2																	129	13.8359	6.0874
LOC_Os08g38900.1 protein	caffeoyl-CoA O-methyltransferase, putative, expressed	16.27	2	3	3	9	5.20773	11.11	2	2	2.20317	3.97	1	1	5.98805	9.13	2	2	7.02411	9.13	2	2	2.8135	3.97	1	1	3.01621	3.97	1	1	252	27.7543	5.31299
LOC_Os12g02510.1 protein	esterase, putative, expressed	16.27	2	2	2	6	2.57964	7.94	1	1					8.91756	7.94	1	3									6.85472	16.27	2	2	252	28.3783	5.03369
LOC_Os12g43700.1 protein	SCP-like extracellular protein, expressed	16.27	1	9	9	56	21.9574	16.03	6	7	44.73	16.27	8	15	21.3125	13.64	5	7	31.1243	16.03	7	10	24.5556	16.27	7	9	24.8924	16.27	8	8	418	43.3182	5.35107
LOC_Os02g44630.1 protein	aquaporin protein, putative, expressed	16.26	2	2	4	13	5.32267	7.96	2	2	4.94265	7.96	2	2	7.24601	12.8	3	3	2.75598	4.84	1	1	8.21446	11.42	3	3	5.31826	7.96	2	2	289	30.74	8.82178
LOC_Os03g12230.2 protein	caleosin related protein, putative, expressed	16.25	2	3	3	19	2.64724	4.17	1	1	2.94259	4.17	1	1	9.16	9.58	2	4	4.94125	10.83	2	2	19.5476	16.25	3	8	8.09356	16.25	3	3	240	26.3532	8.1333
LOC_Os03g53950.1 protein	strictosidine synthase, putative, expressed	16.25	1	5	5	31	17.1852	12.92	4	5	13.9311	9.79	3	4	17.2334	12.92	4	5	19.9873	16.25	5	6	20.4389	16.25	5	6	17.7426	12.92	4	5	480	53.6723	8.48486
LOC_Os11g07020.1 protein	fructose-bisphospate aldolase isozyme, putative, expressed	16.24	5	6	6	28	9.89873	10.82	4	4	10.1912	10.82	4	4	12.5329	13.92	5	5	12.949	13.92	5	5	12.4666	13.92	5	5	13.9699	13.14	5	5	388	41.9795	6.80029
LOC_Os09g11250.1 protein	co-chaperone GrpE protein, putative, expressed	16.23	1	2	3	16	10.9338	16.23	3	3	11.7186	16.23	3	3	2.89376	3.64	1	1	12.4827	16.23	3	3	11.9173	16.23	3	3	11.1522	16.23	3	3	302	33.0739	5.68115
LOC_Os05g42350.1 protein	ferredoxin--nitrite reductase, putative, expressed	16.22	1	7	7	38	19.337	12.79	5	6	19.7742	12.79	5	6	5.49393	3.9	2	2	24.0015	12.79	5	7	23.7349	12.79	5	7	30.5478	16.22	7	10	641	70.5292	8.48486
LOC_Os06g17730.1 protein	plastocyanin-like domain containing protein, putative, expressed	16.22	1	3	3	20	11.4542	16.22	3	4	8.74052	16.22	3	3	8.45204	16.22	3	3	9.01215	16.22	3	3	8.84325	16.22	3	3	11.7141	16.22	3	4	222	22.5019	7.10791
LOC_Os07g32880.1 protein	ATP synthase gamma chain, putative, expressed	16.2	1	4	4	10	3.47141	3.63	1	1	8.02788	12.29	3	3	2.74083	3.63	1	1	3.61621	3.63	1	1	6.15284	8.1	2	2	5.97593	7.54	2	2	358	39.682	8.32373
LOC_Os11g24450.1 protein	mitochondrial carrier protein, putative, expressed	16.18	1	4	4	31	16.7379	16.18	4	5	16.2811	16.18	4	5	17.3926	16.18	4	5	16.8402	16.18	4	5	16.4557	16.18	4	5	18.6696	16.18	4	6	309	32.5508	9.37842
LOC_Os11g31650.2 protein	expressed protein	16.18	1	1	1	2	2.31658	16.18	1	1					2.16584	16.18	1	1													68	8.11816	10.4038
LOC_Os05g50120.1 protein	- CGMC includes CDA, MAPK, GSK3, and CLKC kinases, expressed - [CGMC_MAPKCMGC_2.3]	16.15	15	5	6	47	20.2977	12.2	5	6	28.9372	16.15	6	8	32.9133	11	4	9	27.099	11	4	8	26.8285	12.2	5	8	27.2483	11	4	8	582	66.4459	6.93213
LOC_Os04g41300.1 protein	ribosome recycling factor, putative, expressed	16.15	1	3	3	11	2.44908	5.77	1	1	9.52386	16.15	3	3	5.9318	8.08	2	2	6.16453	8.08	2	2	3.45266	8.08	1	1	6.27389	13.85	2	2	260	27.8199	9.86182
LOC_Os07g26690.2 protein	aquaporin protein, putative, expressed	16.14	2	3	3	24	14.5182	16.14	3	5	9.38224	8.07	1	3	14.0769	16.14	3	5	9.11828	12.98	2	3	12.5523	16.14	3	4	11.9703	12.98	2	4	285	30.0744	7.2251
LOC_Os02g56014.1 protein	40S ribosomal protein S30, putative, expressed	16.13	1	1	1	2																	2.24656	16.13	1	1	2.68746	16.13	1	1	62	6.92689	12.0298
LOC_Os01g42820.2 protein	RNA recognition motif containing protein, putative, expressed	16.11	1	4	4	17	8.29215	5.82	2	3	10.4392	13.2	3	3	9.48869	13.2	3	3	6.10625	10.07	2	2	7.83491	8.72	3	3	8.29949	13.2	3	3	447	44.242	8.42627
LOC_Os02g44520.1 protein	OsSub19 - Putative Subtilisin homologue, expressed	16.11	1	15	15	64	37.2894	12.95	12	12	39.4338	12.88	12	13	25.4765	7.06	7	9	32.1994	11.11	10	11	24.9549	7.95	8	8	32.2384	11.7	10	11	1359	148.54	6.58057
LOC_Os11g32490.1 protein	expressed protein	16.1	1	5	5	25	12.1521	13.72	4	4	16.0052	16.1	5	5	17.0105	16.1	5	5	8.89556	7.16	3	3	13.562	13.12	4	4	13.3189	14.31	4	4	503	58.2736	6.37939
LOC_Os04g28420.2 protein	peptidyl-prolyl isomerase, putative, expressed	16.1	2	7	8	19									7.30998	5.82	3	3	11.6592	7.88	4	4	13.5799	7.88	4	5	19.8179	13.01	6	7	584	65.4004	5.43994
LOC_Os10g34540.1 protein	tetratricopeptide repeat protein 1, putative, expressed	16.1	1	2	2	3																	4.24078	9.32	1	1	6.93888	16.1	2	2	236	26.0508	4.70361
LOC_Os10g42550.1 protein	Inositol 1, 3, 4-trisphosphate 5/6-kinase, putative, expressed	16.08	1	3	3	8	2.12024	2.92	1	1	2.24068	2.92	1	1	5.77143	7.02	2	2	5.84936	11.99	2	2	5.49064	7.02	2	2					342	38.0485	6.52197
LOC_Os06g43590.4 protein	SNF7 domain containing protein, putative, expressed	16.07	2	3	3	4	4.64859	10.12	2	2					2.25009	4.76	1	1									2.07902	5.95	1	1	168	18.9109	9.5835
LOC_Os03g32630.1 protein	ABC transporter, ATP-binding protein, putative, expressed	16.06	1	8	8	30	15.6574	10	4	4	13.6052	7.89	4	4	17.5086	11.83	5	5	19.1612	11.83	5	6	20.4461	11.83	6	6	18.6577	10	4	5	710	77.7681	6.62451
LOC_Os03g06740.1 protein	glutathione reductase, putative, expressed	16.04	1	4	6	17	10.4561	9.73	3	3	13.1886	9.73	3	4	7.13985	8.11	2	2	2.29357	1.62	1	1	4.24156	3.24	2	2	12.8987	10.45	5	5	555	60.2152	7.60596
LOC_Os01g51280.1 protein	5-nucleotidase surE, putative, expressed	16.03	2	5	5	11	6.29452	6.7	2	2	6.84317	7.89	2	2	3.09143	6.46	1	1	2.83936	2.87	1	1	5.35365	6.7	2	2	7.90083	10.53	3	3	418	43.2999	5.13525
LOC_Os07g01870.1 protein	ribosomal protein L13, putative, expressed	16.02	2	3	3	12	8.09587	16.02	3	3	5.53299	10.68	2	2	5.53341	10.68	2	2	3.94532	6.31	1	1	6.01663	10.68	2	2	6.37307	10.68	2	2	206	23.6569	10.4624
LOC_Os05g01270.1 protein	peptidyl-prolyl cis-trans isomerase, putative, expressed	16	1	3	3	21	13.0376	16	3	4	13.8301	16	3	4	13.841	16	3	4	10.276	16	3	3	10.6459	10.8	2	3	10.0248	16	3	3	250	26.5737	9.29053
LOC_Os07g15530.1 protein	expressed protein	16	1	1	1	6	2.5049	16	1	1	2.21859	16	1	1	2.35407	16	1	1	2.67031	16	1	1	2.33228	16	1	1	2.60832	16	1	1	75	7.60001	9.02686
LOC_Os03g57220.2 protein	hydroxyacid oxidase 1, putative, expressed	15.99	2	4	5	21	10.3065	10.3	3	3	16.0548	15.99	5	5	6.5848	7.05	2	2	12.4814	13.01	4	4	5.05323	5.42	2	2	13.7882	15.99	5	5	369	40.3581	8.47021
LOC_Os07g43470.1 protein	GTP-binding protein, putative, expressed	15.99	1	4	4	23	14.2169	15.99	4	4	14.1413	15.99	4	4	11.5615	11.92	3	3	13.8796	15.99	4	4	14.3888	15.99	4	4	15.0675	15.99	4	4	369	41.1929	8.48486
LOC_Os10g35010.1 protein	ATTIC110/TIC110, putative, expressed	15.95	1	10	10	37	19.5531	9.9	6	7	15.4691	8.27	5	5	17.3189	9.75	6	6	14.9982	8.27	5	5	16.9283	9.6	6	6	21.3108	13	8	8	677	75.7166	5.57959
LOC_Os06g07960.1 protein	cystathionine gamma-synthase, putative, expressed	15.93	2	4	4	11	9.10794	13.05	3	3	3.00132	5.22	1	1	6.54729	9.66	2	2	5.89253	7.31	2	2	3.59645	4.44	1	1	6.37358	7.31	2	2	383	41.0803	7.13721
LOC_Os04g42260.1 protein	protein phosphatase 2C, putative, expressed	15.91	1	4	4	14	10.1913	12.22	3	3	4.18946	4.55	1	1	4.35619	4.55	1	1	4.04878	4.55	1	1	16.6212	15.91	4	5	10.8604	12.22	3	3	352	38.1459	6.82959
LOC_Os01g05010.1 protein	mitochondrial glycoprotein, putative, expressed	15.91	1	4	4	20	17.4081	15.91	4	6	8.82631	15.91	3	3	5.27195	10.61	2	2	6.09358	9.47	2	2	11.3329	13.26	2	3	13.0176	13.26	3	4	264	29.4185	4.61475
LOC_Os03g01910.1 protein	transcription factor BTF3, putative, expressed	15.91	1	1	2	14	11.0785	15.91	2	3	8.10533	11.93	1	2	8.40804	11.93	1	2	12.1633	11.93	1	3	7.37629	11.93	1	2	7.94715	11.93	1	2	176	19.2669	5.36377
LOC_Os04g35570.1 protein	Regulator of chromosome condensation domain containing protein, expressed	15.89	4	5	5	17	6.23952	6.84	2	2	11.4699	13.25	4	4	5.77557	6.84	2	2	5.60712	6.4	2	2	11.2834	12.58	4	4	7.32975	9.05	3	3	453	48.1425	5.65576
LOC_Os12g13590.1 protein	exocyst complex component 5, putative, expressed	15.88	2	10	10	47	22.3958	10.79	7	8	21.693	9.31	6	8	26.5646	11.91	8	10	14.8443	7.44	6	6	26.4446	14.52	9	10	14.5237	8.56	5	5	806	88.174	5.23682
LOC_Os03g62420.1 protein	expressed protein	15.87	1	2	2	18	9.56356	11.11	1	4	5.77997	11.11	1	2	5.87161	11.11	1	2	9.46779	15.87	2	4	4.87348	11.11	1	2	9.40369	11.11	1	4	126	12.9055	7.12256
LOC_Os05g04170.4 protein	AMP-binding enzyme, putative, expressed	15.87	3	7	7	25	11.9126	9.26	4	4	11.8022	9.26	4	4	9.29638	6.94	3	3	9.7694	6.45	3	3	16.8998	10.74	5	5	17.3736	13.55	6	6	605	67.8246	7.00537
LOC_Os03g01190.1 protein	dehydrogenase, putative, expressed	15.86	1	4	4	21	13.9675	15.86	4	4	16.2547	12.37	3	4	11.4753	8.06	2	3	11.7766	12.37	3	3	14.3763	12.37	3	4	9.96899	12.37	3	3	372	39.4194	7.88428
LOC_Os10g32820.1 protein	60S ribosomal protein L21-2, putative, expressed	15.85	1	1	3	9	2.12235	4.88	1	1	4.60302	9.76	2	2	2.08824	6.1	1	1	2.05233	6.1	1	1	4.22938	6.1	1	2	4.48987	10.98	2	2	164	18.7081	10.5796
LOC_Os03g04750.1 protein	60S ribosomal protein L21-2, putative, expressed	15.85	1	1	3	7					2.22436	4.88	1	1	2.08824	6.1	1	1	2.05233	6.1	1	1	4.22938	6.1	1	2	4.51803	10.98	2	2	164	18.6871	10.4038
LOC_Os03g29770.1 protein	EF hand family protein, expressed	15.82	2	2	2	8	6.36013	15.82	2	2	6.52232	15.82	2	2	2.70113	6.96	1	1	6.16933	15.82	2	2	2.59711	6.96	1	1					158	16.5181	4.4624
LOC_Os05g50380.2 protein	glucose-1-phosphate adenylyltransferase large subunit, chloroplast precursor, putative, expressed	15.8	1	5	5	30	12.1755	9.83	2	3	21.0237	9.63	3	5	15.0341	9.63	3	4	21.8136	15.8	5	6	25.6128	14.07	4	7	19.3675	9.83	3	5	519	57.6169	6.78564
LOC_Os06g49800.1 protein	ubiquitin interaction motif family protein, expressed	15.8	1	7	7	25	15.5968	10.71	5	5	14.1703	11.26	4	4	15.7083	11.26	4	4	10.5443	8.1	4	4	12.4364	8.65	3	3	19.3215	11.4	4	5	728	80.0185	4.51318
LOC_Os09g34970.1 protein	arsenical pump-driving ATPase, putative, expressed	15.79	1	5	5	22	11.0715	13.02	4	4	11.1559	13.02	4	4	11.9573	13.02	4	4	7.08788	6.93	2	2	7.01204	6.93	2	2	18.9836	15.79	5	6	361	40.3847	5.021
LOC_Os08g43580.2 protein	acyl carrier protein, putative, expressed	15.79	2	1	1	6	3.31193	15.79	1	1	2.88475	15.79	1	1	2.7386	15.79	1	1	2.48074	15.79	1	1	2.54748	15.79	1	1	3.02731	15.79	1	1	95	9.87013	8.99756
LOC_Os07g08950.1 protein	FAD-linked oxidoreductase protein, putative, expressed	15.74	1	7	7	32	19.6713	12.34	5	6	20.6684	11.99	5	6	12.5992	8.77	3	4	19.576	10.91	4	6	19.0136	8.77	3	5	15.5439	10.73	4	5	559	61.0582	7.29834
LOC_Os07g42450.1 protein	ribosomal protein S2, putative, expressed	15.74	2	1	4	26	11.7592	15.74	4	4	16.5652	15.74	4	5	12.4264	15.74	4	4	8.88326	9.84	3	3	16.8701	15.74	4	5	18.0225	15.74	4	5	305	32.9514	5.08447
LOC_Os11g05410.1 protein	Ser/Thr protein phosphatase family protein, putative, expressed	15.72	1	4	4	32	17.4511	15.72	4	5	25.9668	15.72	4	7	21.6347	15.72	4	6	14.5267	10.02	3	4	18.3933	15.72	4	5	18.5173	15.72	4	5	439	47.7865	6.32861
LOC_Os05g22940.1 protein	acetyl-CoA carboxylase, putative, expressed	15.7	3	29	29	142	76.3316	12.43	21	24	81.7698	13.67	24	26	71.6219	10.94	20	23	65.4364	11.81	21	23	67.8541	11.47	21	23	76.5034	12.01	20	23	2414	267.616	6.48096
LOC_Os02g55060.2 protein	cytochrome b5-like Heme/Steroid binding domain containing protein, expressed	15.69	1	1	1	8	3.2425	15.69	1	1	2.47779	15.69	1	1	5.34845	15.69	1	2	2.8117	15.69	1	1	5.4263	15.69	1	2	3.05961	15.69	1	1	102	10.8194	5.51611
LOC_Os01g01450.2 protein	stress responsive protein, putative, expressed	15.67	2	3	3	29	17.9373	15.67	3	5	14.39	15.67	3	4	24.722	15.67	3	7	10.3869	10.07	2	3	13.1144	15.67	3	4	21.7039	15.67	3	6	268	30.1273	6.771
LOC_Os02g01980.1 protein	GDSL-like lipase/acylhydrolase, putative, expressed	15.67	1	6	6	30	13.0817	11.48	3	4	16.1121	9.49	4	5	16.3375	11.26	4	5	19.0147	15.45	5	7	19.3001	13.69	5	6	11.0622	9.27	3	3	453	49.509	8.52881
LOC_Os11g47970.1 protein	AAA-type ATPase family protein, putative, expressed	15.67	3	4	4	22	14.7878	10.94	3	4	19.2915	15.67	4	5	2.57449	3.65	1	1	15.3042	15.67	4	4	13.279	10.94	3	4	14.1895	10.94	3	4	466	52.0519	5.78271
LOC_Os12g42090.3 protein	methyltransferase domain containing protein, putative, expressed	15.67	4	3	3	8					2.23363	3.76	1	1	2.56607	3.76	1	1	8.79407	15.67	3	3	2.56619	3.76	1	1	6.46548	10.34	2	2	319	35.6532	9.56885
LOC_Os01g62900.1 protein	amino acid kinase, putative, expressed	15.65	1	7	8	31	12.7393	7.62	4	4	18.1887	10.61	6	6	6.59729	3.4	2	2	11.0816	6.39	4	4	26.2524	15.65	8	9	18.6015	10.61	6	6	735	79.4584	6.55127
LOC_Os01g32660.5 protein	- STE kinases include homologs to sterile 7, sterile 11 and sterile 20 from yeast, expressed - [STE_MEK_ste7_MAP2K.2]	15.63	5	3	3	4									4.29899	9.72	2	2	5.65551	10.76	2	2									288	32.5187	5.78271
LOC_Os05g50110.1 protein	oleosin, putative, expressed	15.61	1	2	2	6	3.99522	10.4	1	1					5.47727	15.61	2	2	3.64037	10.4	1	1	3.43596	10.4	1	1	3.70779	10.4	1	1	173	18.0876	9.70068
LOC_Os03g57200.1 protein	glutathione S-transferase, putative, expressed	15.58	1	3	3	10	5.49953	11.69	2	2	3.73532	8.23	1	1	3.30175	8.23	1	1	4.39424	8.23	1	1	8.46813	15.58	3	3	5.47538	12.12	2	2	231	25.8542	6.25244
LOC_Os08g44660.1 protein	EF hand family protein, putative, expressed	15.58	1	3	3	10	9.93281	15.58	3	3	5.50743	11.56	2	2	5.87626	11.56	2	2	3.19494	6.03	1	1	2.56323	6.03	1	1	2.45876	6.03	1	1	199	20.0803	4.22119
LOC_Os06g39708.1 protein	photosystem II P680 chlorophyll A apoprotein, putative, expressed	15.55	4	5	5	32	16.588	15.55	5	5	21.3122	15.55	5	6	17.0488	15.55	5	5	17.313	11.61	4	5	21.0674	15.55	5	6	16.3541	12.8	4	5	508	56.1974	6.63916
LOC_Os08g05830.1 protein	transaldolase, putative, expressed	15.54	3	5	5	25	12.7456	12.53	4	4	15.8033	15.54	5	5	11.9481	12.53	4	4	11.9064	12.53	4	4	12.7851	12.53	4	4	12.8644	12.28	4	4	399	42.9923	5.31299
LOC_Os07g34570.2 protein	FAD dependent oxidoreductase domain containing protein, expressed	15.53	2	3	3	8									15.3726	15.53	3	4	12.9713	15.53	3	4									309	32.7125	5.94775
LOC_Os03g62210.1 protein	subtilisin N-terminal Region family protein, expressed	15.52	1	1	1	1									2.15949	15.52	1	1													116	11.8792	8.1333
LOC_Os01g51754.3 protein	alpha-amylase precursor, putative, expressed	15.51	2	1	6	26	11.0083	8.59	3	3	12.4898	10.5	4	4	18.9744	15.51	6	6	10.2429	8.59	3	3	14.959	12.41	5	5	15.8528	13.6	5	5	419	46.6245	5.24951
LOC_Os03g50160.1 protein	plastocyanin-like domain containing protein, putative, expressed	15.5	2	2	2	7	3.03516	6.2	1	1	2.95222	6.2	1	1	2.83277	6.2	1	1	2.71748	6.2	1	1	5.6455	15.5	2	2	3.26687	6.2	1	1	129	13.4609	10.0815
LOC_Os07g39840.1 protein	expressed protein	15.49	1	5	5	19	13.611	12.44	4	4	11.9067	12.44	4	4	6.54716	5.4	2	2	6.42649	5.4	2	2	10.2759	9.62	3	3	12.1458	11.27	4	4	426	47.8166	8.68994
LOC_Os08g27850.1 protein	endothelial differentiation-related factor 1, putative, expressed	15.49	2	3	3	11	8.55726	15.49	3	3	6.93518	9.15	2	2	3.52434	9.15	1	1	6.64468	9.15	2	2	5.7208	9.15	2	2	3.44043	9.15	1	1	142	15.6193	9.94971
LOC_Os07g07990.1 protein	uncharacterized protein At4g06744 precursor, putative, expressed	15.47	1	5	5	26	12.2391	13.07	4	4	14.3437	15.47	5	5	11.6945	12	4	4	8.5264	9.6	3	3	14.3996	15.47	5	5	14.1609	15.47	5	5	375	40.5954	6.17627
LOC_Os02g01300.1 protein	invertase/pectin methylesterase inhibitor family protein, putative, expressed	15.47	1	2	2	17	13.0215	15.47	2	3	13.199	15.47	2	3	12.8461	15.47	2	3	7.71845	15.47	2	2	7.38972	15.47	2	2	16.8193	15.47	2	4	181	18.8904	5.50342
LOC_Os01g59930.1 protein	NADH-cytochrome b5 reductase, putative, expressed	15.41	2	3	3	8	4.44539	8.6	2	2	2.36617	3.94	1	1					2.41707	3.94	1	1	6.18572	10.75	2	2	5.99228	10.75	2	2	279	31.004	8.70459
LOC_Os10g40730.1 protein	expansin precursor, putative, expressed	15.38	4	3	3	13	5.76226	12.59	2	2	9.38188	12.59	2	3	11.6385	12.59	2	4	2.1529	2.8	1	1					7.96839	15.38	3	3	286	31.338	6.41748
LOC_Os02g50550.1 protein	dynamin, putative, expressed	15.38	1	5	10	36	24.6702	10.08	7	8	18.6881	8.88	5	5	15.0666	8.23	5	5	16.324	8.23	5	5	23.5788	11.59	7	7	20.5324	8.88	5	6	923	100.331	9.15869
LOC_Os10g36170.1 protein	LTPL160 - Protease inhibitor/seed storage/LTP family protein precursor, expressed	15.38	1	1	1	6	3.41987	15.38	1	1	3.59679	15.38	1	1	3.83467	15.38	1	1	3.23553	15.38	1	1	3.39624	15.38	1	1	3.41889	15.38	1	1	91	9.27555	8.90967
LOC_Os11g48070.1 protein	GDSL-like lipase/acylhydrolase, putative, expressed	15.38	1	2	2	11	7.28003	12.31	1	2	5.80058	15.38	2	2	3.04434	12.31	1	1	5.24525	15.38	2	2	8.07874	12.31	1	2	6.56729	12.31	1	2	260	29.0966	5.49072
LOC_Os03g23000.1 protein	expressed protein	15.38	2	1	1	3	2.76489	15.38	1	1	2.53797	15.38	1	1													2.43593	15.38	1	1	78	8.39547	9.979
LOC_Os01g05140.1 protein	expressed protein	15.38	1	1	1	2					3.1486	15.38	1	1					2.24773	15.38	1	1									91	9.60219	11.2241
LOC_Os06g49780.1 protein	expressed protein	15.35	1	2	2	9	8.54429	15.35	2	2	3.72103	7.05	1	1	8.38772	15.35	2	2					6.9523	15.35	2	2	7.47283	15.35	2	2	241	25.8301	5.04639
LOC_Os03g01150.2 protein	palmitoyl-protein thioesterase 1 precursor, putative, expressed	15.34	2	4	4	18	11.0921	15.34	4	4	11.0653	15.34	4	4	5.12294	6.39	2	2	7.48436	9.27	3	3	7.46	6.39	2	3	4.53008	6.07	2	2	313	34.1614	6.13818
LOC_Os08g05820.1 protein	monocopper oxidase, putative, expressed	15.33	1	5	5	14	16.4628	15.33	5	5	11.0652	6.17	2	3					7.06988	2.67	1	2	9.75055	8.67	3	3	3.53111	2.67	1	1	600	66.1871	6.81494
LOC_Os06g08510.1 protein	expressed protein	15.32	1	1	1	4	3.68224	15.32	1	1	3.47356	15.32	1	1					3.16182	15.32	1	1	3.49563	15.32	1	1					111	12.2185	9.1001
LOC_Os04g38950.1 protein	class I glutamine amidotransferase, putative, expressed	15.28	3	4	4	14	7.51917	10.42	3	3	2.98773	4.17	1	1	2.12084	2.43	1	1	4.89244	6.25	2	2	7.56209	11.46	3	3	11.0915	15.28	4	4	288	30.7028	6.87354
LOC_Os09g31458.1 protein	expressed protein	15.26	1	5	5	20	9.50342	9.81	3	3	9.20492	9.81	3	3	12.7184	10.63	4	4	8.08616	9.81	3	3	12.0578	14.44	4	4	9.0342	9.81	3	3	367	38.8065	10.1548
LOC_Os12g37960.1 protein	diaminopimelate epimerase, chloroplast precursor, putative, expressed	15.25	1	4	4	20	9.68754	13.28	3	3	10.8246	13.28	3	3	6.7588	7.06	2	2	16.3784	15.25	4	5	9.97009	13.28	3	3	13.1853	13.28	3	4	354	37.806	6.68311
LOC_Os05g08840.1 protein	DnaK family protein, putative, expressed	15.24	1	5	10	33	11.628	6.68	5	5	15.9276	7.97	5	6	9.74251	5.98	4	4	9.17617	4.34	4	4	25.9001	14.19	9	9	13.6932	7.62	5	5	853	94.0649	4.95752
LOC_Os01g56460.1 protein	mitochondrial glycoprotein, putative, expressed	15.23	1	3	3	13	8.75941	15.23	3	3	6.58465	11.11	2	2	3.21864	4.94	1	1	6.31291	11.11	2	2	5.66043	11.11	2	2	8.18864	15.23	3	3	243	26.0833	7.57666
LOC_Os01g59740.1 protein	expressed protein	15.23	1	4	4	17	10.4445	9.2	3	3	4.74075	4.89	1	1	9.89099	9.2	3	3	11.3286	7.76	2	4	8.73023	7.76	2	3	11.4357	13.79	3	3	348	35.03	8.79248
LOC_Os07g32460.1 protein	src homology-3 domain protein 3, putative, expressed	15.23	1	4	4	17	12.0125	15.23	4	4	8.05259	10.63	3	3	9.70872	12.07	3	3	8.33511	10.63	3	3	6.33323	7.47	2	2	6.40954	7.18	2	2	348	38.867	7.32764
LOC_Os11g26860.1 protein	serine hydroxymethyltransferase, mitochondrial precursor, putative, expressed	15.23	1	3	3	20	7.69538	12.5	2	2	7.39365	12.5	2	2	7.46476	12.5	2	2	14.2016	12.5	2	4	12.7589	15.23	3	4	20.4714	12.5	2	6	256	28.0084	8.73389
LOC_Os04g52320.1 protein	QRT3, putative, expressed	15.2	1	4	4	21	7.26979	9.4	2	2	11.7266	12.8	3	3	11.0645	9.4	2	3	15.1985	9.4	2	4	19.2512	15.2	4	5	15.0468	11.8	3	4	500	51.6039	6.96143
LOC_Os09g39570.1 protein	beta-amylase, putative, expressed	15.2	1	6	6	26	6.63638	5.63	3	3	9.80779	7.5	4	4	20.1474	13.32	5	6	9.34946	7.5	4	4	15.3223	13.32	5	5	12.2773	11.26	4	4	533	59.674	5.99854
LOC_Os04g55650.2 protein	oryzain alpha chain precursor, putative, expressed	15.19	2	2	2	12	8.47955	15.19	2	2	8.26707	15.19	2	2	8.2135	15.19	2	2	7.92016	15.19	2	2	8.52814	15.19	2	2	8.38532	15.19	2	2	237	25.9467	4.98291
LOC_Os11g11390.1 protein	ribosomal protein, putative, expressed	15.18	1	2	3	18	10.2963	15.18	3	3	10.1545	15.18	3	3	10.2697	15.18	3	3	10.0966	15.18	3	3	9.23346	15.18	3	3	10.2162	15.18	3	3	224	25.3303	10.2427
LOC_Os02g35610.1 protein	expressed protein	15.15	1	1	1	1	2.12805	15.15	1	1																					66	7.46179	10.3745
LOC_Os05g02990.3 protein	expressed protein	15.15	2	1	1	2	3.11367	15.15	1	1					3.66268	15.15	1	1													165	17.679	6.15088
LOC_Os11g07280.2 protein	coatomer subunit beta-1, putative, expressed	15.14	2	5	11	47	23.3695	11.07	8	8	19.5847	9.72	7	7	26.5737	11.3	8	9	14.6358	4.86	4	5	27.0778	10.62	8	9	25.297	10.28	8	9	885	98.3039	5.73193
LOC_Os09g30360.1 protein	caffeoyl-CoA O-methyltransferase, putative, expressed	15.12	1	3	3	12	5.00054	8.14	2	2	5.15318	8.14	2	2	4.53242	8.14	2	2	8.96294	15.12	3	3	5.02768	8.14	2	2	3.19016	5.04	1	1	258	27.1151	5.23682
LOC_Os01g52500.4 protein	NADP-dependent malic enzyme, putative, expressed	15.12	5	3	5	28	14.6946	11.69	4	4	20.5516	15.12	5	6	20.3101	10.28	4	6	14.6024	7.66	3	4	17.1335	10.28	4	5	9.48074	7.66	3	3	496	54.7093	6.85889
LOC_Os05g07700.3 protein	ribosomal protein, putative, expressed	15.12	3	2	3	16	8.89333	15.12	3	3	9.55313	15.12	3	3	6.43949	11.22	2	2	7.22213	11.22	2	2	8.2869	15.12	3	3	9.92568	15.12	3	3	205	23.3803	10.2866
LOC_Os03g50350.1 protein	coatomer alpha subunit, putative, expressed	15.11	1	6	16	79	34.7768	11.08	11	12	41.9938	12.97	13	14	43.8534	13.79	14	15	43.4326	12.97	14	15	40.5345	12.64	13	14	26.7167	8.7	8	9	1218	136.221	6.96143
LOC_Os06g05550.1 protein	GDSL-like lipase/acylhydrolase, putative, expressed	15.1	1	2	2	13	5.7138	7.41	1	1	8.36463	7.41	1	2	6.89049	7.41	1	2	8.20469	15.1	2	2	8.28492	7.41	1	2	14.7229	15.1	2	4	351	37.6009	5.63037
LOC_Os03g42320.1 protein	Sec1 family transport protein, putative, expressed	15.09	1	7	7	30	10.1002	8.19	3	3	10.5536	8.83	3	3	17.0214	11.88	5	5	18.3361	12.68	6	6	22.0845	14.29	6	7	20.4404	13	5	6	623	67.774	6.1001
LOC_Os03g08810.1 protein	expressed protein	15.09	1	2	2	10	8.17324	15.09	2	2	8.13103	15.09	2	2	3.72294	4.74	1	1	3.72048	4.74	1	1	8.34753	15.09	2	2	9.62029	15.09	2	2	232	24.6071	5.47803
LOC_Os01g47690.1 protein	metallo-beta-lactamase family protein, putative, expressed	15.08	2	3	3	10	3.41024	3.61	1	1	3.00987	3.61	1	1	6.16342	11.48	2	2	9.25176	15.08	3	3	3.11195	3.61	1	1	6.28496	11.48	2	2	305	33.1562	8.01611
LOC_Os07g29620.1 protein	OsSCP39 - Putative Serine Carboxypeptidase homologue, expressed	15.08	1	5	6	35	20.0999	15.08	6	6	19.2912	15.08	6	6	19.4157	15.08	6	6	17.0286	13.17	5	5	17.5194	13.17	5	5	22.477	15.08	6	7	524	57.3153	5.59229
LOC_Os12g04240.2 protein	peflin, putative, expressed	15.08	3	3	3	7	7.19991	11.51	2	2	7.27465	9.92	2	2	3.28359	6.35	1	1	3.18774	6.35	1	1	3.39366	6.35	1	1					252	26.1717	7.15186
LOC_Os01g39310.3 protein	SEY1, putative, expressed	15.07	3	6	7	29	11.0965	6.06	3	4	17.0777	10.42	4	5	13.7197	8.17	4	4	11.7828	8.17	4	4	16.3784	8.17	4	5	21.3555	11.27	6	7	710	80.0467	5.8208
LOC_Os06g27770.1 protein	isoflavone reductase homolog IRL, putative, expressed	15.06	1	3	3	9	7.31022	8.65	2	2					11.0976	15.06	3	3	4.25491	4.81	1	1	3.68231	4.81	1	1	7.95724	11.22	2	2	312	34.141	6.66846
LOC_Os09g33790.1 protein	snRK1-interacting protein 1, putative, expressed	15.05	1	2	2	10	5.32283	15.05	2	2	5.97009	15.05	2	2	4.84299	15.05	2	2	6.76764	15.05	2	2	5.39861	15.05	2	2					186	20.0151	8.27979
LOC_Os03g53800.2 protein	periplasmic beta-glucosidase precursor, putative, expressed	15.04	4	5	6	28	19.7082	15.04	6	6	16.4199	13.92	5	5	16.6545	13.92	5	5	10.1065	6.88	3	3	13.3562	11.84	4	4	15.7134	13.92	5	5	625	67.7346	7.54736
LOC_Os02g17640.1 protein	isochorismatase family protein, putative, expressed	15.04	1	2	2	7	6.70632	15.04	2	2	3.30209	5.69	1	1	3.0979	5.69	1	1	3.28233	5.69	1	1	3.00014	5.69	1	1	3.3056	5.69	1	1	246	26.9413	9.46631
LOC_Os06g47000.3 protein	external NADH-ubiquinone oxidoreductase 1, mitochondrial precursor, putative, expressed	15.02	2	7	7	40	15.7664	12.88	6	6	16.2358	10.73	5	6	20.6645	15.02	7	8	18.7662	15.02	7	7	16.7672	15.02	7	7	14.5575	13.09	6	6	466	52.8374	6.48096
LOC_Os06g51370.1 protein	OsSCP38 - Putative Serine Carboxypeptidase homologue, expressed	15	1	6	6	39	20.2026	15	6	7	13.4834	15	5	5	26.0286	15	6	9	15.6523	10.4	4	5	13.7681	15	5	5	24.9028	15	6	8	500	55.4426	6.52197
LOC_Os04g51910.1 protein	proteasome/cyclosome repeat containing protein, expressed	14.98	3	7	7	25	10.2046	5.51	3	3	12.0707	6.66	3	3	15.3399	10.88	5	5	12.6626	6.4	4	4	16.1455	7.94	5	5	17.7726	7.55	4	5	781	83.8866	5.50342
LOC_Os03g02540.1 protein	proteasome subunit, putative, expressed	14.97	1	6	6	34	17.8815	14.97	6	6	14.5519	11.56	5	5	14.4221	11.56	5	5	18.6444	14.97	6	6	18.017	14.97	6	6	17.4113	14.97	6	6	441	49.7985	6.88818
LOC_Os05g07720.1 protein	alliin lyase precursor, putative, expressed	14.97	2	6	6	24	7.31628	6.12	2	2	11.0197	9.75	3	3	6.89249	6.12	2	2	16.042	8.62	3	5	16.3845	10.2	4	5	21.7551	11.34	5	7	441	47.3188	7.78174
LOC_Os07g47780.2 protein	60S ribosomal protein L18-3, putative, expressed	14.97	2	2	2	4	2.0799	9.09	1	1													2.61135	5.88	1	1	5.23683	14.97	2	2	187	21.0597	11.4292
LOC_Os02g52700.1 protein	alpha-amylase precursor, putative, expressed	14.95	2	5	5	21	5.74186	4.44	2	2	5.98018	4.44	2	2	17.4135	14.95	5	5	6.01128	8.64	2	2	21.1677	14.95	5	6	12.0048	11.21	4	4	428	47.6835	5.2876
LOC_Os12g44010.1 protein	purple acid phosphatase precursor, putative, expressed	14.94	1	7	7	45	28.6764	11.69	4	8	28.5556	9.96	3	8	16.1602	11.47	4	5	17.9162	11.04	4	6	26.8311	14.94	7	9	25.5694	14.94	7	9	462	51.9565	7.18115
LOC_Os01g61410.3 protein	NADH-ubiquinone oxidoreductase, mitochondrial precursor, putative, expressed	14.91	3	4	5	23	6.75514	8.55	2	2	9.53923	11.18	3	3	17.2707	14.91	5	6	6.09659	8.55	2	2	11.4465	12.94	4	4	19.3947	14.91	5	6	456	49.4777	8.57275
LOC_Os04g10360.1 protein	OsSub40 - Putative Subtilisin homologue, expressed	14.91	1	6	6	51	25.5627	11.61	4	7	35.7357	13.98	5	9	34.7712	12.53	5	9	38.0585	13.98	5	10	26.3431	11.61	4	7	34.848	13.98	5	9	758	79.3486	8.70459
LOC_Os04g36800.2 protein	3-oxoacyl-synthase, putative, expressed	14.91	2	1	4	25	16.8015	8.55	3	4	16.7135	8.55	3	4	14.955	8.55	3	4	14.1544	8.55	3	4	15.4255	8.55	3	4	20.8724	14.91	4	5	456	48.6085	7.2251
LOC_Os01g34620.7 protein	- glutaredoxin subgroup II, expressed - [OsGrx_S15.1]	14.88	3	2	2	8	3.35903	9.52	1	1	2.67025	9.52	1	1	2.95117	9.52	1	1	5.45484	14.88	2	2	2.64624	9.52	1	1	5.37411	14.88	2	2	168	18.1951	7.44482
LOC_Os06g44660.1 protein	fasciclin-like arabinogalactan precursor protein, putative, expressed	14.88	1	4	4	32	21.2195	14.88	4	6	16.5215	14.88	4	5	13.9326	14.53	3	4	19.5083	14.53	3	6	21.2506	14.53	3	6	17.4883	14.88	4	5	289	29.8921	9.53955
LOC_Os12g43590.1 protein	FAD dependent oxidoreductase domain containing protein, expressed	14.87	1	6	6	25	9.49769	6.84	3	3	18.3934	10.26	4	5	10.0554	7.35	3	3	17.3973	9.91	4	5	9.87683	6.5	3	3	21.8343	14.87	6	6	585	63.3031	6.59521
LOC_Os02g38290.2 protein	cytochrome P450, putative, expressed	14.86	2	6	6	16	9.76775	7.52	3	3	12.5742	8.26	3	3	3.87299	2.94	1	1	3.11245	2.39	1	1	12.4464	8.26	3	3	17.9204	13.21	5	5	545	59.2636	9.12939
LOC_Os01g49690.1 protein	Ser/Thr protein phosphatase family protein, putative, expressed	14.85	1	4	4	22	13.1329	14.85	4	4	9.51726	7.59	3	3	9.12187	7.59	3	3	9.5165	6.93	2	3	8.89977	7.59	3	3	19.3515	14.85	4	6	303	34.683	5.2876
LOC_Os06g49890.1 protein	coiled-coil domain-containing protein 90A, mitochondrial precursor, putative, expressed	14.8	1	3	3	18	9.97144	14.8	3	3	9.93733	14.8	3	3	9.03991	14.8	3	3	9.66992	14.8	3	3	8.90912	14.8	3	3	9.94302	14.8	3	3	223	25.0523	8.70459
LOC_Os08g02080.1 protein	rickettsia 17 kDa surface antigen family protein, expressed	14.79	1	1	1	11	9.77939	14.79	1	2	9.93995	14.79	1	2	9.40459	14.79	1	2	9.03109	14.79	1	2	9.94337	14.79	1	2	5.23546	14.79	1	1	142	15.718	8.86572
LOC_Os08g44680.1 protein	photosystem I reaction center subunit II, chloroplast precursor, putative, expressed	14.78	1	2	2	18	10.1797	14.78	2	3	6.81266	14.78	2	2	6.83046	14.78	2	2	13.1187	14.78	2	4	8.92184	14.78	2	3	13.8515	14.78	2	4	203	22.0204	9.70068
LOC_Os01g55520.1 protein	ATROPGEF7/ROPGEF7, putative, expressed	14.78	1	4	4	8					7.13333	10.17	2	2	9.79941	9.02	3	3	3.56108	4.41	1	1	3.80598	4.41	1	1	3.89521	4.41	1	1	521	57.503	5.99854
LOC_Os01g61670.1 protein	ureidoglycolate hydrolase, putative, expressed	14.75	1	1	1	1	3.15042	14.75	1	1																					244	26.4862	7.53271
LOC_Os01g21610.1 protein	uncharacterized aarF domain-containing protein kinase 4, putative, expressed	14.74	1	2	2	6	3.6369	7.57	1	1					4.70434	7.57	1	1	4.14656	7.57	1	1	4.1264	7.57	1	1	6.99133	14.74	2	2	251	28.7634	6.53662
LOC_Os03g04220.1 protein	glutathione S-transferase, putative, expressed	14.73	1	3	3	11	11.8885	14.73	3	4	11.8202	6.58	1	3	6.19754	10.97	2	2	3.94845	6.58	1	1	2.40969	4.39	1	1					319	35.6826	7.57666
LOC_Os03g42110.1 protein	semialdehyde dehydrogenase, NAD binding domain containing protein, putative, expressed	14.7	2	5	5	16	6.05859	6.02	2	2	8.14038	8.19	3	3	6.43836	6.02	2	2	9.07906	8.43	3	3	5.4903	6.02	2	2	9.97421	12.53	4	4	415	44.7582	8.39697
LOC_Os10g35470.1 protein	oxidoreductase, putative, expressed	14.64	1	3	3	12	8.03402	14.64	3	3	5.24486	7.48	2	2	5.29944	7.48	2	2	2.26364	3.43	1	1	5.95064	7.48	2	2	6.20156	7.48	2	2	321	34.2405	9.31982
LOC_Os03g44620.2 protein	chaperone protein dnaJ, putative, expressed	14.63	1	2	4	19	7.78417	8.87	2	2	7.67588	8.87	2	2	11.4537	8.87	2	3	6.67622	8.87	2	2	15.6624	8.87	2	4	21.9801	14.63	4	6	417	46.4558	6.41748
LOC_Os08g44470.1 protein	expressed protein	14.63	1	1	1	5	3.60555	14.63	1	1	4.00846	14.63	1	1	3.76424	14.63	1	1	2.00837	14.63	1	1	3.85754	14.63	1	1					123	12.7408	9.74463
LOC_Os10g08930.1 protein	S10/S20 domain containing ribosomal protein, putative, expressed	14.62	2	2	2	11	5.08505	14.62	2	2	5.14473	14.62	2	2	5.10221	14.62	2	2	5.27389	14.62	2	2	2.94438	9.23	1	1	5.35729	14.62	2	2	130	14.1997	9.62744
LOC_Os05g38400.1 protein	OsFtsH8 FtsH protease, homologue of AtFtsH3/10, expressed	14.6	3	9	9	48	25.9011	8.64	6	11	27.7163	8.88	5	11	19.9978	8.27	5	8	14.548	7.42	5	5	11.9008	5.35	4	5	22.2073	10.58	7	8	822	90.0181	7.53271
LOC_Os11g16350.1 protein	expressed protein	14.57	1	4	4	33	26.6254	14.57	4	8	16.8056	14.57	4	5	16.743	14.57	4	5	16.7158	14.57	4	5	15.7214	14.57	4	5	16.709	14.57	4	5	350	34.7612	4.56396
LOC_Os05g49890.2 protein	ras-related protein, putative, expressed	14.57	4	3	3	9	2.04776	5.53	1	1	2.59121	5.53	1	1	2.10645	5.53	1	1	9.12925	14.57	3	4	2.54593	5.53	1	1	2.39035	5.53	1	1	199	22.7226	8.86572
LOC_Os05g28290.1 protein	ranBP1 domain containing protein, expressed	14.55	1	2	2	12	8.09625	14.55	2	2	8.08367	14.55	2	2	6.98507	14.55	2	2	8.08918	14.55	2	2	7.55864	14.55	2	2	7.30457	14.55	2	2	220	24.0679	4.77979
LOC_Os12g31830.1 protein	nitrilase, putative, expressed	14.55	1	3	3	10	6.0644	9.29	2	2	3.56528	5.57	1	1	6.63087	9.29	2	2	7.08517	10.84	2	2	3.16748	5.57	1	1	5.9281	10.84	2	2	323	34.9157	7.7085
LOC_Os07g32400.3 protein	- STE kinases include homologs to sterile 7, sterile 11 and sterile 20 from yeast, expressed - [STE_PAK_Ste20_MST_like.1]	14.55	3	4	4	11	4.8406	3.99	1	1	10.2106	10.56	3	3	4.45675	3.99	1	1	13.2901	14.55	4	4					8.48201	8.22	2	2	426	46.9067	9.34912
LOC_Os02g10520.1 protein	OsSub12 - Putative Subtilisin homologue, expressed	14.52	1	9	9	41	20.9704	9.14	6	6	17.8808	9.14	5	5	27.1704	11.64	6	8	23.9677	9.01	5	7	20.608	10.26	6	6	28.6201	14.52	8	9	799	83.1201	7.79639
LOC_Os02g46150.1 protein	GAMM1 protein-like, putative, expressed	14.51	1	4	4	10	5.14638	5.8	2	2	4.94726	5.8	2	2					6.2183	9.23	2	2	7.00078	8.44	3	3	2.91962	3.17	1	1	379	42.5564	6.84424
LOC_Os12g34874.1 protein	bifunctional 3-dehydroquinate dehydratase/shikimate dehydrogenase,chloroplast precursor, putative, expressed	14.5	2	5	5	11	5.89238	5.27	2	2	5.99608	5.27	2	2	2.76413	2.82	1	1	4.20611	2.82	1	1	3.03176	2.82	1	1	11.5789	12.05	4	4	531	56.9876	5.93506
LOC_Os04g41950.1 protein	calcium-binding mitochondrial protein anon-60Da, putative, expressed	14.48	1	7	11	51	30.1708	12.35	8	9	26.0678	9.03	7	8	21.8364	8.9	6	7	23.7184	8.1	6	7	27.7878	7.97	6	8	38.6588	10.89	8	12	753	85.227	6.34131
LOC_Os05g50840.2 protein	mitochondrial carrier protein, putative, expressed	14.47	2	3	3	8	6.6293	10.2	2	2	3.79809	4.93	1	1					3.48864	4.93	1	1	4.0737	4.93	1	1	10.3309	9.21	2	3	304	33.3094	9.37842
LOC_Os10g21268.1 protein	ribulose bisphosphate carboxylase large chain precursor, putative, expressed	14.46	2	3	8	44	22.1119	13.22	6	7	26.4691	14.46	8	9	17.5857	10.33	5	6	17.9049	10.33	5	6	17.9779	10.33	5	6	29.5587	13.22	7	10	484	53.6819	7.03467
LOC_Os05g06460.1 protein	dihydrolipoyl dehydrogenase, putative, expressed	14.46	1	4	6	31	15.7001	12.17	5	5	18.3937	14.46	6	6	15.704	12.17	5	5	16.4438	12.17	5	5	12.7377	9.52	4	4	19.395	14.46	6	6	567	59.0677	6.7417
LOC_Os07g13590.1 protein	expressed protein	14.45	1	3	5	22	7.53122	7.9	3	3	7.68913	7.9	3	3	13.2546	14.45	5	5	8.64442	7.9	3	3	15.0206	14.45	5	5	9.53869	8.8	3	3	443	45.7151	7.07861
LOC_Os08g34780.1 protein	adenylyl cyclase-associated protein, putative, expressed	14.44	1	6	6	30	15.8106	10.56	4	5	15.4044	10.56	4	5	19.5292	10.56	5	6	11.4366	8.41	4	4	14.3937	10.56	5	5	14.6292	14.44	5	5	464	49.1488	7.09326
LOC_Os12g07740.1 protein	eukaryotic translation initiation factor 2 subunit gamma, putative, expressed	14.44	2	3	3	16	3.97854	6.9	1	1	8.71354	14.44	3	3	10.5768	14.44	3	3	11.2104	6.9	1	3	17.2541	14.44	3	5	2.9182	3.23	1	1	464	50.5747	8.71924
LOC_Os01g60110.1 protein	E2F-related protein, putative, expressed	14.43	1	4	4	12	5.58457	7.87	2	2	3.03188	4.59	1	1	8.81929	12.13	3	3	6.78079	7.87	2	2	3.06604	4.59	1	1	7.57696	11.15	3	3	305	34.4619	9.14404
LOC_Os09g27420.1 protein	formate--tetrahydrofolate ligase, putative, expressed	14.43	2	9	9	37	19.8324	7.5	4	5	21.34	9.05	4	5	17.5098	7.5	3	4	30.2905	10.89	6	8	22.3467	10.04	5	6	33.8865	11.03	6	9	707	75.471	8.08936
LOC_Os06g01500.3 protein	IQ calmodulin-binding motif family protein, putative, expressed	14.42	3	5	6	22	6.59802	4.65	2	2	18.1191	11.86	4	5	10.1139	6.74	3	3	10.3965	8.37	3	3	13.3754	11.86	4	4	16.5627	13.72	5	5	430	48.3637	7.81104
LOC_Os01g36240.1 protein	peroxidase precursor, putative, expressed	14.41	1	3	3	4	5.45388	9.41	2	2	2.78082	5	1	1									2.5319	5	1	1					340	36.8885	7.02002
LOC_Os06g45150.1 protein	pollen allergen, putative, expressed	14.41	1	2	2	14	8.98483	14.41	2	3	5.94979	14.41	2	2	6.43306	14.41	2	2	6.27435	14.41	2	2	9.19875	14.41	2	3	5.9108	14.41	2	2	118	12.4547	9.43701
LOC_Os05g48340.2 protein	proteasome-related, putative, expressed	14.4	3	5	5	13	7.21255	6.8	2	2	13.4118	12.6	4	4	2.71445	3.2	1	1	10.1779	9	3	3	2.92489	3.2	1	1	5.56999	4	2	2	500	54.361	5.46533
LOC_Os06g21550.1 protein	thioredoxin domain-containing protein 17, putative, expressed	14.39	1	1	1	2	2.45867	14.39	1	1									2.19109	14.39	1	1									139	15.2227	5.10986
LOC_Os01g58580.1 protein	ICE-like protease p20 domain containing protein, putative, expressed	14.39	1	3	5	17	11.4607	11.51	4	4	7.13332	5.52	2	2	10.3025	8.63	3	3	6.20862	6.47	2	2	6.50182	5.52	2	2	11.2768	11.51	4	4	417	45.8565	5.8208
LOC_Os01g55870.1 protein	chorismate mutase, chloroplast precursor, putative, expressed	14.38	1	3	3	18	12.9449	14.38	3	4	9.26761	6.71	2	3	9.13977	6.71	2	3	9.79229	6.71	2	3	6.5461	6.71	2	2	9.58648	6.71	2	3	313	35.452	5.73193
LOC_Os05g33140.1 protein	CHIT5 - Chitinase family protein precursor, expressed	14.37	1	2	2	17	11.3256	11.38	1	3	8.7529	11.38	1	2	13.6906	11.38	1	3	3.90017	11.38	1	1	16.7827	14.37	2	4	13.3913	14.37	2	4	334	34.3789	4.64014
LOC_Os07g40580.1 protein	eukaryotic translation initiation factor 5A, putative, expressed	14.37	2	2	3	14	7.16562	10	2	2	9.35705	14.37	3	3	2.72641	7.5	1	1	6.7062	10	2	2	8.71698	14.37	3	3	9.0492	14.37	3	3	160	17.4467	6.20166
LOC_Os12g32240.1 protein	eukaryotic translation initiation factor 5A, putative, expressed	14.37	2	2	3	15	10.2344	10	2	3	9.57429	14.37	3	3	4.1795	10	1	1	11.0562	10	2	3	5.29017	11.88	2	2	8.7558	14.37	3	3	160	17.5457	5.98584
LOC_Os03g04169.1 protein	ATP phosphoribosyltransferase, putative, expressed	14.36	1	4	4	15	10.9687	14.36	4	4	5.1508	5.45	2	2	7.91544	5.45	2	3	4.59886	5.45	2	2	2.33481	2.72	1	1	7.69203	7.92	3	3	404	43.8817	6.7417
LOC_Os02g50140.1 protein	caleosin related protein, putative, expressed	14.35	1	2	2	12	7.09626	14.35	2	2	8.49117	14.35	2	3	5.938	14.35	2	2	5.51384	14.35	2	2	6.50532	14.35	2	2	4.03963	6.94	1	1	216	23.4628	8.79248
LOC_Os09g32820.1 protein	uridine/cytidine kinase-like 1, putative, expressed	14.31	2	5	6	25	10.2145	9.68	4	4	10.6362	9.07	4	4	11.3798	9.68	4	4	17.429	14.31	6	6	12.083	9.68	4	4	8.20437	7.66	3	3	496	55.0084	7.12256
LOC_Os07g05400.1 protein	ferredoxin--NADP reductase, chloroplast precursor, putative, expressed	14.29	1	2	4	9	2.3239	3.17	1	1	4.53526	5.29	2	2	2.5058	3.17	1	1	8.06969	12.17	3	3	4.54476	4.23	2	2					378	41.788	8.70459
LOC_Os03g42799.1 protein	expressed protein	14.29	1	1	1	6	2.43265	14.29	1	1	2.52305	14.29	1	1	2.7734	14.29	1	1	2.8103	14.29	1	1	2.99135	14.29	1	1	2.37489	14.29	1	1	56	6.37548	9.56885
LOC_Os03g50320.1 protein	phosphatidylinositol 4-kinase PI4K, putative, expressed	14.29	1	6	6	24	9.80535	7.91	3	3	13.1213	9.18	4	4	23.7215	11.22	5	6	11.9037	10.33	4	4	11.5244	7.91	3	3	13.8178	9.31	4	4	784	88.0346	6.58057
LOC_Os02g01920.1 protein	GHMP kinases ATP-binding protein, putative, expressed	14.29	2	4	4	29	16.6957	14.29	4	5	20.1254	14.29	4	6	16.7018	14.29	4	5	15.2364	11.48	3	4	14.7755	11.22	3	4	17.9912	14.29	4	5	392	42.6248	6.7124
LOC_Os06g50090.1 protein	expressed protein	14.29	1	1	1	6	2.22706	14.29	1	1	2.45025	14.29	1	1	2.46697	14.29	1	1	2.75665	14.29	1	1	2.28066	14.29	1	1	2.21833	14.29	1	1	70	7.30555	8.00146
LOC_Os12g41260.1 protein	protein kinase domain containing protein, expressed	14.25	5	5	5	17	9.86138	10.75	4	4	12.5386	12.5	4	5					10.4428	7	2	3	9.56264	8.75	3	3	7.4187	7	2	2	400	44.7103	6.15088
LOC_Os01g34700.1 protein	dienelactone hydrolase family protein, expressed	14.23	3	2	2	17	12.4293	14.23	2	3	9.61535	14.23	2	2	11.657	14.23	2	3	13.2043	6.41	1	3	9.04504	14.23	2	2	16.8593	14.23	2	4	281	30.3913	6.80029
LOC_Os03g61710.1 protein	GHMP kinases ATP-binding protein, putative, expressed	14.23	1	6	6	23	13.9261	8.3	4	6	15.8229	10.87	4	6	2.62604	2.17	1	1	11.5507	7.71	4	5	7.55287	8.1	3	3	6.28579	4.55	2	2	506	54.6588	6.88818
LOC_Os06g45390.1 protein	expressed protein	14.22	1	4	4	14	15.9037	14.22	4	5	6.46102	7.57	2	2	2.61399	3.44	1	1	3.02716	3.44	1	1	8.09433	11.01	3	3	7.02589	7.57	2	2	436	46.7664	7.53271
LOC_Os12g17310.1 protein	prefoldin, putative, expressed	14.22	1	7	7	32	22.809	9.27	5	7	23.9587	9.27	4	6	19.4508	9.58	5	6	14.8218	6.34	3	4	16.9505	7.88	4	5	13.4306	8.19	4	4	647	71.3258	5.42725
LOC_Os01g08270.1 protein	aminotransferase, classes I and II, domain containing protein, expressed	14.21	2	5	5	18	8.8452	8.88	3	3	13.6199	11.42	4	5					9.94379	8.12	3	4	8.50942	8.88	3	3	7.8833	5.33	2	3	394	43.7192	5.77002
LOC_Os04g56160.3 protein	plasma membrane ATPase, putative, expressed	14.21	4	4	11	64	25.1656	11.45	7	8	33.9748	12.56	9	10	39.1358	14.21	10	12	37.6686	13.22	10	12	37.0073	12.56	9	11	36.0147	13.11	9	11	908	99.8677	7.76709
LOC_Os03g20520.1 protein	endoplasmic reticulum-Golgi intermediate compartment protein 3, putative, expressed	14.21	4	7	7	24	10.627	7.24	4	4	11.6195	7.24	4	4	13.0319	11.37	5	5	7.68331	7.49	3	3	7.80873	6.98	3	3	13.3525	9.56	5	5	387	43.791	6.354
LOC_Os07g02210.1 protein	eukaryotic translation initiation factor 5A, putative, expressed	14.2	2	2	3	15	6.56328	9.88	2	2	11.5372	14.2	3	4	9.50128	9.88	2	3	6.24327	9.88	2	2	5.50307	11.73	2	2	5.54633	14.2	2	2	162	17.7547	5.75732
LOC_Os11g29400.1 protein	6-phosphogluconate dehydrogenase, decarboxylating, putative, expressed	14.17	1	4	6	14	2.65091	3.35	1	1	2.37162	3.35	1	1	2.86859	3.35	1	1	4.45362	3.35	1	1	12.9841	7.28	3	4	18.4767	14.17	6	6	508	54.2659	6.46826
LOC_Os05g33100.1 protein	endo-1,3;1,4-beta-D-glucanase precursor, putative, expressed	14.17	2	3	3	26	10.6082	10.42	2	3	11.92	10.42	2	3	10.4467	10.42	2	3	22.0375	10.42	2	6	13.979	14.17	3	4	26.1419	14.17	3	7	240	25.7531	5.8335
LOC_Os03g08790.1 protein	aspartic proteinase nepenthesin precursor, putative, expressed	14.16	1	5	5	33	17.093	12.33	4	5	21.0412	12.33	4	6	17.8158	12.33	4	5	15.2303	10.05	3	4	19.9235	14.16	5	6	25.1856	14.16	5	7	438	45.0484	7.06396
LOC_Os10g40140.1 protein	MSP domain containing protein, expressed	14.16	1	1	2	23	12.4689	14.16	2	4	10.4541	14.16	2	3	13.6538	14.16	2	4	13.2897	14.16	2	4	12.9264	14.16	2	4	13.0817	14.16	2	4	233	26.1715	8.6167
LOC_Os10g35110.1 protein	alpha-galactosidase precursor, putative, expressed	14.15	2	4	4	23	8.81203	9.11	3	3	16.1799	14.15	4	4	12.464	14.15	4	4	16.5004	14.15	4	5	9.10773	9.11	3	3	10.986	9.11	3	4	417	45.7923	7.94287
LOC_Os03g27610.1 protein	patatin, putative, expressed	14.12	1	5	5	24	14.9712	12.27	4	5	16.8332	14.12	5	6	13.5009	14.12	5	5	10.9204	12.27	4	4	4.58833	5.09	2	2	4.42278	5.32	2	2	432	46.3704	8.44092
LOC_Os04g53440.2 protein	RNA recognition motif containing protein, putative, expressed	14.12	2	3	3	5	4.23092	4.24	1	1	4.28122	4.24	1	1	6.47029	7.76	1	2									2.17406	2.12	1	1	425	46.1663	6.41748
LOC_Os04g42140.1 protein	eukaryotic initiation factor iso-4F subunit p82-34, putative, expressed	14.12	4	10	10	41	14.439	7.31	5	5	20.7998	10.34	8	8	18.103	8.2	6	7	16.6501	8.32	6	6	15.633	7.31	6	6	23.5885	10.09	7	9	793	86.967	7.51807
LOC_Os12g35690.1 protein	RALFL5 - Rapid ALkalinization Factor RALF family protein precursor, expressed	14.12	1	1	1	12	14.0033	14.12	1	3	10.1493	14.12	1	2					7.97791	14.12	1	2	8.26159	14.12	1	2	13.2305	14.12	1	3	170	17.0285	9.42236
LOC_Os02g04320.2 protein	WD domain, G-beta repeat domain containing protein, expressed	14.1	1	4	4	14	6.07755	7.21	2	2	5.91387	7.21	2	2	8.60852	11.15	3	3	10.7174	14.1	4	4	5.63937	6.56	2	2	3.58983	3.61	1	1	305	33.3483	6.01123
LOC_Os04g45190.3 protein	MSP domain containing protein, expressed	14.1	1	2	2	2	2.60118	8.33	1	1																	2.44332	5.77	1	1	156	17.2376	8.32373
LOC_Os03g09190.2 protein	OsSCP11 - Putative Serine Carboxypeptidase homologue, expressed	14.09	2	4	4	6					5.08763	7.32	2	2	5.74324	6.78	2	2					2.48286	3.52	1	1	2.54005	3.25	1	1	369	41.3017	6.58057
LOC_Os03g15120.1 protein	imidazole glycerol phosphate synthase hisHF, chloroplast precursor, putative, expressed	14.08	2	7	7	20	8.01925	6.51	3	3	11.2867	8.45	3	3	4.36331	3.35	2	2	15.7527	9.51	4	5	15.7764	11.62	5	5	7.26147	5.28	2	2	568	61.0162	6.75635
LOC_Os12g07830.1 protein	OsAPx5 - Stromal Ascorbate Peroxidase encoding gene 5,8, expressed	14.06	1	1	2	21	20.4446	14.06	2	5	17.1812	14.06	2	4	15.928	14.06	2	4	10.6909	14.06	2	3	7.72825	6.25	1	2	13.8637	14.06	2	3	320	34.7378	6.20166
LOC_Os11g32260.2 protein	lysosomal alpha-mannosidase precursor, putative, expressed	14.05	2	9	9	44	21.1815	10.31	7	7	25.1323	13.06	8	8	21.4576	10.31	7	7	18.5584	6.97	6	6	25.3624	10.31	7	8	23.9278	11.3	8	8	1018	113.928	6.30322
LOC_Os01g51410.1 protein	glycine dehydrogenase, putative, expressed	14.04	5	9	9	54	25.8261	10.45	7	8	26.6919	11.81	7	8	29.5507	12.97	8	9	18.8694	7.65	6	6	31.5702	11.33	6	9	42.5066	14.04	9	14	1033	111.356	6.97607
LOC_Os07g02200.1 protein	plastocyanin-like domain containing protein, putative, expressed	14.04	1	2	2	4	2.70489	6.74	1	1	3.39017	6.74	1	1					2.15388	7.3	1	1	2.49786	6.74	1	1					178	19.1984	8.5874
LOC_Os03g38490.1 protein	DAG protein, chloroplast precursor, putative, expressed	14.04	1	2	2	3	3.76513	8.33	1	1	2.92623	5.7	1	1													3.60392	8.33	1	1	228	25.1248	9.1001
LOC_Os02g58510.1 protein	GHMP kinases ATP-binding protein, putative, expressed	14.02	1	3	3	10	3.59102	6.35	1	1	3.69719	6.35	1	1	7.19177	9.52	2	2	2.85813	3.17	1	1	6.79389	10.85	2	2	11.2043	10.85	2	3	378	37.789	7.25439
LOC_Os12g38140.1 protein	expressed protein	14.02	1	1	1	5	4.27637	14.02	1	1					3.73703	14.02	1	1	3.62708	14.02	1	1	4.83903	14.02	1	1	4.07304	14.02	1	1	164	16.7294	8.04541
LOC_Os12g41715.1 protein	DEAD-box ATP-dependent RNA helicase, putative, expressed	14.01	1	6	6	15	9.10723	8.28	3	3	8.48573	8.44	3	3					6.47991	4.78	2	2	13.2655	10.51	4	4	9.08943	6.53	3	3	628	65.5542	9.51025
LOC_Os04g54810.1 protein	beta-D-xylosidase, putative, expressed	13.99	1	8	8	41	18.43	10.2	6	6	20.3255	11.5	6	6	18.3109	10.2	6	6	21.6994	11.24	7	7	24.978	12.94	7	8	26.8114	12.94	7	8	765	80.8695	6.87354
LOC_Os07g37750.1 protein	ATMIN7, putative, expressed	13.99	1	16	16	69	43.8446	10.42	11	13	42.0113	9.88	11	13	26.2971	5.48	7	8	37.8288	9.23	10	11	43.4681	9.4	10	13	36.7804	9.05	10	11	1680	185.433	5.52881
LOC_Os11g03730.2 protein	alpha-N-arabinofuranosidase A, putative, expressed	13.98	1	2	6	41	24.5944	13.98	6	7	26.3071	13.98	6	8	20.552	9.27	5	6	24.1742	13.98	6	7	21.3546	12.31	5	6	24.0637	13.98	6	7	658	72.4545	5.23682
LOC_Os03g56670.2 protein	photosystem I reaction center subunit III, chloroplast precursor, putative, expressed	13.98	1	2	2	10	5.03622	13.98	2	2	5.08901	13.98	2	2	2.08521	6.78	1	1	2.92646	6.78	1	1	5.35622	13.98	2	2	6.29537	13.98	2	2	236	24.7511	9.49561
LOC_Os01g51170.1 protein	glycylpeptide N-tetradecanoyltransferase 1, putative, expressed	13.96	1	4	4	9	2.52005	5.03	1	1	7.24053	11.9	3	3					2.74725	5.03	1	1	2.91693	5.03	1	1	7.45963	9.61	3	3	437	49.6784	7.06396
LOC_Os07g07550.1 protein	galactose-1-phosphate uridyl transferase, putative, expressed	13.96	1	3	3	11	6.56551	10.83	2	2	7.13765	10.83	2	2	2.86161	5.7	1	1					11.4775	13.96	3	3	10.3757	13.96	3	3	351	38.6384	6.78564
LOC_Os04g56290.2 protein	aldose 1-epimerase, putative, expressed	13.95	1	3	3	14	10.5291	13.95	3	3	7.08259	8.72	2	2	10.3239	13.95	3	3	7.37545	8.72	2	2	6.49237	8.72	2	2	6.12527	8.72	2	2	344	37.926	5.23682
LOC_Os03g21560.1 protein	photosystem II 11 kD protein, putative, expressed	13.94	1	2	2	3					4.92257	13.94	2	2					2.42457	7.88	1	1									165	17.6423	9.90576
LOC_Os05g44922.1 protein	6-phosphofructokinase, putative, expressed	13.93	3	2	7	26	5.19988	3.7	2	2	7.3153	6.17	3	3	14.4642	7.76	4	5	12.9013	9.7	5	5	16.5423	10.41	5	6	14.3371	10.41	5	5	567	62.5144	6.90283
LOC_Os09g33950.1 protein	ferredoxin 1-like isoform 1, putative, expressed	13.92	1	2	2	7	3.23315	7.59	1	1	5.07381	13.92	2	2	2.84303	7.59	1	1	3.25724	7.59	1	1	3.12985	7.59	1	1	3.0021	7.59	1	1	158	17.1351	7.37158
LOC_Os01g63800.1 protein	pleckstrin homology domain-containing protein, putative, expressed	13.92	1	1	1	1	4.56603	13.92	1	1																					158	17.5608	7.1958
LOC_Os07g37550.1 protein	chlorophyll A-B binding protein, putative, expressed	13.91	1	2	2	10	3.81183	8.65	1	1	4.11984	8.65	1	1	3.85756	8.65	1	1	3.59831	8.65	1	1	9.83949	13.91	2	3	10.133	13.91	2	3	266	28.7597	6.21436
LOC_Os02g32740.1 protein	SNARE domain containing protein, putative, expressed	13.9	1	3	3	16	9.66843	13.9	3	3	8.90036	13.9	3	3	12.1166	13.9	3	4	9.60378	13.9	3	3	4.37575	5.79	1	1	4.5014	8.11	2	2	259	28.1242	7.37158
LOC_Os07g03230.1 protein	eukaryotic translation initiation factor 3 subunit C, putative, expressed	13.89	4	10	10	37	12.2557	5.02	4	4	21.9048	9.4	7	8	18.1216	8.23	6	6	10.7101	4.91	4	4	20.1482	8.23	7	7	22.9718	9.62	7	8	936	106.093	5.36377
LOC_Os08g41340.1 protein	ras-related protein, putative, expressed	13.89	6	2	3	10	2.66942	5.09	1	1	2.65414	5.09	1	1	4.78635	8.8	2	2	5.38301	10.19	2	2	4.72893	10.19	2	2	5.48175	10.19	2	2	216	24.154	5.07178
LOC_Os10g36780.2 protein	OsProCP4 - Putative Lysosomal Pro-x Carboxypeptidase homologue, expressed	13.88	2	3	5	31	20.8341	13.88	5	7	15.1666	12.45	4	5	18.7397	12.45	4	5	17.0031	12.45	4	5	12.0983	12.45	4	4	16.8396	12.45	4	5	490	55.0063	8.32373
LOC_Os03g17470.1 protein	IN2-1 protein, putative, expressed	13.88	1	2	2	12	7.34667	13.88	2	2	6.05065	13.88	1	1	8.17016	13.88	2	2	3.33988	7.35	1	1	8.19587	13.88	2	2	17.3725	13.88	2	4	245	27.5171	5.52881
LOC_Os03g53190.1 protein	Core histone H2A/H2B/H3/H4 domain containing protein, putative, expressed	13.87	9	1	2	12	4.97826	13.87	2	2	5.4606	13.87	2	2	4.89566	6.57	1	2	4.76151	13.87	2	2	5.08942	13.87	2	2	4.69516	13.87	2	2	137	14.4501	10.3892
LOC_Os02g29320.1 protein	expressed protein	13.87	1	2	2	7	5.5021	13.87	2	2	3.25611	7.3	1	1	3.20267	7.3	1	1	2.96339	7.3	1	1	2.98996	7.3	1	1	2.50983	7.3	1	1	137	15.6071	9.70068
LOC_Os10g36760.1 protein	OsProCP3 - Putative Lysosomal Pro-x Carboxypeptidase homologue, expressed	13.85	1	2	4	29	16.7621	13.85	4	5	15.3845	13.85	4	5	17.3448	13.85	4	5	16.8618	13.85	4	5	12.3992	13.85	4	4	16.9097	13.85	4	5	397	43.8614	6.354
LOC_Os08g34720.1 protein	D-3-phosphoglycerate dehydrogenase, chloroplast precursor, putative, expressed	13.85	1	5	6	37	19.2743	10.95	5	6	18.0548	10.95	5	6	19.1382	10.95	5	6	20.6261	10.95	5	6	23.2679	13.85	6	7	20.1848	10.95	5	6	621	64.5191	6.97607
LOC_Os03g16690.1 protein	oxysterol-binding protein, putative, expressed	13.82	1	4	4	6					7.00517	6.91	2	2					9.87998	9.72	3	3					3.06847	2.81	1	1	463	51.7732	5.47803
LOC_Os08g44530.1 protein	dihydroxy-acid dehydratase, putative, expressed	13.8	1	5	5	32	18.6652	10.44	4	5	14.408	10.44	4	4	24.5226	10.44	4	7	18.9877	10.44	4	5	19.0968	10.44	4	5	20.9736	13.8	5	6	594	63.6094	7.41553
LOC_Os09g36800.1 protein	3-dehydroquinate synthase, putative, expressed	13.77	1	5	5	16	9.53205	9.48	3	3	7.36863	7	2	2	7.40056	7	2	2	11.9232	9.03	3	4	7.1765	7	2	2	9.57424	9.26	3	3	443	47.0654	7.89893
LOC_Os11g16320.1 protein	expressed protein	13.76	1	3	3	19	11.3931	10.4	2	3	11.6434	10.4	2	3	11.248	10.4	2	3	13.6874	13.76	3	4	11.6748	10.4	2	3	11.4512	10.4	2	3	298	32.0525	7.98682
LOC_Os08g44790.1 protein	expansin precursor, putative, expressed	13.75	1	2	2	9	4.52218	7.43	1	1	12.8579	13.75	2	3	8.20715	7.43	1	2	4.22687	7.43	1	1	4.04312	7.43	1	1	4.17553	7.43	1	1	269	28.7583	8.77783
LOC_Os01g50770.1 protein	adaptor complexes medium subunit family domain containing protein, expressed	13.75	3	4	4	8	2.43698	2.8	1	1	2.02356	2.8	1	1	9.02991	9.79	3	3	2.39547	2.8	1	1	4.56635	6.76	2	2					429	48.9441	6.58057
LOC_Os11g07440.2 protein	plant neutral invertase domain containing protein, expressed	13.75	2	4	4	16	8.19447	9.53	3	3	9.2929	9.53	3	3	9.34249	9.53	3	3	5.77591	7.76	2	2	5.77929	7.1	2	2	10.0695	7.76	2	3	451	51.4854	5.70654
LOC_Os02g08490.1 protein	chaperone protein clpB 1, putative, expressed	13.73	2	8	10	44	25.7504	8.24	6	8	18.9796	8.24	5	6	14.774	6	4	4	20.7068	7.83	5	6	29.5566	10.78	8	9	35.9278	12.51	9	11	983	109.179	7.23975
LOC_Os07g06950.1 protein	ubiquitin carboxyl-terminal hydrolase, putative, expressed	13.73	1	8	10	41	25.0053	9.42	7	8	13.2582	5.31	4	4	20.7507	9.62	7	7	20.0231	7.21	5	7	21.9351	8.22	6	7	23.1503	10.72	7	8	998	117.098	6.12549
LOC_Os03g17120.2 protein	arginine biosynthesis bifunctional protein argJ 1, putative, expressed	13.7	2	2	2	5	4.37398	8.22	1	1					5.18718	8.22	1	1	4.16145	8.22	1	1	3.31817	8.22	1	1	3.45422	5.48	1	1	365	37.4603	7.44482
LOC_Os10g28000.1 protein	glutathione reductase, putative, expressed	13.7	1	1	3	6					2.07501	2.33	1	1					2.29357	2.33	1	1	2.12444	2.33	1	1	7.81526	13.7	3	3	387	41.7817	6.96143
LOC_Os05g30530.1 protein	40S ribosomal protein S4, putative, expressed	13.69	1	1	4	19	10.1465	11.41	3	4	9.07883	8.75	3	4	5.06069	3.42	1	2	7.45788	6.46	2	3	7.20208	6.46	2	3	7.18919	11.41	3	3	263	29.644	10.1401
LOC_Os10g34030.1 protein	zinc finger, C3HC4 type domain containing protein, expressed	13.69	1	1	1	2	3.30796	13.69	1	1					4.02662	13.69	1	1													168	18.26	7.29834
LOC_Os06g48760.2 protein	UTP--glucose-1-phosphate uridylyltransferase, putative, expressed	13.69	2	3	3	11					4.07728	4.37	1	1	7.75143	7.6	2	2	7.45233	7.6	2	2	8.33263	7.6	2	2	15.6006	13.69	3	4	526	57.217	6.3667
LOC_Os03g59060.1 protein	OsPP2Ac-2 - Phosphatase 2A isoform 2 belonging to family 2, expressed	13.68	4	2	3	18	3.76709	4.23	1	1	14.5894	13.68	3	5	12.5169	6.84	2	4	6.82411	4.23	1	2	9.88277	6.84	2	3	9.53443	6.84	2	3	307	35.2201	5.32568
LOC_Os08g44930.2 protein	SNARE domain containing protein, putative, expressed	13.68	2	1	1	1																	2.01218	13.68	1	1					95	10.9303	6.52197
LOC_Os01g08400.1 protein	syntaxin, putative, expressed	13.66	1	2	2	8	3.83765	6.1	1	1	3.64154	6.1	1	1	4.34224	6.1	1	1	8.01793	13.66	2	2	8.39671	6.1	1	2	4.12731	6.1	1	1	344	37.5679	9.14404
LOC_Os01g03760.1 protein	expressed protein	13.65	2	8	8	25	12.1133	7.34	4	4	12.1441	7	4	4	6.17324	3.24	2	2	13.1881	8.53	5	5	12.4106	7.34	4	4	16.0722	11.26	6	6	586	63.277	8.74854
LOC_Os04g57950.1 protein	dihydroorotate dihydrogenase protein, putative, expressed	13.65	1	4	4	18	11.3344	13.65	4	4	9.57341	5.97	3	3	6.90129	5.97	2	2	9.35806	5.97	3	3	9.84318	5.97	3	3	9.89898	5.97	3	3	469	49.5032	9.45166
LOC_Os07g38760.1 protein	HEAT repeat family protein, putative, expressed	13.62	3	10	10	35	18.619	6.14	5	6	28.2827	10.15	8	9	12.3058	5.08	4	4	8.26634	3.56	3	3	17.7535	6.41	5	6	23.2788	9.62	6	7	1123	122.709	4.91943
LOC_Os06g07140.1 protein	peptidase, T1 family, putative, expressed	13.6	2	3	3	19	4.64031	7.2	2	2	8.10568	13.6	3	3	8.32122	13.6	3	3	7.46071	13.6	3	3	7.96364	13.6	3	3	15.7744	13.6	3	5	250	27.0086	6.91748
LOC_Os11g11060.1 protein	GHMP kinases ATP-binding protein, putative, expressed	13.6	1	3	3	8	3.19188	4.82	1	1	9.58624	13.6	3	3	2.52961	4.82	1	1	3.48494	4.82	1	1	3.02786	4.82	1	1	3.33063	4.82	1	1	353	38.7849	6.59521
LOC_Os02g40460.1 protein	S1 RNA binding domain containing protein, expressed	13.6	1	5	5	12	5.82755	6.67	2	2	5.41336	6.67	2	2	2.5469	3.2	1	1	4.87448	5.33	2	2	5.39825	6.67	2	2	6.82597	8	3	3	375	40.6679	8.30908
LOC_Os06g20150.1 protein	peroxidase precursor, putative, expressed	13.6	2	3	3	15	8.16084	9.37	2	2	11.3609	13.6	3	3	11.3882	13.6	3	3	11.1358	13.6	3	3	7.40444	9.06	2	2	7.46765	9.37	2	2	331	35.2947	6.68311
LOC_Os05g48510.1 protein	phenylalanyl-tRNA synthetase beta chain, putative, expressed	13.59	2	6	6	29	12.7259	7.89	3	4	14.6843	7.89	3	4	12.8386	7.38	3	4	17.4161	10.23	4	5	23.9373	9.9	4	7	15.3624	11.58	5	5	596	67.3695	6.01123
LOC_Os02g09840.1 protein	serine/threonine-protein phosphatase 2A regulatory subunit B subunitbeta, putative, expressed	13.59	1	6	6	33	18.2644	13.59	5	6	17.8265	10.14	4	6	16.5337	10.14	5	6	7.849	5.43	3	3	11.8976	8.15	3	4	21.4403	10.14	4	8	552	62.4694	5.31299
LOC_Os02g32660.1 protein	1,4-alpha-glucan-branching enzyme, chloroplast precursor, putative, expressed	13.58	2	10	10	51	25.9636	10.91	8	8	32.2567	11.88	9	10	19.8747	9.82	7	7	27.4631	9.7	8	9	26.3844	11.88	9	9	26.8784	9.7	8	8	825	92.6983	6.07471
LOC_Os03g53860.2 protein	periplasmic beta-glucosidase precursor, putative, expressed	13.58	3	5	5	16	21.1859	9.9	3	6	8.84536	9.11	3	3	7.09615	4.63	1	2	10.8745	7.03	3	3	2.04529	1.12	1	1	3.53149	4.63	1	1	626	67.5783	7.32764
LOC_Os01g11414.2 protein	sodium/calcium exchanger protein, putative, expressed	13.58	2	4	4	11	5.77443	3.51	2	2	4.01426	5.39	1	1	5.79909	10.07	2	2	9.98793	8.2	3	3	6.89991	7.96	2	2	2.70963	3.51	1	1	427	47.2536	6.32861
LOC_Os12g06780.1 protein	expressed protein	13.58	1	4	4	13	3.51432	4.18	1	1	3.07777	4.18	1	1	9.08703	11.49	3	3	3.38771	4.18	1	1	10.2258	13.58	4	4	8.41246	11.49	3	3	383	40.7401	7.56201
LOC_Os06g44240.1 protein	gp176, putative, expressed	13.57	1	6	6	24	21.0422	13.57	6	6	18.96	11.23	5	5	11.0053	6.71	3	3	11.3499	6.71	3	3	14.0993	6.71	3	4	11.2308	6.71	3	3	641	71.7875	8.51416
LOC_Os08g25390.1 protein	bifunctional aspartokinase/homoserine dehydrogenase, chloroplast precursor, putative, expressed	13.57	3	7	9	27	8.12158	3.8	3	3	18.455	8.79	6	6	10.4777	5.32	4	4	15.1819	6.41	5	5	23.1162	11.07	7	7	7.07138	2.71	2	2	921	99.9103	6.82959
LOC_Os02g30460.1 protein	uncharacterized protein MJ0304, putative, expressed	13.57	1	3	3	16	6.66475	9.3	2	2	6.4446	9.3	2	2	8.01355	9.3	2	3	8.46693	9.3	2	3	8.18247	13.57	3	3	8.90921	9.3	2	3	258	27.4813	7.76709
LOC_Os05g28190.1 protein	ranBP1 domain containing protein, expressed	13.56	1	4	4	10	2.53934	1.91	1	1	5.19637	5.3	2	2	4.85353	4.24	2	2	7.40449	7.84	2	3	2.8443	1.91	1	1	2.56531	1.91	1	1	472	49.6588	4.76709
LOC_Os05g07090.3 protein	acyl-coenzyme A dehydrogenase, mitochondrial precursor, putative, expressed	13.56	4	3	3	15	7.5562	9.15	2	2	10.1085	13.56	3	3	8.13367	9.15	2	2	10.2212	13.56	3	3	9.58008	13.56	3	3	6.20798	9.15	2	2	295	32.442	9.40771
LOC_Os03g03350.1 protein	polygalacturonase, putative, expressed	13.54	1	6	6	27	14.9206	11.14	5	5	11.9597	9.39	4	4	17.5988	13.54	6	6	12.0926	10.04	4	4	12.349	9.39	4	4	12.3459	9.39	4	4	458	48.8664	5.97314
LOC_Os05g29930.1 protein	late embryogenesis abundant protein, putative, expressed	13.54	1	1	1	6	3.60652	13.54	1	1	3.20737	13.54	1	1	3.12669	13.54	1	1	3.77462	13.54	1	1	3.17156	13.54	1	1	2.84119	13.54	1	1	96	10.1772	6.07471
LOC_Os11g42350.3 protein	glutathione synthetase, chloroplast precursor, putative, expressed	13.54	3	5	6	11	10.4112	10.76	4	4	5.6132	7.24	2	2					5.74947	5.19	2	2	5.33426	5.01	2	2	2.89046	2.41	1	1	539	59.6906	6.771
LOC_Os06g13050.1 protein	peroxidase family protein, expressed	13.52	1	7	7	37	23.9134	11.39	6	7	30.4953	13.52	7	9	18.6586	9.73	5	5	21.6733	11.39	6	6	18.3672	11.39	6	6	14.3935	7.59	4	4	843	89.953	6.3667
LOC_Os01g07950.1 protein	- glutaredoxin subgroup II, expressed - [OsGrx_S15.2]	13.51	1	2	2	12	9.35969	13.51	2	3	7.83232	13.51	2	3	2.64183	8.65	1	1	5.88535	13.51	2	2	3.31028	8.65	1	1	6.16914	13.51	2	2	185	20.1673	8.00146
LOC_Os08g45010.1 protein	ABC transporter, ATP-binding protein, putative, expressed	13.51	3	6	6	26	11.0098	8.45	4	4	19.1205	11.49	5	6	6.90829	5.24	2	2	14.9098	11.15	5	5	11.5949	9.12	4	4	16.215	11.15	5	5	592	66.1307	6.59521
LOC_Os11g37890.1 protein	NAD dependent epimerase/dehydratase family protein, putative, expressed	13.48	3	2	4	12	2.96293	4.58	1	1	9.48048	9.7	3	4	5.73649	7.01	2	2	3.29623	4.58	1	1	2.99966	4.58	1	1	8.52663	10.78	3	3	371	42.1048	6.0874
LOC_Os10g27190.1 protein	40S ribosomal protein S17, putative, expressed	13.48	1	1	3	12	3.26628	7.8	1	1	7.97337	13.48	3	3	3.48057	7.8	1	1	3.90314	7.8	1	1	7.1627	13.48	3	3	8.2258	13.48	3	3	141	16.4187	10.1401
LOC_Os05g23950.1 protein	TRAF-type zinc finger family protein, expressed	13.47	3	2	5	24	14.0456	10.78	4	5	14.7554	10.78	4	5	11.1355	13.47	4	4	4.82292	6.29	2	2	12.2774	10.78	4	4	9.35058	8.98	3	4	334	38.2657	5.71924
LOC_Os08g33440.1 protein	2-oxo acid dehydrogenases acyltransferase domain containing protein, expressed	13.47	1	3	5	30	15.0458	13.47	5	5	15.7185	11.37	4	5	12.7427	10.11	4	5	11.5462	10.32	4	4	13.8369	10.11	4	5	17.1926	13.47	5	6	475	48.802	8.39697
LOC_Os09g04110.1 protein	coatomer alpha subunit, putative, expressed	13.46	1	4	14	73	33.2071	10.76	11	12	38.606	11.66	12	13	43.3698	12.48	13	15	40.7485	11.99	13	14	34.5196	10.43	10	11	22.8347	7.47	7	8	1218	136.478	6.88818
LOC_Os04g57020.3 protein	expressed protein	13.46	2	2	2	4	4.39264	8.17	1	1	5.49693	13.46	2	2	3.30723	8.17	1	1													208	23.1619	4.94482
LOC_Os09g04730.1 protein	dehydrogenase/reductase SDR family member 2, putative, expressed	13.44	1	3	3	10					2.84117	4.35	1	1	5.62467	8.3	2	2	5.21918	9.09	2	2	9.09345	13.44	3	3	5.0448	8.3	2	2	253	26.7834	8.80713
LOC_Os02g02524.1 protein	canopy homolog 2 precursor, putative, expressed	13.44	1	1	1	1																	3.24323	13.44	1	1					186	20.4403	5.99854
LOC_Os05g13950.1 protein	eukaryotic translation initiation factor 3 subunit E-interacting protein, putative, expressed	13.42	3	6	6	23	12.3808	9.83	4	4	10.5185	7.94	3	3	10.0037	8.13	3	3	18.0374	10.4	4	5	11.9222	9.83	4	4	11.8555	9.26	4	4	529	61.2895	6.56592
LOC_Os07g25430.1 protein	photosystem I reaction center subunit IV A, chloroplast precursor, putative, expressed	13.42	1	1	1	3																	3.20212	13.42	1	1	7.75346	13.42	1	2	149	15.5371	9.64209
LOC_Os03g01260.1 protein	expansin precursor, putative, expressed	13.41	1	3	3	13	7.92587	6.88	1	2	13.0012	13.41	3	4	8.21075	6.88	1	2	6.40831	10.51	2	2	8.63984	6.88	1	2	4.05988	6.88	1	1	276	29.7426	8.26514
LOC_Os02g57040.2 protein	dehydrogenase, putative, expressed	13.41	3	4	4	37	15.7579	10.06	3	5	16.5486	10.89	3	5	18.9196	13.41	4	6	20.5137	13.41	4	7	21.6279	10.89	3	7	16.2768	13.41	4	7	358	38.3963	6.99072
LOC_Os02g13840.1 protein	citrate synthase, putative, expressed	13.4	1	4	4	22	11.4792	9.2	3	3	6.63223	5.4	2	2	12.7641	9.2	3	4	13.3184	9.2	3	4	12.4798	13.4	4	4	18.076	9.2	3	5	500	54.6063	8.85107
LOC_Os02g40000.4 protein	trafficking protein particle complex subunit, putative, expressed	13.39	3	1	1	1													3.44136	13.39	1	1									112	12.7946	6.68311
LOC_Os05g48020.1 protein	SNARE domain containing protein, putative, expressed	13.38	1	3	3	5	5.83929	10.56	2	2					5.1646	7.75	2	2									3.06682	4.93	1	1	284	31.8662	5.26221
LOC_Os08g30060.2 protein	proton pump interactor, putative, expressed	13.37	1	4	4	16	12.9377	8.7	3	4	7.33029	5.8	2	2	9.54677	10.47	3	3	10.3382	5.8	2	3	9.45198	10.47	3	3	4.51531	4.19	1	1	621	69.2702	8.71924
LOC_Os08g34190.1 protein	stromal cell-derived factor 2-like protein precursor, putative, expressed	13.36	1	2	2	6	2.15765	5.53	1	1	3.87656	7.83	1	1					2.21695	5.53	1	1	2.51547	5.53	1	1	6.12408	13.36	2	2	217	23.5358	8.41162
LOC_Os12g35360.1 protein	vesicle tethering family protein, putative, expressed	13.35	2	9	9	33	16.1335	7.43	5	5	26.7492	12.16	8	8	14.4222	6.89	5	5	11.7138	5.27	4	4	15.2801	6.89	5	5	17.6369	8.61	6	6	929	102.237	4.81787
LOC_Os04g39980.1 protein	gibberellin 20 oxidase 2, putative, expressed	13.33	1	3	3	16	4.86489	7.67	2	2	4.72218	10	2	2	10.4332	4.33	1	4	5.29848	7.67	2	2	9.37936	7.67	2	3	8.60204	7.67	2	3	300	32.0821	5.8208
LOC_Os08g32920.1 protein	dynamin-2B, putative, expressed	13.3	1	5	7	25	14.8337	8.6	4	4	12.8045	7.17	4	4	13.0073	7.56	4	4	16.3422	6.26	3	5	5.80719	3.52	2	2	17.7217	8.87	5	6	767	84.0207	9.14404
LOC_Os02g48290.1 protein	thioredoxin reductase 2, putative, expressed	13.29	2	4	4	30	16.1128	13.29	4	5	16.6012	13.29	4	5	21.6808	13.29	4	7	14.9979	12.99	3	4	17.6079	13.29	4	5	15.3912	10.27	3	4	331	34.6545	6.63916
LOC_Os03g17030.1 protein	polyadenylate-binding protein, putative, expressed	13.29	1	7	7	22	5.44274	4.17	2	2	10.6808	8.04	4	4	13.6837	6.18	4	5	6.84785	3.86	3	3	8.38844	5.87	3	3	14.2599	10.82	5	5	647	72.5814	8.26514
LOC_Os06g09840.1 protein	expressed protein	13.29	1	2	2	5	3.11522	9.25	1	1	2.75505	9.25	1	1					2.87163	9.25	1	1					5.15981	13.29	2	2	173	19.3939	10.1841
LOC_Os08g01660.3 protein	mago nashi, putative, expressed	13.29	4	2	2	4	2.75553	6.33	1	1	2.0718	6.96	1	1									2.13407	6.33	1	1	2.04153	6.33	1	1	158	18.1772	6.39209
LOC_Os03g61930.2 protein	ACBP4, putative, expressed	13.28	4	8	8	29	11.6012	5.19	3	4	16.8708	6.56	4	6	12.575	8.24	5	5	8.24923	3.51	2	3	11.2685	6.87	4	4	19.5041	11.91	7	7	655	71.3705	5.33838
LOC_Os03g06980.1 protein	nucleic acid binding protein, putative, expressed	13.27	1	2	2	4	9.66835	13.27	2	3									2.22612	2.59	1	1									309	33.1873	9.99365
LOC_Os03g47790.3 protein	transposon protein, putative, unclassified, expressed	13.27	5	5	5	19	10.0048	8.41	3	3	16.4996	10.84	4	5	7.66213	6.54	2	2	11.1648	8.97	3	3	13.3694	11.4	4	4	8.29585	6.54	2	2	535	59.512	7.1958
LOC_Os01g27360.1 protein	glutathione S-transferase, putative, expressed	13.24	2	1	3	14	6.52792	12.79	2	2	6.13631	12.79	2	2	2.14484	3.65	1	1	4.73863	4.11	2	2	12.5727	13.24	3	4	8.66281	13.24	3	3	219	24.9076	6.40479
LOC_Os07g48500.1 protein	stress responsive protein, putative, expressed	13.24	1	1	2	8	3.02259	9.31	1	1	6.49805	13.24	2	2	6.40962	13.24	2	2	3.39965	9.31	1	1	2.91764	9.31	1	1	3.89681	9.31	1	1	204	22.807	7.81104
LOC_Os02g20940.2 protein	CHCH domain containing protein, expressed	13.21	1	1	1	3	3.68631	13.21	1	1	3.4812	13.21	1	1					3.47498	13.21	1	1									106	11.9047	7.78174
LOC_Os05g03480.2 protein	acyl-coenzyme A dehydrogenase, mitochondrial precursor, putative, expressed	13.2	3	4	4	14	7.2563	9.05	2	2	10.9351	13.2	4	4	2.31082	2.93	1	1	8.04558	5.62	2	3	2.90302	2.93	1	1	8.46119	11.74	3	3	409	44.5023	6.96143
LOC_Os08g05490.1 protein	tRNA synthetase, putative, expressed	13.2	2	4	4	24	13.3932	13.2	4	4	15.454	13.2	4	5	8.43078	9.9	3	3	13.0884	9.9	3	4	9.41145	9.9	3	3	15.9073	13.2	4	5	394	44.2779	6.44287
LOC_Os07g29390.2 protein	peptidyl-prolyl cis-trans isomerase, putative, expressed	13.19	1	2	2	2									2.5981	8.94	1	1									2.70427	4.26	1	1	235	26.3888	8.51416
LOC_Os02g05870.1 protein	expressed protein	13.17	1	3	3	8	3.38806	4.63	1	1	3.11288	4.63	1	1	3.07842	4.63	1	1	5.83554	7.47	2	2	3.14816	4.63	1	1	6.38489	10.32	2	2	281	31.2734	9.61279
LOC_Os01g32080.1 protein	thiamine pyrophosphate enzyme, C-terminal TPP binding domain containing protein, expressed	13.17	2	6	6	36	20.2002	9.71	4	5	23.6505	11.27	5	6	15.9727	9.71	4	4	29.9289	12.65	5	9	22.8492	11.61	5	6	18.8189	13.17	5	6	577	60.7875	6.354
LOC_Os03g01230.2 protein	DNA-directed RNA polymerase II subunit RPB9, putative, expressed	13.16	2	1	1	3	3.63356	13.16	1	1									3.6294	13.16	1	1	3.84105	13.16	1	1					114	13.0422	7.56201
LOC_Os09g23730.1 protein	HMG-Y-related protein A, putative, expressed	13.15	1	1	1	6	3.13731	13.15	1	1	3.02461	13.15	1	1	3.03792	13.15	1	1					6.19378	13.15	1	2	3.91807	13.15	1	1	213	21.7394	9.94971
LOC_Os04g44240.1 protein	cytokinin-O-glucosyltransferase 3, putative, expressed	13.15	1	5	5	38	17.3157	6.77	2	5	13.3027	8.76	3	4	22.138	8.76	3	7	20.7012	9.36	4	7	26.0797	10.76	4	8	22.7364	11.16	4	7	502	53.824	6.21436
LOC_Os01g41610.1 protein	mitochondrial ATP synthase g subunit family protein, putative, expressed	13.11	1	1	2	7	2.65464	8.2	1	1	4.74805	13.11	2	2	2.85814	8.2	1	1	2.20824	8.2	1	1	2.81773	8.2	1	1	2.39843	8.2	1	1	122	14.0003	9.18799
LOC_Os01g56600.1 protein	signal recognition particle 54 kDa protein, putative, expressed	13.1	1	5	5	15	5.45763	4.23	2	2	14.6416	13.1	5	5	2.668	2.22	1	1	5.85858	5.04	2	2	5.88274	5.04	2	2	8.07889	7.26	3	3	496	54.7189	9.18799
LOC_Os02g38220.1 protein	eukaryotic translation initiation factor 4B, putative, expressed	13.1	1	4	4	10	9.13489	6.55	2	3	3.59727	4.24	1	1	7.14493	7.9	2	2	3.77514	4.24	1	1	3.84691	4.24	1	1	5.03223	6.55	2	2	519	55.7106	9.14404
LOC_Os03g08890.1 protein	hypothetical protein	13.1	1	1	1	2									2.33405	13.1	1	1									2.04557	13.1	1	1	84	9.80906	7.51807
LOC_Os08g31830.1 protein	UPF0041 domain containing protein, putative, expressed	13.08	1	1	1	4	3.18288	13.08	1	1	3.4069	13.08	1	1	3.22023	13.08	1	1	3.62393	13.08	1	1									107	12.0688	8.51416
LOC_Os06g37660.1 protein	OsPP2Ac-1 - Phosphatase 2A isoform 1 belonging to family 1, expressed	13.07	1	1	3	17	5.94102	10.46	2	2	9.72773	13.07	3	3	9.77241	13.07	3	3	9.86171	10.46	2	3	10.0317	13.07	3	3	9.46094	13.07	3	3	306	35.091	5.021
LOC_Os01g01660.1 protein	isoflavone reductase, putative, expressed	13.06	1	2	2	5	3.89906	7.01	1	1	4.23547	7.01	1	1	3.83376	6.05	1	1									7.81817	13.06	2	2	314	33.4807	6.04932
LOC_Os09g32650.1 protein	leucyl-tRNA synthetase, cytoplasmic, putative, expressed	13.06	3	10	10	40	24.3119	9.95	7	7	16.3538	7.03	5	5	14.7132	6.39	5	5	13.6289	5.3	5	5	16.2194	7.67	6	6	33.5391	11.6	9	12	1095	123.544	6.56592
LOC_Os03g02740.1 protein	phospholipase D, putative, expressed	13.05	1	7	8	37	17.5497	9.96	6	6	18.636	8.74	5	6	21.9776	8.19	5	7	18.9654	10.18	6	6	23.0427	10.18	6	7	15.2126	6.75	5	5	904	100.801	7.43018
LOC_Os06g51130.1 protein	spotted leaf 11, putative, expressed	13.04	1	6	6	27	12.1454	5.15	2	3	13.724	6.76	3	4	16.831	8.7	4	5	15.606	7.73	3	5	14.496	6.76	3	4	19.5195	11.11	5	6	621	68.6051	7.2251
LOC_Os11g37640.1 protein	ADP-ribosylation factor, putative, expressed	13.04	1	2	2	8	2.68046	5.98	1	1	5.87691	13.04	2	2	2.85593	5.98	1	1	6.02262	13.04	2	2	2.29246	5.98	1	1	2.78513	5.98	1	1	184	20.3215	6.53662
LOC_Os12g07110.1 protein	acyl-CoA synthetase protein, putative, expressed	13.04	2	5	5	18	6.6374	4.73	2	2	6.96628	4.73	2	2	8.76489	6.88	3	3	16.4668	11.32	4	5	7.18053	4.73	2	2	11.3381	8.6	4	4	698	76.6979	7.40088
LOC_Os11g08680.1 protein	expressed protein	13.04	3	2	2	18	12.2921	13.04	2	4	9.52614	13.04	2	3	12.4374	13.04	2	4	6.96253	5.98	1	2	7.03263	5.98	1	2	9.07942	13.04	2	3	184	19.294	7.92822
LOC_Os02g12580.1 protein	OsPP2Ac-3 - Phosphatase 2A isoform 3 belonging to family 1, expressed	13.03	1	1	3	11	3.47843	4.23	1	1	5.59101	6.84	2	2	5.77906	6.84	2	2	6.15566	10.42	2	2	5.86317	6.84	2	2	5.06353	6.84	2	2	307	35.1221	5.08447
LOC_Os04g59310.1 protein	phospholipase C, putative, expressed	13.03	1	5	5	18	10.0512	10.68	3	3	8.22364	9.62	3	3	13.3608	9.62	4	5	5.71162	7.26	2	2	8.00242	9.62	3	3	5.90852	7.26	2	2	468	48.6396	6.7417
LOC_Os06g29350.1 protein	myosin, putative, expressed	13.02	7	15	15	58	17.9376	5.43	6	6	30.4791	7.59	8	9	44.604	11.38	13	15	23.995	7.33	8	8	25.82	7.91	8	8	37.1877	8.5	9	12	1529	173.342	8.74854
LOC_Os10g38050.1 protein	HOTHEAD precursor, putative, expressed	12.97	1	5	5	12	7.57829	5.12	3	3	5.00018	3.92	2	2	2.50678	1.88	1	1	12.2805	11.77	4	4	2.9519	1.88	1	1	2.30563	1.88	1	1	586	63.5752	6.80029
LOC_Os11g45220.1 protein	IWS1 homolog A, putative, expressed	12.97	1	5	5	22	12.7156	11.43	4	4	8.22512	6.37	3	3	14.9863	12.97	5	5	6.94632	6.37	3	3	11.2997	10.55	4	4	9.05934	7.25	3	3	455	48.0667	5.31299
LOC_Os11g22404.1 protein	protein phosphatase 2C, putative, expressed	12.96	1	4	4	14	2.94342	2.55	1	1	5.66372	5.32	2	2	11.2448	12.96	4	4	2.57936	2.55	1	1	7.22331	8.33	3	3	8.17567	8.33	3	3	432	47.0803	6.22705
LOC_Os05g46580.1 protein	polyprenyl synthetase, putative, expressed	12.96	1	3	4	10	5.08988	5.35	2	2	2.76181	2.82	1	1					6.9309	7.89	2	2	5.05355	5.35	2	2	7.12976	7.89	3	3	355	40.6086	5.79541
LOC_Os08g01380.2 protein	2Fe-2S iron-sulfur cluster binding domain containing protein, expressed	12.96	2	1	1	1	2.87972	12.96	1	1																					108	11.8	4.7417
LOC_Os02g01190.1 protein	POEI25 - Pollen Ole e I allergen and extensin family protein precursor, expressed	12.96	3	5	5	29	9.77499	7.61	3	4	7.26913	8.73	3	3	14.6699	9.86	4	6	11.5223	12.96	5	5	11.2784	9.86	4	5	14.2055	7.89	3	6	355	38.0104	9.05615
LOC_Os07g46370.1 protein	WD domain, G-beta repeat domain containing protein, expressed	12.95	1	12	12	62	36.4381	10.47	9	10	35.3293	12.07	9	10	33.1213	9.32	8	10	35.9454	9.32	8	11	32.6227	9.32	8	9	42.6521	9.49	9	12	1127	121.67	5.35107
LOC_Os07g36940.1 protein	eukaryotic translation initiation factor 4G, putative, expressed	12.95	1	16	16	47	19.2693	5.02	6	6	19.6579	6.64	7	7	19.9405	5.41	7	7	25.2957	7.48	9	9	26.3236	5.92	8	9	27.6874	7.14	9	9	1792	193.414	8.08936
LOC_Os01g46370.2 protein	lipase class 3 family protein, putative, expressed	12.95	1	1	1	1																					3.82584	12.95	1	1	139	15.8288	6.40479
LOC_Os03g18590.1 protein	malonyl CoA-acyl carrier protein transacylase, mitochondrial precursor, putative, expressed	12.92	1	4	4	10	2.24963	2.07	1	1	2.12498	2.07	1	1	2.08037	2.07	1	1	2.18314	2.07	1	1	7.98272	10.85	3	3	7.16252	6.98	3	3	387	40.431	7.59131
LOC_Os07g39560.3 protein	RNA recognition motif containing protein, putative, expressed	12.92	1	3	4	20	10.5549	10.38	3	3	8.0283	8.05	3	3	9.24274	10.38	3	3	10.2922	10.38	3	3	13.7092	10.38	3	4	13.1167	12.92	4	4	472	50.446	6.34131
LOC_Os07g46480.1 protein	eukaryotic aspartyl protease domain containing protein, expressed	12.92	1	4	4	32	13.6611	8.91	2	4	14.159	12.92	4	5	15.1467	10.91	3	5	20.3805	10.91	3	6	16.524	10.91	3	5	19.9096	12.92	4	7	449	46.2464	8.66064
LOC_Os03g15880.1 protein	coronatine-insensitive protein, putative, expressed	12.9	1	5	5	39	29.7523	12.9	5	8	20.6571	12.9	5	6	24.1639	12.9	5	7	24.1363	12.9	5	7	18.9377	9.51	4	5	21.5319	12.9	5	6	589	66.2228	6.29053
LOC_Os04g34450.1 protein	expressed protein	12.9	1	11	11	38	19.7561	7.36	7	7	27.0453	10.08	9	9	22.1866	8.63	7	7	17.718	6.63	6	6	16.2619	5.81	5	5	13.507	4.45	4	4	1101	122.67	6.02393
LOC_Os03g32170.1 protein	NAD dependent epimerase/dehydratase family protein, putative, expressed	12.88	1	3	3	7	3.69254	7.32	1	1	7.31942	7.32	1	2	4.20737	5.56	2	2					3.06558	7.32	1	1	3.20512	7.32	1	1	396	44.0169	5.16064
LOC_Os01g42520.1 protein	expressed protein	12.87	2	4	5	20	8.85365	9.12	4	4	13.6032	10.72	4	5	7.55547	6.97	3	3	7.68845	6.97	3	3	10.4668	10.72	4	4	2.3254	2.41	1	1	373	39.8264	7.76709
LOC_Os06g34040.1 protein	DJ-1 family protein, putative, expressed	12.87	1	5	5	35	28.7577	12.64	4	7	19.6334	12.64	4	5	19.1662	12.64	3	5	19.4403	12.64	4	5	25.4266	12.64	4	6	29.5143	12.87	5	7	443	46.8475	7.63525
LOC_Os02g56960.1 protein	ribosomal protein, putative, expressed	12.86	2	2	2	6	2.19575	5.71	1	1	2.07555	5.71	1	1					2.34133	5.71	1	1	2.3206	5.71	1	1	4.81791	12.86	2	2	140	15.021	10.3892
LOC_Os01g71270.1 protein	eukaryotic peptide chain release factor subunit 1-1, putative, expressed	12.84	2	1	5	19	6.39059	5.28	2	2	8.7034	7.57	3	3	9.53049	7.57	3	3	6.52785	5.28	2	2	11.6158	10.55	4	4	13.0731	9.86	4	5	436	49.0389	5.42725
LOC_Os02g40490.1 protein	expressed protein	12.84	1	1	1	4	3.40636	12.84	1	1	2.78158	12.84	1	1					2.22015	12.84	1	1					3.86559	12.84	1	1	148	16.3146	10.4331
LOC_Os02g26320.1 protein	fasciclin-like arabinogalactan precursor protein, putative, expressed	12.83	1	2	2	13	9.64713	12.83	2	2	10.943	12.83	2	3	12.6923	12.83	2	3	9.26585	12.83	2	2	8.71554	12.83	2	2	4.36867	5.59	1	1	304	30.7516	5.46533
LOC_Os04g31070.1 protein	acyl-desaturase, chloroplast precursor, putative, expressed	12.82	1	4	4	29	17.6769	12.82	4	5	17.8328	12.82	4	5	12.6131	12.82	4	4	13.2566	12.82	4	4	21.3401	12.82	4	6	18.5599	12.82	4	5	390	44.3133	7.00537
LOC_Os03g57420.1 protein	ML domain protein, putative, expressed	12.82	1	1	1	6	4.16536	12.82	1	1	4.90292	12.82	1	1	4.0661	12.82	1	1	4.60266	12.82	1	1	3.62964	12.82	1	1	4.20004	12.82	1	1	156	16.9357	6.06201
LOC_Os11g14950.1 protein	ACT domain containing protein, expressed	12.82	1	5	5	24	13.0937	9.87	4	4	12.7126	12.82	5	5	4.96787	5.46	2	2	11.2436	10.92	4	4	12.1055	12.82	5	5	10.66	10.92	4	4	476	51.4602	8.96826
LOC_Os01g04190.4 protein	transporter family protein, putative, expressed	12.81	3	4	4	25	8.17722	8.04	3	3	8.59716	8.04	3	3	14.0043	12.81	4	5	14.6636	12.81	4	5	12.8676	12.81	4	5	10.8829	8.04	3	4	398	41.3829	9.40771
LOC_Os03g36540.2 protein	magnesium-chelatase subunit chlI, chloroplast precursor, putative, expressed	12.8	2	2	2	7	7.0322	12.8	2	2	3.0704	4	1	1	4.36249	8.8	1	1	2.95285	4	1	1	5.12106	4	1	2					250	26.4066	5.13525
LOC_Os05g01300.1 protein	expressed protein	12.78	1	2	2	7	2.74347	6.67	1	1	2.74475	6.67	1	1	2.67019	6.67	1	1	2.081	6.67	1	1	2.82933	6.67	1	1	4.94909	12.78	2	2	180	20.5527	9.11475
LOC_Os08g23150.1 protein	indole-3-glycerol phosphate synthase, chloroplast precursor, putative, expressed	12.76	1	4	4	15	7.23102	6.51	2	2	6.84344	6.51	2	2	6.6698	6.51	2	2	10.2619	9.9	3	3	7.47926	6.51	2	2	11.549	12.76	4	4	384	41.8989	6.69775
LOC_Os05g26902.1 protein	chaperone protein dnaJ, putative, expressed	12.75	1	5	5	18	4.94694	3.8	2	2	11.1064	9.4	4	4	7.02809	7.61	3	3	5.7683	6.26	2	2	7.30263	6.49	3	3	11.1057	9.4	4	4	447	48.1848	9.61279
LOC_Os08g20270.1 protein	MEMO1, putative, expressed	12.75	2	3	3	7	3.09357	4.03	1	1	3.12932	3.69	1	1	2.1311	4.03	1	1					2.79346	3.69	1	1	5.99544	8.72	2	3	298	33.5264	6.58057
LOC_Os03g29240.1 protein	PDI, putative, expressed	12.74	1	3	4	16	3.29165	3.1	1	1	7.10189	5.85	2	2	10.2842	8.09	3	3	10.3925	8.09	3	3	14.1244	12.74	4	4	10.7958	8.09	3	3	581	64.3811	4.93213
LOC_Os04g37570.1 protein	aspartic proteinase nepenthesin precursor, putative, expressed	12.72	1	4	4	28	17.8355	12.72	4	5	15.9204	12.72	4	5	16.9304	12.72	4	5	9.25744	9.05	3	3	18.9021	12.72	4	5	14.6435	9.05	3	5	464	49.3228	6.02393
LOC_Os08g22354.2 protein	polyadenylate-binding protein, putative, expressed	12.71	2	4	6	24	7.70855	4.34	3	3	7.68154	4.34	3	3	14.2306	8.99	4	5	6.02915	3.26	2	2	7.62483	4.34	3	3	21.3395	12.71	6	8	645	70.1832	7.97217
LOC_Os01g71300.2 protein	S-formylglutathione hydrolase, putative, expressed	12.7	2	3	3	10	6.62244	11.07	2	2	5.85904	11.07	2	2	3.62144	5.33	1	1	5.56479	11.07	2	2	4.059	5.33	1	1	6.46234	12.7	2	2	244	27.1065	7.43018
LOC_Os12g14930.1 protein	ATP synthase protein MI25, putative, expressed	12.69	1	3	3	13	4.53285	9.14	2	2	4.5503	9.14	2	2	4.95524	9.14	2	2	4.83803	9.14	2	2	4.56429	9.14	2	2	7.03106	12.69	3	3	197	22.1057	8.88037
LOC_Os02g37590.1 protein	glycerophosphoryl diester phosphodiesterase family protein, putative, expressed	12.68	1	6	6	46	19.7877	7.88	4	6	27.788	11.08	5	8	20.7473	11.08	5	7	29.1662	10.01	4	9	25.358	11.08	5	8	26.8477	12.68	6	8	749	81.0329	6.0874
LOC_Os03g22880.1 protein	nucleolar protein 5A, putative, expressed	12.68	1	4	4	13	12.2227	9.78	3	4	10.8413	7.97	2	3					6.09214	6.34	2	2	11.1816	9.78	3	3	2.52448	1.81	1	1	552	61.2937	8.52881
LOC_Os09g10201.1 protein	expressed protein	12.66	1	1	1	1	2.24592	12.66	1	1																					79	8.27456	12.4839
LOC_Os01g53720.2 protein	expressed protein	12.65	2	4	4	22	12.3275	6.58	2	3	18.7791	12.65	4	5	14.7309	10.62	3	4	10.2653	6.58	2	3	13.394	6.58	2	3	16.1145	6.58	2	4	593	65.0417	5.59229
LOC_Os04g40874.1 protein	glucose-6-phosphate 1-dehydrogenase, cytoplasmic isoform, putative, expressed	12.64	1	1	3	9	5.46469	9.03	2	2	6.24973	7.58	2	2	2.18672	3.97	1	1					5.33842	7.58	2	2	5.59853	8.66	2	2	277	31.5319	6.44287
LOC_Os10g26390.1 protein	uncharacterized oxidoreductase, putative, expressed	12.63	1	2	2	9					6.08129	12.63	2	2	5.81123	12.63	2	2	6.32435	12.63	2	2	3.19248	6.84	1	1	5.79525	12.63	2	2	190	20.0633	8.33838
LOC_Os02g21460.2 protein	uncharacterized protein yqjG, putative, expressed	12.62	2	2	2	4									5.99191	12.62	2	2	2.94661	3.69	1	1	2.44256	3.69	1	1					325	36.9685	6.30322
LOC_Os06g49030.2 protein	activator of 90 kDa heat shock protein ATPase homolog, putative, expressed	12.62	2	1	1	1																					2.33132	12.62	1	1	103	11.2096	7.86963
LOC_Os01g13430.1 protein	importin-alpha re-exporter, putative, expressed	12.61	1	8	8	35	16.48	5.29	3	4	20.8357	7.22	5	6	19.7469	6.31	4	5	21.1477	7.22	5	6	19.8009	6.31	4	5	30.6038	11.6	7	9	983	108.291	5.24951
LOC_Os03g27230.1 protein	phospho-2-dehydro-3-deoxyheptonate aldolase, chloroplast precursor, putative, expressed	12.61	2	3	6	16	14.1194	10.45	5	5	14.3568	10.63	5	5									8.61939	5.77	3	3	8.89785	3.6	2	3	555	60.5649	8.98291
LOC_Os12g03470.3 protein	alpha-N-arabinofuranosidase A, putative, expressed	12.58	3	1	5	36	21.5982	12.58	5	6	24.0151	12.58	5	7	17.744	7.88	4	5	21.035	12.58	5	6	21.5383	12.58	5	6	21.1078	12.58	5	6	660	72.8317	5.49072
LOC_Os05g06500.1 protein	universal stress protein domain containing protein, putative, expressed	12.57	1	2	2	12	4.99255	12.57	2	2	4.92697	12.57	2	2	4.83903	12.57	2	2	5.3153	12.57	2	2	5.09417	12.57	2	2	5.31787	12.57	2	2	167	17.9924	5.37646
LOC_Os07g43310.1 protein	ribosomal protein L7/L12 C-terminal domain containing protein, expressed	12.57	1	1	1	6	8.65909	12.57	1	2	4.04086	12.57	1	1					3.44206	12.57	1	1	3.79165	12.57	1	1	3.85428	12.57	1	1	167	17.0283	8.30908
LOC_Os04g40080.1 protein	leucine rich repeat containing protein, expressed	12.56	1	4	4	19	9.15974	9.42	3	3	14.0604	10.54	3	4	9.39288	9.42	3	3	6.17746	6.05	2	2	8.32048	9.42	3	3	12.4088	12.56	4	4	446	48.9733	4.98291
LOC_Os01g40340.2 protein	SIT4 phosphatase-associated protein domain containing protein, expressed	12.56	3	3	4	16	6.52051	5.98	2	2	9.06421	7.47	3	3	15.8154	11.06	3	4	2.67986	2.69	1	1	5.10157	4.19	2	2	12.8871	12.56	4	4	669	73.2148	4.52588
LOC_Os03g05780.1 protein	4-coumarate--CoA ligase-like 7, putative, expressed	12.5	2	5	5	22	10.3112	7.25	3	3	11.459	7.25	3	3	14.0322	10.51	4	4	17.5843	12.5	5	5	10.4531	7.25	3	3	13.2161	7.25	3	4	552	58.9343	8.77783
LOC_Os03g10370.1 protein	ADP-ribosylation factor, putative, expressed	12.5	1	2	2	9	5.95164	12.5	2	2	6.61732	12.5	2	2	2.49387	4.89	1	1	2.91848	4.89	1	1	2.37056	4.89	1	1	6.07724	12.5	2	2	184	20.6957	9.0415
LOC_Os03g30130.2 protein	phospholipase C, putative, expressed	12.5	2	3	3	14	7.83809	9.72	2	2	7.03788	9.72	2	2	10.8573	12.5	3	3	11.7219	9.72	2	3	8.60995	9.72	2	2	8.60773	9.72	2	2	360	38.7687	5.50342
LOC_Os05g39390.1 protein	outer membrane protein, OMP85 family protein, expressed	12.5	1	6	6	26	10.6548	9.04	4	4	10.9984	8.85	4	4	10.8749	8.85	4	4	10.0975	8.46	4	4	13.1181	10.96	5	5	13.4015	10.96	5	5	520	56.3338	5.90967
LOC_Os08g10510.2 protein	aminotransferase, putative, expressed	12.5	2	2	3	19	12.6982	9.82	2	3	13.3566	12.5	3	4	12.2581	9.82	2	3	7.52078	5.58	1	2	11.8404	9.82	2	3	14.8903	9.82	2	4	448	49.3684	6.40479
LOC_Os01g53090.1 protein	pathogen-related protein, putative, expressed	12.5	1	2	2	7	2.84029	5.3	1	1	2.49109	5.3	1	1	2.18509	5.3	1	1	2.48532	5.3	1	1	2.085	5.3	1	1	4.30221	12.5	2	2	264	28.5342	5.10986
LOC_Os03g23010.5 protein	expressed protein	12.5	3	1	1	2	3.46845	12.5	1	1	3.02838	12.5	1	1																	112	12.5578	4.14502
LOC_Os12g22030.2 protein	serine hydroxymethyltransferase, mitochondrial precursor, putative, expressed	12.5	2	5	5	28	14.9199	9.47	4	5	11.3059	9.47	4	4	12.2208	9.47	4	4	15.6913	9.47	4	5	11.8019	9.47	4	4	18.9686	12.5	5	6	528	57.8711	6.96143
LOC_Os01g52530.1 protein	phosphoribosyl transferase, putative, expressed	12.47	1	4	4	18	5.44317	5.87	2	2	11.4643	8.07	3	4	10.7836	5.87	2	3	9.47379	5.87	2	3	5.66549	5.87	2	2	10.7985	12.47	4	4	409	43.8816	7.40088
LOC_Os03g02150.2 protein	adapitin protein, putative, expressed	12.47	2	9	9	38	13.9047	6.94	4	4	20.8123	9.22	6	7	16.6588	6.07	4	5	17.2345	9.33	6	6	25.1581	11.17	8	9	21.7997	8.68	6	7	922	103.54	5.84619
LOC_Os02g24634.1 protein	photosystem II D2 protein, putative, expressed	12.46	3	3	3	19	9.91772	12.46	3	3	9.80335	12.46	3	3	10.2518	12.46	3	3	10.6899	12.46	3	3	11.1302	12.46	3	3	14.7815	12.46	3	4	353	39.5719	5.40186
LOC_Os06g11130.1 protein	gibberellin receptor GID1L2, putative, expressed	12.46	1	2	2	9									3.62251	8.51	1	1	9.11967	12.46	2	3	9.50783	8.51	1	3	6.30122	8.51	1	2	329	34.8725	5.63037
LOC_Os03g44484.1 protein	DNA-directed RNA polymerase II subunit RPB2, putative, expressed	12.43	2	5	5	17	5.17568	5.08	2	2	9.08124	7.53	3	4	4.51943	4.52	2	2	4.26465	4.52	2	2	10.1939	7.91	3	4	7.02337	7.72	3	3	531	59.6499	5.78271
LOC_Os04g57520.1 protein	UBX domain-containing protein, putative, expressed	12.42	1	4	4	16	10.0873	10.02	3	3	14.0777	10.02	3	4	7.3139	7.19	2	2	7.52274	7.19	2	2	4.1082	3.49	1	1	13.8347	9.59	3	4	459	50.7804	4.89404
LOC_Os01g50360.1 protein	NAC domain containing protein, putative, expressed	12.4	1	1	3	11	11.0364	9.69	2	3	8.24525	3.29	1	2	4.35251	3.29	1	1	9.24953	3.29	1	2	4.4378	3.29	1	1	7.10568	6.01	2	2	516	57.2043	8.35303
LOC_Os02g51430.2 protein	SEC6, putative, expressed	12.4	2	4	4	15	5.6483	5.02	1	1	18.5914	12.4	4	5	13.6438	10.68	3	3	6.40691	5.18	2	2	9.87514	5.02	1	2	8.69893	5.02	1	2	637	72.4728	4.93213
LOC_Os10g38660.1 protein	glutathione S-transferase, putative, expressed	12.39	2	3	3	8	6.71155	12.39	3	3					4.94036	8.97	2	2	2.06655	5.13	1	1					4.32206	8.97	2	2	234	25.7745	7.92822
LOC_Os09g26700.1 protein	choline/ethanolamine kinase, putative, expressed	12.37	2	3	3	15	12.2261	10.05	2	3	10.1024	10.05	2	3	7.16439	10.05	2	2	4.9464	5.41	2	2	6.45349	10.05	2	2	9.88526	12.37	3	3	388	43.5969	5.2876
LOC_Os05g03150.1 protein	expressed protein	12.35	1	1	1	1													2.80401	12.35	1	1									81	8.84408	8.29443
LOC_Os09g32220.1 protein	pob, putative, expressed	12.35	1	2	2	2													2.98453	7.97	1	1	2.00243	4.38	1	1					251	28.2546	9.18799
LOC_Os01g16510.1 protein	expressed protein	12.34	1	1	1	6	3.84457	12.34	1	1	4.93552	12.34	1	1	5.00112	12.34	1	1	4.42097	12.34	1	1	4.94692	12.34	1	1	3.98742	12.34	1	1	235	24.1905	9.01221
LOC_Os07g05580.1 protein	ribosomal protein L7Ae, putative, expressed	12.32	1	1	1	6	4.72112	12.32	1	1	4.76326	12.32	1	1	4.48245	12.32	1	1	4.47131	12.32	1	1	5.0705	12.32	1	1	4.74451	12.32	1	1	138	14.7895	5.51611
LOC_Os11g45590.3 protein	transposon protein, putative, CACTA, En/Spm sub-class, expressed	12.3	5	3	3	15	5.66618	6.28	2	2	11.0835	12.3	3	3	10.9018	12.3	3	3	11.2045	12.3	3	3	5.39529	6.01	1	1	11.2905	12.3	3	3	366	39.406	5.33838
LOC_Os02g58300.1 protein	expressed protein	12.29	1	3	3	18	14.6938	12.29	3	4	9.335	9.46	2	2	7.66861	9.46	2	2	15.3854	12.29	3	4	12.194	9.46	2	3	13.0097	9.46	2	3	423	45.7202	9.5542
LOC_Os02g11060.1 protein	WD domain, G-beta repeat domain containing protein, expressed	12.28	1	1	3	19	8.94985	8.48	2	3	7.84131	8.48	2	3	8.34519	8.48	2	3	8.16162	9.06	2	3	9.23683	8.48	2	3	12.019	8.48	2	4	342	37.178	5.99854
LOC_Os06g40700.1 protein	OsSub50 - Putative Subtilisin homologue, expressed	12.28	1	6	6	34	20.5291	11.01	5	6	19.5896	7.47	4	6	22.1343	12.28	6	7	14.3605	6.2	3	4	16.0902	7.47	4	5	19.7752	9.24	5	6	790	83.49	7.07861
LOC_Os05g51180.1 protein	hyaluronan/mRNA binding family domain containing protein, expressed	12.27	1	2	2	12	9.71619	12.27	2	2	8.73629	12.27	2	2	8.7189	12.27	2	2	9.11395	12.27	2	2	9.4147	12.27	2	2	10.0206	12.27	2	2	383	41.0044	6.06201
LOC_Os08g43370.1 protein	6-phosphogluconolactonase, putative, expressed	12.26	1	4	4	21	12.8659	12.26	4	4	11.7472	8.02	3	4	10.738	5.9	2	3	9.09102	10.14	3	3	9.72867	5.9	2	3	11.8878	8.02	3	4	424	44.9171	7.66455
LOC_Os01g40470.1 protein	vacuolar ATP synthase subunit d, putative, expressed	12.25	1	6	6	19	4.35389	4.56	2	2	8.18282	7.69	3	3	9.89927	9.69	3	4	4.59432	5.41	2	2	5.81441	7.69	2	2	16.3335	12.25	5	6	351	40.7579	4.91943
LOC_Os02g47940.1 protein	aminotransferase, classes I and II, domain containing protein, expressed	12.24	1	3	3	15	6.36089	8.24	2	2	6.13941	8.24	2	2	6.69619	8.24	2	2	10.162	12.24	3	3	9.52713	12.24	3	3	10.7252	12.24	3	3	425	47.0288	7.44482
LOC_Os04g04020.1 protein	protein transport protein Sec24-like, putative, expressed	12.22	1	8	8	24	7.30522	4.17	2	2	9.56878	5.24	3	3	18.2111	6.69	4	5	7.30402	3.49	3	3	16.1713	8.44	5	5	19.2254	8.15	5	6	1031	111.989	8.01611
LOC_Os08g44250.1 protein	fiber protein Fb14, putative, expressed	12.22	1	1	1	7	2.8572	12.22	1	1	2.18459	12.22	1	1	2.69824	12.22	1	1	4.61549	12.22	1	2	2.94779	12.22	1	1	2.47526	12.22	1	1	90	10.5841	8.6167
LOC_Os09g21470.1 protein	expressed protein	12.22	1	1	1	4	2.73651	12.22	1	1	2.71678	12.22	1	1	2.663	12.22	1	1									2.14371	12.22	1	1	90	9.89239	10.1987
LOC_Os08g27070.1 protein	co-chaperone protein SBA1, putative, expressed	12.21	1	2	2	7	3.39477	6.1	1	1	3.36292	6.1	1	1	3.26789	6.1	1	1	3.35718	6.1	1	1	3.63405	6.1	1	1	5.77725	12.21	2	2	213	22.7794	4.48779
LOC_Os03g62370.1 protein	WD40-like Beta Propeller Repeat family protein, expressed	12.21	1	6	6	22	12.4411	6.98	3	3	15.501	8.28	4	5	9.97825	3.92	2	3	12.3984	6.4	3	4	6.78824	4.36	2	2	15.4768	9.88	5	5	688	73.6292	5.74463
LOC_Os03g31510.1 protein	cysteine proteinase inhibitor 8 precursor, putative, expressed	12.2	1	1	1	3	3.89392	12.2	1	1					4.06108	12.2	1	1	3.55755	12.2	1	1									123	12.8706	8.68994
LOC_Os02g30050.1 protein	ribosomal protein L29, putative, expressed	12.2	1	1	2	7	4.33974	12.2	2	2	2.30044	6.5	1	1					2.0072	6.5	1	1	4.41995	12.2	2	2	2.38411	6.5	1	1	123	14.2354	11.2534
LOC_Os09g39550.1 protein	expressed protein	12.2	1	2	2	12	6.69947	12.2	2	2	6.56189	12.2	2	2	6.85963	12.2	2	2	6.7068	12.2	2	2	6.51215	12.2	2	2	6.83076	12.2	2	2	123	12.8947	9.5542
LOC_Os01g62244.3 protein	ubiquitin-conjugating enzyme, putative, expressed	12.2	5	1	1	2	3.46209	12.2	1	1	2.61196	12.2	1	1																	123	14.106	6.30322
LOC_Os03g13970.1 protein	26S proteasome non-ATPase regulatory subunit 4, putative, expressed	12.19	1	3	3	12	3.80458	4.23	1	1	6.39228	9.45	2	2	6.4285	6.97	2	2	4.91834	6.97	2	2	5.94345	9.45	2	2	8.16553	6.97	2	3	402	42.3568	4.64014
LOC_Os01g22010.2 protein	S-adenosylmethionine synthetase, putative, expressed	12.18	1	2	3	11	3.02995	3.81	1	1	3.17025	3.81	1	1	3.27299	3.81	1	1	7.88939	8.38	2	2	10.6463	12.18	3	3	11.6705	12.18	3	3	394	42.8736	6.04932
LOC_Os03g19610.1 protein	pectinesterase, putative, expressed	12.17	1	4	4	17	4.5441	6.09	2	2	8.19763	9.28	3	3	6.53352	6.09	2	2	9.82532	12.17	4	4	10.5534	9.28	3	4	5.53625	6.09	2	2	345	37.9705	8.86572
LOC_Os10g34370.1 protein	expressed protein	12.15	1	4	4	14	8.93271	10.28	3	3	5.51188	6.54	2	2					6.14747	6.54	2	2	7.72718	10.28	3	3	10.091	12.15	4	4	428	46.2115	9.5835
LOC_Os11g22210.1 protein	retrotransposon protein, putative, unclassified	12.15	1	1	1	1					3.5977	12.15	1	1																	181	19.3438	5.60498
LOC_Os01g70940.1 protein	potassium transporter, putative, expressed	12.13	2	6	6	23	6.33307	4.21	2	2	12.5985	4.6	2	3	19.4493	10.22	5	5	17.3787	10.22	5	5	20.9655	10.22	5	6	6.97467	3.83	2	2	783	88.0935	8.63135
LOC_Os06g48960.1 protein	AIG2-like family domain containing protein, expressed	12.11	1	1	1	1	3.91063	12.11	1	1																					190	21.1976	4.79248
LOC_Os07g37730.1 protein	NADH-ubiquinone oxidoreductase, mitochondrial precursor, putative, expressed	12.1	1	3	4	13	9.82358	10.68	3	3	2.86109	2.49	1	1	2.31456	1.42	1	1					13.0691	12.1	4	4	12.7149	12.1	4	4	562	60.2202	8.89502
LOC_Os09g09460.1 protein	harpin-induced protein 1 domain containing protein, expressed	12.09	1	3	3	10	3.70948	5.01	1	1	3.59824	5.01	1	1	7.55979	10.03	2	2	3.9741	5.01	1	1	7.7276	10.03	2	2	10.1797	12.09	3	3	339	36.8125	7.79639
LOC_Os06g12580.1 protein	pro-resilin precursor, putative, expressed	12.07	1	4	4	14	14.2486	12.07	4	4	3.79627	3.67	1	1	6.98231	7.61	2	2	6.72784	7.35	2	2	10.4972	12.07	3	3	6.55335	3.94	2	2	381	41.6382	5.16064
LOC_Os04g43750.2 protein	kinase, pfkB family, putative, expressed	12.06	2	3	3	32	19.7654	6.76	1	5	22.9602	6.76	1	6	16.8877	6.76	1	4	14.3817	6.76	1	4	18.2667	11.47	2	5	29.8813	12.06	3	8	340	36.9584	5.18604
LOC_Os09g39670.1 protein	oxidoreductase, short chain dehydrogenase/reductase family domain containing family, expressed	12.03	1	3	3	4	2.21186	2.53	1	1	2.91933	2.53	1	1					2.84531	5.38	1	1					3.10282	4.11	1	1	316	33.9515	7.73779
LOC_Os01g42990.1 protein	PPR repeat domain containing protein, putative, expressed	12.02	1	6	6	17	10.6904	9.24	4	4	11.6019	6.32	3	4	4.05089	2.77	1	1	2.13477	1.23	1	1	9.05624	6.32	3	3	11.0443	8.78	4	4	649	68.1728	9.08545
LOC_Os07g08960.1 protein	RNA recognition motif containing protein, expressed	12.01	1	2	2	9	3.19577	7.79	1	1	9.61735	12.01	2	3	3.70072	7.79	1	1	3.96924	7.79	1	1	6.30567	12.01	2	2	3.70356	7.79	1	1	308	33.2305	9.26123
LOC_Os04g35520.4 protein	OsAPx7 - Stromal Ascorbate Peroxidase encoding gene 5,8, expressed	12.01	2	3	4	20	13.3224	12.01	4	4	4.10368	5.59	1	1	6.3605	8.66	2	2	9.04186	11.73	3	3	12.656	12.01	4	4	17.1673	12.01	4	6	358	38.1734	8.45557
LOC_Os07g48460.1 protein	stress responsive protein, putative, expressed	12	1	2	3	17	10.7192	12	3	3	10.2133	9.5	2	3	8.87928	9.5	2	3	13.3301	12	3	4	6.50416	9.5	2	2	6.5816	9.5	2	2	400	44.9408	6.93213
LOC_Os09g36830.1 protein	Skp1 family, dimerisation domain containing protein, expressed	12	1	1	1	6	5.18702	12	1	1	4.63652	12	1	1	4.58181	12	1	1	4.82915	12	1	1	4.19316	12	1	1	4.563	12	1	1	175	19.1845	4.65283
LOC_Os06g01390.1 protein	acyl-coenzyme A oxidase 1.2, peroxisomal, putative, expressed	11.96	1	6	6	35	16.9089	10.31	5	5	16.8505	10.61	5	5	19.784	11.96	6	6	19.5115	10.31	5	6	18.8286	11.96	6	6	23.0064	11.96	6	7	669	74.347	7.1665
LOC_Os09g09180.1 protein	expressed protein	11.95	5	1	1	1	2.13666	11.95	1	1																					159	17.4875	5.73193
LOC_Os10g05720.2 protein	LTPL37 - Protease inhibitor/seed storage/LTP family protein precursor, expressed	11.93	2	1	1	1	2.70415	11.93	1	1																					109	11.4657	7.85498
LOC_Os03g15950.1 protein	enolase, putative, expressed	11.92	1	3	3	24	19.4698	11.92	3	4	18.9283	11.92	3	4	19.8407	11.92	3	4	19.0395	11.92	3	4	17.1799	11.92	3	4	19.1013	11.92	3	4	478	51.5211	5.41455
LOC_Os12g30540.1 protein	ubiquitin carboxyl-terminal hydrolase, putative, expressed	11.91	1	5	10	41	26.7685	10.04	8	9	21.6377	8.44	7	7	15.7403	5.78	5	5	25.0829	7.38	7	9	14.9969	5.42	5	5	19.8304	5.69	5	6	1125	131.854	5.8208
LOC_Os02g45820.1 protein	mitochondrial import inner membrane translocase subunit Tim, putative, expressed	11.9	1	1	1	2	2.4011	11.9	1	1	2.68419	11.9	1	1																	84	8.93027	6.48096
LOC_Os01g40620.1 protein	Uncharacterized ACR, COG1565 containing protein, putative, expressed	11.9	2	3	3	13	13.6414	11.9	3	4	13.17	11.9	3	4									12.4741	11.9	3	4	3.80577	4.96	1	1	504	54.5642	5.52881
LOC_Os01g52460.1 protein	regulator of ribonuclease, putative, expressed	11.9	1	1	2	9	5.26016	11.9	2	2	4.98538	11.9	2	2	2.44015	6.55	1	1	2.93386	6.55	1	1	5.24792	11.9	2	2	2.68065	6.55	1	1	168	18.0533	5.5542
LOC_Os03g50325.1 protein	phosphatidylinositol 4-kinase, putative, expressed	11.9	1	7	7	24	6.59115	5.05	2	2	14.0222	6.13	3	4	22.4338	11.66	6	7	10.7602	5.05	2	3	13.031	8.89	4	4	13.6029	6.85	3	4	832	89.6669	6.37939
LOC_Os04g44920.1 protein	oxidoreductase, short chain dehydrogenase/reductase family domain containing protein, expressed	11.87	2	2	2	6	3.93943	5.04	1	1	3.54997	5.04	1	1					6.66877	11.87	2	2	2.9334	5.04	1	1	3.19795	5.04	1	1	337	36.5139	6.20166
LOC_Os02g39570.5 protein	ACT domain containing protein, expressed	11.84	4	4	4	11	5.5136	4.82	2	2	6.65922	6.14	2	2	3.26604	2.19	1	1	3.24241	2.19	1	1	5.23494	5.26	2	2	9.51858	8.77	3	3	456	49.1037	6.81494
LOC_Os06g12600.1 protein	kinase, pfkB family, putative, expressed	11.84	1	2	3	3					6.36147	9.57	2	2									2.36397	2.27	1	1					397	42.2229	6.65381
LOC_Os12g41170.1 protein	SEY1, putative, expressed	11.83	2	6	7	32	20.973	8.2	4	5	20.5888	8.08	4	5	29.8604	8.2	4	7	16.3855	7.03	3	4	18.1053	7.03	3	4	27.2424	10.77	6	7	854	95.073	6.7124
LOC_Os05g36270.2 protein	fructose-1,6-bisphosphatase, putative, expressed	11.82	7	3	3	6	2.18694	3.38	1	1	2.36376	3.04	1	1	2.23868	3.04	1	1	5.45958	8.78	2	2	2.25966	3.04	1	1					296	31.9651	6.30322
LOC_Os01g66560.1 protein	signal recognition particle 72 kDa protein, putative, expressed	11.81	1	5	5	21	13.4479	9.57	4	4	13.3577	9.57	4	4	9.62251	8.22	3	3	9.1808	7.62	3	3	10.7233	8.22	3	3	14.6671	10.46	4	4	669	73.5283	8.93896
LOC_Os01g12660.1 protein	AAA-type ATPase family protein, putative, expressed	11.79	1	9	9	46	20.7504	8.33	6	7	21.4786	10.71	8	8	26.6678	9.29	7	9	16.2634	7.98	6	6	22.8003	9.29	7	8	23.3741	9.29	7	8	840	93.3616	8.17725
LOC_Os05g15770.1 protein	glycosyl hydrolase, putative, expressed	11.78	1	3	3	6	2.75784	3.37	1	1	8.53351	11.78	3	3					5.34997	7.74	2	2									297	32.5285	6.53662
LOC_Os02g32060.1 protein	hydrolase, NUDIX family, domain containing protein, expressed	11.76	1	2	2	7	2.21586	4.41	1	1	4.01322	7.35	1	1	2.53354	4.41	1	1	2.61068	4.41	1	1	6.58741	11.76	2	2	2.39867	4.41	1	1	204	22.9211	5.19873
LOC_Os01g65380.1 protein	patellin protein, putative, expressed	11.75	1	4	5	30	15.238	10.6	4	4	17.1501	10.6	4	5	10.8576	7.5	3	3	16.8802	11.75	5	5	20.9176	11.75	5	6	23.3075	11.75	5	7	613	66.4168	4.66553
LOC_Os07g42960.1 protein	phospho-2-dehydro-3-deoxyheptonate aldolase, chloroplast precursor, putative, expressed	11.73	3	2	5	16	8.93439	6.89	3	3	11.3439	9.68	4	4					5.0139	5.96	2	2	8.87738	7.08	3	3	11.1044	7.08	3	4	537	59.0409	8.23584
LOC_Os04g35180.1 protein	co-chaperone GrpE protein, putative, expressed	11.72	2	1	1	1	3.42998	11.72	1	1																					239	26.6358	5.78271
LOC_Os07g39070.1 protein	5-formyltetrahydrofolate cyclo-ligase, putative, expressed	11.7	1	2	2	10	6.71592	7.8	1	2	8.67114	11.7	2	3					3.99869	7.8	1	1	6.65339	7.8	1	2	7.14224	7.8	1	2	282	30.9563	9.34912
LOC_Os08g12840.1 protein	FabA-like domain containing protein, expressed	11.68	1	4	4	30	16.4508	11.68	4	6	14.3918	11.68	4	5	12.7225	11.68	4	5	11.4757	11.68	4	4	18.0165	11.68	4	6	10.826	11.68	4	4	351	38.6916	6.18896
LOC_Os10g28320.1 protein	oxidoreductase, aldo/keto reductase family protein, putative, expressed	11.66	2	3	3	14	2.60595	4.08	1	1	5.05075	8.45	2	2	7.08907	11.66	3	3	5.88564	8.45	2	2	8.61365	11.66	3	3	7.59959	11.66	3	3	343	37.6195	6.12549
LOC_Os04g24140.1 protein	ribose-5-phosphate isomerase A, putative, expressed	11.64	1	1	1	2									5.10707	11.64	1	1					3.58137	11.64	1	1					275	28.6129	5.68115
LOC_Os11g32240.1 protein	cytochrome P450 51, putative, expressed	11.63	1	4	4	14	7.32522	6.53	2	2	5.6328	5.92	2	2	2.09202	2.65	1	1	4.50876	5.92	2	2	12.7988	11.63	4	4	9.37752	8.37	3	3	490	55.4988	8.49951
LOC_Os12g35620.1 protein	expressed protein	11.62	1	2	2	4	5.95804	11.62	2	2					2.16278	4.55	1	1	3.26448	7.07	1	1									198	21.5614	4.37354
LOC_Os01g50760.1 protein	polyprenyl synthetase, putative, expressed	11.61	1	2	3	4	6.42062	9.07	2	2													2.29325	2.55	1	1	2.07051	2.55	1	1	353	40.6505	5.2749
LOC_Os03g51470.1 protein	expressed protein	11.61	1	1	1	5	5.27387	11.61	1	2	2.64679	11.61	1	1					2.80371	11.61	1	1	2.30882	11.61	1	1					112	12.04	5.17334
LOC_Os02g11040.1 protein	expressed protein	11.61	3	2	4	16	9.45273	11.61	4	4	8.02134	8.44	3	3	6.0189	6.07	2	2	9.98427	8.44	3	4	5.25492	6.07	2	2	3.13378	3.96	1	1	379	40.1185	9.30518
LOC_Os08g33340.2 protein	RAD23 DNA repair protein, putative, expressed	11.6	5	2	3	10	3.05475	3.21	1	1	2.83518	3.21	1	1	6.23081	9.63	2	2	2.57301	3.21	1	1	6.56964	1.98	1	3	7.31503	9.63	2	2	405	42.8737	4.4624
LOC_Os01g08200.1 protein	ubiquitin carboxyl-terminal hydrolase 14, putative, expressed	11.59	1	7	7	29	14.5874	6.8	4	5	14.323	7.93	5	5	12.1288	6.8	4	4	9.26442	5.42	3	3	16.9164	9.32	6	6	17.4266	8.82	5	6	794	88.6086	5.24951
LOC_Os10g06720.2 protein	aldose 1-epimerase, putative, expressed	11.59	2	3	3	15	7.52927	11.59	3	3	7.1614	11.59	3	3	4.73735	8.28	2	2	5.86185	7.62	2	2	7.87154	11.59	3	3	5.23342	8.28	2	2	302	32.9722	5.88428
LOC_Os02g53820.2 protein	endoglucanase, putative, expressed	11.58	5	6	6	25	12.6617	9.38	4	4	20.1392	11.58	6	6	17.4346	11.18	5	5	10.1981	9.38	4	4	9.94768	6.99	3	3	8.10789	5.79	3	3	501	54.5062	7.89893
LOC_Os01g13500.1 protein	expressed protein	11.58	1	1	1	1													2.00841	11.58	1	1									95	10.6346	11.2681
LOC_Os02g10480.4 protein	stromal membrane-associated protein, putative, expressed	11.56	2	3	3	14	2.80537	3.75	1	1	2.65187	3.75	1	1	8.59908	11.56	3	3	9.21301	9.06	2	3	6.79078	9.06	2	2	14.0961	11.56	3	4	320	35.1797	5.77002
LOC_Os01g33300.1 protein	polygalacturonase, putative, expressed	11.55	1	5	5	31	15.621	11.55	5	5	22.2244	11.55	5	7	14.0319	6.88	3	4	10.657	6.39	2	3	15.0141	8.6	4	5	22.123	11.55	5	7	407	42.9637	6.37939
LOC_Os04g02900.1 protein	dehydrogenase E1 component domain containing protein, expressed	11.53	2	4	4	22	14.6539	11.53	4	4	11.2091	9.41	3	3	13.5626	11.53	4	4	11.5163	9.41	3	3	15.2736	9.41	3	4	12.9431	11.53	4	4	425	46.1152	6.60986
LOC_Os04g53230.1 protein	aminomethyltransferase, putative, expressed	11.52	1	3	3	8	2.33603	2.7	1	1					5.74398	8.33	2	2	8.48443	11.52	3	3	2.43808	2.7	1	1	2.42646	2.7	1	1	408	43.9405	8.30908
LOC_Os02g55990.1 protein	vesicle-associated membrane protein, putative, expressed	11.5	1	2	2	7	6.85156	11.5	2	2	3.97726	7.52	1	1	4.10194	7.52	1	1	4.49548	7.52	1	1	4.38917	7.52	1	1	4.24217	7.52	1	1	226	25.2307	8.71924
LOC_Os05g14750.1 protein	- ACG kinases include homologs to PKA, PKG and PKC, expressed - [AGC_PVPK_like_kin82y.12]	11.5	6	5	5	14	6.71719	5.05	2	2	8.67044	6.45	3	3	6.9881	5.23	2	2	4.77937	2.61	1	1	9.41597	7.14	3	3	9.96336	6.45	3	3	574	61.3957	7.44482
LOC_Os12g06510.3 protein	calcineurin B, putative, expressed	11.5	5	2	2	6	4.40902	11.5	2	2	2.72367	7.96	1	1	2.35172	7.96	1	1	2.54836	7.96	1	1	2.44407	7.96	1	1					226	25.7711	5.04639
LOC_Os09g10740.1 protein	mitochondrial import inner membrane translocase subunit Tim17, putative, expressed	11.49	1	2	2	9	2.35389	6.76	1	1	2.18402	6.76	1	1	7.99853	11.49	2	3	4.73144	11.49	2	2	2.24588	6.76	1	1	2.31251	6.76	1	1	148	15.2728	8.47021
LOC_Os10g35500.1 protein	epoxide hydrolase, putative, expressed	11.48	1	2	2	8	5.97218	11.48	2	2	6.47767	11.48	2	2	3.36876	4.59	1	1	3.29613	4.59	1	1	3.48189	4.59	1	1	3.56905	4.59	1	1	305	33.816	11.4438
LOC_Os05g30580.1 protein	OsSub46 - Putative Subtilisin homologue, expressed	11.48	1	7	7	33	12.769	5.99	4	4	22.4502	9.82	6	7	5.7589	3.95	2	2	15.7934	7.4	5	5	23.6822	9.82	6	7	25.8853	11.48	7	8	784	80.5042	6.41748
LOC_Os07g39620.1 protein	C2 domain containing protein, putative, expressed	11.46	1	4	4	24	13.5731	11.46	4	4	13.8878	11.46	4	4	13.2627	11.46	4	4	12.7317	9.44	3	3	15.0465	11.46	4	5	14.1421	11.46	4	4	445	46.0245	4.66553
LOC_Os03g01250.2 protein	expressed protein	11.46	6	3	3	23	8.47866	11.46	3	3	12.9781	11.46	3	4	13.5512	11.46	3	4	18.9238	11.46	3	5	8.57973	11.46	3	3	15.0514	11.46	3	4	419	47.2018	6.80029
LOC_Os02g10920.4 protein	zinc finger family protein, putative, expressed	11.45	3	2	2	11	7.15019	11.45	2	2	7.02623	11.45	2	2	7.76474	11.45	2	2	2.77922	8.43	1	1	6.60256	11.45	2	2	6.57782	11.45	2	2	166	17.4907	8.25049
LOC_Os03g10940.1 protein	casein kinase II subunit alpha-2, putative, expressed	11.45	1	2	3	17	8.98164	11.45	3	3	9.16088	11.45	3	3	9.79515	11.45	3	3	8.31611	11.45	3	3	6.63068	7.53	2	2	8.31734	11.45	3	3	332	39.3832	8.06006
LOC_Os05g07640.1 protein	expressed protein	11.45	1	2	2	6	5.33207	11.45	2	2									2.78403	7.49	1	1	2.67873	7.49	1	1	5.27719	11.45	2	2	227	25.8243	8.17725
LOC_Os07g31830.1 protein	GTPase activating protein, putative, expressed	11.45	1	1	1	4	2.94259	11.45	1	1	4.17077	11.45	1	1	3.29056	11.45	1	1									4.28748	11.45	1	1	166	18.7275	6.13818
LOC_Os03g05710.1 protein	acetyltransferase, GNAT family, putative, expressed	11.45	1	2	2	10	5.81814	11.45	2	2	6.69693	11.45	2	3	2.45604	3.52	1	1	2.28726	7.93	1	1	4.93408	11.45	2	2	2.09634	3.52	1	1	227	24.3662	5.56689
LOC_Os12g25710.4 protein	bifunctional aminoacyl-tRNA synthetase, putative, expressed	11.45	2	3	3	13	10.632	11.45	3	3	7.14804	7.16	2	2	8.90154	7.16	2	3	6.89269	7.16	2	2	3.37848	2.45	1	1	6.58033	7.16	2	2	489	55.6639	6.59521
LOC_Os02g10320.1 protein	3-oxoacyl-synthase, putative, expressed	11.45	1	1	1	1					4.70237	11.45	1	1																	297	31.0206	7.32764
LOC_Os05g28510.1 protein	importin subunit beta, putative, expressed	11.41	1	5	7	33	23.5706	10.48	6	7	18.9014	7.6	5	6	16.464	6.68	4	5	10.6799	6.22	4	4	18.3473	6.68	4	5	19.8255	8.41	5	6	868	95.5986	4.76709
LOC_Os02g36600.1 protein	aldose 1-epimerase, putative, expressed	11.38	1	2	2	12	10.7105	11.38	2	3	6.90611	5.29	1	2	3.88365	5.29	1	1	7.92454	5.29	1	2	7.92586	5.29	1	2	6.28653	5.29	1	2	378	40.2516	9.36377
LOC_Os02g44870.1 protein	dehydrin, putative, expressed	11.38	1	3	3	13	18.1822	11.38	3	4	7.32506	10.69	2	2	7.87433	10.69	2	2	6.24764	10.69	2	2	2.74404	3.1	1	1	6.99392	10.69	2	2	290	30.9036	6.03662
LOC_Os03g60380.1 protein	cinnamoyl CoA reductase, putative, expressed	11.38	1	2	2	9	8.17975	6.29	1	2	11.8102	11.38	2	3					5.6943	11.38	2	2	4.78312	6.29	1	1	4.24962	5.09	1	1	334	35.3772	6.17627
LOC_Os11g28270.3 protein	zinc finger C-x8-C-x5-C-x3-H type family protein, expressed	11.38	3	2	2	6	2.04131	3.25	1	1					10.2304	11.38	2	3					3.05892	3.25	1	1	2.78762	3.25	1	1	369	39.9212	8.48486
LOC_Os04g36620.1 protein	hydrolase, alpha/beta fold family domain containing protein, expressed	11.37	2	2	2	22	12.7858	11.37	2	3	12.1885	11.37	2	3	15.4089	11.37	2	4	13.2503	11.37	2	4	16.6633	11.37	2	4	15.2533	11.37	2	4	343	37.6092	6.63916
LOC_Os03g04960.1 protein	cysteinyl-tRNA synthetase, putative, expressed	11.36	3	4	4	18	9.35359	8.52	3	3	10.4692	7.95	3	3	11.1685	7.95	3	3	10.089	7.95	3	3	10.8948	7.95	3	3	11.3341	7.95	3	3	528	60.8866	6.32861
LOC_Os06g49860.1 protein	methyltransferase, putative, expressed	11.36	1	7	7	30	14.1803	7.4	5	5	16.6698	9.22	5	5	14.3184	7.4	5	5	15.6526	9.22	5	5	20.3249	10.4	6	6	12.0054	6.43	4	4	933	102.318	5.13525
LOC_Os02g43760.1 protein	ubiquitin carboxyl-terminal hydrolase, family 1, putative, expressed	11.35	1	1	2	12	6.0335	11.35	2	2	5.99	11.35	2	2	6.51643	11.35	2	2	5.11112	11.35	2	2	5.1557	11.35	2	2	5.48032	11.35	2	2	229	24.8229	4.50049
LOC_Os04g40660.3 protein	MA3 domain containing protein, expressed	11.35	2	5	5	23	5.97172	4.84	2	2	13.1448	8.93	4	4	9.65619	7.26	3	3	16.0119	11.35	5	6	9.83063	7.26	3	3	16.2029	8.93	4	5	661	72.9344	5.10986
LOC_Os03g24460.2 protein	aminotransferase domain containing protein, putative, expressed	11.35	2	4	4	20	13.2519	8.73	3	4	10.4631	9.39	3	3	15.6047	9.39	3	4	7.40791	6.77	2	2	11.2492	9.39	3	3	14.7216	9.39	3	4	458	50.9674	6.48096
LOC_Os03g25390.3 protein	novel plant SNARE 11, putative, expressed	11.35	4	2	2	6	5.19984	11.35	2	2	4.62114	11.35	2	2					2.18695	4.86	1	1					2.39852	4.86	1	1	185	21.1726	5.77002
LOC_Os06g15420.1 protein	asparagine synthetase, putative, expressed	11.34	1	5	5	26	15.8572	11.34	5	5	16.7549	9.14	4	5	11.8936	9.14	4	4	12.3687	9.14	4	4	12.2018	9.14	4	4	13.121	9.14	4	4	591	66.1852	6.45557
LOC_Os01g43700.2 protein	cytochrome P450 72A1, putative, expressed	11.33	2	5	5	15	9.78599	9.32	4	4	6.05477	5.3	2	2					4.7972	4.75	2	2	5.11518	3.11	2	2	13.3328	11.33	5	5	547	61.0901	9.43701
LOC_Os04g38450.1 protein	gamma-glutamyltranspeptidase 1 precursor, putative, expressed	11.32	1	4	4	21	18.8628	11.32	4	5	15.0923	8.71	3	4	18.1258	11.32	4	5	6.82212	6.62	2	2	11.2563	6.62	2	3	8.37016	6.62	2	2	574	61.0697	9.11475
LOC_Os07g42810.2 protein	adaptor complexes medium subunit family domain containing protein, expressed	11.31	1	4	4	14	6.24888	5.1	2	2	6.05682	5.1	2	2	11.1331	11.31	4	4	8.73889	7.32	3	3	5.9086	5.1	2	2	3.05206	2.44	1	1	451	50.615	6.68311
LOC_Os04g16874.1 protein	photosystem II 44 kDa reaction center protein, putative, expressed	11.3	3	4	4	17	6.75508	7.37	2	2	6.44642	7.37	2	2	6.62933	7.37	2	2	8.92851	7.37	3	3	13.8874	11.3	4	4	11.6628	11.3	4	4	407	44.73	6.59521
LOC_Os10g33680.1 protein	serine/threonine-protein phosphatase 2A regulatory subunit B subunitbeta, putative, expressed	11.28	1	4	4	17	5.46779	5.91	2	2	6.19755	5.91	2	2	2.68438	2.03	1	1	14.6121	7.39	3	5	6.66073	5.91	2	2	16.489	9.8	3	5	541	61.8657	4.93213
LOC_Os04g33220.1 protein	SAM domain family protein, expressed	11.28	1	2	2	9	8.63534	11.28	2	3	4.31597	6.39	1	1	4.31537	6.39	1	1	5.9728	11.28	2	2	4.4478	6.39	1	1	4.15647	6.39	1	1	266	27.6854	9.74463
LOC_Os04g52760.1 protein	gamma-soluble NSF attachment protein, putative, expressed	11.26	1	2	2	13	7.24313	11.26	2	2	9.26417	11.26	2	3	8.96934	11.26	2	3	6.56956	11.26	2	2	4.13714	6.76	1	1	7.01075	11.26	2	2	222	24.5589	4.80518
LOC_Os01g65902.1 protein	apocytochrome f precursor, putative, expressed	11.25	4	2	2	3																					6.87526	11.25	2	3	320	35.4448	8.90967
LOC_Os07g49250.1 protein	thiamine pyrophosphate enzyme, C-terminal TPP binding domain containing protein, expressed	11.24	4	4	6	22	11.2016	8.52	4	4	9.92122	8.52	4	4	11.93	8.52	4	4	9.51734	7.16	3	3	11.0361	8.52	4	4	8.53323	7.16	3	3	587	62.6024	5.94775
LOC_Os01g51800.1 protein	expressed protein	11.22	1	1	1	1					4.80928	11.22	1	1																	205	22.0425	9.34912
LOC_Os03g13540.1 protein	Ser/Thr protein phosphatase family protein, putative, expressed	11.21	1	3	3	19	11.0373	11.21	3	3	12.7714	11.21	3	4	10.4942	11.21	3	3	10.4186	11.21	3	3	9.57098	11.21	3	3	10.2325	11.21	3	3	339	38.2603	7.59131
LOC_Os09g36030.1 protein	4-hydroxy-2-oxovalerate aldolase, putative, expressed	11.21	1	2	2	7	2.84851	3.74	1	1	2.76815	3.74	1	1	2.86196	3.74	1	1	2.88686	3.74	1	1	3.15218	3.74	1	1	6.10665	11.21	2	2	348	36.8019	5.51611
LOC_Os11g02389.1 protein	protease inhibitor/seed storage/LTP family, putative, expressed	11.21	3	1	1	6	3.17467	11.21	1	1	3.33871	11.21	1	1	3.53535	11.21	1	1	2.24365	11.21	1	1	3.08569	11.21	1	1	3.34649	11.21	1	1	116	11.3098	9.33447
LOC_Os10g29470.1 protein	dehydrogenase, putative, expressed	11.2	1	2	2	6	4.18854	5.19	1	1	3.94113	5.19	1	1	7.1748	11.2	2	2	3.76425	5.19	1	1	4.3766	5.19	1	1					366	38.4982	6.34131
LOC_Os05g48410.1 protein	50S ribosomal protein L21, chloroplast precursor, putative, expressed	11.2	1	2	2	7	2.99631	4.4	1	1	3.15828	4.4	1	1	2.80878	4.4	1	1	3.40554	4.4	1	1	5.35807	11.2	2	2	3.3596	4.4	1	1	250	27.5683	6.88818
LOC_Os03g31170.1 protein	inosine-uridine preferring nucleoside hydrolase family protein, putative, expressed	11.18	1	2	2	8	4.33887	8.39	1	1	4.26066	8.39	1	1	4.16085	8.39	1	1	8.21346	11.18	2	3	4.2037	8.39	1	1	3.07994	8.39	1	1	322	34.4831	5.51611
LOC_Os06g14370.2 protein	caleosin related protein, putative, expressed	11.16	3	2	2	4	2.76021	6.51	1	1	4.55184	11.16	2	2					3.2405	6.51	1	1									215	23.6212	9.17334
LOC_Os02g14760.2 protein	CID11, putative, expressed	11.14	2	3	3	14	10.2604	11.14	3	3	9.67778	11.14	3	3					7.77709	8.43	2	2	9.82773	11.14	3	3	9.60409	11.14	3	3	332	35.8941	5.45264
LOC_Os09g32370.1 protein	gp176, putative, expressed	11.14	1	4	4	8	7.1549	4.8	2	2	9.02352	7.48	3	3	2.12857	2.68	1	1	3.1788	1.69	1	1					3.38276	3.67	1	1	709	77.986	9.1001
LOC_Os01g09570.1 protein	6-phosphofructokinase, putative, expressed	11.11	2	1	5	16	2.94057	2.45	1	1	2.70821	2.45	1	1	9.30397	4.14	2	3	5.49401	4.14	2	2	14.9213	9.42	4	5	11.8204	9.42	4	4	531	57.8045	7.86963
LOC_Os01g16940.1 protein	MazG nucleotide pyrophosphohydrolase domain containing protein, expressed	11.11	1	2	2	10	6.91135	11.11	2	2	6.38389	11.11	2	2									10.3358	11.11	2	3	9.6077	11.11	2	3	306	32.8598	8.29443
LOC_Os04g37690.1 protein	RNA recognition motif containing protein, putative, expressed	11.11	1	2	3	7	2.60441	4.39	1	1	4.02158	4.39	1	1					9.92385	11.11	3	3	2.41136	4.39	1	1	3.55636	4.39	1	1	387	41.7813	8.52881
LOC_Os11g16410.4 protein	oxidoreductase, short chain dehydrogenase/reductase family, putative, expressed	11.11	5	2	2	4	5.01683	11.11	2	2									2.38816	6.28	1	1					2.53086	4.83	1	1	207	22.6858	7.92822
LOC_Os08g09100.1 protein	RNA recognition motif containing protein, putative, expressed	11.06	1	3	3	19	13.811	8.99	2	3	12.7978	8.99	2	3	13.4833	8.99	2	3	11.8532	6.91	2	3	15.8255	11.06	3	4	11.5871	8.99	2	3	434	46.9128	6.23975
LOC_Os03g04000.1 protein	AMP-binding domain containing protein, expressed	11.05	1	4	4	11	3.70018	2.54	1	1	3.23148	2.54	1	1	3.70529	2.54	1	1	7.50944	5.43	2	2	10.5135	7.97	3	3	11.1423	8.51	3	3	552	59.8277	8.88037
LOC_Os06g08310.1 protein	plasma membrane ATPase, putative, expressed	11.05	1	2	9	39	21.4095	7.71	6	7	19.3099	7.71	6	6	27.128	11.05	9	9	19.6128	7.59	6	6	18.6893	7.71	6	6	16.0263	5.75	5	5	869	94.7124	5.93506
LOC_Os03g21120.1 protein	nucleoside-triphosphatase, putative, expressed	11.04	5	4	4	12	4.62751	4.5	2	2	2.76287	2.66	1	1	3.20025	2.66	1	1	11.2849	11.04	4	4	7.19926	4.5	2	3	2.61526	2.66	1	1	489	52.7659	5.98584
LOC_Os03g56790.1 protein	actin-depolymerizing factor, putative, expressed	11.03	1	1	1	10	3.79046	11.03	1	1	7.27557	11.03	1	2	8.29185	11.03	1	2	4.8978	11.03	1	1	3.74818	11.03	1	1	12.6937	11.03	1	3	145	16.7834	5.93506
LOC_Os09g32274.1 protein	30S ribosomal protein S16, putative, expressed	11.03	1	1	1	2	3.12955	11.03	1	1																	2.58792	11.03	1	1	136	15.1529	9.979
LOC_Os09g31080.3 protein	induced stolen tip protein TUB8, putative, expressed	11.03	2	1	1	1	2.80419	11.03	1	1																					136	13.6745	3.75146
LOC_Os04g37710.1 protein	serine hydrolase domain containing protein, expressed	11.02	1	2	2	7	3.19618	6.12	1	1	2.533	6.12	1	1	2.44911	6.12	1	1	2.48372	6.12	1	1	3.35114	6.12	1	1	6.25096	11.02	2	2	245	27.4789	5.40186
LOC_Os11g02424.2 protein	LTPL9 - Protease inhibitor/seed storage/LTP family protein precursor, expressed	11.02	2	1	1	7	5.40051	11.02	1	2	3.17559	11.02	1	1	2.72449	11.02	1	1	3.18877	11.02	1	1	2.83555	11.02	1	1	2.5564	11.02	1	1	118	11.5199	8.92432
LOC_Os01g34480.1 protein	NAD dependent epimerase/dehydratase family protein, putative, expressed	11.01	3	3	3	13	4.86758	5.65	2	2	8.42129	11.01	3	3	4.96769	5.65	2	2	2.33916	2.98	1	1	5.01248	5.65	2	2	8.45347	5.65	2	3	336	36.869	6.72705
LOC_Os04g51690.1 protein	glycosyl hydrolase family 47 domain contain protein, expressed	11.01	1	4	4	11	5.24731	4.9	2	2	7.27749	6.99	3	3	2.01687	2.62	1	1	3.00187	2.27	1	1	6.24963	6.29	2	2	5.285	4.37	2	2	572	65.0514	6.16357
LOC_Os04g30760.1 protein	3-oxoacyl-reductase, chloroplast precursor, putative, expressed	11.01	1	2	2	5					3.47452	8.18	1	1									8.22346	11.01	2	3	2.24976	2.83	1	1	318	32.6212	9.29053
LOC_Os01g55780.1 protein	glycerophosphoryl diester phosphodiesterase family protein, putative, expressed	11	1	3	3	18	11.0959	11	3	3	10.9987	11	3	3	11.5887	11	3	3	11.1712	11	3	3	10.2567	11	3	3	10.5114	11	3	3	391	45.1217	6.16357
LOC_Os04g37500.1 protein	glutamate decarboxylase, putative, expressed	11	1	1	5	14	7.3843	6.8	2	2	6.59932	5	3	3	9.85581	7.4	3	3	4.20373	3.6	2	2	8.49386	6.8	2	2	4.16041	2.8	2	2	500	55.5947	6.56592
LOC_Os08g40190.1 protein	expressed protein	11	1	1	1	4	2.43965	11	1	1	2.3673	11	1	1	2.34782	11	1	1									2.19612	11	1	1	100	11.0437	9.99365
LOC_Os04g58710.1 protein	AMP-binding domain containing protein, expressed	11	1	3	3	3																	2.2581	2.12	1	1	6.73696	8.88	2	2	518	54.4405	6.99072
LOC_Os02g56180.1 protein	dehydrogenase, putative, expressed	10.98	1	3	3	8	2.23888	3.05	1	1	2.46567	3.05	1	1	2.75655	3.05	1	1	8.58118	10.98	3	3	2.38285	3.05	1	1	2.11255	3.05	1	1	328	34.3071	6.15088
LOC_Os03g19280.1 protein	argininosuccinate lyase, putative, expressed	10.98	1	4	4	24	16.8365	10.98	4	5	15.0062	9.25	3	4	10.0702	9.25	3	3	13.661	10.98	4	4	12.849	9.25	3	4	14.9698	9.25	3	4	519	57.3936	6.1001
LOC_Os02g13130.2 protein	KH domain-containing protein, putative, expressed	10.98	2	2	2	20	13.0957	10.98	2	3	15.1057	10.98	2	3	17.6422	10.98	2	4	16.785	10.98	2	4	13.5127	10.98	2	3	13.3419	10.98	2	3	346	35.8972	6.94678
LOC_Os01g53140.1 protein	expressed protein	10.97	1	2	2	5	4.27598	10.97	2	2	4.58305	10.97	2	2	2.20425	5.16	1	1													155	18.0024	9.92041
LOC_Os02g46962.1 protein	VHS and GAT domain containing protein, expressed	10.97	2	3	3	11	9.23967	10.97	3	3	5.70036	9.18	2	2	6.53463	9.18	2	2	2.39659	3.06	1	1	6.31342	9.18	2	2	2.31677	3.06	1	1	392	43.5797	4.76709
LOC_Os07g32020.1 protein	UDP-glucoronosyl and UDP-glucosyl transferase domain containing protein, expressed	10.97	1	3	3	7	2.42445	2.32	1	1	8.11996	10.97	3	3	4.30845	5.7	1	1	5.93593	2.32	1	2									474	51.1542	5.89697
LOC_Os02g08260.1 protein	HD domain containing protein 2, putative, expressed	10.96	1	2	2	10	2.55004	3.95	1	1	4.7479	10.96	2	2	5.39466	10.96	2	2	5.06791	10.96	2	2	5.05089	10.96	2	2	2.41573	3.95	1	1	228	24.8617	6.69775
LOC_Os03g17010.2 protein	RNA recognition motif containing protein, putative, expressed	10.96	2	1	1	2	3.18066	10.96	1	1									3.48567	10.96	1	1									219	22.9255	9.49561
LOC_Os01g62870.1 protein	oxidoreductase, aldo/keto reductase family protein, putative, expressed	10.93	2	2	3	10	3.45218	2.89	1	1	5.78864	5.47	2	2	5.75231	5.47	2	2	3.53683	2.89	1	1	5.82183	8.36	2	2	6.58337	8.36	2	2	311	34.6128	7.04932
LOC_Os02g17240.1 protein	ATROPGEF7/ROPGEF7, putative, expressed	10.92	2	3	3	12	8.30824	8.58	2	2	9.09792	6.82	2	3	7.15007	8.58	2	2	8.23337	4.09	1	2	5.34395	4.09	1	1	7.81988	4.48	1	2	513	57.4189	5.92236
LOC_Os03g10930.1 protein	ribosomal protein L51, putative, expressed	10.92	1	1	1	6	3.10856	10.92	1	1	3.27554	10.92	1	1	2.70992	10.92	1	1	3.44353	10.92	1	1	3.54432	10.92	1	1	2.72526	10.92	1	1	119	13.7124	10.5503
LOC_Os04g20420.1 protein	DNA binding protein, putative, expressed	10.92	2	3	3	12	9.33545	10.92	3	3	10.4528	10.92	3	3	3.84794	3.16	1	1	7.13747	8.25	2	2	3.23886	3.16	1	1	6.07574	5.83	2	2	412	45.7738	8.30908
LOC_Os01g64090.1 protein	L1P family of ribosomal proteins domain containing protein, expressed	10.92	3	1	3	13	3.13917	4.62	1	1	5.16062	7.98	2	2	5.68008	7.98	2	2	6.44674	10.92	3	3	4.71158	7.98	2	2	7.68331	10.92	3	3	238	27.0837	9.93506
LOC_Os11g47350.1 protein	beta-D-xylosidase, putative, expressed	10.91	1	6	6	27	15.3828	9.31	5	5	20.0658	10.91	6	6	20.1577	9.31	5	6	14.5879	7.97	4	4	10.4332	5.88	3	3	10.118	5.88	3	3	816	88.7021	6.65381
LOC_Os04g48770.2 protein	ubiquitin fusion degradation protein, putative, expressed	10.9	1	2	2	9	5.99568	10.9	2	2	3.61649	6.77	1	1	3.45744	6.77	1	1	6.60797	10.9	2	2	2.94748	6.77	1	1	5.61779	10.9	2	2	266	29.3616	5.78271
LOC_Os01g52490.1 protein	40S ribosomal protein S24, putative, expressed	10.87	3	1	1	6	3.00165	10.87	1	1	3.29561	10.87	1	1	3.67434	10.87	1	1	3.62734	10.87	1	1	3.56276	10.87	1	1	3.29398	10.87	1	1	138	15.7088	10.5649
LOC_Os03g41438.1 protein	serpin domain containing protein, putative, expressed	10.86	1	2	4	14	5.83717	5.93	2	2	2.15258	2.47	1	1	5.59404	5.43	2	2	8.53719	8.4	3	3	5.70049	5.43	2	2	10.808	7.9	3	4	405	43.3158	8.86572
LOC_Os11g41130.2 protein	vacuolar protein sorting-associated protein 26, putative, expressed	10.86	1	2	2	2													6.05437	10.86	2	2									267	31.139	6.43018
LOC_Os02g39950.1 protein	EF hand family protein, putative, expressed	10.85	2	4	5	19	8.05462	7.59	3	3	7.02933	5.64	2	2	12.5095	8.89	4	5	9.24451	5.64	2	3	8.59378	7.38	3	3	8.13131	7.59	3	3	461	51.6973	6.75635
LOC_Os08g03570.1 protein	NAD dependent epimerase/dehydratase family protein, putative, expressed	10.84	2	3	4	15	6.17329	5.67	2	2	9.751	5.67	2	3	3.60251	2.71	1	1	9.41002	8.62	3	3	8.16006	7.88	3	3	9.26259	7.88	3	3	406	44.7991	9.01221
LOC_Os03g46390.1 protein	ras-related protein, putative, expressed	10.84	3	1	2	11	5.60763	10.84	2	2	4.63589	10.84	2	2	2.57397	5.42	1	1	5.11209	10.84	2	2	4.63646	10.84	2	2	5.36234	10.84	2	2	203	22.1233	7.94287
LOC_Os03g63290.1 protein	oxidoreductase, short chain dehydrogenase/reductase family protein, putative, expressed	10.83	1	2	2	10	6.92387	10.83	2	2	3.83192	6.5	1	1	6.12109	10.83	2	2	6.73801	10.83	2	2	5.83727	10.83	2	2	2.63706	4.33	1	1	277	29.5818	5.92236
LOC_Os04g26910.1 protein	oxidoreductase, aldo/keto reductase family protein, putative, expressed	10.83	4	3	3	16	6.11435	6.84	2	2	9.55706	10.83	3	3	8.89817	10.83	3	3	9.52202	10.83	3	3	7.31991	7.12	2	2	10.0613	10.83	3	3	351	38.2095	6.45557
LOC_Os04g45480.1 protein	heat shock protein STI, putative, expressed	10.8	1	4	5	14	2.92433	1.92	1	1	3.3591	1.92	1	1	5.58977	3.83	2	2	11.2905	9.06	4	4	6.17657	3.83	2	2	10.718	8.19	4	4	574	64.4154	6.91748
LOC_Os03g02710.1 protein	hydroxymethylglutaryl-CoA synthase, putative, expressed	10.8	2	3	4	27	12.7319	9.07	3	4	15.1276	10.8	4	5	12.9516	7.99	3	4	16.0389	9.07	3	5	13.6705	9.07	3	4	15.2665	10.8	4	5	463	51.4573	6.17627
LOC_Os04g05050.2 protein	pectate lyase precursor, putative, expressed	10.79	2	2	2	17	11.352	10.79	2	3	11.1371	10.79	2	3	11.633	10.79	2	3	11.3355	10.79	2	3	9.0749	10.79	2	2	11.1547	10.79	2	3	380	41.7584	8.14795
LOC_Os07g28480.1 protein	glutathione S-transferase, putative, expressed	10.78	1	2	2	8	4.02932	5.6	1	1	5.81441	10.78	2	2	4.37982	5.6	1	1	3.74695	5.6	1	1	4.10175	5.6	1	1	5.6305	10.78	2	2	232	25.81	5.12256
LOC_Os03g51250.1 protein	adenylyl cyclase-associated protein, putative, expressed	10.77	1	4	4	16	4.19886	3.46	1	1	6.83821	6.3	2	2	9.56845	9.15	3	3	9.87295	9.15	3	3	11.7034	10.77	4	4	9.55346	9.15	3	3	492	52.0215	7.91357
LOC_Os03g62620.3 protein	late embryogenesis abundant protein, putative, expressed	10.76	1	3	3	19	9.69184	10.76	3	3	9.14263	10.76	3	3	8.53508	10.76	3	3	12.4965	10.76	3	4	9.6625	10.76	3	3	9.32388	7.28	2	3	316	34.7769	5.05908
LOC_Os05g04850.2 protein	RNA recognition motif containing protein, putative, expressed	10.76	2	1	1	6	4.1686	10.76	1	1	4.48304	10.76	1	1	4.32279	10.76	1	1	4.50593	10.76	1	1	4.09067	10.76	1	1	3.82284	10.76	1	1	158	16.572	4.729
LOC_Os05g23140.1 protein	retrotransposon protein, putative, LINE subclass, expressed	10.76	1	2	2	5													2.59301	3.98	1	1	6.46228	6.77	1	2	6.91114	10.76	2	2	251	27.62	9.36377
LOC_Os02g02240.1 protein	expressed protein	10.74	2	4	4	15	6.98167	6.2	2	2	8.98192	8.68	3	3	6.31393	6.61	2	2	11.4303	8.68	3	4	5.53551	6.61	2	2	6.04909	6.2	2	2	484	54.0963	5.89697
LOC_Os11g02350.1 protein	LTPL25 - Protease inhibitor/seed storage/LTP family protein precursor, expressed	10.74	1	1	1	2																	2.24865	10.74	1	1	2.84886	10.74	1	1	121	12.1369	8.90967
LOC_Os02g10310.2 protein	fumarylacetoacetase, putative, expressed	10.73	3	3	3	17	7.27905	7.34	2	2	9.24303	10.73	3	3	6.9445	7.34	2	2	8.25242	10.73	3	3	11.969	10.73	3	4	9.33085	10.73	3	3	354	39.1565	5.66846
LOC_Os05g41270.1 protein	- CAMK includes calcium/calmodulin depedent protein kinases, expressed - [CAMK_CAMK_like.4]	10.73	2	1	3	7	7.77125	8.62	2	2	4.5584	5.75	1	1	6.5289	4.98	2	2									6.02613	4.98	2	2	522	57.595	6.15088
LOC_Os09g35800.1 protein	UDP-glucose 4-epimerase, putative, expressed	10.72	1	4	4	13	2.04877	2.68	1	1	5.74852	6.17	2	2	5.51581	6.17	2	2	7.70114	8.31	3	3	6.17302	5.9	2	2	8.05481	8.31	3	3	373	40.3604	7.12256
LOC_Os01g48960.1 protein	glutamate synthase, chloroplast precursor, putative, expressed	10.71	2	18	18	72	29.8507	6.05	9	10	36.1564	7.75	11	12	66.0705	10.71	18	21	21.2967	5.03	7	7	34.6743	6.83	9	11	33.0697	6.18	9	11	2167	236.745	7.09326
LOC_Os03g63420.1 protein	- glutaredoxin subgroup II, expressed - [OsGrx_S14]	10.71	1	1	1	10	9.02833	10.71	1	2	9.16366	10.71	1	2	8.23505	10.71	1	2	6.48412	10.71	1	2	4.21498	10.71	1	1	4.08629	10.71	1	1	168	17.8222	8.30908
LOC_Os01g53000.1 protein	trehalose synthase, putative, expressed	10.71	3	6	7	17	6.09694	2.96	2	2	8.98098	4.44	3	3	12.0091	6.38	4	4	8.2606	4.78	3	3	5.00124	2.96	2	2	6.88711	3.99	3	3	878	99.3294	5.77002
LOC_Os06g09820.1 protein	cupin superfamily protein, putative, expressed	10.71	2	2	2	7	5.0818	10.71	2	2	2.32912	4.59	1	1	2.50851	4.59	1	1	2.03889	6.12	1	1	2.27713	4.59	1	1	2.42972	4.59	1	1	196	21.9349	5.38916
LOC_Os03g41419.1 protein	serpin domain containing protein, putative, expressed	10.71	1	3	5	12	6.90722	4.73	2	2	2.15258	1.39	1	1	10.0107	7.93	3	3	4.83215	2.78	2	2	5.51443	4.59	2	2	4.27519	2.78	2	2	719	78.61	6.26514
LOC_Os08g45230.1 protein	ENTH domain containing protein, expressed	10.7	1	2	2	14	11.1718	10.7	2	3	7.84637	10.7	2	2	8.00295	10.7	2	2	7.25094	10.7	2	2	7.70065	10.7	2	2	11.4108	10.7	2	3	355	39.7802	6.68311
LOC_Os01g51390.1 protein	mitochondrial-processing peptidase subunit, mitochondrial precursor, putative, expressed	10.69	1	3	3	15	7.79077	8.32	2	2	8.81496	10.69	3	3	7.7576	8.32	2	2	8.40296	10.69	3	3	9.07641	10.69	3	3	8.53938	8.32	2	2	505	55.8091	5.89697
LOC_Os02g51100.1 protein	arsenical pump-driving ATPase, putative, expressed	10.69	1	3	3	15	8.80442	10.69	3	3	6.5141	8.65	2	2	7.5861	10.69	3	3	6.17607	8.65	2	2	5.69613	8.65	2	2	8.4568	10.69	3	3	393	42.4712	7.86963
LOC_Os06g48200.1 protein	glycosyl hydrolases family 16, putative, expressed	10.69	1	2	2	5	3.70766	5.86	1	1	7.35158	10.69	2	2	3.96475	5.86	1	1									3.11222	5.86	1	1	290	32.3858	6.78564
LOC_Os03g03920.4 protein	Ubiquitin family domain containing protein, expressed	10.67	2	2	3	7	8.16605	8.12	2	2	7.27817	8.12	2	2	4.02554	3.71	1	1	6.0422	6.26	2	2									431	45.4951	5.37646
LOC_Os12g34380.1 protein	glutathione synthetase, chloroplast precursor, putative, expressed	10.66	1	3	4	6	2.16544	1.64	1	1					3.12922	3.48	1	1	5.72434	6.35	2	2	2.13046	2.66	1	1	2.93874	3.48	1	1	488	54.7498	6.12549
LOC_Os06g22820.1 protein	cyclin-dependent kinase F-1, putative, expressed	10.65	1	3	3	12	8.70652	10.65	3	3	9.00024	10.65	3	3	2.09369	2.3	1	1	5.21327	4.8	2	2	6.55202	8.35	2	2	2.11519	2.3	1	1	479	52.0404	4.77979
LOC_Os03g62110.3 protein	nicotinate phosphoribosyltransferase family domain containing protein, expressed	10.65	3	5	5	13	2.25461	1.87	1	1					8.79888	6.92	3	3	12.398	9.16	4	4	7.48343	5.98	3	3	5.67526	2.43	1	2	535	59.2398	5.79541
LOC_Os12g07260.1 protein	PPR repeat domain containing protein, putative, expressed	10.64	2	5	5	16	11.4944	8.67	4	4	9.59207	7.04	3	3	4.83688	3.44	2	2	5.14036	3.44	2	2	7.62988	5.4	3	3	5.43137	3.44	2	2	611	69.1344	6.85889
LOC_Os11g38990.3 protein	peptidyl-prolyl cis-trans isomerase, putative, expressed	10.64	1	2	2	2					4.39839	10.64	2	2																	235	25.7971	7.2251
LOC_Os03g08800.1 protein	CutA, chloroplast precursor, putative, expressed	10.62	2	1	1	5	3.38758	10.62	1	1	3.8675	10.62	1	1	2.3133	10.62	1	1	3.05245	10.62	1	1					3.51035	10.62	1	1	113	12.4755	5.19873
LOC_Os02g48630.1 protein	expressed protein	10.61	1	3	3	9	9.04512	10.61	3	3	3.44239	3.91	1	1	2.71849	3.91	1	1	3.0374	3.91	1	1	2.88913	3.91	1	1	6.43096	6.42	2	2	358	39.2789	6.25244
LOC_Os01g62860.1 protein	oxidoreductase, aldo/keto reductase family protein, putative, expressed	10.61	1	1	2	4					5.39064	10.61	2	2	2.05278	2.57	1	1									3.78211	8.04	1	1	311	34.6186	6.32861
LOC_Os04g47150.1 protein	OsSub43 - Putative Subtilisin homologue, expressed	10.59	1	6	6	30	20.4995	9.08	5	6	16.4033	6.94	4	5	18.1075	8.45	5	6	17.8256	5.55	3	5	13.2301	6.94	4	4	12.9192	6.94	4	4	793	83.5155	7.66455
LOC_Os11g30410.3 protein	ThiF family domain containing protein, putative, expressed	10.59	3	2	2	8	2.74156	4.31	1	1	2.65098	4.31	1	1	2.6689	4.31	1	1	5.43294	10.59	2	2	2.84745	4.31	1	1	5.42185	10.59	2	2	255	28.2801	5.71924
LOC_Os01g08470.1 protein	retrotransposon protein, putative, unclassified, expressed	10.58	2	4	5	23	8.32618	6.15	3	3	8.60702	6.15	3	3	12.248	6.15	3	4	8.37434	6.15	3	3	13.3762	8.65	4	5	14.7903	10.58	5	5	520	55.3972	7.13721
LOC_Os02g44510.1 protein	UDP-glucose glycoprotein glucosyltransferase 1 precursor, putative, expressed	10.58	2	6	6	14	3.0039	1.84	1	1	6.69073	4.14	2	2	6.02642	3.83	2	2	5.58658	3.53	2	2	7.26307	5.21	3	3	11.3452	7.52	4	4	652	74.9514	6.75635
LOC_Os01g19400.1 protein	expressed protein	10.58	1	1	1	1					2.9177	10.58	1	1																	104	11.3663	10.3306
LOC_Os04g24180.2 protein	heat shock protein binding protein, putative, expressed	10.57	1	6	6	14	2.55893	1.62	1	1	13.2296	7.64	3	4	2.4207	1.62	1	1	2.59988	1.62	1	1	12.6244	8.22	4	4	9.35547	7.2	3	3	681	76.2009	6.07471
LOC_Os01g17430.1 protein	coatomer subunit beta-1, putative, expressed	10.53	1	2	8	36	18.8865	7.58	6	6	18.0189	8	6	6	21.5437	8.11	6	7	12.2644	3.37	3	4	19.1344	6.42	5	6	21.1553	7.58	6	7	950	105.155	5.75732
LOC_Os04g18200.1 protein	dihydrodipicolinate synthase, chloroplast precursor, putative, expressed	10.53	1	4	4	14	6.43159	7.89	2	2	7.96594	7.89	3	3	5.99269	7.89	2	2	4.94313	5.26	2	2	5.53629	6.05	2	2	8.88879	10.53	3	3	380	41.3662	6.46826
LOC_Os05g28940.1 protein	GTP-binding protein, putative, expressed	10.53	1	3	3	12	5.95734	6.52	2	2	6.40795	6.52	2	2	6.41579	6.52	2	2	2.28668	2.26	1	1	9.07365	10.53	3	3	6.11278	8.27	2	2	399	44.6194	8.77783
LOC_Os08g25720.1 protein	pyrophosphate--fructose 6-phosphate 1-phosphotransferase subunit alpha, putative, expressed	10.53	2	6	6	32	13.8642	9.08	5	5	12.9287	9.08	5	5	14.7548	9.08	5	5	17.2171	10.53	6	6	15.9035	10.53	6	6	13.223	9.08	5	5	617	67.1114	7.15186
LOC_Os02g09450.3 protein	glycerophosphoryl diester phosphodiesterase family protein, putative, expressed	10.53	2	6	6	25	16.3565	9.17	5	5	21.0864	10.53	6	6	19.6453	10.53	6	6	7.29681	4.92	2	2	7.13237	4.79	3	3	10.52	5.47	3	3	731	79.8547	6.15088
LOC_Os08g44370.1 protein	inosine-uridine preferring nucleoside hydrolase family protein, putative, expressed	10.49	1	2	2	17	8.3296	6.79	1	2	12.3247	10.49	2	3	9.89652	10.49	2	3	15.2881	10.49	2	4	12.5642	10.49	2	3	6.99416	6.79	1	2	324	34.9967	5.21143
LOC_Os09g12290.1 protein	bifunctional aspartokinase/homoserine dehydrogenase, chloroplast precursor, putative, expressed	10.49	1	5	7	25	9.99114	4.37	3	3	14.7988	6.78	5	5	8.17943	4.37	3	3	16.7767	7.21	5	5	18.8184	9.4	6	6	8.26942	4.59	3	3	915	99.6014	7.37158
LOC_Os07g06590.3 protein	ML domain protein, putative, expressed	10.48	3	1	1	6	2.84173	10.48	1	1	2.86381	10.48	1	1	3.06411	10.48	1	1	3.09257	10.48	1	1	3.42486	10.48	1	1	3.05029	10.48	1	1	124	13.361	8.5874
LOC_Os06g07090.2 protein	AP-1 complex subunit gamma-1, putative, expressed	10.46	1	7	7	28	13.9977	7.93	5	5	20.2537	10.46	7	7	15.2712	7.93	5	5	8.26218	4.02	3	3	8.31309	4.02	3	3	14.319	7.93	5	5	870	95.0511	6.15088
LOC_Os03g56280.1 protein	lactate/malate dehydrogenase, putative, expressed	10.45	1	2	3	12	5.64756	6.5	2	2	5.75785	6.5	2	2	5.53663	6.5	2	2	5.65567	6.5	2	2	6.05404	7.06	2	2	6.29494	7.06	2	2	354	36.9993	7.95752
LOC_Os07g48300.1 protein	eukaryotic translation initiation factor 2 subunit beta, putative, expressed	10.45	1	1	3	7	4.9402	6.34	2	2	4.36039	6.72	2	2					3.07468	3.73	1	1	2.11445	2.61	1	1	2.19735	2.61	1	1	268	30.4756	6.41748
LOC_Os08g01180.1 protein	nicalin, putative, expressed	10.45	1	5	5	18	5.44409	3.6	2	2	7.38499	4.68	2	2	9.6889	6.49	3	3	12.2911	9.01	4	4	11.6095	7.93	4	4	10.2701	6.49	3	3	555	60.6188	6.85889
LOC_Os01g56150.1 protein	OsProCP1 - Putative Lysosomal Pro-x Carboxypeptidase homologue, expressed	10.44	1	3	3	6	10.0761	10.44	3	3	6.57804	6.96	2	2					3.37169	2.71	1	1									517	57.3634	5.31299
LOC_Os04g20220.1 protein	elongation factor Tu, putative, expressed	10.42	1	3	3	14	8.25274	8.59	2	2	20.8584	8.59	2	4	10.5422	8.59	2	2	8.16472	7.31	2	2	12.7134	10.42	3	3	2.51491	3.11	1	1	547	59.8136	5.50342
LOC_Os04g32960.1 protein	TUDOR protein with multiple SNc domains, putative, expressed	10.42	1	8	8	28	19.6546	6.25	6	7	21.6326	6.63	6	7	6.27592	1.99	2	2	8.53831	3.03	3	3	15.1251	5.87	4	4	16.5886	5.4	5	5	1056	116.731	6.37939
LOC_Os05g50600.1 protein	OsSCP31 - Putative Serine Carboxypeptidase homologue, expressed	10.41	3	4	4	20	11.5767	10.41	4	4	10.8923	10.41	4	4	8.40008	8.37	3	3	7.72248	8.37	3	3	9.48476	8.37	3	3	8.66893	7.92	3	3	442	47.3375	7.02002
LOC_Os06g02620.1 protein	chaperone protein dnaJ, putative, expressed	10.41	1	3	3	12	6.14646	7.24	2	2	3.45004	4.3	1	1	2.47298	2.94	1	1	6.43206	7.24	2	2	10.3676	10.41	3	3	9.9224	10.41	3	3	442	47.3479	9.0415
LOC_Os02g57690.1 protein	kelch repeat protein, putative, expressed	10.4	3	3	3	13	8.23063	10.4	3	3	5.38245	5.01	2	2	6.90015	7.51	2	2	7.27931	7.51	2	2	6.39961	7.51	2	2	6.0134	7.51	2	2	519	56.6204	5.89697
LOC_Os03g24060.1 protein	tetratricopeptide repeat containing protein, putative, expressed	10.4	1	2	2	8	4.72518	10.4	2	2	2.92026	6.36	1	1	2.58342	6.36	1	1	2.93692	6.36	1	1	2.54317	6.36	1	1	5.19583	10.4	2	2	173	19.0837	7.34229
LOC_Os03g44420.1 protein	tubulin/FtsZ domain containing protein, putative, expressed	10.4	2	3	3	11	11.4426	5.97	2	3	6.65991	8.41	2	2	4.43112	3.98	1	1	7.72945	5.97	2	2	4.88312	3.98	1	1	8.9415	3.98	1	2	452	47.2122	6.62451
LOC_Os01g13160.1 protein	expressed protein	10.39	1	4	4	7	7.72016	4.62	2	2									3.89349	4.04	1	1	5.63248	3.46	2	2	7.34278	4.62	2	2	693	74.6989	5.45264
LOC_Os04g58280.1 protein	stem-specific protein TSJT1, putative, expressed	10.39	2	2	2	4	3.17442	5.84	1	1	5.68497	10.39	2	2					2.98287	5.84	1	1									154	16.6754	7.37158
LOC_Os03g21550.1 protein	eukaryotic translation initiation factor 2 subunit beta, putative, expressed	10.37	1	1	3	8	2.00657	2.59	1	1	4.36039	6.67	2	2	3.07048	3.7	1	1					5.46327	6.3	2	2	4.58339	6.3	2	2	270	30.5295	6.93213
LOC_Os05g31770.1 protein	tetratricopeptide repeat containing protein, putative, expressed	10.37	1	1	1	1	3.60697	10.37	1	1																					164	17.8823	7.86963
LOC_Os07g49330.1 protein	phospholipase C, putative, expressed	10.37	2	4	4	10	5.89861	4.35	2	2	3.79435	2.68	1	1	7.18104	5.52	2	2	4.33596	2.68	1	1	10.072	8.7	3	3	2.02836	2.84	1	1	598	67.7403	6.62451
LOC_Os06g44060.2 protein	phospholipase D. Active site motif family protein, expressed	10.35	1	4	4	15	8.25081	5.66	2	2	8.27103	5.66	2	2	10.3112	8.01	3	3	13.4948	8.01	3	4	3.18612	2.54	1	1	10.7226	5.66	2	3	512	57.159	8.83643
LOC_Os06g48020.1 protein	peroxidase precursor, putative, expressed	10.34	1	2	2	15	8.13386	10.34	2	2	8.01499	10.34	2	2	8.39838	10.34	2	2	16.7227	10.34	2	4	8.1733	10.34	2	2	10.1358	10.34	2	3	319	34.0737	7.26904
LOC_Os09g28720.1 protein	alpha/beta hydrolase fold, putative, expressed	10.34	1	2	2	5					2.3951	6.27	1	1					5.8489	10.34	2	2	2.60354	6.27	1	1	3.61124	6.27	1	1	319	33.8619	4.99561
LOC_Os02g58070.1 protein	oxidoreductase, putative, expressed	10.32	1	3	3	8	2.01845	2.9	1	1	2.13367	2.9	1	1	5.45792	7.1	2	2	2.35208	2.9	1	1	2.65683	4.19	1	1	4.31863	6.13	2	2	310	34.2495	8.71924
LOC_Os02g06480.2 protein	SCO1 protein homolog, mitochondrial precursor, putative, expressed	10.32	2	2	2	9	10.4815	10.32	2	3	10.579	10.32	2	3					3.64547	6.19	1	1	3.63491	6.19	1	1	3.27051	6.19	1	1	339	36.7801	9.0415
LOC_Os03g02390.1 protein	mitochondrial import inner membrane translocase subunit Tim17, putative, expressed	10.31	1	1	1	2	3.4272	10.31	1	1	3.11026	10.31	1	1																	194	20.3933	9.49561
LOC_Os05g14194.1 protein	glyoxalase family protein, putative, expressed	10.29	2	3	3	13	5.35672	6.57	2	2	5.61064	6.57	2	2	6.08547	6.57	2	2	4.8221	6.57	2	2	5.54208	6.57	2	2	8.68237	10.29	3	3	350	38.4969	6.59521
LOC_Os02g13140.1 protein	xaa-Pro dipeptidase, putative, expressed	10.28	1	4	4	32	19.9202	10.28	4	6	19.6483	10.28	4	6	14.4361	8.5	3	4	15.1995	8.5	3	5	16.3572	8.5	3	5	13.8417	10.28	4	6	506	56.2717	6.06201
LOC_Os02g16040.2 protein	ubiquitin-conjugating enzyme, putative, expressed	10.28	6	1	1	1					2.22869	10.28	1	1																	107	11.8022	8.45557
LOC_Os02g08380.1 protein	CR084 protein, putative, expressed	10.27	1	1	1	5	4.07752	10.27	1	1	4.22359	10.27	1	1	3.44933	10.27	1	1	3.96913	10.27	1	1	3.80008	10.27	1	1					185	20.1412	7.82568
LOC_Os02g03890.2 protein	nuclear transport factor 2, putative, expressed	10.27	2	2	2	5					4.34846	5.58	1	1	4.19493	5.58	1	1					3.79492	5.58	1	1	6.72021	10.27	2	2	448	49.231	5.10986
LOC_Os01g66330.1 protein	ATP-dependent Clp protease ATP-binding subunit clpX, putative, expressed	10.26	2	2	3	20	17.473	10.26	3	4	22.842	10.26	3	5	12.3743	10.26	3	3	8.92963	6.41	2	2	13.6244	10.26	3	3	13.0469	10.26	3	3	624	67.0182	6.7417
LOC_Os02g10390.3 protein	chlorophyll A-B binding protein, putative, expressed	10.26	3	1	1	3	2.58398	10.26	1	1													2.39522	10.26	1	1	2.70577	10.26	1	1	234	25.68	5.33838
[truncated: 1,669 more rows]

## Sheet: NSAF
Supporting information table S3. List of proteins identified in N22 and the analysis of differentially expressed proteins.
[truncated: 3,521 more rows]

[truncated: 1 more sheets: master mix]
