# Supplementary material for: Heat-induced proteomic changes in anthers of contrasting rice genotypes under variable stress regimes
Source: Front Plant Sci. 2023 Jan 13;13:1083971. doi: 10.3389/fpls.2022.1083971 (PMC9901367; doi:10.3389/fpls.2022.1083971)
Supplement: Supplementary file 8 [file Table_4.xlsx]

## Sheet: MST
Supporting information table S4. List of differentially expressed proteins in Moroberekan, IR64 and N22.
MST-UP	Description	pValue			MST-DN		pValue					#DIV/0!	Proteins which are uniquely identified in HS condition and not in control condition
LOC_Os04g54410.1 protein	expressed protein	0.0391415			LOC_Os05g25850.1 protein	superoxide dismutase, mitochondrial precursor, putative, expressed	0.0200823					0	Proteins not identified in HS but found in control condition
LOC_Os01g51700.1 protein	ras-related protein, putative, expressed	0.029571			LOC_Os02g09540.1 protein	expressed protein	0.000588953
LOC_Os01g69020.1 protein	retrotransposon protein, putative, unclassified, expressed	6.15437e-05			LOC_Os05g28290.1 protein	ranBP1 domain containing protein, expressed	0.000588953
LOC_Os05g44340.1 protein	heat shock protein 101, putative, expressed	0.0298132			LOC_Os01g62870.1 protein	oxidoreductase, aldo/keto reductase family protein, putative, expressed	0.000588953
LOC_Os01g08860.1 protein	hsp20/alpha crystallin family protein, putative, expressed	0.00786875			LOC_Os02g27030.1 protein	cysteine proteinase 1 precursor, putative, expressed	0.000588953
LOC_Os05g28510.1 protein	importin subunit beta, putative, expressed	0.0443841			LOC_Os02g48620.1 protein	tetratricopeptide repeat, putative, expressed	0.000588953
LOC_Os01g60440.1 protein	HEAT repeat family protein, putative, expressed	0.0403775			LOC_Os03g07910.1 protein	nitrilase, putative, expressed	0.000588953
LOC_Os06g08080.1 protein	inorganic H+ pyrophosphatase, putative, expressed	0.0345323			LOC_Os05g43440.1 protein	single-stranded DNA-binding protein, putative, expressed	0.000588953
LOC_Os03g50325.1 protein	phosphatidylinositol 4-kinase, putative, expressed	0.0345323			LOC_Os06g41110.1 protein	tubulin binding cofactor C, putative, expressed	0.000588953
LOC_Os03g10469.2 protein	glycosyl hydrolase family 10 protein, putative, expressed	0.0274694			LOC_Os06g44910.1 protein	- glutaredoxin subgroup I, expressed - [OsGrx_C4]	0.000588953
LOC_Os04g26910.1 protein	oxidoreductase, aldo/keto reductase family protein, putative, expressed	0.000167648			LOC_Os07g41810.3 protein	stress responsive A/B Barrel domain containing protein, expressed	0.000588953
LOC_Os05g22970.1 protein	glyoxalase family protein, putative, expressed	0.000167648			LOC_Os08g45150.1 protein	GDSL-like lipase/acylhydrolase, putative, expressed	0.000588953
LOC_Os07g33240.1 protein	endoribonuclease, putative, expressed	0.000167648			LOC_Os09g36800.1 protein	3-dehydroquinate synthase, putative, expressed	0.000588953
LOC_Os10g10500.1 protein	vacuolar ATP synthase 98 kDa subunit, putative, expressed	0.000167648			LOC_Os10g28000.1 protein	glutathione reductase, putative, expressed	0.000588953
LOC_Os11g10480.4 protein	dehydrogenase, putative, expressed	0.000167648			LOC_Os12g05650.1 protein	ACT domain containing protein, expressed	0.000588953
LOC_Os11g36230.1 protein	expressed protein	0.000167648			LOC_Os02g14780.2 protein	splicing factor 3 subunit 1, putative, expressed	0.000588953
LOC_Os11g46230.2 protein	tetratricopeptide repeat domain containing protein, expressed	0.000167648			LOC_Os03g04260.1 protein	glutathione S-transferase, putative, expressed	0.000588953
LOC_Os02g38200.1 protein	dehydrogenase, putative, expressed	0.0127737			LOC_Os05g29760.3 protein	ferrochelatase-2, chloroplast precursor, putative, expressed	0.000588953
LOC_Os11g05760.1 protein	OsProCP5 - Putative Lysosomal Pro-x Carboxypeptidase homologue, expressed	0.0145051			LOC_Os07g07470.1 protein	transketolase, putative, expressed	0.000588953
LOC_Os01g40470.1 protein	vacuolar ATP synthase subunit d, putative, expressed	0.0274949			LOC_Os07g08960.1 protein	RNA recognition motif containing protein, expressed	0.000588953
LOC_Os03g11570.1 protein	proteasome subunit, putative, expressed	0.0216914			LOC_Os09g10600.1 protein	enoyl-acyl-carrier-protein reductase NADH, chloroplast precursor, expressed	0.000588953
LOC_Os02g57640.1 protein	KH domain containing protein, putative, expressed	0.0216914			LOC_Os10g08930.1 protein	S10/S20 domain containing ribosomal protein, putative, expressed	0.000588953
LOC_Os04g42920.1 protein	dehydrogenase, putative, expressed	0.0197977			LOC_Os11g32490.1 protein	expressed protein	0.000588953
LOC_Os02g55400.1 protein	ATPase 8, plasma membrane-type, putative, expressed	0.0404502			LOC_Os12g31820.1 protein	phosphoserine phosphatase, chloroplast precursor, putative, expressed	0.000588953
LOC_Os10g40090.1 protein	expansin precursor, putative, expressed	0.0122601			LOC_Os02g20930.1 protein	apoptosis inhibitor 5, putative, expressed	0.0203342
LOC_Os07g47700.1 protein	NAD dependent epimerase/dehydratase family domain containing protein, expressed	0.0434904			LOC_Os10g41480.1 protein	phospho-2-dehydro-3-deoxyheptonate aldolase, chloroplast precursor, putative, expressed	0.0277435
LOC_Os03g59440.1 protein	dirigent, putative, expressed	0.0192672			LOC_Os07g35880.1 protein	beta-amylase, putative, expressed	0.000414821
ChrSy.fgenesh.mRNA.37 protein	expressed protein	3.23865e-05			LOC_Os01g68790.3 protein	RNA recognition motif containing protein, putative, expressed	0.000373669
LOC_Os01g11414.2 protein	sodium/calcium exchanger protein, putative, expressed	3.23865e-05			LOC_Os12g10784.3 protein	2-dehydro-3-deoxyphosphooctonate aldolase, putative, expressed	0.000373669
LOC_Os01g12560.1 protein	3-methyl-2-oxobutanoate hydroxymethyltransferase, putative, expressed	3.23865e-05			LOC_Os04g25410.1 protein	pentatricopeptide repeat domain containing protein, putative, expressed	0.000373669
LOC_Os01g13700.1 protein	DNA-binding protein-related, putative, expressed	3.23865e-05			LOC_Os10g21268.1 protein	ribulose bisphosphate carboxylase large chain precursor, putative, expressed	0.000373669
LOC_Os01g22900.2 protein	neutral/alkaline invertase, putative, expressed	3.23865e-05			LOC_Os06g35470.1 protein	L1P family of ribosomal proteins domain containing protein, expressed	0.0134518
LOC_Os01g32870.2 protein	heat shock protein DnaJ, putative, expressed	3.23865e-05			LOC_Os01g38970.1 protein	carbamoyl-phosphate synthase large chain, putative, expressed	0.0399754
LOC_Os01g40650.1 protein	expressed protein	3.23865e-05			LOC_Os01g65790.1 protein	pectinesterase, putative, expressed	0.000307889
LOC_Os01g42880.1 protein	transferase family protein, putative, expressed	3.23865e-05			LOC_Os06g02620.1 protein	chaperone protein dnaJ, putative, expressed	0.000307889
LOC_Os01g43710.1 protein	cytochrome P450 72A1, putative, expressed	3.23865e-05			LOC_Os02g30200.1 protein	PE-PGRS family protein, putative, expressed	0.0141326
LOC_Os01g50810.1 protein	invertase/pectin methylesterase inhibitor family protein, putative, expressed	3.23865e-05			LOC_Os03g26430.1 protein	aldose 1-epimerase, putative, expressed	0.0470746
LOC_Os01g51120.1 protein	vesicle transport v-SNARE protein, putative, expressed	3.23865e-05			LOC_Os05g30580.1 protein	OsSub46 - Putative Subtilisin homologue, expressed	0.000276517
LOC_Os01g51220.1 protein	transport protein particle component, Bet3, domain containing protein, expressed	3.23865e-05			LOC_Os01g69080.1 protein	acyl-desaturase, chloroplast precursor, putative, expressed	0.0265899
LOC_Os01g51300.2 protein	WD domain, G-beta repeat domain containing protein, expressed	0.0358211			LOC_Os02g38290.2 protein	cytochrome P450, putative, expressed	0.000246297
LOC_Os01g53350.2 protein	anthocyanidin 5,3-O-glucosyltransferase, putative, expressed	3.23865e-05			LOC_Os01g05470.1 protein	transcription factor X1, putative, expressed	0.000189796
LOC_Os01g55270.1 protein	SGS domain containing protein, expressed	3.23865e-05			LOC_Os01g08410.1 protein	early fruit mRNA, putative, expressed	0.0425693
LOC_Os01g56600.1 protein	signal recognition particle 54 kDa protein, putative, expressed	0.0358211			LOC_Os01g12090.1 protein	ribosomal protein S6 family protein, putative, expressed	0.000189796
LOC_Os01g60140.1 protein	ATCHX15, putative, expressed	3.23865e-05			LOC_Os01g14830.1 protein	ribosomal protein L3, putative, expressed	0.000189796
LOC_Os01g62244.3 protein	ubiquitin-conjugating enzyme, putative, expressed	3.23865e-05			LOC_Os01g16090.1 protein	RNA binding protein, putative, expressed	0.000189796
LOC_Os01g64520.2 protein	uricase, putative, expressed	3.23865e-05			LOC_Os01g16610.1 protein	plastocyanin-like domain containing protein, putative, expressed	0.000189796
LOC_Os01g66030.1 protein	OsMADS2 - MADS-box family gene with MIKCc type-box, expressed	3.23865e-05			LOC_Os01g17320.1 protein	PPR repeat domain containing protein, putative, expressed	0.000189796
LOC_Os01g68390.1 protein	Uncharacterized ACR, COG1565 containing protein, putative, expressed	3.23865e-05			LOC_Os01g37825.1 protein	M16 domain containing zinc peptidase, putative, expressed	0.000189796
LOC_Os01g74450.1 protein	aquaporin protein, putative, expressed	3.23865e-05			LOC_Os01g42010.1 protein	expressed protein	0.000189796
LOC_Os01g74520.2 protein	methyltransferase domain containing protein, putative, expressed	3.23865e-05			LOC_Os01g42870.1 protein	transferase family protein, putative, expressed	0.000189796
LOC_Os02g11820.3 protein	GTPase-activating protein, putative, expressed	3.23865e-05			LOC_Os01g54420.1 protein	dynamin family protein, putative, expressed	0.000189796
LOC_Os02g17640.1 protein	isochorismatase family protein, putative, expressed	3.23865e-05			LOC_Os01g55870.1 protein	chorismate mutase, chloroplast precursor, putative, expressed	0.000189796
LOC_Os02g20394.1 protein	dnaJ domain containing protein, expressed	3.23865e-05			LOC_Os01g57962.1 protein	photosystem I P700 chlorophyll a apoprotein A2, putative, expressed	0.000189796
LOC_Os02g21080.1 protein	AGAP008475-PA, putative, expressed	3.23865e-05			LOC_Os01g61580.3 protein	selT-like protein precursor, putative, expressed	0.000189796
LOC_Os02g21750.1 protein	MDR-like ABC transporter, putative, expressed	3.23865e-05			LOC_Os01g64770.5 protein	polypyrimidine tract-binding protein, putative, expressed	0.000189796
LOC_Os02g41630.2 protein	phenylalanine ammonia-lyase, putative, expressed	3.23865e-05			LOC_Os01g64960.2 protein	chlorophyll A-B binding protein, putative, expressed	0.000189796
LOC_Os02g42134.2 protein	ARF GTPase-activating domain-containing protein, putative, expressed	3.23865e-05			LOC_Os01g65560.1 protein	snRK1-interacting protein 1, putative, expressed	0.000189796
LOC_Os02g44870.1 protein	dehydrin, putative, expressed	3.23865e-05			LOC_Os01g67000.1 protein	membrane-associated 30 kDa protein, chloroplast precursor, putative, expressed	0.000189796
LOC_Os02g49510.1 protein	amino acid transporter, putative, expressed	3.23865e-05			LOC_Os01g67550.1 protein	FAD binding domain containing protein, expressed	0.000189796
LOC_Os02g50830.1 protein	expressed protein	3.23865e-05			LOC_Os02g10940.1 protein	tetratricopeptide repeat domain containing protein, expressed	0.000189796
LOC_Os02g56570.1 protein	TBC domain containing protein, expressed	3.23865e-05			LOC_Os02g18090.1 protein	expressed protein	0.000189796
LOC_Os02g56740.1 protein	translation initiation factor eIF-2B subunit epsilon, putative, expressed	3.23865e-05			LOC_Os02g32530.1 protein	SAM domain family protein, expressed	0.000189796
LOC_Os02g57630.4 protein	ubiquitin carboxyl-terminal hydrolase, family 1, putative, expressed	3.23865e-05			LOC_Os02g39340.1 protein	glycine-rich protein, putative, expressed	0.000189796
LOC_Os02g58510.1 protein	GHMP kinases ATP-binding protein, putative, expressed	3.23865e-05			LOC_Os02g39600.1 protein	outer envelope protein, putative, expressed	0.000189796
LOC_Os03g02270.1 protein	expressed protein	3.23865e-05			LOC_Os02g40890.1 protein	GLTP domain containing protein, putative, expressed	0.000189796
LOC_Os03g04590.2 protein	ribosomal protein, putative, expressed	3.23865e-05			LOC_Os02g42700.1 protein	thioredoxin, putative, expressed	0.000189796
LOC_Os03g06980.1 protein	nucleic acid binding protein, putative, expressed	3.23865e-05			LOC_Os02g43670.1 protein	transferase family protein, putative, expressed	0.000189796
LOC_Os03g09870.1 protein	mitochondrial import inner membrane translocase subunit Tim17, putative, expressed	0.0358211			LOC_Os02g48790.4 protein	AML1, putative, expressed	0.000189796
LOC_Os03g16020.1 protein	hsp20/alpha crystallin family protein, putative, expressed	3.23865e-05			LOC_Os03g01150.2 protein	palmitoyl-protein thioesterase 1 precursor, putative, expressed	0.000189796
LOC_Os03g16110.1 protein	Ser/Thr protein phosphatase family protein, putative, expressed	3.23865e-05			LOC_Os03g04240.1 protein	glutathione S-transferase, putative, expressed	0.000189796
LOC_Os03g21720.1 protein	vacuolar-sorting receptor precursor, putative, expressed	3.23865e-05			LOC_Os03g04340.1 protein	C-methyltransferase, putative, expressed	0.000189796
LOC_Os03g26860.1 protein	ribosomal protein, putative, expressed	3.23865e-05			LOC_Os03g19390.1 protein	TENA/THI-4 family protein, putative, expressed	0.000189796
LOC_Os03g37640.2 protein	MATE efflux family protein, putative, expressed	3.23865e-05			LOC_Os03g20560.1 protein	biotin--protein ligase, putative, expressed	0.000189796
LOC_Os03g41438.1 protein	serpin domain containing protein, putative, expressed	3.23865e-05			LOC_Os03g21520.1 protein	expressed protein	0.000189796
LOC_Os03g50850.1 protein	ZOS3-17 - C2H2 zinc finger protein, expressed	3.23865e-05			LOC_Os03g36780.1 protein	elongation factor, putative, expressed	0.000189796
LOC_Os03g51050.1 protein	peptide transporter PTR2, putative, expressed	3.23865e-05			LOC_Os03g36900.1 protein	expressed protein	0.000189796
LOC_Os03g55030.2 protein	UDP-glucoronosyl and UDP-glucosyl transferase domain containing protein, expressed	3.23865e-05			LOC_Os03g52340.2 protein	endoplasmic oxidoreductin-1 precursor, putative, expressed	0.000189796
LOC_Os03g57120.2 protein	ferredoxin--NADP reductase, chloroplast precursor, putative, expressed	0.0397149			LOC_Os03g53230.1 protein	bifunctional 3-phosphoadenosine 5-phosphosulfate synthetase, putative, expressed	0.000189796
LOC_Os03g58840.1 protein	vesicle-associated membrane protein, putative, expressed	3.23865e-05			LOC_Os03g56620.1 protein	expressed protein	0.000189796
LOC_Os03g62260.1 protein	FAD binding domain containing protein, expressed	3.23865e-05			LOC_Os03g61630.1 protein	WD domain, G-beta repeat domain containing protein, expressed	0.000189796
LOC_Os04g01530.2 protein	adenylate kinase, putative, expressed	3.23865e-05			LOC_Os04g34940.1 protein	protein of unknown function domain containing protein, expressed	0.000189796
LOC_Os04g30690.1 protein	NBS type disease resistance protein, putative, expressed	3.23865e-05			LOC_Os04g38410.1 protein	chlorophyll A-B binding protein, putative, expressed	0.000189796
LOC_Os04g32920.3 protein	potassium transporter, putative, expressed	3.23865e-05			LOC_Os04g39980.1 protein	gibberellin 20 oxidase 2, putative, expressed	0.000189796
LOC_Os04g39210.1 protein	agmatine deiminase, putative, expressed	3.23865e-05			LOC_Os04g42010.1 protein	RNA binding protein, putative, expressed	0.000189796
LOC_Os04g39450.2 protein	expressed protein	3.23865e-05			LOC_Os04g42320.1 protein	AT hook motif family protein, expressed	0.000189796
LOC_Os04g45910.1 protein	placental protein 11 precursor, putative, expressed	3.23865e-05			LOC_Os04g44920.1 protein	oxidoreductase, short chain dehydrogenase/reductase family domain containing protein, expressed	0.000189796
LOC_Os04g54360.1 protein	glycosyl transferase 8 domain containing protein, putative, expressed	3.23865e-05			LOC_Os04g48400.1 protein	HOTHEAD precursor, putative, expressed	0.000189796
LOC_Os05g01262.1 protein	translocon-associated protein beta domain containing protein, expressed	3.23865e-05			LOC_Os04g48940.3 protein	uncharacterized mscS family protein, putative, expressed	0.000189796
LOC_Os05g05270.1 protein	sucrose-phosphatase, putative, expressed	3.23865e-05			LOC_Os04g51660.1 protein	transferase family protein, putative, expressed	0.000189796
LOC_Os05g32530.1 protein	mannosylglycoprotein endo-beta-mannosidase, putative, expressed	3.23865e-05			LOC_Os04g53440.2 protein	RNA recognition motif containing protein, putative, expressed	0.000189796
LOC_Os05g33100.1 protein	endo-1,3;1,4-beta-D-glucanase precursor, putative, expressed	0.0397149			LOC_Os04g55030.1 protein	cullin, putative, expressed	0.000189796
LOC_Os05g33390.1 protein	cation-transporting ATPase, putative, expressed	3.23865e-05			LOC_Os05g02200.1 protein	cysteine-rich repeat secretory protein 55 precursor, putative, expressed	0.000189796
LOC_Os05g38520.3 protein	60S ribosomal protein L36-2, putative, expressed	3.23865e-05			LOC_Os05g03030.1 protein	50S ribosomal protein L10, chloroplast precursor, putative, expressed	0.000189796
LOC_Os05g39990.1 protein	expansin precursor, putative, expressed	3.23865e-05			LOC_Os05g03830.1 protein	aminotransferase, putative, expressed	0.000189796
LOC_Os05g41270.1 protein	- CAMK includes calcium/calmodulin depedent protein kinases, expressed - [CAMK_CAMK_like.4]	3.23865e-05			LOC_Os05g05920.1 protein	desiccation-related protein PCC13-62 precursor, putative, expressed	0.000189796
LOC_Os05g48810.1 protein	dnaJ domain containing protein, expressed	3.23865e-05			LOC_Os05g08770.2 protein	uncharacterized protein At4g06744 precursor, putative, expressed	0.000189796
LOC_Os05g51640.2 protein	adhesion regulating molecule family, putative, expressed	3.23865e-05			LOC_Os05g08930.1 protein	chloroplast lumen common family protein, putative, expressed	0.000189796
LOC_Os06g03660.2 protein	peroxisomal biogenesis factor 11, putative, expressed	3.23865e-05			LOC_Os05g18770.1 protein	Sad1 / UNC-like C-terminal domain containing protein, putative, expressed	0.000189796
LOC_Os06g08380.1 protein	1,3-beta-glucan synthase component domain containing protein, expressed	3.23865e-05			LOC_Os05g28960.2 protein	acyltransferase, putative, expressed	0.000189796
LOC_Os06g30750.2 protein	reticulon domain containing protein, putative, expressed	3.23865e-05			LOC_Os05g32820.1 protein	peptide-N4-asparagine amidase A, putative, expressed	0.000189796
LOC_Os06g36990.1 protein	phospholipid-transporting ATPase 4, putative, expressed	3.23865e-05			LOC_Os05g33310.1 protein	oxidoreductase, 2OG-Fe oxygenase family protein, putative, expressed	0.000189796
LOC_Os06g47700.1 protein	serine/threonine-protein kinase BRI1-like 2 precursor, putative, expressed	3.23865e-05			LOC_Os05g33460.2 protein	mTERF domain containing protein, expressed	0.000189796
LOC_Os06g48230.2 protein	DNA-directed RNA polymerases I, II, and III subunit RPABC3, putative, expressed	3.23865e-05			LOC_Os05g38950.2 protein	TBC domain containing protein, expressed	0.000189796
LOC_Os07g37240.1 protein	chlorophyll A-B binding protein, putative, expressed	3.23865e-05			LOC_Os05g45660.2 protein	plasminogen activator inhibitor 1 RNA-binding protein, putative, expressed	0.000189796
LOC_Os07g37960.1 protein	exostosin family domain containing protein, expressed	3.23865e-05			LOC_Os05g48020.1 protein	SNARE domain containing protein, putative, expressed	0.000189796
LOC_Os07g44620.1 protein	eukaryotic translation initiation factor 6, putative, expressed	3.23865e-05			LOC_Os06g03850.1 protein	impaired sucrose induction 1, putative, expressed	0.000189796
LOC_Os08g02550.1 protein	proteasome subunit, putative, expressed	3.23865e-05			LOC_Os06g08180.1 protein	expressed protein	0.000189796
LOC_Os08g08110.1 protein	diacylglycerol kinase, putative, expressed	0.0133532			LOC_Os06g08840.8 protein	RNA recognition motif containing protein, expressed	0.000189796
LOC_Os08g16480.3 protein	ATPase, AFG1 family domain containing protein, expressed	3.23865e-05			LOC_Os06g34710.1 protein	expressed protein	0.000189796
LOC_Os08g16820.1 protein	retrotransposon protein, putative, SINE subclass, expressed	3.23865e-05			LOC_Os06g41990.2 protein	M16 domain containing zinc peptidase, putative, expressed	0.000189796
LOC_Os08g17870.1 protein	reticulon domain containing protein, putative, expressed	3.23865e-05			LOC_Os06g43650.2 protein	secreted salivary protein, putative, expressed	0.000189796
LOC_Os08g23710.1 protein	ribosomal protein L7Ae, putative, expressed	0.0397149			LOC_Os06g44210.2 protein	protein phosphatase 2C, putative, expressed	0.000189796
LOC_Os08g34150.1 protein	OsTIL-2 Temperature-induced lipocalin-2, expressed	3.23865e-05			LOC_Os06g45480.2 protein	hydrolase, putative, expressed	0.000189796
LOC_Os08g40880.1 protein	RNA recognition motif containing protein, putative, expressed	3.23865e-05			LOC_Os06g50140.1 protein	endoglucanase, putative, expressed	0.000189796
LOC_Os08g44770.1 protein	copper/zinc superoxide dismutase, putative, expressed	3.23865e-05			LOC_Os07g06460.1 protein	expressed protein	0.000189796
LOC_Os08g44790.1 protein	expansin precursor, putative, expressed	3.23865e-05			LOC_Os07g08880.4 protein	ES43 protein, putative, expressed	0.000189796
LOC_Os09g25460.1 protein	transferase family protein, putative, expressed	3.23865e-05			LOC_Os07g14580.1 protein	mRNA-decapping enzyme, putative, expressed	0.000189796
LOC_Os09g28570.3 protein	zinc-binding alcohol dehydrogenase domain-containing protein 2, putative, expressed	3.23865e-05			LOC_Os07g31540.1 protein	ubiquitin family protein, putative, expressed	0.000189796
LOC_Os09g31310.1 protein	acetyltransferase, GNAT family, putative, expressed	3.23865e-05			LOC_Os07g37420.1 protein	versicolorin reductase, putative, expressed	0.000189796
LOC_Os09g37020.3 protein	expressed protein	3.23865e-05			LOC_Os07g37730.1 protein	NADH-ubiquinone oxidoreductase, mitochondrial precursor, putative, expressed	0.000189796
LOC_Os10g18220.1 protein	GHMP kinases ATP-binding protein, putative, expressed	3.23865e-05			LOC_Os07g43310.1 protein	ribosomal protein L7/L12 C-terminal domain containing protein, expressed	0.000189796
LOC_Os10g26570.1 protein	phosphofructokinase, putative, expressed	3.23865e-05			LOC_Os07g44190.1 protein	h/ACA ribonucleoprotein complex subunit 4, putative, expressed	0.000189796
LOC_Os10g39740.1 protein	glutathione S-transferase, putative, expressed	3.23865e-05			LOC_Os07g44940.1 protein	ATP12 ATPase, putative, expressed	0.000189796
LOC_Os10g40710.1 protein	expansin precursor, putative, expressed	3.23865e-05			LOC_Os08g06020.1 protein	MSP domain containing protein, expressed	0.000189796
LOC_Os10g42940.3 protein	miro, putative, expressed	3.23865e-05			LOC_Os08g07300.2 protein	haloacid dehalogenase-like hydrolase domain-containing protein 3, putative, expressed	0.000189796
LOC_Os11g02389.1 protein	protease inhibitor/seed storage/LTP family, putative, expressed	3.23865e-05			LOC_Os08g14440.3 protein	uridylyltransferase-related, putative, expressed	0.000189796
LOC_Os11g17600.2 protein	roothairless 1, putative, expressed	3.23865e-05			LOC_Os08g23150.1 protein	indole-3-glycerol phosphate synthase, chloroplast precursor, putative, expressed	0.000189796
LOC_Os11g44880.1 protein	kinesin-4, putative, expressed	3.23865e-05			LOC_Os08g44290.1 protein	RNA recognition motif containing protein, putative, expressed	0.000189796
LOC_Os12g21890.1 protein	PTEN, putative, expressed	3.23865e-05			LOC_Os09g03620.1 protein	wall-associated receptor kinase-like 20 precursor, putative, expressed	0.000189796
LOC_Os12g36760.1 protein	expressed protein	3.23865e-05			LOC_Os09g32220.1 protein	pob, putative, expressed	0.000189796
					LOC_Os09g36982.1 protein	protein of unknown function DUF1279 domain containing protein, expressed	0.000189796
					LOC_Os09g37610.1 protein	MATE efflux protein, putative, expressed	0.000189796
					LOC_Os09g38500.3 protein	mitochondrial glycoprotein, putative, expressed	0.000189796
					LOC_Os09g39390.1 protein	oxidoreductase, aldo/keto reductase family protein, putative, expressed	0.000189796
					LOC_Os10g05720.2 protein	LTPL37 - Protease inhibitor/seed storage/LTP family protein precursor, expressed	0.000189796
					LOC_Os10g32820.1 protein	60S ribosomal protein L21-2, putative, expressed	0.000189796
					LOC_Os10g34370.1 protein	expressed protein	0.000189796
					LOC_Os10g41380.2 protein	expressed protein	0.000189796
					LOC_Os11g03070.1 protein	ATCHX, putative, expressed	0.000189796
					LOC_Os11g13980.1 protein	hsp20/alpha crystallin family protein, putative, expressed	0.000189796
					LOC_Os11g19810.2 protein	PWWP domain containing protein, expressed	0.000189796
					LOC_Os12g01820.1 protein	ATCHX, putative, expressed	0.000189796
					LOC_Os12g03710.1 protein	RNA recognition motif containing protein, putative, expressed	0.000189796
					LOC_Os12g34054.1 protein	mitochondrial ribosomal protein S3, putative, expressed	0.000189796

## Sheet: MLT
Supporting information table S4. List of differentially expressed proteins in Moroberekan, IR64 and N22.
MLT-UP	Description	P value		MLT-DN	Description	P value
LOC_Os04g36750.1 protein	hsp20/alpha crystallin family protein, putative, expressed	0.025724		LOC_Os03g61120.1 protein	anthranilate synthase component I-1, chloroplast precursor, putative, expressed	0.00082099
LOC_Os04g42000.1 protein	6,7-dimethyl-8-ribityllumazine synthase, chloroplast precursor, putative, expressed	0.0238499		LOC_Os02g48620.1 protein	tetratricopeptide repeat, putative, expressed	0.00157038
LOC_Os06g49800.1 protein	ubiquitin interaction motif family protein, expressed	0.0224116		LOC_Os01g56490.1 protein	ubiquitin carboxyl-terminal hydrolase, putative, expressed	0.00157038
LOC_Os10g40730.1 protein	expansin precursor, putative, expressed	0.0224116		LOC_Os05g29760.3 protein	ferrochelatase-2, chloroplast precursor, putative, expressed	0.00157038
LOC_Os11g36230.1 protein	expressed protein	0.0224116		LOC_Os10g28000.1 protein	glutathione reductase, putative, expressed	0.00157038
LOC_Os09g15820.2 protein	aldose 1-epimerase, putative, expressed	0.00501101		LOC_Os02g39600.1 protein	outer envelope protein, putative, expressed	0.00157038
LOC_Os10g10500.1 protein	vacuolar ATP synthase 98 kDa subunit, putative, expressed	0.00501101		LOC_Os01g13080.1 protein	60S acidic ribosomal protein, putative, expressed	0.00157038
LOC_Os03g11570.1 protein	proteasome subunit, putative, expressed	0.0071918		LOC_Os03g48260.1 protein	expressed protein	0.00157038
LOC_Os04g42920.1 protein	dehydrogenase, putative, expressed	0.0175822		LOC_Os02g27030.1 protein	cysteine proteinase 1 precursor, putative, expressed	0.00157038
LOC_Os07g43170.3 protein	adenylate kinase, putative, expressed	0.00663688		LOC_Os11g45590.3 protein	transposon protein, putative, CACTA, En/Spm sub-class, expressed	0.00157038
LOC_Os01g13700.1 protein	DNA-binding protein-related, putative, expressed	0.00182978		LOC_Os03g07910.1 protein	nitrilase, putative, expressed	0.00157038
LOC_Os01g21970.1 protein	protein kinase, putative, expressed	0.00182978		LOC_Os12g31820.1 protein	phosphoserine phosphatase, chloroplast precursor, putative, expressed	0.00157038
LOC_Os01g38480.3 protein	GA18326-PA, putative, expressed	0.00182978		LOC_Os07g41810.3 protein	stress responsive A/B Barrel domain containing protein, expressed	0.00157038
LOC_Os01g40650.1 protein	expressed protein	0.00182978		LOC_Os05g43440.1 protein	single-stranded DNA-binding protein, putative, expressed	0.00157038
LOC_Os01g42880.1 protein	transferase family protein, putative, expressed	0.00182978		LOC_Os06g44910.1 protein	- glutaredoxin subgroup I, expressed - [OsGrx_C4]	0.00157038
LOC_Os01g43710.1 protein	cytochrome P450 72A1, putative, expressed	0.00182978		LOC_Os02g42310.4 protein	OsSCP8 - Putative Serine Carboxypeptidase homologue, expressed	0.00157038
LOC_Os01g47340.2 protein	iron-sulfur cluster assembly enzyme ISCU, mitochondrial precursor, putative, expressed	0.00182978		LOC_Os06g49860.1 protein	methyltransferase, putative, expressed	0.0135831
LOC_Os01g56470.1 protein	mal d 1-associated protein, putative, expressed	0.00182978		LOC_Os10g21268.1 protein	ribulose bisphosphate carboxylase large chain precursor, putative, expressed	0.0427153
LOC_Os01g56600.1 protein	signal recognition particle 54 kDa protein, putative, expressed	0.0242204		LOC_Os03g38260.1 protein	60S ribosomal protein L19-3, putative, expressed	0.0427153
LOC_Os01g74520.2 protein	methyltransferase domain containing protein, putative, expressed	0.00182978		LOC_Os04g43750.2 protein	kinase, pfkB family, putative, expressed	0.0113948
LOC_Os02g10080.2 protein	zinc finger C-x8-C-x5-C-x3-H type family protein, expressed	0.00182978		LOC_Os01g12730.1 protein	ras-related protein, putative, expressed	0.0374895
LOC_Os02g38220.1 protein	eukaryotic translation initiation factor 4B, putative, expressed	0.00182978		LOC_Os04g13470.1 protein	expressed protein	0.000655142
LOC_Os02g39870.1 protein	co-chaperone GrpE protein, putative, expressed	0.00182978		LOC_Os07g35880.1 protein	beta-amylase, putative, expressed	0.00800736
LOC_Os02g50230.1 protein	peptidase, putative, expressed	0.00182978		LOC_Os05g30580.1 protein	OsSub46 - Putative Subtilisin homologue, expressed	0.00996338
LOC_Os02g50830.1 protein	expressed protein	0.00182978		LOC_Os02g30200.1 protein	PE-PGRS family protein, putative, expressed	0.022848
LOC_Os02g51620.1 protein	glycosyl hydrolase family 3 protein, putative, expressed	0.00182978		ChrSy.fgenesh.mRNA.49 protein	expressed protein	0.000189796
LOC_Os02g52700.1 protein	alpha-amylase precursor, putative, expressed	0.00997674		LOC_Os01g05470.1 protein	transcription factor X1, putative, expressed	0.000189796
LOC_Os02g55060.2 protein	cytochrome b5-like Heme/Steroid binding domain containing protein, expressed	0.00182978		LOC_Os01g14830.1 protein	ribosomal protein L3, putative, expressed	0.000189796
LOC_Os02g55880.1 protein	EF hand family protein, putative, expressed	0.00182978		LOC_Os01g16090.1 protein	RNA binding protein, putative, expressed	0.000189796
LOC_Os02g57630.4 protein	ubiquitin carboxyl-terminal hydrolase, family 1, putative, expressed	0.00182978		LOC_Os01g17320.1 protein	PPR repeat domain containing protein, putative, expressed	0.000189796
LOC_Os03g01420.1 protein	expressed protein	0.00182978		LOC_Os01g39380.3 protein	SCD1, putative, expressed	0.000189796
LOC_Os03g16020.1 protein	hsp20/alpha crystallin family protein, putative, expressed	0.00182978		LOC_Os01g42010.1 protein	expressed protein	0.000189796
LOC_Os03g21720.1 protein	vacuolar-sorting receptor precursor, putative, expressed	0.00182978		LOC_Os01g50450.1 protein	expressed protein	0.000189796
LOC_Os03g40920.1 protein	expressed protein	0.00182978		LOC_Os01g57962.1 protein	photosystem I P700 chlorophyll a apoprotein A2, putative, expressed	0.000189796
LOC_Os03g41438.1 protein	serpin domain containing protein, putative, expressed	0.00182978		LOC_Os01g64960.2 protein	chlorophyll A-B binding protein, putative, expressed	0.000189796
LOC_Os03g57120.2 protein	ferredoxin--NADP reductase, chloroplast precursor, putative, expressed	0.0242204		LOC_Os01g70525.1 protein	tropinone reductase, putative, expressed	0.000189796
LOC_Os03g58840.1 protein	vesicle-associated membrane protein, putative, expressed	0.00182978		LOC_Os02g08480.1 protein	ubiquitin fusion degradation protein, putative, expressed	0.000189796
LOC_Os03g61530.1 protein	invertase/pectin methylesterase inhibitor family protein, putative, expressed	0.00182978		LOC_Os02g10940.1 protein	tetratricopeptide repeat domain containing protein, expressed	0.000189796
LOC_Os04g39210.1 protein	agmatine deiminase, putative, expressed	0.00182978		LOC_Os02g18090.1 protein	expressed protein	0.000189796
LOC_Os04g45670.1 protein	src homology-3 domain protein 3, putative, expressed	0.00182978		LOC_Os02g43670.1 protein	transferase family protein, putative, expressed	0.000189796
LOC_Os04g45910.1 protein	placental protein 11 precursor, putative, expressed	0.00182978		LOC_Os02g44690.1 protein	HSPC171 protein, putative, expressed	0.000189796
LOC_Os04g53230.1 protein	aminomethyltransferase, putative, expressed	0.00182978		LOC_Os02g47880.1 protein	tetratricopeptide repeat domain containing protein, expressed	0.000189796
LOC_Os04g58860.1 protein	harpin-induced protein 1 domain containing protein, expressed	0.00182978		LOC_Os02g48390.1 protein	phosphoribosyl transferase, putative, expressed	0.000189796
LOC_Os05g05270.1 protein	sucrose-phosphatase, putative, expressed	0.00182978		LOC_Os02g56180.1 protein	dehydrogenase, putative, expressed	0.000189796
LOC_Os05g39990.1 protein	expansin precursor, putative, expressed	0.00182978		LOC_Os03g04240.1 protein	glutathione S-transferase, putative, expressed	0.000189796
LOC_Os05g44210.1 protein	trehalose-6-phosphate synthase, putative, expressed	0.00182978		LOC_Os03g04340.1 protein	C-methyltransferase, putative, expressed	0.000189796
LOC_Os05g51540.1 protein	expressed protein	0.00182978		LOC_Os03g19390.1 protein	TENA/THI-4 family protein, putative, expressed	0.000189796
LOC_Os06g03660.2 protein	peroxisomal biogenesis factor 11, putative, expressed	0.00182978		LOC_Os03g21520.1 protein	expressed protein	0.000189796
LOC_Os06g06770.1 protein	OsPOP11 - Putative Prolyl Oligopeptidase homologue, expressed	0.00182978		LOC_Os03g30130.2 protein	phospholipase C, putative, expressed	0.000189796
LOC_Os06g09850.2 protein	25.3 kDa vesicle transport protein, putative, expressed	0.00182978		LOC_Os03g36730.1 protein	OST3/OST6 family protein, putative, expressed	0.0331463
LOC_Os06g30750.2 protein	reticulon domain containing protein, putative, expressed	0.00182978		LOC_Os03g36780.1 protein	elongation factor, putative, expressed	0.000189796
LOC_Os06g41360.5 protein	phosphoribosyl transferase, putative, expressed	0.00182978		LOC_Os03g52770.1 protein	expressed protein	0.000189796
LOC_Os07g10540.2 protein	peptidase, M24 family protein, putative, expressed	0.00182978		LOC_Os03g53230.1 protein	bifunctional 3-phosphoadenosine 5-phosphosulfate synthetase, putative, expressed	0.000189796
LOC_Os07g19494.1 protein	expressed protein	0.00182978		LOC_Os03g56620.1 protein	expressed protein	0.000189796
LOC_Os07g32570.2 protein	OsAPRL1 adenosine 5'-phosphosulfate reductase-like OsAPRL1, expressed	0.00182978		LOC_Os04g16874.1 protein	photosystem II 44 kDa reaction center protein, putative, expressed	0.000189796
LOC_Os07g39630.1 protein	calcium-binding protein, putative, expressed	0.00182978		LOC_Os04g34940.1 protein	protein of unknown function domain containing protein, expressed	0.000189796
LOC_Os07g44620.1 protein	eukaryotic translation initiation factor 6, putative, expressed	0.00182978		LOC_Os04g38410.1 protein	chlorophyll A-B binding protein, putative, expressed	0.000189796
LOC_Os08g23710.1 protein	ribosomal protein L7Ae, putative, expressed	0.00182978		LOC_Os04g42010.1 protein	RNA binding protein, putative, expressed	0.000189796
LOC_Os08g42530.1 protein	SFC, putative, expressed	0.00182978		LOC_Os04g48400.1 protein	HOTHEAD precursor, putative, expressed	0.000189796
LOC_Os08g42590.1 protein	mtN19, putative, expressed	0.00182978		LOC_Os04g49990.1 protein	AT hook motif domain containing protein, expressed	0.000189796
LOC_Os08g44790.1 protein	expansin precursor, putative, expressed	0.00182978		LOC_Os04g51660.1 protein	transferase family protein, putative, expressed	0.000189796
LOC_Os09g21230.4 protein	AMP-binding enzyme, putative, expressed	0.00182978		LOC_Os05g02200.1 protein	cysteine-rich repeat secretory protein 55 precursor, putative, expressed	0.000189796
LOC_Os09g21470.1 protein	expressed protein	0.00182978		LOC_Os05g03030.1 protein	50S ribosomal protein L10, chloroplast precursor, putative, expressed	0.000189796
LOC_Os09g36030.1 protein	4-hydroxy-2-oxovalerate aldolase, putative, expressed	0.00182978		LOC_Os05g08770.2 protein	uncharacterized protein At4g06744 precursor, putative, expressed	0.000189796
LOC_Os09g37020.3 protein	expressed protein	0.00182978		LOC_Os05g08930.1 protein	chloroplast lumen common family protein, putative, expressed	0.000189796
LOC_Os10g26570.1 protein	phosphofructokinase, putative, expressed	0.00182978		LOC_Os05g33460.2 protein	mTERF domain containing protein, expressed	0.000189796
LOC_Os10g33270.1 protein	cyanate hydratase, putative, expressed	0.00182978		LOC_Os05g38810.1 protein	PWWP domain containing protein, expressed	0.000189796
LOC_Os10g36870.1 protein	src homology-3 domain protein 3, putative, expressed	0.00182978		LOC_Os05g44360.2 protein	oligosaccharyl transferase, putative, expressed	0.000189796
LOC_Os10g37230.1 protein	expressed protein	0.00182978		LOC_Os06g08180.1 protein	expressed protein	0.000189796
LOC_Os10g42940.3 protein	miro, putative, expressed	0.00182978		LOC_Os06g08840.8 protein	RNA recognition motif containing protein, expressed	0.000189796
LOC_Os11g02350.1 protein	LTPL25 - Protease inhibitor/seed storage/LTP family protein precursor, expressed	0.00182978		LOC_Os06g34710.1 protein	expressed protein	0.000189796
LOC_Os11g02389.1 protein	protease inhibitor/seed storage/LTP family, putative, expressed	0.00182978		LOC_Os06g41990.2 protein	M16 domain containing zinc peptidase, putative, expressed	0.000189796
LOC_Os11g04170.1 protein	- CAMK includes calcium/calmodulin depedent protein kinases, expressed - [CAMK_CAMK_like.42]	0.00182978		LOC_Os06g50580.1 protein	expressed protein	0.000189796
LOC_Os12g07150.2 protein	amidase family protein, putative, expressed	0.00182978		LOC_Os07g04840.1 protein	PsbP, putative, expressed	0.000189796
				LOC_Os07g14340.1 protein	retrotransposon protein, putative, unclassified, expressed	0.000189796
				LOC_Os07g31540.1 protein	ubiquitin family protein, putative, expressed	0.000189796
				LOC_Os07g37420.1 protein	versicolorin reductase, putative, expressed	0.000189796
				LOC_Os07g38100.1 protein	HVA22, putative, expressed	0.000189796
				LOC_Os07g44190.1 protein	h/ACA ribonucleoprotein complex subunit 4, putative, expressed	0.000189796
				LOC_Os08g07300.2 protein	haloacid dehalogenase-like hydrolase domain-containing protein 3, putative, expressed	0.000189796
				LOC_Os09g04680.1 protein	photosystem II P680 chlorophyll A apoprotein, putative, expressed	0.000189796
				LOC_Os09g36982.1 protein	protein of unknown function DUF1279 domain containing protein, expressed	0.000189796
				LOC_Os09g37610.1 protein	MATE efflux protein, putative, expressed	0.000189796
				LOC_Os10g10990.3 protein	transcription initiation factor IIF, alpha subunit domain containing protein, expressed	0.000189796
				LOC_Os10g39670.1 protein	protein kinase family protein, putative, expressed	0.000189796
				LOC_Os11g03070.1 protein	ATCHX, putative, expressed	0.000189796
				LOC_Os11g05370.1 protein	60S ribosomal protein L26-1, putative, expressed	0.000189796
				LOC_Os11g13890.5 protein	chlorophyll A-B binding protein, putative, expressed	0.000189796
				LOC_Os11g19810.2 protein	PWWP domain containing protein, expressed	0.000189796
				LOC_Os12g03710.1 protein	RNA recognition motif containing protein, putative, expressed	0.000189796
				LOC_Os12g07110.1 protein	acyl-CoA synthetase protein, putative, expressed	0.000189796
				LOC_Os12g33922.1 protein	NADH-ubiquinone oxidoreductase chain 3, putative, expressed	0.000189796
				LOC_Os12g34054.1 protein	mitochondrial ribosomal protein S3, putative, expressed	0.000189796
				LOC_Os12g35560.1 protein	kelch repeat protein, putative, expressed	0.000189796

## Sheet: IST
Supporting information table S4. List of differentially expressed proteins in Moroberekan, IR64 and N22.
IST-UP	Description	pValue		IST-DN	Description	pValue
LOC_Os07g34570.2 protein	FAD dependent oxidoreductase domain containing protein, expressed	0.022154		LOC_Os05g30580.1 protein	OsSub46 - Putative Subtilisin homologue, expressed	0.0398356
LOC_Os05g44340.1 protein	heat shock protein 101, putative, expressed	0.015694		LOC_Os04g25490.1 protein	cytokinin-O-glucosyltransferase 2, putative, expressed	0.0189164
LOC_Os01g08860.1 protein	hsp20/alpha crystallin family protein, putative, expressed	0.0473544		LOC_Os02g38290.2 protein	cytochrome P450, putative, expressed	0.0189164
LOC_Os03g15960.1 protein	hsp20/alpha crystallin family protein, putative, expressed	0.00104998		LOC_Os04g33740.1 protein	glycosyl hydrolases, putative, expressed	0.00163594
LOC_Os06g03860.2 protein	uncharacterized membrane protein, putative, expressed	0.00104998		LOC_Os09g25580.1 protein	monogalactosyldiacylglycerol synthase, putative, expressed	0.0346385
LOC_Os11g07440.2 protein	plant neutral invertase domain containing protein, expressed	0.00104998		LOC_Os09g28690.1 protein	gibberellin receptor GID1L2, putative, expressed	0.00756841
LOC_Os02g52290.1 protein	peptidyl-prolyl cis-trans isomerase, FKBP-type, putative, expressed	0.0286847		LOC_Os01g68790.3 protein	RNA recognition motif containing protein, putative, expressed	0.00311381
LOC_Os08g14440.3 protein	uridylyltransferase-related, putative, expressed	0.0342984		LOC_Os09g04670.1 protein	DAG protein, chloroplast precursor, putative, expressed	0.0270769
LOC_Os03g63430.2 protein	proteasome subunit, putative, expressed	0.035397		LOC_Os03g26430.1 protein	aldose 1-epimerase, putative, expressed	0.0309511
LOC_Os10g17280.1 protein	ATP synthase gamma chain, putative, expressed	0.0012075		LOC_Os02g30630.1 protein	thiamine pyrophosphate enzyme, C-terminal TPP binding domain containing protein, expressed	0.00389032
LOC_Os04g59040.1 protein	soluble inorganic pyrophosphatase, putative, expressed	0.0279764		LOC_Os06g13650.3 protein	alpha-mannosidase 2, putative, expressed	0.00389032
LOC_Os12g29550.1 protein	expressed protein	0.000218349		LOC_Os05g44922.1 protein	6-phosphofructokinase, putative, expressed	0.00552999
LOC_Os12g06510.3 protein	calcineurin B, putative, expressed	0.000218349		LOC_Os10g41480.1 protein	phospho-2-dehydro-3-deoxyheptonate aldolase, chloroplast precursor, putative, expressed	0.0272557
LOC_Os11g45710.4 protein	Os11bglu36 SFR2 homologue, expressed	0.000218349		LOC_Os02g35760.1 protein	STRUBBELIG-RECEPTOR FAMILY 7 precursor, putative, expressed	0.0390355
LOC_Os11g32490.1 protein	expressed protein	0.000218349		LOC_Os12g41715.1 protein	DEAD-box ATP-dependent RNA helicase, putative, expressed	0.0430591
LOC_Os11g14170.1 protein	OsDegp12 - Putative Deg protease homologue, expressed	0.000218349		LOC_Os11g47350.1 protein	beta-D-xylosidase, putative, expressed	0.0260825
LOC_Os11g01600.2 protein	macrophage migration inhibitory factor, putative, expressed	0.000218349		LOC_Os02g57290.1 protein	cytochrome P450, putative, expressed	0.00664853
LOC_Os10g39020.1 protein	fringe-related protein, putative, expressed	0.000218349		LOC_Os01g16970.3 protein	glucosidase II beta subunit-like domain containing protein, expressed	0.00664853
LOC_Os10g31940.1 protein	inosine triphosphate pyrophosphatase, putative, expressed	0.000218349		LOC_Os02g09540.1 protein	expressed protein	0.00664853
LOC_Os09g36440.1 protein	transcription initiation factor IIB, putative, expressed	0.000218349		LOC_Os02g44870.1 protein	dehydrin, putative, expressed	0.00664853
LOC_Os09g31260.1 protein	expressed protein	0.000218349		LOC_Os03g53310.1 protein	emp24/gp25L/p24 family protein, putative, expressed	0.00664853
LOC_Os08g45140.1 protein	- glutaredoxin subgroup I, expressed - [OsGrx_S12]	0.000218349		LOC_Os07g10500.1 protein	cytochrome b-c1 complex subunit 7, putative, expressed	0.00664853
LOC_Os08g22149.1 protein	CBS domain containing membrane protein, putative, expressed	0.000218349		LOC_Os07g37730.1 protein	NADH-ubiquinone oxidoreductase, mitochondrial precursor, putative, expressed	0.00664853
LOC_Os07g38100.1 protein	HVA22, putative, expressed	0.000218349		LOC_Os07g39270.1 protein	polyprenyl synthetase, putative, expressed	0.00664853
LOC_Os07g28480.1 protein	glutathione S-transferase, putative, expressed	0.000218349		LOC_Os08g06100.1 protein	O-methyltransferase, putative, expressed	0.00664853
LOC_Os07g23520.2 protein	expressed protein	0.000218349		LOC_Os10g34370.1 protein	expressed protein	0.00664853
LOC_Os06g39140.2 protein	hemoglobin-like protein HbO, putative, expressed	0.000218349		LOC_Os02g22090.1 protein	pattern formation protein EMB30, putative, expressed	0.00664853
LOC_Os06g39040.1 protein	dehydrogenase/reductase SDR family member 12, putative, expressed	0.000218349		LOC_Os02g57690.1 protein	kelch repeat protein, putative, expressed	0.00664853
LOC_Os06g27770.1 protein	isoflavone reductase homolog IRL, putative, expressed	0.000218349		LOC_Os03g11960.3 protein	copper/zinc superoxide dismutase, putative, expressed	0.00664853
LOC_Os06g12870.1 protein	leaf senescence related protein, putative, expressed	0.0160773		LOC_Os08g27850.1 protein	endothelial differentiation-related factor 1, putative, expressed	0.00664853
LOC_Os06g12530.1 protein	CS domain containing protein, putative, expressed	0.000218349		LOC_Os11g29780.1 protein	plant-specific domain TIGR01627 family protein, expressed	0.00664853
LOC_Os06g08180.1 protein	expressed protein	0.000218349		LOC_Os12g22030.2 protein	serine hydroxymethyltransferase, mitochondrial precursor, putative, expressed	0.00664853
LOC_Os05g50480.1 protein	protein of unknown function DUF1296 domain containing protein, expressed	0.000218349		LOC_Os03g06740.1 protein	glutathione reductase, putative, expressed	0.00664853
LOC_Os05g48020.1 protein	SNARE domain containing protein, putative, expressed	0.000218349		LOC_Os01g01640.1 protein	Rer1 protein, putative, expressed	0.00180414
LOC_Os05g44210.1 protein	trehalose-6-phosphate synthase, putative, expressed	0.000218349		LOC_Os01g05470.1 protein	transcription factor X1, putative, expressed	0.00180414
LOC_Os05g38610.1 protein	clathrin adaptor complex small chain domain containing protein, expressed	0.000218349		LOC_Os01g16450.1 protein	peroxidase precursor, putative, expressed	0.00180414
LOC_Os05g33510.1 protein	peptide methionine sulfoxide reductase msrB, putative, expressed	0.000218349		LOC_Os01g42990.1 protein	PPR repeat domain containing protein, putative, expressed	0.00180414
LOC_Os05g28960.2 protein	acyltransferase, putative, expressed	0.000218349		LOC_Os01g43710.1 protein	cytochrome P450 72A1, putative, expressed	0.00180414
LOC_Os05g05640.1 protein	pectinesterase inhibitor domain containing protein, putative, expressed	0.000218349		LOC_Os01g51800.1 protein	expressed protein	0.00180414
LOC_Os04g58710.1 protein	AMP-binding domain containing protein, expressed	0.000218349		LOC_Os01g55795.1 protein	expressed protein	0.00180414
LOC_Os04g55850.3 protein	nuclease PA3, putative, expressed	0.000218349		LOC_Os01g58750.1 protein	expressed protein	0.00180414
LOC_Os04g53330.1 protein	RNA recognition motif containing protein, putative, expressed	0.000218349		LOC_Os02g10480.4 protein	stromal membrane-associated protein, putative, expressed	0.00180414
LOC_Os04g51330.1 protein	maltose excess protein 1-like, chloroplast precursor, putative, expressed	0.000218349		LOC_Os02g13580.1 protein	kinesin motor domain containing protein, expressed	0.00180414
LOC_Os04g36750.1 protein	hsp20/alpha crystallin family protein, putative, expressed	0.00918238		LOC_Os02g18090.1 protein	expressed protein	0.00180414
LOC_Os04g28420.2 protein	peptidyl-prolyl isomerase, putative, expressed	0.000218349		LOC_Os02g35540.1 protein	expressed protein	0.00180414
LOC_Os03g61530.1 protein	invertase/pectin methylesterase inhibitor family protein, putative, expressed	0.000218349		LOC_Os02g53180.3 protein	1-aminocyclopropane-1-carboxylate oxidase protein, putative, expressed	0.00180414
LOC_Os03g51150.1 protein	expressed protein	0.000218349		LOC_Os03g21800.2 protein	bZIP transcription factor family protein, putative, expressed	0.00180414
LOC_Os03g21560.1 protein	photosystem II 11 kD protein, putative, expressed	0.000218349		LOC_Os03g22880.1 protein	nucleolar protein 5A, putative, expressed	0.00180414
LOC_Os03g21520.1 protein	expressed protein	0.000218349		LOC_Os03g27230.1 protein	phospho-2-dehydro-3-deoxyheptonate aldolase, chloroplast precursor, putative, expressed	0.00180414
LOC_Os03g21370.1 protein	expressed protein	0.000218349		LOC_Os03g27980.1 protein	glucan endo-1,3-beta-glucosidase precursor, putative, expressed	0.00180414
LOC_Os03g16040.1 protein	hsp20/alpha crystallin family protein, putative, expressed	0.000218349		LOC_Os03g46660.1 protein	glucan endo-1,3-beta-glucosidase precursor, putative, expressed	0.00180414
LOC_Os03g16030.1 protein	hsp20/alpha crystallin family protein, putative, expressed	0.000218349		LOC_Os03g57070.3 protein	amine oxidase-related, putative, expressed	0.00180414
LOC_Os03g14180.1 protein	hsp20/alpha crystallin family protein, putative, expressed	0.0312342		LOC_Os03g63390.1 protein	plastocyanin-like domain containing protein, putative, expressed	0.00180414
LOC_Os03g11910.1 protein	DnaK family protein, putative, expressed	0.032821		LOC_Os04g37480.2 protein	oxidoreductase, aldo/keto reductase family protein, putative, expressed	0.00180414
LOC_Os02g42330.2 protein	nitrilase, putative, expressed	0.000218349		LOC_Os04g51610.3 protein	calcium-transporting ATPase, plasma membrane-type, putative, expressed	0.00180414
LOC_Os02g14860.1 protein	prefoldin subunit, putative, expressed	0.000218349		LOC_Os04g56700.1 protein	naringenin,2-oxoglutarate 3-dioxygenase, putative, expressed	0.00180414
LOC_Os02g11640.1 protein	UDP-glucoronosyl and UDP-glucosyl transferase, putative, expressed	0.000218349		LOC_Os04g57590.3 protein	DJ-1 family protein, putative, expressed	0.00180414
LOC_Os02g07720.3 protein	cytidylyltransferase domain containing protein, expressed	0.000218349		LOC_Os05g08970.1 protein	SSRP1-like FACT complex subunit, putative, expressed	0.00180414
LOC_Os02g05830.1 protein	ribulose bisphosphate carboxylase small chain, chloroplast precursor, putative, expressed	0.000218349		LOC_Os05g28190.1 protein	ranBP1 domain containing protein, expressed	0.00180414
LOC_Os02g02000.1 protein	cytochrome P450, putative, expressed	0.000218349		LOC_Os05g28690.1 protein	expressed protein	0.00180414
LOC_Os01g68060.1 protein	copine, putative, expressed	0.000218349		LOC_Os05g36120.3 protein	polypyrimidine tract-binding protein, putative, expressed	0.00180414
LOC_Os01g59530.2 protein	OsCML1 - Calmodulin-related calcium sensor protein, expressed	0.000218349		LOC_Os05g38330.2 protein	NDP1, putative, expressed	0.00180414
LOC_Os01g58870.1 protein	domain of unknown function, DUF250 domain containing protein, expressed	0.000218349		LOC_Os05g41270.1 protein	- CAMK includes calcium/calmodulin depedent protein kinases, expressed - [CAMK_CAMK_like.4]	0.00180414
LOC_Os01g55270.1 protein	SGS domain containing protein, expressed	0.000218349		LOC_Os05g48410.1 protein	50S ribosomal protein L21, chloroplast precursor, putative, expressed	0.00180414
LOC_Os01g44430.1 protein	retrotransposon protein, putative, unclassified, expressed	0.0429273		LOC_Os05g49320.1 protein	ribosomal protein L7/L12 C-terminal domain containing protein, expressed	0.00180414
LOC_Os01g43410.1 protein	- CAMK includes calcium/calmodulin depedent protein kinases, expressed - [CAMK_CAMK_like.9]	0.000218349		LOC_Os06g03910.1 protein	hydrolase, NUDIX family, domain containing protein, expressed	0.00180414
LOC_Os01g37980.1 protein	vesicle transport v-SNARE protein, putative, expressed	0.000218349		LOC_Os06g04080.2 protein	glycosyl hydrolases family 17, putative, expressed	0.00180414
LOC_Os01g24710.4 protein	jacalin-like lectin domain containing protein, expressed	0.000218349		LOC_Os06g04460.1 protein	hypersensitive-induced response protein, putative, expressed	0.00180414
LOC_Os01g08960.1 protein	phosducin-like protein 3, putative, expressed	0.000218349		LOC_Os06g04530.1 protein	OsClp9 - Putative Clp protease homologue, expressed	0.00180414
LOC_Os01g04370.1 protein	hsp20/alpha crystallin family protein, putative, expressed	0.000218349		LOC_Os06g19640.1 protein	39S ribosomal protein L46, mitochondrial precursor, putative, expressed	0.00180414
LOC_Os01g04340.1 protein	hsp20/alpha crystallin family protein, putative, expressed	0.000218349		LOC_Os06g21480.1 protein	60S ribosomal protein L31, putative, expressed	0.00180414
	#N/A	#N/A		LOC_Os06g43840.1 protein	protein kinase domain containing protein, expressed	0.00180414
				LOC_Os06g51029.2 protein	OsFtsH1 FtsH protease, homologue of AtFtsH1/5, expressed	0.00180414
				LOC_Os07g02090.1 protein	Ser/Thr protein phosphatase family protein, putative, expressed	0.00180414
				LOC_Os07g07060.1 protein	prolyl-tRNA synthetase, putative, expressed	0.00180414
				LOC_Os07g32460.1 protein	src homology-3 domain protein 3, putative, expressed	0.00180414
				LOC_Os07g35880.1 protein	beta-amylase, putative, expressed	0.00180414
				LOC_Os07g36410.1 protein	expressed protein	0.00180414
				LOC_Os07g49270.1 protein	AMP deaminase, putative, expressed	0.00180414
				LOC_Os08g02030.1 protein	transferase family protein, putative, expressed	0.00180414
				LOC_Os09g21470.1 protein	expressed protein	0.00180414
				LOC_Os10g05720.2 protein	LTPL37 - Protease inhibitor/seed storage/LTP family protein precursor, expressed	0.00180414
				LOC_Os10g28000.1 protein	glutathione reductase, putative, expressed	0.00180414
				LOC_Os12g36680.1 protein	expressed protein	0.00180414
				LOC_Os12g37640.2 protein	xaa-Pro aminopeptidase, putative, expressed	0.00180414

## Sheet: ILT
Supporting information table S4. List of differentially expressed proteins in Moroberekan, IR64 and N22.
ILT-UP	Description	pValue		ILT-DN	Description	pValue
LOC_Os02g21970.1 protein	26S protease regulatory subunit 6B, putative, expressed	0.0482098		LOC_Os02g01510.1 protein	lactate/malate dehydrogenase, putative, expressed	0.0293647
LOC_Os02g33450.2 protein	peroxiredoxin, putative, expressed	0.0460722		LOC_Os05g51500.1 protein	eukaryotic translation initiation factor 5B, putative, expressed	0.0329743
LOC_Os06g21980.1 protein	pantothenate kinase 4, putative, expressed	0.0429797		LOC_Os05g22940.1 protein	acetyl-CoA carboxylase, putative, expressed	0.0300046
LOC_Os08g25720.1 protein	pyrophosphate--fructose 6-phosphate 1-phosphotransferase subunit alpha, putative, expressed	0.021215		LOC_Os08g45150.1 protein	GDSL-like lipase/acylhydrolase, putative, expressed	0.00303693
LOC_Os01g17180.1 protein	proteasome subunit, putative, expressed	0.0435274		LOC_Os01g48960.1 protein	glutamate synthase, chloroplast precursor, putative, expressed	0.0440347
LOC_Os04g20164.1 protein	amine oxidase precursor, putative, expressed	0.0435274		LOC_Os02g44510.1 protein	UDP-glucose glycoprotein glucosyltransferase 1 precursor, putative, expressed	0.00376362
LOC_Os07g34570.2 protein	FAD dependent oxidoreductase domain containing protein, expressed	0.00260897		LOC_Os03g38970.1 protein	metal ion binding protein, putative, expressed	0.00376362
LOC_Os02g33080.1 protein	N-carbamoylputrescine amidase, putative, expressed	0.00260897		LOC_Os04g08350.2 protein	cysteine synthase, chloroplast/chromoplast precursor, putative, expressed	0.0131031
LOC_Os04g56070.1 protein	COP9 signalosome complex subunit 5b, putative, expressed	0.00260897		LOC_Os04g55660.1 protein	GDSL-like lipase/acylhydrolase, putative, expressed	0.0196857
LOC_Os05g32710.1 protein	Alpha amylase, catalytic domain containing protein, expressed	0.00260897		LOC_Os05g44922.1 protein	6-phosphofructokinase, putative, expressed	0.0196857
LOC_Os11g32240.1 protein	cytochrome P450 51, putative, expressed	0.00260897		LOC_Os08g23790.1 protein	polygalacturonase, putative, expressed	0.0196857
LOC_Os01g67530.1 protein	AMP-binding enzyme, putative, expressed	0.00260897		LOC_Os11g47350.1 protein	beta-D-xylosidase, putative, expressed	0.029577
LOC_Os03g15960.1 protein	hsp20/alpha crystallin family protein, putative, expressed	0.00260897		LOC_Os11g07020.1 protein	fructose-bisphospate aldolase isozyme, putative, expressed	0.0236854
LOC_Os06g40040.1 protein	protein of unknown function domain containing protein, expressed	0.00260897		LOC_Os03g05710.1 protein	acetyltransferase, GNAT family, putative, expressed	0.00627915
LOC_Os09g12660.1 protein	glucose-1-phosphate adenylyltransferase large subunit, chloroplast precursor, putative, expressed	0.00260897		LOC_Os03g07480.4 protein	sucrose transporter, putativ, expressed	0.00627915
LOC_Os09g32840.1 protein	nucleotide pyrophosphatase/phosphodiesterase, putative, expressed	0.00260897		LOC_Os01g16970.3 protein	glucosidase II beta subunit-like domain containing protein, expressed	0.00627915
LOC_Os03g49600.1 protein	Os3bglu7 - beta-glucosidase, exo-beta-glucanse, expressed	0.0188134		LOC_Os01g68790.3 protein	RNA recognition motif containing protein, putative, expressed	0.00627915
LOC_Os04g57950.1 protein	dihydroorotate dihydrogenase protein, putative, expressed	0.0369539		LOC_Os02g09540.1 protein	expressed protein	0.00627915
LOC_Os01g15020.2 protein	lissencephaly type-1-like homology motif, putative, expressed	0.0283374		LOC_Os04g39700.1 protein	60S ribosomal protein L6, putative, expressed	0.00627915
LOC_Os05g06440.1 protein	dnaJ homolog subfamily B member 11 precursor, putative, expressed	0.0283374		LOC_Os05g02650.1 protein	expressed protein	0.00627915
LOC_Os03g63430.2 protein	proteasome subunit, putative, expressed	0.026314		LOC_Os06g30370.1 protein	osMFT1 MFT-Like1 homologous to Mother of FT and TFL1 gene; contains Pfam profile PF01161: Phosphatidylethanolamine-binding protein, expressed	0.00627915
LOC_Os07g39870.2 protein	eukaryotic peptide chain release factor subunit 1-1, putative, expressed	0.0239316		LOC_Os09g32968.2 protein	emp24/gp25L/p24 family protein, putative, expressed	0.00627915
LOC_Os03g06220.1 protein	DEAD-box ATP-dependent RNA helicase, putative, expressed	0.00175872		LOC_Os10g27174.1 protein	40S ribosomal protein S28, putative, expressed	0.00627915
LOC_Os01g08860.1 protein	hsp20/alpha crystallin family protein, putative, expressed	0.0124508		LOC_Os12g34018.1 protein	ATP synthase protein YMF19, putative, expressed	0.00627915
LOC_Os03g31400.1 protein	U-box domain-containing protein, putative, expressed	0.00966086		LOC_Os01g14830.1 protein	ribosomal protein L3, putative, expressed	0.00627915
LOC_Os02g08490.1 protein	chaperone protein clpB 1, putative, expressed	0.0316734		LOC_Os02g35760.1 protein	STRUBBELIG-RECEPTOR FAMILY 7 precursor, putative, expressed	0.00627915
ChrUn.fgenesh.mRNA.79 protein	expressed protein	0.000765802		LOC_Os02g44870.1 protein	dehydrin, putative, expressed	0.00627915
LOC_Os01g01800.2 protein	expressed protein	0.000765802		LOC_Os03g11440.1 protein	protein transport protein Sec61 subunit alpha, putative, expressed	0.00627915
LOC_Os01g03050.1 protein	fruit protein PKIWI502, putative, expressed	0.000765802		LOC_Os04g13470.1 protein	expressed protein	0.00627915
LOC_Os01g04360.1 protein	hsp20/alpha crystallin family protein, putative, expressed	0.000765802		LOC_Os07g32460.1 protein	src homology-3 domain protein 3, putative, expressed	0.00627915
LOC_Os01g08270.1 protein	aminotransferase, classes I and II, domain containing protein, expressed	0.0276653		LOC_Os06g08310.1 protein	plasma membrane ATPase, putative, expressed	0.0370669
LOC_Os01g08440.1 protein	UDP-glucoronosyl and UDP-glucosyl transferase domain containing protein, expressed	0.000765802		LOC_Os01g71240.1 protein	calcium-transporting ATPase, plasma membrane-type, putative, expressed	0.0487444
LOC_Os01g10050.2 protein	DEAD-box ATP-dependent RNA helicase, putative, expressed	0.000765802		LOC_Os04g33740.1 protein	glycosyl hydrolases, putative, expressed	0.0280915
LOC_Os01g10280.3 protein	phosphoribosylaminoimidazole carboxylase, chloroplast precursor, putative, expressed	0.000765802		LOC_Os08g43570.1 protein	beta-galactosidase precursor, putative, expressed	0.0437605
LOC_Os01g12560.1 protein	3-methyl-2-oxobutanoate hydroxymethyltransferase, putative, expressed	0.000765802		LOC_Os07g46990.2 protein	copper/zinc superoxide dismutase, putative, expressed	0.0437605
LOC_Os01g15120.1 protein	hydrolase, alpha/beta fold family domain containing protein, expressed	0.000765802		LOC_Os01g40470.1 protein	vacuolar ATP synthase subunit d, putative, expressed	0.0437605
LOC_Os01g39260.1 protein	OsFtsH5 FtsH protease, homologue of AtFtsH4, expressed	0.000765802		LOC_Os05g25550.1 protein	E1-E2 ATPase domain containing protein, expressed	0.027924
LOC_Os01g39270.1 protein	NAD binding domain of 6-phosphogluconate dehydrogenase containing protein, expressed	0.000765802		LOC_Os01g05470.1 protein	transcription factor X1, putative, expressed	0.00180414
LOC_Os01g42830.1 protein	adaptin ear-binding coat-associated protein 2, putative, expressed	0.000765802		LOC_Os01g06580.1 protein	fasciclin domain containing protein, expressed	0.00180414
LOC_Os01g43410.1 protein	- CAMK includes calcium/calmodulin depedent protein kinases, expressed - [CAMK_CAMK_like.9]	0.000765802		LOC_Os01g13160.1 protein	expressed protein	0.00180414
LOC_Os01g44430.1 protein	retrotransposon protein, putative, unclassified, expressed	0.000765802		LOC_Os01g47430.2 protein	protein of unknown function DUF1296 domain containing protein, expressed	0.0243074
LOC_Os01g55270.1 protein	SGS domain containing protein, expressed	0.000765802		LOC_Os01g51800.1 protein	expressed protein	0.00180414
LOC_Os01g60660.2 protein	methionyl-tRNA synthetase, putative, expressed	0.000765802		LOC_Os01g56180.1 protein	expressed protein	0.00180414
LOC_Os01g64280.1 protein	sorting nexin 1, putative, expressed	0.000765802		LOC_Os01g67180.1 protein	ribonuclease T2 family domain containing protein, expressed	0.00180414
LOC_Os01g68060.1 protein	copine, putative, expressed	0.000765802		LOC_Os01g71040.1 protein	expressed protein	0.00180414
LOC_Os02g03850.2 protein	glycosyltransferase, putative, expressed	0.000765802		LOC_Os02g13570.1 protein	kinesin motor protein-related, putative, expressed	0.00180414
LOC_Os02g05830.1 protein	ribulose bisphosphate carboxylase small chain, chloroplast precursor, putative, expressed	0.000765802		LOC_Os02g13580.1 protein	kinesin motor domain containing protein, expressed	0.00180414
LOC_Os02g10390.3 protein	chlorophyll A-B binding protein, putative, expressed	0.000765802		LOC_Os02g35540.1 protein	expressed protein	0.00180414
LOC_Os02g14860.1 protein	prefoldin subunit, putative, expressed	0.000765802		LOC_Os03g03560.1 protein	FHA domain containing protein, putative, expressed	0.0243074
LOC_Os02g34840.1 protein	RNA polymerase II transcriptional coactivator KIWI, putative, expressed	0.000765802		LOC_Os03g04340.1 protein	C-methyltransferase, putative, expressed	0.00180414
LOC_Os02g40890.1 protein	GLTP domain containing protein, putative, expressed	0.000765802		LOC_Os03g08570.1 protein	amine oxidase, flavin-containing, domain containing protein, expressed	0.00180414
LOC_Os02g42330.2 protein	nitrilase, putative, expressed	0.000765802		LOC_Os03g50850.1 protein	ZOS3-17 - C2H2 zinc finger protein, expressed	0.00180414
LOC_Os02g47760.1 protein	AAA-type ATPase family protein, putative, expressed	0.000765802		LOC_Os03g51495.1 protein	expressed protein	0.00180414
LOC_Os02g50680.3 protein	AAA-type ATPase family protein, putative, expressed	0.000765802		LOC_Os03g57300.1 protein	expressed protein	0.00180414
LOC_Os02g50880.1 protein	OsDegp3 - Putative Deg protease homologue, expressed	0.000765802		LOC_Os03g62070.1 protein	hydrolase, putative, expressed	0.00180414
LOC_Os02g52840.1 protein	flavonol synthase/flavanone 3-hydroxylase, putative, expressed	0.000765802		LOC_Os04g02050.2 protein	bifunctional 3-phosphoadenosine 5-phosphosulfate synthetase, putative, expressed	0.00180414
LOC_Os03g08800.1 protein	CutA, chloroplast precursor, putative, expressed	0.000765802		LOC_Os04g39450.2 protein	expressed protein	0.00180414
LOC_Os03g11910.1 protein	DnaK family protein, putative, expressed	0.0476388		LOC_Os04g59590.2 protein	methyltransferase, putative, expressed	0.00180414
LOC_Os03g12460.1 protein	conserved oligomeric complex COG6 family protein, expressed	0.000765802		LOC_Os05g28190.1 protein	ranBP1 domain containing protein, expressed	0.00180414
LOC_Os03g13220.2 protein	expressed protein	0.000765802		LOC_Os05g28690.1 protein	expressed protein	0.00180414
LOC_Os03g13930.1 protein	OsSub28 - Putative Subtilisin homologue, expressed	0.000765802		LOC_Os05g44360.2 protein	oligosaccharyl transferase, putative, expressed	0.00180414
LOC_Os03g14700.1 protein	C2 domain containing protein, expressed	0.000765802		LOC_Os06g03910.1 protein	hydrolase, NUDIX family, domain containing protein, expressed	0.00180414
LOC_Os03g16030.1 protein	hsp20/alpha crystallin family protein, putative, expressed	0.000765802		LOC_Os06g19640.1 protein	39S ribosomal protein L46, mitochondrial precursor, putative, expressed	0.00180414
LOC_Os03g16040.1 protein	hsp20/alpha crystallin family protein, putative, expressed	0.000765802		LOC_Os06g21480.1 protein	60S ribosomal protein L31, putative, expressed	0.00180414
LOC_Os03g16690.1 protein	oxysterol-binding protein, putative, expressed	0.000765802		LOC_Os07g08880.4 protein	ES43 protein, putative, expressed	0.00180414
LOC_Os03g22020.1 protein	peroxidase precursor, putative, expressed	0.000765802		LOC_Os07g27450.1 protein	expressed protein	0.00180414
LOC_Os03g22730.1 protein	nucleolar protein NOP5-1, putative, expressed	0.000765802		LOC_Os07g27950.2 protein	RING zinc finger protein, putative, expressed	0.00180414
LOC_Os03g25940.4 protein	cystathionine gamma-synthase, putative, expressed	0.000765802		LOC_Os07g31310.1 protein	PPR repeat domain containing protein, putative, expressed	0.00180414
LOC_Os03g30460.1 protein	vacuolar protein sorting-associated protein 52, putative, expressed	0.000765802		LOC_Os07g35880.1 protein	beta-amylase, putative, expressed	0.00180414
LOC_Os03g42750.2 protein	roothairless 1, putative, expressed	0.000765802		LOC_Os07g38110.1 protein	tic20, putative, expressed	0.00180414
LOC_Os03g43760.1 protein	protein kinase domain containing protein, expressed	0.000765802		LOC_Os07g38390.1 protein	chalcone isomerase, putative, expressed	0.00180414
LOC_Os03g45720.1 protein	glyoxalase family protein, putative, expressed	0.000765802		LOC_Os07g48920.1 protein	aldehyde dehydrogenase, putative, expressed	0.00180414
LOC_Os03g51150.1 protein	expressed protein	0.000765802		LOC_Os07g49270.1 protein	AMP deaminase, putative, expressed	0.00180414
LOC_Os03g56800.2 protein	CBS domain containing membrane protein, putative, expressed	0.0476388		LOC_Os08g02030.1 protein	transferase family protein, putative, expressed	0.00180414
LOC_Os03g57100.1 protein	endoplasmic reticulum-Golgi intermediate compartment protein 3, putative, expressed	0.000765802		LOC_Os08g44290.1 protein	RNA recognition motif containing protein, putative, expressed	0.00180414
LOC_Os03g59700.1 protein	peptidyl-prolyl cis-trans isomerase, putative, expressed	0.000765802		LOC_Os09g21470.1 protein	expressed protein	0.00180414
LOC_Os04g02000.1 protein	zinc finger family protein, putative, expressed	0.000765802		LOC_Os10g02760.2 protein	hydroxyproline-rich glycoprotein family protein, putative, expressed	0.00180414
LOC_Os04g16450.1 protein	aquaporin protein, putative, expressed	0.000765802		LOC_Os11g38860.1 protein	methyltransferase, putative, expressed	0.00180414
LOC_Os04g35220.1 protein	expressed protein	0.000765802		LOC_Os12g36760.1 protein	expressed protein	0.00180414
LOC_Os04g35280.1 protein	neutral/alkaline invertase, putative, expressed	0.000765802
LOC_Os04g36750.1 protein	hsp20/alpha crystallin family protein, putative, expressed	0.0324875
LOC_Os04g44830.1 protein	thioredoxin, putative, expressed	0.000765802
LOC_Os04g51780.1 protein	expressed protein	0.000765802
LOC_Os04g55850.3 protein	nuclease PA3, putative, expressed	0.000765802
LOC_Os04g57490.1 protein	cysteine protease, putative, expressed	0.000765802
LOC_Os04g58710.1 protein	AMP-binding domain containing protein, expressed	0.0287349
LOC_Os04g58840.1 protein	Eukaryotic aspartyl protease domain containing protein, expressed	0.000765802
LOC_Os04g59494.4 protein	transportin-2, putative, expressed	0.000765802
LOC_Os05g03140.1 protein	tetraspanin family protein, putative, expressed	0.000765802
LOC_Os05g07890.1 protein	embryo-specific 3, putative, expressed	0.000765802
LOC_Os05g10630.1 protein	O-sialoglycoprotein endopeptidase, putative, expressed	0.000765802
LOC_Os05g11950.2 protein	GDSL-like lipase/acylhydrolase, putative, expressed	0.000765802
LOC_Os05g24020.1 protein	emp24/gp25L/p24 family protein, putative, expressed	0.000765802
LOC_Os05g27920.1 protein	phox domain-containing protein, putative, expressed	0.000765802
LOC_Os05g50710.1 protein	late embryogenesis abundant protein, putative, expressed	0.000765802
LOC_Os05g51100.1 protein	OsFBX179 - F-box domain containing protein, expressed	0.000765802
LOC_Os06g04620.1 protein	GDP-mannose 4,6 dehydratase 2, putative, expressed	0.000765802
LOC_Os06g10760.1 protein	emp24/gp25L/p24 family protein, putative, expressed	0.000765802
LOC_Os06g20090.1 protein	NUP155, putative, expressed	0.0476388
LOC_Os06g24704.1 protein	acyl-coenzyme A oxidase, putative, expressed	0.000765802
LOC_Os06g35030.1 protein	RNA recognition motif containing protein, putative, expressed	0.000765802
LOC_Os07g03160.1 protein	WD domain, G-beta repeat domain containing protein, expressed	0.000765802
LOC_Os07g06710.1 protein	tetratricopeptide repeat, putative, expressed	0.000765802
LOC_Os07g12530.2 protein	ABC1 family domain containing protein, putative, expressed	0.000765802
LOC_Os07g23520.2 protein	expressed protein	0.000765802
LOC_Os07g34130.1 protein	TBC domain containing protein, expressed	0.000765802
LOC_Os07g37960.1 protein	exostosin family domain containing protein, expressed	0.000765802
LOC_Os07g38100.1 protein	HVA22, putative, expressed	0.000765802
LOC_Os08g02060.1 protein	expressed protein	0.000765802
LOC_Os08g07430.1 protein	expressed protein	0.000765802
LOC_Os08g07960.2 protein	mitotic checkpoint protein, putative, expressed	0.000765802
LOC_Os08g15204.1 protein	thioredoxin domain-containing protein 9, putative, expressed	0.000765802
LOC_Os08g23120.1 protein	RNA recognition motif containing protein, putative, expressed	0.000765802
LOC_Os08g27070.1 protein	co-chaperone protein SBA1, putative, expressed	0.000765802
LOC_Os08g34190.1 protein	stromal cell-derived factor 2-like protein precursor, putative, expressed	0.000765802
LOC_Os08g34970.1 protein	conserved oligomeric Golgi complex component 3, putative, expressed	0.000765802
LOC_Os08g39500.1 protein	60S ribosomal protein L31, putative, expressed	0.000765802
LOC_Os08g42540.2 protein	ubiquitin thioesterase otubain-like, putative, expressed	0.000765802
LOC_Os08g44430.2 protein	vesicle-associated membrane protein 727, putative, expressed	0.000765802
LOC_Os09g21230.4 protein	AMP-binding enzyme, putative, expressed	0.000765802
LOC_Os09g26730.1 protein	chaperonin, putative, expressed	0.000765802
LOC_Os09g36300.4 protein	OsLonP4 - Putative Lon protease homologue, expressed	0.000765802
LOC_Os10g17260.1 protein	cytochrome P450, putative, expressed	0.000765802
LOC_Os10g22380.1 protein	glutamyl-tRNA synthetase, cytoplasmic, putative, expressed	0.000765802
LOC_Os10g29490.1 protein	retrotransposon protein, putative, Ty3-gypsy subclass, expressed	0.000765802
LOC_Os10g42230.3 protein	AT hook motif domain containing protein, expressed	0.000765802
LOC_Os11g12410.1 protein	serpin domain containing protein, putative, expressed	0.000765802
LOC_Os11g45710.4 protein	Os11bglu36 SFR2 homologue, expressed	0.000765802
LOC_Os12g29550.1 protein	expressed protein	0.000765802
LOC_Os12g38900.1 protein	chorismate mutase, chloroplast precursor, putative, expressed	0.000765802
LOC_Os12g44020.2 protein	Ser/Thr protein phosphatase family protein, putative, expressed	0.000765802
	#N/A	#N/A

## Sheet: NST
Supporting information table S4. List of differentially expressed proteins in Moroberekan, IR64 and N22.
NST-UP	Description	pValue		NST-DN	Description	pValue
LOC_Os07g34730.1 protein	acyltransferase, putative, expressed	0.000982326		LOC_Os05g40300.2 protein	expressed protein	0.0414275
LOC_Os02g47760.1 protein	AAA-type ATPase family protein, putative, expressed	0.000982326		LOC_Os01g07810.2 protein	protein of unknown function domain containing protein, expressed	0.0445844
LOC_Os03g22690.1 protein	nucleoporin interacting component, putative, expressed	0.000982326		LOC_Os12g19470.1 protein	ribulose bisphosphate carboxylase small chain, chloroplast precursor, putative, expressed	0.0445844
LOC_Os05g05940.1 protein	stress-related protein, putative, expressed	0.000982326		LOC_Os02g06480.2 protein	SCO1 protein homolog, mitochondrial precursor, putative, expressed	0.0445844
LOC_Os06g05180.3 protein	coatomer subunit beta, putative, expressed	0.000982326		LOC_Os01g42990.1 protein	PPR repeat domain containing protein, putative, expressed	0.000135213
LOC_Os07g09000.1 protein	WD domain, G-beta repeat domain containing protein, expressed	0.000982326		LOC_Os01g66500.1 protein	phosphoribosylformylglycinamidine synthase, putative, expressed	0.000135213
LOC_Os07g46170.1 protein	OsRhmbd13 - Putative Rhomboid homologue, expressed	0.000982326		LOC_Os07g42170.1 protein	60S ribosomal protein, putative, expressed	0.0358345
LOC_Os08g15030.1 protein	aspartate carbamoyltransferase, putative, expressed	0.000982326		LOC_Os11g11020.1 protein	DAG protein, chloroplast precursor, putative, expressed	0.000208502
LOC_Os09g33860.1 protein	protein kinase, putative, expressed	0.000982326		LOC_Os02g38290.2 protein	cytochrome P450, putative, expressed	0.000208502
LOC_Os10g26470.1 protein	sucrose transporter, putativ, expressed	0.000982326		LOC_Os04g32960.1 protein	TUDOR protein with multiple SNc domains, putative, expressed	0.0170114
LOC_Os10g42550.1 protein	Inositol 1, 3, 4-trisphosphate 5/6-kinase, putative, expressed	0.000982326		LOC_Os02g14059.1 protein	ribosomal protein L5, putative, expressed	0.0494639
LOC_Os02g42310.4 protein	OsSCP8 - Putative Serine Carboxypeptidase homologue, expressed	0.000982326		LOC_Os01g01420.1 protein	expressed protein	5.48496e-05
LOC_Os08g41340.1 protein	ras-related protein, putative, expressed	0.000982326		LOC_Os01g04200.3 protein	metallo-beta-lactamase family protein, putative, expressed	5.48496e-05
LOC_Os05g44922.1 protein	6-phosphofructokinase, putative, expressed	0.0292854		LOC_Os01g16940.1 protein	MazG nucleotide pyrophosphohydrolase domain containing protein, expressed	5.48496e-05
LOC_Os01g70940.1 protein	potassium transporter, putative, expressed	0.0292854		LOC_Os01g40620.1 protein	Uncharacterized ACR, COG1565 containing protein, putative, expressed	5.48496e-05
LOC_Os04g46910.1 protein	actin-depolymerizing factor, putative, expressed	0.00590342		LOC_Os01g62244.3 protein	ubiquitin-conjugating enzyme, putative, expressed	5.48496e-05
LOC_Os04g59040.1 protein	soluble inorganic pyrophosphatase, putative, expressed	0.0434246		LOC_Os01g66030.1 protein	OsMADS2 - MADS-box family gene with MIKCc type-box, expressed	5.48496e-05
LOC_Os03g17310.1 protein	calcium-transporting ATPase, endoplasmic reticulum-type, putative, expressed	0.0425093		LOC_Os02g02020.1 protein	pentatricopeptide, putative, expressed	0.0217974
LOC_Os04g57810.1 protein	GA18008-PA, putative, expressed	0.0159395		LOC_Os02g07890.2 protein	60S ribosomal protein L27a-3, putative, expressed	5.48496e-05
LOC_Os02g51620.1 protein	glycosyl hydrolase family 3 protein, putative, expressed	0.03104		LOC_Os02g30140.1 protein	expressed protein	5.48496e-05
LOC_Os02g10480.4 protein	stromal membrane-associated protein, putative, expressed	0.000568383		LOC_Os02g30200.1 protein	PE-PGRS family protein, putative, expressed	5.48496e-05
LOC_Os11g24560.1 protein	protein transport protein, putative, expressed	0.000568383		LOC_Os02g34840.1 protein	RNA polymerase II transcriptional coactivator KIWI, putative, expressed	5.48496e-05
LOC_Os05g14170.1 protein	expressed protein	0.0324646		LOC_Os02g39050.1 protein	pre-mRNA-splicing factor ISY1, putative, expressed	5.48496e-05
LOC_Os01g05070.2 protein	expressed protein	0.00026137		LOC_Os02g39820.1 protein	PPR repeat domain containing protein, putative, expressed	5.48496e-05
LOC_Os01g21520.1 protein	esterase/lipase/thioesterase family protein, putative, expressed	0.00026137		LOC_Os02g45820.1 protein	mitochondrial import inner membrane translocase subunit Tim, putative, expressed	5.48496e-05
LOC_Os01g32660.5 protein	- STE kinases include homologs to sterile 7, sterile 11 and sterile 20 from yeast, expressed - [STE_MEK_ste7_MAP2K.2]	0.00026137		LOC_Os02g48390.1 protein	phosphoribosyl transferase, putative, expressed	5.48496e-05
LOC_Os01g49250.1 protein	methyltransferase, putative, expressed	0.00026137		LOC_Os02g50150.1 protein	caleosin related protein, putative, expressed	5.48496e-05
LOC_Os01g63780.2 protein	nsp1-like C-terminal region family protein, expressed	0.00026137		LOC_Os02g56190.1 protein	expressed protein	5.48496e-05
LOC_Os02g11740.1 protein	plastidic ATP/ADP-transporter, putative, expressed	0.00026137		LOC_Os03g02390.1 protein	mitochondrial import inner membrane translocase subunit Tim17, putative, expressed	5.48496e-05
LOC_Os02g17650.2 protein	tocopherol cyclase, chloroplast precursor, putative, expressed	0.00026137		LOC_Os03g04770.1 protein	beta-amylase, putative, expressed	5.48496e-05
LOC_Os02g35910.1 protein	protein phosphotase protein, putative, expressed	0.00026137		LOC_Os03g07140.1 protein	male sterility protein, putative, expressed	0.0352473
LOC_Os02g41990.2 protein	expressed protein	0.00026137		LOC_Os03g08450.1 protein	eukaryotic translation initiation factor 3 subunit K, putative, expressed	5.48496e-05
LOC_Os02g44000.1 protein	amino acid kinase, putative, expressed	0.00026137		LOC_Os03g12300.2 protein	HEAT repeat family protein, putative, expressed	5.48496e-05
LOC_Os02g47310.1 protein	Cyclopropane-fatty-acyl-phospholipid synthase, putative, expressed	0.00026137		LOC_Os03g13930.1 protein	OsSub28 - Putative Subtilisin homologue, expressed	5.48496e-05
LOC_Os02g49630.1 protein	tetraspanin family protein, putative, expressed	0.00026137		LOC_Os03g23000.1 protein	expressed protein	5.48496e-05
LOC_Os03g09900.1 protein	membrane protein, putative, expressed	0.00026137		LOC_Os03g23010.5 protein	expressed protein	5.48496e-05
LOC_Os03g12460.1 protein	conserved oligomeric complex COG6 family protein, expressed	0.00026137		LOC_Os03g24380.1 protein	glutathione peroxidase domain containing protein, expressed	5.48496e-05
LOC_Os03g15900.2 protein	SH3 domain containing protein, expressed	0.00026137		LOC_Os03g27230.1 protein	phospho-2-dehydro-3-deoxyheptonate aldolase, chloroplast precursor, putative, expressed	5.48496e-05
LOC_Os03g18200.2 protein	heat shock protein DnaJ, putative, expressed	0.00026137		LOC_Os03g38490.1 protein	DAG protein, chloroplast precursor, putative, expressed	5.48496e-05
LOC_Os03g51495.1 protein	expressed protein	0.00026137		LOC_Os03g40920.1 protein	expressed protein	5.48496e-05
LOC_Os04g28420.2 protein	peptidyl-prolyl isomerase, putative, expressed	0.0242609		LOC_Os03g43020.1 protein	prefoldin subunit, putative, expressed	5.48496e-05
LOC_Os05g02870.1 protein	white-brown complex homolog protein, putative, expressed	0.00026137		LOC_Os03g48110.1 protein	expressed protein	5.48496e-05
LOC_Os05g08970.1 protein	SSRP1-like FACT complex subunit, putative, expressed	0.00026137		LOC_Os03g52770.1 protein	expressed protein	5.48496e-05
LOC_Os05g48810.1 protein	dnaJ domain containing protein, expressed	0.00026137		LOC_Os03g61990.2 protein	glycine-rich RNA-binding protein 7, putative, expressed	5.48496e-05
LOC_Os05g51140.1 protein	expressed protein	0.00026137		LOC_Os04g01230.2 protein	phosphoglycerate mutase, putative, expressed	5.48496e-05
LOC_Os06g07780.2 protein	vesicle-associated membrane protein, putative, expressed	0.00026137		LOC_Os04g29424.1 protein	retrotransposon protein, putative, LINE subclass, expressed	5.48496e-05
LOC_Os06g40190.1 protein	phospholipase D, putative, expressed	0.00026137		LOC_Os04g31320.1 protein	SWIB/MDM2 domain containing protein, expressed	5.48496e-05
LOC_Os07g34570.2 protein	FAD dependent oxidoreductase domain containing protein, expressed	0.00026137		LOC_Os04g36859.1 protein	signal peptidase complex subunit 2, putative, expressed	0.0352473
LOC_Os08g01110.1 protein	expressed protein	0.00026137		LOC_Os04g52230.1 protein	ent-kaurene synthase, chloroplast precursor, putative, expressed	5.48496e-05
LOC_Os08g42530.1 protein	SFC, putative, expressed	0.00026137		LOC_Os04g59590.2 protein	methyltransferase, putative, expressed	5.48496e-05
LOC_Os09g08660.1 protein	4-nitrophenylphosphatase, putative, expressed	0.00026137		LOC_Os05g07040.1 protein	PHD finger protein, putative, expressed	5.48496e-05
LOC_Os09g35730.1 protein	OsRhmbd16 - Putative Rhomboid homologue, expressed	0.00026137		LOC_Os05g31110.1 protein	hexokinase, putative, expressed	5.48496e-05
LOC_Os09g38530.1 protein	transmembrane 9 superfamily member, putative, expressed	0.00026137		LOC_Os05g31290.1 protein	acyl carrier protein, putative, expressed	5.48496e-05
LOC_Os10g41340.1 protein	palmitoyl-protein thioesterase 1 precursor, putative, expressed	0.00026137		LOC_Os05g38520.3 protein	60S ribosomal protein L36-2, putative, expressed	5.48496e-05
LOC_Os11g39220.2 protein	acyl-coenzyme A oxidase, putative, expressed	0.00026137		LOC_Os05g42448.1 protein	retrotransposon protein, putative, unclassified, expressed	0.0352473
LOC_Os12g01820.1 protein	ATCHX, putative, expressed	0.00026137		LOC_Os05g43450.1 protein	transcription initiation factor IIF beta subunit, putative, expressed	5.48496e-05
	#N/A	#N/A		LOC_Os05g48220.2 protein	60S ribosomal protein L35a-3, putative, expressed	5.48496e-05
				LOC_Os05g50710.1 protein	late embryogenesis abundant protein, putative, expressed	5.48496e-05
				LOC_Os06g02570.1 protein	syntaxin, putative, expressed	5.48496e-05
				LOC_Os06g03910.1 protein	hydrolase, NUDIX family, domain containing protein, expressed	5.48496e-05
				LOC_Os06g05900.1 protein	methyltransferase, putative, expressed	5.48496e-05
				LOC_Os06g06560.1 protein	starch synthase, putative, expressed	5.48496e-05
				LOC_Os06g08840.8 protein	RNA recognition motif containing protein, expressed	5.48496e-05
				LOC_Os06g18670.1 protein	anthocyanidin 3-O-glucosyltransferase, putative, expressed	5.48496e-05
				LOC_Os07g35880.1 protein	beta-amylase, putative, expressed	5.48496e-05
				LOC_Os07g37690.1 protein	UDP-glucoronosyl and UDP-glucosyl transferase domain containing protein, expressed	5.48496e-05
				LOC_Os08g01660.3 protein	mago nashi, putative, expressed	5.48496e-05
				LOC_Os08g02030.1 protein	transferase family protein, putative, expressed	5.48496e-05
				LOC_Os08g02880.1 protein	CXXXC11 - Cysteine-rich protein with paired CXXXC motifs precursor, expressed	5.48496e-05
				LOC_Os08g04440.2 protein	RNA recognition motif containing protein, putative, expressed	5.48496e-05
				LOC_Os08g40930.1 protein	Alpha amylase, catalytic domain containing protein, expressed	5.48496e-05
				LOC_Os08g42040.2 protein	LTPL80 - Protease inhibitor/seed storage/LTP family protein precursor, expressed	5.48496e-05
				LOC_Os10g34750.1 protein	LIG1 - Putative DNA ligase I, expressed	5.48496e-05
				LOC_Os10g39870.1 protein	ATG1, putative, expressed	5.48496e-05
				LOC_Os11g02180.1 protein	dual specificity protein phosphatase, putative, expressed	5.48496e-05
				LOC_Os11g04220.1 protein	HEAT repeat family protein, putative, expressed	5.48496e-05
				LOC_Os11g04520.1 protein	PP2A regulatory subunit TAP46, putative, expressed	5.48496e-05
				LOC_Os11g05050.1 protein	stem-specific protein TSJT1, putative, expressed	5.48496e-05
				LOC_Os11g32480.1 protein	TPR repeat region family protein, expressed	5.48496e-05
				LOC_Os11g33120.2 protein	respiratory burst oxidase, putative, expressed	5.48496e-05
				LOC_Os11g37080.1 protein	h/ACA ribonucleoprotein complex subunit 1-like protein 1, putative, expressed	5.48496e-05
				LOC_Os12g30060.1 protein	prefoldin subunit, putative, expressed	5.48496e-05

## Sheet: NLT
Supporting information table S4. List of differentially expressed proteins in Moroberekan, IR64 and N22.
NLT-UP	Description	pValue		NLT-DN	Description	pValue
LOC_Os04g04020.1 protein	protein transport protein Sec24-like, putative, expressed	0.0332148		LOC_Os05g37330.1 protein	60S acidic ribosomal protein, putative, expressed	0.0275404
LOC_Os05g40230.1 protein	vacuolar ATP synthase subunit E, putative, expressed	0.0242506		LOC_Os05g40300.2 protein	expressed protein	0.0278779
LOC_Os10g10500.1 protein	vacuolar ATP synthase 98 kDa subunit, putative, expressed	0.0163875		LOC_Os04g52130.1 protein	coproporphyrinogen III oxidase, chloroplast precursor, putative, expressed	0.0139478
LOC_Os02g07410.1 protein	glycine cleavage system H protein, putative, expressed	0.0496175		LOC_Os08g28670.1 protein	pathogenesis-related Bet v I family protein, putative, expressed	0.0333051
LOC_Os11g26860.1 protein	serine hydroxymethyltransferase, mitochondrial precursor, putative, expressed	0.0496175		LOC_Os07g39270.1 protein	polyprenyl synthetase, putative, expressed	0.0345863
LOC_Os01g56880.1 protein	purple acid phosphatase precursor, putative, expressed	0.0496175		LOC_Os02g06480.2 protein	SCO1 protein homolog, mitochondrial precursor, putative, expressed	0.00114428
LOC_Os02g56840.1 protein	OsFBX70 - F-box domain containing protein, expressed	0.0496175		LOC_Os09g25580.1 protein	monogalactosyldiacylglycerol synthase, putative, expressed	0.00114428
LOC_Os02g58510.1 protein	GHMP kinases ATP-binding protein, putative, expressed	0.0496175		LOC_Os03g27610.1 protein	patatin, putative, expressed	0.0170104
LOC_Os03g44620.2 protein	chaperone protein dnaJ, putative, expressed	0.0496175		LOC_Os03g61710.1 protein	GHMP kinases ATP-binding protein, putative, expressed	0.0295829
LOC_Os07g17120.1 protein	late embryogenesis abundant protein, putative, expressed	0.0496175		LOC_Os04g20420.1 protein	DNA binding protein, putative, expressed	0.0484689
LOC_Os09g09460.1 protein	harpin-induced protein 1 domain containing protein, expressed	0.0496175		LOC_Os01g07950.1 protein	- glutaredoxin subgroup II, expressed - [OsGrx_S15.2]	0.0484689
LOC_Os02g52150.2 protein	heat shock 22 kDa protein, mitochondrial precursor, putative, expressed	0.0227514		LOC_Os01g13210.1 protein	salt stress root protein RS1, putative, expressed	0.0484689
LOC_Os03g15960.1 protein	hsp20/alpha crystallin family protein, putative, expressed	0.0379102		LOC_Os02g32740.1 protein	SNARE domain containing protein, putative, expressed	0.0484689
LOC_Os10g42439.1 protein	heat shock protein DnaJ, putative, expressed	0.0349822		LOC_Os03g24580.1 protein	transmembrane protein 85, putative, expressed	0.0484689
LOC_Os03g18590.1 protein	malonyl CoA-acyl carrier protein transacylase, mitochondrial precursor, putative, expressed	0.0117143		LOC_Os04g04254.2 protein	sterol 3-beta-glucosyltransferase, putative, expressed	0.00405804
LOC_Os01g13700.1 protein	DNA-binding protein-related, putative, expressed	0.0117143		LOC_Os10g35500.1 protein	epoxide hydrolase, putative, expressed	0.00405804
LOC_Os03g04000.1 protein	AMP-binding domain containing protein, expressed	0.0117143		LOC_Os10g35690.1 protein	ribosomal protein S18 containing protein, expressed	0.00405804
LOC_Os06g18670.1 protein	anthocyanidin 3-O-glucosyltransferase, putative, expressed	0.0117143		LOC_Os01g57230.1 protein	BTBN1 - Bric-a-Brac, Tramtrack, Broad Complex BTB domain with non-phototropic hypocotyl 3 NPH3 and coiled-coil domains, expressed	0.00405804
LOC_Os06g41110.1 protein	tubulin binding cofactor C, putative, expressed	0.0117143		LOC_Os01g65560.1 protein	snRK1-interacting protein 1, putative, expressed	0.00405804
LOC_Os07g37550.1 protein	chlorophyll A-B binding protein, putative, expressed	0.0117143		LOC_Os03g50740.3 protein	retrotransposon protein, putative, SINE subclass, expressed	0.00405804
LOC_Os01g22010.2 protein	S-adenosylmethionine synthetase, putative, expressed	0.0117143		LOC_Os03g58940.1 protein	LTPL83 - Protease inhibitor/seed storage/LTP family protein precursor, putative, expressed	0.00405804
LOC_Os05g44340.1 protein	heat shock protein 101, putative, expressed	0.00452591		LOC_Os03g63420.1 protein	- glutaredoxin subgroup II, expressed - [OsGrx_S14]	0.00405804
LOC_Os04g06770.1 protein	argonaute, putative, expressed	0.0109902		LOC_Os08g44480.1 protein	40S ribosomal protein S25, putative, expressed	0.00405804
LOC_Os09g36770.3 protein	NTMC2Type1.2 protein, putative, expressed	0.0109902		LOC_Os01g42880.1 protein	transferase family protein, putative, expressed	0.00405804
LOC_Os11g29400.1 protein	6-phosphogluconate dehydrogenase, decarboxylating, putative, expressed	0.0269804		LOC_Os01g51300.2 protein	WD domain, G-beta repeat domain containing protein, expressed	0.00405804
LOC_Os02g03480.1 protein	THION24 - Plant thionin family protein precursor, expressed	0.0269804		LOC_Os01g73550.2 protein	mitochondrial-processing peptidase subunit alpha, mitochondrial precursor, putative, expressed	0.00405804
LOC_Os01g08860.1 protein	hsp20/alpha crystallin family protein, putative, expressed	0.000659775		LOC_Os02g32980.1 protein	Cupin domain containing protein, expressed	0.00405804
LOC_Os10g25990.1 protein	retrotransposon protein, putative, unclassified, expressed	0.00724744		LOC_Os04g57400.1 protein	methylthioribose kinase, putative, expressed	0.00405804
LOC_Os01g03144.1 protein	white-brown complex homolog protein 7, putative, expressed	0.00491945		LOC_Os04g59190.1 protein	peroxidase precursor, putative, expressed	0.00405804
LOC_Os01g25330.1 protein	SAC9, putative, expressed	0.00491945		LOC_Os06g45510.1 protein	thioredoxin, putative, expressed	0.00405804
LOC_Os01g51060.1 protein	hydrolase, putative, expressed	0.00491945		LOC_Os07g41710.2 protein	expressed protein	0.00405804
LOC_Os01g70980.1 protein	expressed protein	0.00491945		LOC_Os07g48300.1 protein	eukaryotic translation initiation factor 2 subunit beta, putative, expressed	0.00405804
LOC_Os01g71770.1 protein	RNA recognition motif containing protein, putative, expressed	0.00491945		LOC_Os01g14830.1 protein	ribosomal protein L3, putative, expressed	0.00405804
LOC_Os02g17650.2 protein	tocopherol cyclase, chloroplast precursor, putative, expressed	0.00491945		LOC_Os05g48230.1 protein	expressed protein	0.00405804
LOC_Os02g33710.1 protein	decarboxylase, putative, expressed	0.00491945		LOC_Os09g39180.1 protein	RNA recognition motif containing protein, putative, expressed	0.00405804
LOC_Os02g39920.1 protein	AT hook motif family protein, expressed	0.00491945		LOC_Os01g62244.3 protein	ubiquitin-conjugating enzyme, putative, expressed	5.48496e-05
LOC_Os02g41990.2 protein	expressed protein	0.00491945		LOC_Os01g66030.1 protein	OsMADS2 - MADS-box family gene with MIKCc type-box, expressed	5.48496e-05
LOC_Os02g44000.1 protein	amino acid kinase, putative, expressed	0.00491945		LOC_Os02g39050.1 protein	pre-mRNA-splicing factor ISY1, putative, expressed	5.48496e-05
LOC_Os02g48900.2 protein	aspartic proteinase nepenthesin-1 precursor, putative, expressed	0.00491945		LOC_Os02g45820.1 protein	mitochondrial import inner membrane translocase subunit Tim, putative, expressed	5.48496e-05
LOC_Os02g50680.3 protein	AAA-type ATPase family protein, putative, expressed	0.00491945		LOC_Os02g50150.1 protein	caleosin related protein, putative, expressed	5.48496e-05
LOC_Os02g54140.1 protein	hsp20/alpha crystallin family protein, putative, expressed	0.00491945		LOC_Os02g56190.1 protein	expressed protein	5.48496e-05
LOC_Os02g56014.1 protein	40S ribosomal protein S30, putative, expressed	0.00491945		LOC_Os03g02390.1 protein	mitochondrial import inner membrane translocase subunit Tim17, putative, expressed	5.48496e-05
LOC_Os02g57570.1 protein	MATE efflux family protein, putative, expressed	0.00491945		LOC_Os03g23010.5 protein	expressed protein	5.48496e-05
LOC_Os03g14890.2 protein	AGAP008572-PA, putative, expressed	0.00491945		LOC_Os03g24380.1 protein	glutathione peroxidase domain containing protein, expressed	5.48496e-05
LOC_Os03g50620.2 protein	ATP binding protein, putative, expressed	0.00491945		LOC_Os03g43020.1 protein	prefoldin subunit, putative, expressed	5.48496e-05
LOC_Os03g50810.1 protein	receptor protein kinase TMK1 precursor, putative, expressed	0.00491945		LOC_Os03g48110.1 protein	expressed protein	5.48496e-05
LOC_Os04g20164.2 protein	amine oxidase precursor, putative, expressed	0.00491945		LOC_Os04g01230.2 protein	phosphoglycerate mutase, putative, expressed	5.48496e-05
LOC_Os04g28420.2 protein	peptidyl-prolyl isomerase, putative, expressed	0.00935591		LOC_Os04g52230.1 protein	ent-kaurene synthase, chloroplast precursor, putative, expressed	5.48496e-05
LOC_Os04g36750.1 protein	hsp20/alpha crystallin family protein, putative, expressed	4.30285e-05		LOC_Os05g31110.1 protein	hexokinase, putative, expressed	5.48496e-05
LOC_Os04g56620.2 protein	molybdopterin biosynthesis protein CNX1, putative, expressed	0.00491945		LOC_Os05g31290.1 protein	acyl carrier protein, putative, expressed	5.48496e-05
LOC_Os04g58860.1 protein	harpin-induced protein 1 domain containing protein, expressed	0.00491945		LOC_Os05g42448.1 protein	retrotransposon protein, putative, unclassified, expressed	0.0352473
LOC_Os05g01780.2 protein	- STE kinases include homologs to sterile 7, sterile 11 and sterile 20 from yeast, expressed - [STE_PAK_Ste20++TranslationKinase_Slob_Wnk.1]	0.00491945		LOC_Os05g43450.1 protein	transcription initiation factor IIF beta subunit, putative, expressed	5.48496e-05
LOC_Os05g23140.1 protein	retrotransposon protein, putative, LINE subclass, expressed	0.00491945		LOC_Os06g02570.1 protein	syntaxin, putative, expressed	5.48496e-05
LOC_Os05g41720.1 protein	retrotransposon protein, putative, unclassified, expressed	0.00491945		LOC_Os06g03910.1 protein	hydrolase, NUDIX family, domain containing protein, expressed	5.48496e-05
LOC_Os05g47540.2 protein	CPuORF26 - conserved peptide uORF-containing transcript, expressed	0.0168443		LOC_Os06g06560.1 protein	starch synthase, putative, expressed	5.48496e-05
LOC_Os05g48450.1 protein	aminotransferase domain containing protein, putative, expressed	0.00491945		LOC_Os07g37690.1 protein	UDP-glucoronosyl and UDP-glucosyl transferase domain containing protein, expressed	5.48496e-05
LOC_Os05g48810.1 protein	dnaJ domain containing protein, expressed	0.00491945		LOC_Os08g02030.1 protein	transferase family protein, putative, expressed	5.48496e-05
LOC_Os05g51670.2 protein	NAD dependent epimerase/dehydratase family protein, putative, expressed	0.00491945		LOC_Os08g02880.1 protein	CXXXC11 - Cysteine-rich protein with paired CXXXC motifs precursor, expressed	5.48496e-05
LOC_Os06g07780.2 protein	vesicle-associated membrane protein, putative, expressed	0.00491945		LOC_Os08g04440.2 protein	RNA recognition motif containing protein, putative, expressed	5.48496e-05
LOC_Os06g11610.1 protein	heat shock 22 kDa protein, mitochondrial precursor, putative, expressed	0.00491945		LOC_Os08g40930.1 protein	Alpha amylase, catalytic domain containing protein, expressed	5.48496e-05
LOC_Os06g12530.1 protein	CS domain containing protein, putative, expressed	0.00491945		LOC_Os10g39870.1 protein	ATG1, putative, expressed	5.48496e-05
LOC_Os06g51510.1 protein	expressed protein	0.00491945		LOC_Os11g04220.1 protein	HEAT repeat family protein, putative, expressed	5.48496e-05
LOC_Os07g13460.1 protein	expressed protein	0.00491945		LOC_Os11g04520.1 protein	PP2A regulatory subunit TAP46, putative, expressed	5.48496e-05
LOC_Os07g14080.1 protein	transferase family protein, putative, expressed	0.00491945		LOC_Os12g30060.1 protein	prefoldin subunit, putative, expressed	5.48496e-05
LOC_Os07g17070.1 protein	expressed protein	0.00491945
LOC_Os08g06020.1 protein	MSP domain containing protein, expressed	0.00491945
LOC_Os09g08660.1 protein	4-nitrophenylphosphatase, putative, expressed	0.00491945
LOC_Os09g10820.1 protein	oxidoreductase domain protein, putative, expressed	0.00491945
LOC_Os09g13800.1 protein	retrotransposon protein, putative, Ty1-copia subclass, expressed	0.00491945
LOC_Os09g35710.3 protein	UBX domain-containing protein, putative, expressed	0.00491945
LOC_Os09g38530.1 protein	transmembrane 9 superfamily member, putative, expressed	0.00491945
LOC_Os10g33640.1 protein	- ACG kinases include homologs to PKA, PKG and PKC, expressed - [AGC_AGC_other_NDRh_TRCd.3]	0.00491945
LOC_Os11g02350.1 protein	LTPL25 - Protease inhibitor/seed storage/LTP family protein precursor, expressed	0.00491945
LOC_Os11g13980.1 protein	hsp20/alpha crystallin family protein, putative, expressed	0.00491945
LOC_Os12g01820.1 protein	ATCHX, putative, expressed	0.00491945
LOC_Os12g08770.1 protein	photosystem I reaction center subunit N, chloroplast precursor, putative, expressed	0.00491945
LOC_Os12g18630.1 protein	expressed protein	0.00491945
LOC_Os12g39290.1 protein	expressed protein	0.00491945
	#N/A	#N/A
